# Supplementary material for: Whole gel processing procedure for GeLC-MS/MS based proteomics
Source: Proteome Sci. 2013 Apr 23;11:17. doi: 10.1186/1477-5956-11-17 (PMC3656797; doi:10.1186/1477-5956-11-17)
Supplement: Additional file 2: Table 2 — Identified proteins in HCT116 IGD vs WG. [file 1477-5956-11-17-S2.xlsx]

## Sheet: HCT116
Identified proteins in HCT116 lysate. Gel bands correspond to figure 2A and table 1
Gel slice 1			spectral counts			Gel slice 2			spectral counts			Gel slice 3			spectral counts			Gel slice 4			spectral counts			Gel slice 5			spectral counts
Identified Proteins (192)	Accession Number	Mr (kDa)	IGD	WG		Identified Proteins (262)	Accession Number	Mr (kDa)	IGD	WG		Identified Proteins (314)	Accession Number	Mr (kDa)	IGD	WG		Identified Proteins (324)	Accession Number	Mr (kDa)	IGD	WG		Identified Proteins (95)	Accession Number	Mr (kDa)	IGD	WG
Fatty acid synthase	IPI00026781	273	162	174		Heat shock protein HSP 90-beta	IPI00414676	83	216	216		Actin, cytoplasmic 1	IPI00021439	42	177	150		Peroxiredoxin-1	IPI00000874	22	79	67		10 kDa heat shock protein, mitochondrial	IPI00220362	11	31	38
Isoform 1 of Myosin-9	IPI00019502	227	148	158		heat shock 90kDa protein 1, alpha isoform 1	IPI00382470	98	113	116		Fructose-bisphosphate aldolase A	IPI00465439	39	76	79		Peptidyl-prolyl cis-trans isomerase B	IPI00646304	24	39	36		Actin, cytoplasmic 1	IPI00021439	42	31	20
Actin, cytoplasmic 1	IPI00021439	42	120	82		Elongation factor 2	IPI00186290	95	103	107		Phosphoglycerate kinase 1	IPI00169383	45	69	66		Actin, cytoplasmic 1	IPI00021439	42	45	27		Cytochrome c oxidase subunit 6C	IPI00015972	9	23	16
Translational activator GCN1	IPI00001159	293	87	94		Ezrin	IPI00843975	69	84	88		Keratin, type I cytoskeletal 18	IPI00554788	48	57	61		Protein DJ-1	IPI00298547	20	36	30		60S ribosomal protein L38	IPI00215790	8	20	17
Talin-1	IPI00298994	270	67	68		ATP-dependent DNA helicase 2 subunit 2	IPI00220834	83	68	72		Eukaryotic initiation factor 4A-I	IPI00025491	46	58	58		60S ribosomal protein L26	IPI00027270	17	29	26		Macrophage migration inhibitory factor	IPI00293276	12	17	17
Tubulin alpha-1A chain	IPI00180675	50	58	36		Endoplasmin	IPI00027230	92	51	79		Creatine kinase B-type	IPI00022977	43	54	56		60S ribosomal protein L10	IPI00554723	25	21	24		Protein S100-A4	IPI00032313	12	16	14
Isoform 1 of Myoferlin	IPI00021048	235	57	62		Protein disulfide-isomerase A4	IPI00009904	73	61	65		Keratin, type II cytoskeletal 8	IPI00554648	54	57	40		Transgelin-2	IPI00550363	22	24	30		Signal recognition particle 9 kDa protein	IPI00642816	10	13	10
CAD protein	IPI00301263	243	50	61		Transitional endoplasmic reticulum ATPase	IPI00022774	89	48	58		Proliferation-associated protein 2G4	IPI00299000	44	37	38		40S ribosomal protein S9	IPI00221088	23	23	23		9 kDa protein	IPI00879531	9	13	11
Isoform alpha-enolase of Alpha-enolase	IPI00465248	47	49	27		HSPA5 protein	IPI00003362	72	45	62		Aspartate aminotransferase, mitochondrial	IPI00018206	47	31	33		ATP synthase subunit b, mitochondrial	IPI00029133	29	25	28		Thioredoxin	IPI00216298	12	12	6
Elongation factor 1-alpha 1	IPI00396485	50	49	14		6-phosphofructokinase type C	IPI00009790	86	50	53		Multifunctional protein ADE2	IPI00217223	50	33	34		Isoform 1 of Ras-related protein Rab-1A	IPI00005719	23	23	26		40S ribosomal protein S21	IPI00017448	9	9	12
EIF4G1 protein	IPI00759560	172	48	54		cDNA FLJ55574, highly similar to Calnexin	IPI00020984	72	51	49		Acetyl-CoA acetyltransferase, mitochondrial	IPI00030363	45	30	31		Ras-related protein Rab-7a	IPI00016342	23	24	24		ATP synthase subunit g, mitochondrial	IPI00027448	11	12	10
Isoform Long of Spectrin beta chain, brain 1	IPI00005614	275	46	55		Isoform Long of Sodium/potassium-transporting ATPase subunit alpha-1	IPI00006482	113	51	43		Ornithine aminotransferase, mitochondrial	IPI00022334	49	33	30		Phosphatidylethanolamine-binding protein 1	IPI00219446	21	25	26		Cytochrome c oxidase subunit 5A, mitochondrial	IPI00025086	17	8	7
Tubulin beta chain	IPI00011654	50	41	26		cDNA FLJ75085, highly similar to Homo sapiens glutaminyl-tRNA synthetase (QARS), mRNA	IPI00026665	90	36	37		Aspartate aminotransferase, cytoplasmic	IPI00219029	46	29	31		Peroxiredoxin-2	IPI00027350	22	23	24		Protein S100-A11	IPI00013895	12	8	9
Isoform 1 of A-kinase anchor protein 12	IPI00237884	191	38	48		Glycogen phosphorylase, liver form	IPI00783313	97	40	40		Isocitrate dehydrogenase [NADP] cytoplasmic	IPI00027223	47	29	31		Ras-related protein Rab-2A	IPI00031169	24	21	22		Keratin, type II cytoskeletal 1	IPI00220327	66	13	4
Isoform 1 of Acetyl-CoA carboxylase 1	IPI00011569	266	37	40		Importin subunit beta-1	IPI00001639	97	38	40		Eukaryotic translation initiation factor 3 subunit E	IPI00013068	52	25	26		Glutathione S-transferase P	IPI00219757	23	21	26		Protein transport protein Sec61 subunit beta	IPI00220835	10	8	8
Isoform 2 of Filamin-A	IPI00302592	280	36	52		Threonyl-tRNA synthetase, cytoplasmic	IPI00329633	83	40	29		26S protease regulatory subunit S10B	IPI00021926	44	26	25		60S ribosomal protein L17	IPI00413324	21	16	20		Isoform Sap-mu-0 of Proactivator polypeptide	IPI00012503	58	8	7
Pre-mRNA-processing-splicing factor 8	IPI00007928	274	33	45		Trifunctional enzyme subunit alpha, mitochondrial	IPI00031522	83	34	35		HMT1 hnRNP methyltransferase-like 2 isoform 1	IPI00018522	42	23	31		60S ribosomal protein L23a	IPI00021266	18	17	20		Mitochondrial import inner membrane translocase subunit Tim13	IPI00001589	11	6	10
Nucleoprotein TPR	IPI00742682	267	33	34		Glycyl-tRNA synthetase	IPI00783097	83	32	39		60S ribosomal protein L3	IPI00550021	46	24	25		Peroxiredoxin-6	IPI00220301	25	13	30		Keratin, type II cytoskeletal 2 epidermal	IPI00021304	66	7	7
Isoform 1 of U5 small nuclear ribonucleoprotein 200 kDa helicase	IPI00420014	245	32	36		26S proteasome non-ATPase regulatory subunit 2	IPI00012268	100	29	39		Adenosylhomocysteinase	IPI00012007	48	24	25		60S ribosomal protein L21	IPI00247583	19	15	19		cDNA FLJ60097, highly similar to Tubulin alpha-ubiquitous chain	IPI00792677	46	8	7
ubiquitin specific protease 9, X-linked isoform 4	IPI00003964	290	25	23		Isoform 1 of DNA replication licensing factor MCM7	IPI00299904	81	34	29		Proteasome 26S non-ATPase subunit 11 variant (Fragment)	IPI00105598	48	23	26		40S ribosomal protein S7	IPI00013415	22	16	16		Protein S100-A16	IPI00062120	12	7	7
Isoform 3 of Spectrin alpha chain, brain	IPI00843765	282	25	22		Calpain-1 catalytic subunit	IPI00011285	82	31	27		Tubulin alpha-1C chain	IPI00218343	50	28	23		60S ribosomal protein L18	IPI00215719	22	16	20		Cytochrome b-c1 complex subunit 8	IPI00024742	10	7	6
Isoform 1 of CCR4-NOT transcription complex subunit 1	IPI00166010	267	23	27		Isoform SERCA2B of Sarcoplasmic/endoplasmic reticulum calcium ATPase 2	IPI00219078	115	30	32		Isoform 1 of Cytosolic acyl coenzyme A thioester hydrolase	IPI00010415	42	25	23		Ras-related protein Rab-14	IPI00291928	24	20	22		Myotrophin	IPI00924816	13	7	8
Isoform 1 of Filamin-B	IPI00289334	278	23	24		Transferrin receptor protein 1	IPI00022462	85	30	24		26S proteasome non-ATPase regulatory subunit 6	IPI00014151	46	20	24		ATP synthase subunit O, mitochondrial	IPI00007611	23	19	20		Cytochrome c oxidase subunit 6B1	IPI00216085	10	7	6
Fructose-bisphosphate aldolase A	IPI00465439	39	23	12		Glycogen phosphorylase, brain form	IPI00004358	97	25	29		Isoform 1 of Heterogeneous nuclear ribonucleoprotein D0	IPI00028888	38	23	19		40S ribosomal protein S5	IPI00008433	23	16	20		Dolichyl-diphosphooligosaccharide--protein glycosyltransferase subunit DAD1	IPI00009407	12	6	7
Isoform 1 of Cytoskeleton-associated protein 5	IPI00028275	226	22	21		Putative pre-mRNA-splicing factor ATP-dependent RNA helicase DHX15	IPI00396435	91	24	23		Nuclear migration protein nudC	IPI00550746	38	21	22		22 kDa protein	IPI00795676	22	19	17		Keratin, type I cytoskeletal 10	IPI00009865	59	8	4
Isoform 1 of Nuclear pore membrane glycoprotein 210	IPI00291755	205	21	23		Isoform 1 of Heat shock cognate 71 kDa protein	IPI00003865	71	22	29		Serpin B9	IPI00032139	42	22	22		Translin	IPI00018768	26	17	14		NADH dehydrogenase [ubiquinone] 1 alpha subcomplex subunit 2	IPI00219381	11	7	4
KIAA0368 protein	IPI00157790	224	20	32		Isoform 1 of Mitochondrial inner membrane protein	IPI00009960	84	19	29		cDNA FLJ51909, highly similar to Serine-threonine kinase receptor-associatedprotein	IPI00294536	40	19	21		Proteasome subunit beta type-1	IPI00025019	26	14	15		Heat shock protein HSP 90-beta	IPI00414676	83	8	3
Isoform 1 of Myosin-10	IPI00397526	229	20	23		4F2 cell-surface antigen heavy chain	IPI00027493	58	25	24		Fructose-bisphosphate aldolase	IPI00418262	48	24	21		Hypoxanthine-guanine phosphoribosyltransferase	IPI00218493	25	16	17		Isoform 1 of Uncharacterized protein C1orf31	IPI00045660	14	5	5
Serine/threonine-protein kinase mTOR	IPI00031410	289	19	22		NADH-ubiquinone oxidoreductase 75 kDa subunit	IPI00604664	81	25	22		Flap endonuclease 1	IPI00026215	43	19	20		39S ribosomal protein L11, mitochondrial	IPI00007001	21	15	15		Putative uncharacterized protein DKFZp564G0422	IPI00553153	12	4	4
myosin, heavy chain 14 isoform 1	IPI00607818	229	18	23		KH-type splicing regulatory protein	IPI00479786	73	22	24		Nuclease-sensitive element-binding protein 1	IPI00031812	36	20	22		60S ribosomal protein L24	IPI00306332	18	17	16		Keratin, type I cytoskeletal 9	IPI00019359	62	7	3
Golgi-specific brefeldin A-resistance guanine nucleotide exchange factor 1	IPI00021954	206	17	23		Vesicle-fusing ATPase	IPI00006451	83	24	21		Cytochrome b-c1 complex subunit 2, mitochondrial	IPI00305383	48	23	20		Isoform 1 of Ras-related protein Rab-6A	IPI00023526	24	16	15		Isoform 1 of Mitogen-activated protein-binding protein-interacting protein	IPI00032409	14	4	6
DnaJ homolog subfamily C member 13	IPI00307259	254	17	21		DNA replication licensing factor MCM6	IPI00031517	93	23	23		Actin-related protein 2	IPI00005159	45	18	24		Proteasome subunit beta type-2	IPI00028006	23	17	14		Small nuclear ribonucleoprotein E	IPI00029266	11	5	6
Isoform Beta-4A of Integrin beta-4	IPI00220845	195	15	33		DNA replication licensing factor MCM5	IPI00018350	82	23	21		Coproporphyrinogen-III oxidase, mitochondrial	IPI00093057	50	13	26		Transmembrane emp24 domain-containing protein 10	IPI00028055	25	16	18		Vesicle-associated membrane protein 8	IPI00030911	11	5	5
Keratin, type II cytoskeletal 1	IPI00220327	66	15	21		Peroxisomal multifunctional enzyme type 2	IPI00019912	80	24	19		Isoform 1 of Cysteine and histidine-rich domain-containing protein 1	IPI00015897	37	21	19		Proteasome subunit beta type-5	IPI00479306	28	16	15		Beta-2-microglobulin	IPI00004656	14	3	5
Periplakin	IPI00298057	205	15	13		Isoform 1 of Catenin beta-1	IPI00017292	85	22	21		Citrate synthase, mitochondrial	IPI00025366	52	18	20		NADH dehydrogenase [ubiquinone] 1 beta subcomplex subunit 10	IPI00479905	21	16	18		40S ribosomal protein S29	IPI00182289	7	4	4
Isoform 1 of Uncharacterized protein KIAA0564	IPI00900366	215	15	11		Isoform 5 of Interleukin enhancer-binding factor 3	IPI00219330	75	22	22		Activator of 90 kDa heat shock protein ATPase homolog 1	IPI00030706	38	17	20		Splicing factor, arginine/serine-rich 3	IPI00010204	19	16	16		BolA-like protein 2	IPI00301434	17	5	5
Activating signal cointegrator 1 complex subunit 3	IPI00430472	251	14	14		Coatomer subunit gamma	IPI00783982	98	22	23		Isoform 1 of Obg-like ATPase 1	IPI00290416	45	17	17		40S ribosomal protein S11	IPI00025091	18	15	13		LYR motif-containing protein 2	IPI00007148	10	5	4
Vimentin	IPI00418471	54	14	9		Long-chain-fatty-acid--CoA ligase 3	IPI00031397	80	19	22		Isoform 2 of Spliceosome RNA helicase BAT1	IPI00641829	51	20	22		60S ribosomal protein L18a	IPI00026202	21	10	15		ubiquitin-like protein fubi and ribosomal protein S30 precursor	IPI00019770	14	6	4
Isoform 2 of Dedicator of cytokinesis protein 7	IPI00183572	241	13	16		Isoform 1 of Heterogeneous nuclear ribonucleoprotein M	IPI00171903	78	19	22		CSNK2A1 protein	IPI00016613	46	16	19		Lactoylglutathione lyase	IPI00220766	21	12	13		Pterin-4-alpha-carbinolamine dehydratase	IPI00218568	12	6	4
Nuclear pore complex protein Nup205	IPI00783781	228	13	14		Vacuolar protein sorting-associated protein 35	IPI00018931	92	22	21		HSPC027	IPI00549672	43	19	20		Ras-related protein Rab-5C	IPI00016339	23	10	14		D-dopachrome decarboxylase	IPI00293867	13	6	1
Tubulin alpha-1C chain	IPI00218343	50	13	9		GMP synthase [glutamine-hydrolyzing]	IPI00029079	77	20	24		Hsp90 co-chaperone Cdc37	IPI00013122	44	17	19		Thioredoxin-dependent peroxide reductase, mitochondrial	IPI00024919	28	15	14		NADH dehydrogenase [ubiquinone] 1 alpha subcomplex subunit 4	IPI00011770	9	3	5
Serpin H1	IPI00032140	46	13	6		Actin, cytoplasmic 1	IPI00021439	42	24	19		Interleukin enhancer-binding factor 2	IPI00005198	43	13	17		Glutathione S-transferase kappa 1	IPI00219673	25	13	15		Acylphosphatase-1	IPI00221117	11	3	5
Isoform 1 of Transcription elongation factor SPT6	IPI00784161	199	12	11		Isoform 1 of Rho GTPase-activating protein 18	IPI00296353	75	20	18		Eukaryotic translation initiation factor 2 subunit 2	IPI00021728	38	18	13		Vesicle-trafficking protein SEC22b	IPI00006865	25	15	13		Dynein light chain 1, cytoplasmic	IPI00019329	10	4	4
ATP synthase subunit beta, mitochondrial	IPI00303476	57	12	5		Calpain-2 catalytic subunit	IPI00289758	80	18	18		Mitochondrial PDHA1	IPI00306301	48	20	15		NADH dehydrogenase [ubiquinone] iron-sulfur protein 8, mitochondrial	IPI00010845	24	15	11		40S ribosomal protein S27-like protein	IPI00746004	9	5	4
DNA-directed RNA polymerase II subunit RPB1	IPI00031627	217	11	14		Prolyl endopeptidase	IPI00008164	81	13	26		Eukaryotic initiation factor 4A-III	IPI00009328	47	18	15		UMP-CMP kinase 1 isoform a	IPI00219953	26	12	15		28S ribosomal protein S21, mitochondrial	IPI00014812	11	1	3
Isoform 1 of DNA-dependent protein kinase catalytic subunit	IPI00296337	469	11	11		Aconitate hydratase, mitochondrial	IPI00017855	85	18	20		Mitochondrial import inner membrane translocase subunit TIM44	IPI00306516	51	15	16		Tumor protein, translationally-controlled 1	IPI00009943	22	14	14		Enhancer of rudimentary homolog	IPI00029631	12	3	3
Keratin, type I cytoskeletal 10	IPI00009865	59	11	11		MCM3 minichromosome maintenance deficient 3 (S. cerevisiae), isoform CRA_b	IPI00013214	96	10	25		Leukocyte elastase inhibitor	IPI00027444	43	16	15		60S ribosomal protein L9	IPI00031691	22	11	15		Uncharacterized protein C11orf83	IPI00432065	10	5	3
cDNA FLJ56389, highly similar to Elongation factor 1-gamma	IPI00000875	56	11	4		Isoform Long of Delta-1-pyrroline-5-carboxylate synthetase	IPI00008982	87	18	19		Isocitrate dehydrogenase [NADP], mitochondrial	IPI00011107	51	16	16		Isoform 1 of ATP synthase subunit d, mitochondrial	IPI00220487	18	11	13		Fructose-bisphosphate aldolase A	IPI00465439	39	6	3
TATA-binding protein-associated factor 172	IPI00024802	207	10	14		transportin 1 isoform 1	IPI00024364	102	21	17		Isoform 2 of Cat eye syndrome critical region protein 5	IPI00011511	46	14	15		Actin-related protein 2/3 complex subunit 3	IPI00005162	21	11	11		Mitochondrial import inner membrane translocase subunit Tim9	IPI00001541	10	3	4
Isoform DPI of Desmoplakin	IPI00013933	332	10	11		Isoform 1 of Gelsolin	IPI00026314	86	18	17		Eukaryotic translation initiation factor 3 subunit G	IPI00290460	36	15	17		Membrane-associated progesterone receptor component 1	IPI00220739	22	12	12		Uncharacterized protein C16orf61	IPI00024619	9	3	2
Isoform 1 of Structural maintenance of chromosomes flexible hinge domain-containing protein 1	IPI00890837	226	10	11		Isoform Long of Splicing factor, proline- and glutamine-rich	IPI00010740	76	16	16		Tubulin beta chain	IPI00011654	50	14	18		NADH dehydrogenase [ubiquinone] flavoprotein 2, mitochondrial	IPI00291328	27	14	13		Isoform alpha-enolase of Alpha-enolase	IPI00465248	47	5	3
DNA polymerase	IPI00744598	263	10	8		Isoform 2AC of Catenin delta-1	IPI00219726	99	15	19		Elongation factor 1-alpha 1	IPI00396485	50	15	16		Keratin, type II cytoskeletal 1	IPI00220327	66	18	6		Elongation factor 1-alpha	IPI00025447	48	4	4
Annexin A1	IPI00218918	39	10	6		Isoform 4 of Dynamin-1-like protein	IPI00473085	78	15	18		S-adenosylmethionine synthetase isoform type-2	IPI00010157	44	13	15		Proteasome subunit beta type-3	IPI00028004	23	11	10		Vacuolar ATPase assembly integral membrane protein VMA21	IPI00146447	11	4	3
Actin, alpha cardiac muscle 1	IPI00023006	42	10	3		AFG3-like protein 2	IPI00001091	89	18	15		COP9 signalosome complex subunit 4	IPI00171844	46	14	16		Ras-related protein Rab-1B	IPI00008964	22	13	12		Isoform 1 of Vesicle-associated membrane protein-associated protein B/C	IPI00006211	27	4	3
Keratin, type II cytoskeletal 2 epidermal	IPI00021304	66	9	9		Ribonucleoside-diphosphate reductase large subunit	IPI00013871	90	13	19		Epithelial cell adhesion molecule	IPI00296215	35	15	15		Isoform 1 of Ubiquitin-conjugating enzyme E2 K	IPI00021370	22	10	12		Poly(rC)-binding protein 1	IPI00016610	37	3	3
Isoform 1 of Chromodomain-helicase-DNA-binding protein 4	IPI00000846	218	9	8		Isoform 1 of Zinc phosphodiesterase ELAC protein 2	IPI00396627	92	16	15		Succinyl-CoA ligase [GDP-forming] subunit beta, mitochondrial	IPI00096066	47	11	15		Thymidylate kinase	IPI00013862	24	13	10		Isoform 1 of Putative thiosulfate sulfurtransferase KAT	IPI00644969	15	2	4
Isoform 1 of Serine/arginine repetitive matrix protein 2	IPI00782992	300	9	8		Isoform A of Lamin-A/C	IPI00021405	74	15	11		Dolichyl-diphosphooligosaccharide--protein glycosyltransferase 48 kDa subunit	IPI00297084	51	11	17		Ras-related protein Rap-1b	IPI00015148	21	11	12		Protein S100-A13	IPI00016179	11	2	4
Eukaryotic initiation factor 4A-I	IPI00025491	46	9	5		cDNA, FLJ79184, highly similar to Procollagen-lysine, 2-oxoglutarate 5-dioxygenase 1	IPI00027192	88	16	16		Eukaryotic translation initiation factor 3, subunit 3 gamma, 40kDa, isoform CRA_b	IPI00647650	42	11	13		Signal peptidase complex subunit 2	IPI00472939	25	7	9		Dermcidin	IPI00027547	11	2	5
Synaptic vesicle membrane protein VAT-1 homolog	IPI00156689	42	9	4		Isoform 1 of Protein unc-45 homolog A	IPI00072534	103	17	15		Isoform 1 of Basic leucine zipper and W2 domain-containing protein 1	IPI00785096	48	10	14		BAG family molecular chaperone regulator 2	IPI00000643	24	8	10		Vesicle-associated membrane protein-associated protein A	IPI00170692	28	4	3
Isoform 1 of Neuroblastoma-amplified sequence	IPI00333913	269	8	11		tRNA (cytosine-5-)-methyltransferase NSUN2	IPI00306369	86	15	14		40 kDa peptidyl-prolyl cis-trans isomerase	IPI00003927	41	10	15		Isoform 1 of Abhydrolase domain-containing protein 14B	IPI00063827	22	10	11		Cysteine-rich protein 1	IPI00215611	9	4	3
Laminin subunit beta-1	IPI00013976	198	8	9		Protein transport protein Sec23B	IPI00017376	86	15	16		Septin-2	IPI00014177	41	13	13		protein-L-isoaspartate (D-aspartate) O-methyltransferase 1	IPI00411680	30	7	16		Isoform M2 of Pyruvate kinase isozymes M1/M2	IPI00479186	58	4	3
EH domain-binding protein 1-like protein 1	IPI00296421	162	8	9		adaptor-related protein complex 1, gamma 1 subunit isoform a	IPI00293396	92	13	12		26S proteasome non-ATPase regulatory subunit 7	IPI00019927	37	12	16		Ras-related protein Rab-10	IPI00016513	23	9	10		Mitochondrial import inner membrane translocase subunit Tim10	IPI00001543	10	2	3
Isoform M2 of Pyruvate kinase isozymes M1/M2	IPI00479186	58	8	9		Isoform 1 of 6-phosphofructokinase, liver type	IPI00332371	85	13	14		26S protease regulatory subunit 8	IPI00023919	46	10	13		Isoform 1 of Growth factor receptor-bound protein 2	IPI00021327	25	5	12		Putative uncharacterized protein	IPI00010402	24	3	3
Ubiquitin carboxyl-terminal hydrolase 24	IPI00902614	294	8	8		Isoform 1 of 6-phosphofructokinase, muscle type	IPI00743142	85	14	15		Mitochondrial ribonuclease P protein 1	IPI00099996	47	10	15		Isoform 1 of Ribosome-recycling factor, mitochondrial	IPI00061108	29	10	10		Transmembrane protein 93	IPI00010427	12	3	4
Keratin, type I cytoskeletal 9	IPI00019359	62	7	9		Isoform 1 of Polyadenylate-binding protein 4	IPI00012726	71	10	17		Synaptic vesicle membrane protein VAT-1 homolog	IPI00156689	42	14	11		NEDD8-conjugating enzyme Ubc12	IPI00022597	21	9	10		U6 snRNA-associated Sm-like protein LSm7	IPI00007163	12	3	2
Isoform 12 of CD44 antigen	IPI00297160	39	7	9		Protein transport protein Sec23A	IPI00017375	86	16	14		Actin, alpha cardiac muscle 1	IPI00023006	42	13	14		Cytochrome c oxidase subunit 2	IPI00017510	26	8	8		Splicing factor 3B subunit 5	IPI00010404	10	4	3
Isoform 1 of Myosin-XVIIIa	IPI00760846	233	7	8		cysteinyl-tRNA synthetase isoform c	IPI00027443	95	17	14		28S ribosomal protein S29, mitochondrial	IPI00018120	46	13	13		NADH dehydrogenase [ubiquinone] 1 alpha subcomplex subunit 8	IPI00219034	20	10	9		Glutaredoxin-1	IPI00219025	12	2	2
HEAT repeat-containing protein 1	IPI00024279	242	7	7		Signal recognition particle 72 kDa protein	IPI00215888	75	13	15		Medium-chain specific acyl-CoA dehydrogenase, mitochondrial	IPI00005040	47	12	10		Isoform 1 of 60S ribosomal protein L11	IPI00376798	20	7	9		NADH dehydrogenase [ubiquinone] 1 alpha subcomplex subunit 3	IPI00028881	9	3	3
Isoform 2 of Reticulon-4	IPI00298289	40	7	4		cDNA FLJ45706 fis, clone FEBRA2028457, highly similar to Nucleolin	IPI00444262	66	12	15		cDNA FLJ54536, highly similar to Mitochondrial 28S ribosomal protein S27	IPI00022002	49	12	11		22 kDa protein	IPI00219910	22	10	10		Peroxiredoxin-1	IPI00000874	22	5	1
Ribonuclease inhibitor	IPI00550069	50	7	1		NADPH--cytochrome P450 reductase	IPI00470467	77	13	14		Alpha-centractin	IPI00029468	43	12	12		Ras-related protein Rab-18	IPI00014577	23	10	9		Coiled-coil domain-containing protein 56	IPI00022277	12	3	2
Isoform 1 of Large proline-rich protein BAT2	IPI00010700	229	6	12		Cytoplasmic aconitate hydratase	IPI00008485	98	8	16		Isoform 1 of 28S ribosomal protein S5, mitochondrial	IPI00169400	48	10	13		Ras-related protein Rab-13	IPI00016373	23	8	9		ATP synthase subunit epsilon-like protein, mitochondrial	IPI00176527	6	2	2
Dolichyl-diphosphooligosaccharide--protein glycosyltransferase 48 kDa subunit	IPI00297084	51	6	2		Isoform 1 of LETM1 and EF-hand domain-containing protein 1, mitochondrial	IPI00017592	83	15	11		Isoform 1 of BRCA2 and CDKN1A-interacting protein	IPI00002203	36	12	13		Tubulin alpha-1A chain	IPI00180675	50	10	7		ubiquitin and ribosomal protein L40 precursor	IPI00456429	15	2	2
Actin-related protein 3	IPI00028091	47	6	1		Isoform 1 of Dipeptidyl-peptidase 3	IPI00020672	83	14	13		3-ketoacyl-CoA thiolase, peroxisomal	IPI00012828	44	14	9		Proteasome subunit alpha type-2	IPI00219622	26	9	10		Cytochrome b-c1 complex subunit 6, mitochondrial	IPI00296022	11	2	2
Envoplakin	IPI00023711	232	5	10		Mannosyl-oligosaccharide glucosidase	IPI00328170	92	14	14		Macrophage-capping protein	IPI00027341	39	11	13		Proteasome subunit beta type-4	IPI00555956	29	7	11		Endoplasmin	IPI00027230	92	1	4
Isoform 1 of Lysine-specific demethylase 3B	IPI00298935	192	5	6		Acylamino-acid-releasing enzyme	IPI00337741	81	14	13		Isoform 2 of Reticulon-4	IPI00298289	40	13	11		Transmembrane emp24 domain-containing protein 9	IPI00023542	27	5	11		Isoform 1 of Acyl-CoA-binding protein	IPI00010182	10	4	1
Glyceraldehyde-3-phosphate dehydrogenase	IPI00219018	36	5	6		Thimet oligopeptidase	IPI00549189	79	12	11		HLA class I histocompatibility antigen, A-1 alpha chain	IPI00026569	41	11	12		Transcription factor A, mitochondrial	IPI00020928	29	8	8		Nuclear transport factor 2	IPI00009901	14	2	2
Actin-related protein 2	IPI00005159	45	5	6		Neurolysin, mitochondrial	IPI00010346	81	10	13		Isoform CNPI of 2',3'-cyclic-nucleotide 3'-phosphodiesterase	IPI00220993	45	12	10		Mimitin, mitochondrial	IPI00031109	20	4	7		Tubulin beta chain	IPI00011654	50	2	2
myosin VA isoform 2	IPI00873959	212	5	5		Radixin, isoform CRA_a	IPI00017367	71	14	12		Protein NDRG1	IPI00022078	43	8	13		Isoform 1 of Gamma-glutamylcyclotransferase	IPI00031564	21	9	8		Cytochrome c oxidase copper chaperone	IPI00218144	7	2	1
Isoform 1 of General transcription factor 3C polypeptide 1	IPI00414482	241	5	4		SUMO-activating enzyme subunit 2	IPI00023234	71	13	11		COP9 signalosome complex subunit 3	IPI00025721	48	10	11		Calcium-binding protein p22	IPI00218924	22	9	8		60 kDa heat shock protein, mitochondrial	IPI00784154	61	2	1
Plexin-B2	IPI00853369	205	5	4		Coatomer subunit beta'	IPI00220219	102	11	11		Isoform 1 of Adipocyte plasma membrane-associated protein	IPI00031131	46	9	10		Isoform 1 of Cellular nucleic acid-binding protein	IPI00430812	19	8	10		Protein S100-A10	IPI00183695	11	1	2
Argininosuccinate synthase	IPI00020632	51	5	1		DNA topoisomerase 1	IPI00413611	91	12	11		cDNA FLJ31776 fis, clone NT2RI2008141, highly similar to CALUMENIN	IPI00789155	38	11	11		Adenylate kinase isoenzyme 1	IPI00018342	22	8	8		Uncharacterized protein C12orf73	IPI00465410	8	2	1
Phosphoglycerate kinase 1	IPI00169383	45	5	1		Isoform 1 of Glycerol-3-phosphate dehydrogenase, mitochondrial	IPI00017895	81	14	10		Heterogeneous nuclear ribonucleoprotein F	IPI00003881	46	8	11		40S ribosomal protein S10	IPI00008438	19	9	8		Transmembrane and coiled-coil domain-containing protein C6orf129	IPI00000579	11	1	2
Isoform B of Mannose-6-phosphate receptor-binding protein 1	IPI00303882	47	5	1		Moesin	IPI00219365	68	7	15		Isoform 1 of Protein phosphatase methylesterase 1	IPI00007694	42	9	10		Cathepsin B	IPI00295741	38	9	6		U6 snRNA-associated Sm-like protein LSm8	IPI00219871	10	1	2
Inositol 1,4,5-trisphosphate receptor type 3	IPI00291607	304	4	7		ATP-dependent RNA helicase DDX1	IPI00293655	82	9	14		DnaJ homolog subfamily B member 11	IPI00008454	41	10	10		Eukaryotic translation initiation factor 3 subunit K	IPI00033143	25	9	8		NADH dehydrogenase [ubiquinone] 1 beta subcomplex subunit 2, mitochondrial	IPI00028904	12	1	3
Isoform 1 of Serine/threonine-protein kinase ATR	IPI00412298	301	4	7		Isoform 1 of Heterogeneous nuclear ribonucleoprotein U-like protein 1	IPI00013070	96	9	10		Developmentally-regulated GTP-binding protein 1	IPI00031836	41	11	9		Growth arrest and DNA-damage-inducible proteins-interacting protein 1	IPI00552587	25	7	9		Mitochondrial import inner membrane translocase subunit Tim8 B	IPI00001546	9	1	2
482 kDa protein	IPI00179298	482	4	6		Heat shock protein 75 kDa, mitochondrial	IPI00030275	80	9	13		Isoform 1 of NSFL1 cofactor p47	IPI00100197	41	9	8		Peptidyl-prolyl cis-trans isomerase, mitochondrial	IPI00026519	22	8	5		Protein S100-A14	IPI00010214	12	1	2
Isoform 1 of Melanoma inhibitory activity protein 3	IPI00455473	214	4	5		Isoform 1 of NMDA receptor-regulated protein 1	IPI00386189	101	8	14		Isoform 2 of Succinyl-CoA ligase [ADP-forming] subunit beta, mitochondrial	IPI00217232	48	9	10		GTP-binding protein SAR1a	IPI00015954	22	8	7		Isoform 1 of CDKN2AIP N-terminal-like protein	IPI00063181	13	1	2
Alpha-centractin	IPI00029468	43	4	4		Isoform 2 of Transportin-3	IPI00395694	104	11	8		SUMO-activating enzyme subunit 1	IPI00033130	38	9	12		NADH dehydrogenase [ubiquinone] 1 beta subcomplex subunit 9	IPI00255052	22	9	6		Acylphosphatase-2	IPI00216461	14	1	2
Kinesin-like protein KIF13B	IPI00021753	203	4	3		Isoform M2 of Pyruvate kinase isozymes M1/M2	IPI00479186	58	11	10		Tyrosyl-tRNA synthetase, mitochondrial	IPI00165092	53	9	11		Chromobox protein homolog 3	IPI00297579	21	8	8		Activated RNA polymerase II transcriptional coactivator p15	IPI00221222	14	1	2
Isoform 3 of HEAT repeat-containing protein 5B	IPI00333696	215	4	2		Junction plakoglobin	IPI00554711	82	12	11		Gamma-enolase	IPI00216171	47	10	10		Diablo homolog, mitochondrial precursor	IPI00008418	36	7	8		LYR motif-containing protein 4	IPI00006979	11	2	1
annexin A2 isoform 1	IPI00418169	40	4	2		cDNA FLJ56037, highly similar to Cullin-2	IPI00014311	90	10	11		Phosphoribosyl pyrophosphate synthetase-associated protein 2	IPI00003168	41	5	13		Isoform 3 of Regulator of G-protein signaling 10	IPI00643554	21	9	7		Ras-related protein Rab-11B	IPI00020436	24	4	0
Creatine kinase B-type	IPI00022977	43	4	2		Isoform 1 of Cullin-4B	IPI00179057	102	11	10		Ferrochelatase, mitochondrial	IPI00027776	48	6	8		Dihydropyrimidinase-like 2	IPI00106642	67	7	9		Protein S100-A6	IPI00027463	10	2	0
Citrate synthase, mitochondrial	IPI00025366	52	4	2		Keratin, type II cytoskeletal 1	IPI00220327	66	10	8		39S ribosomal protein L37, mitochondrial	IPI00162330	48	8	10		60S ribosomal protein L27	IPI00219155	16	5	5		ATP synthase, H+ transporting, mitochondrial F0 complex, subunit E	IPI00218848	8	0	2
Rho GTPase-activating protein 1	IPI00020567	50	4	1		Isoform 1 of Pentatricopeptide repeat-containing protein 3, mitochondrial	IPI00783302	79	10	12		Putative uncharacterized protein DKFZp686I04222	IPI00413451	46	6	13		Interleukin-18	IPI00290198	22	6	8		Small nuclear ribonucleoprotein F	IPI00220528	10	0	2
Isoform 1 of Adipocyte plasma membrane-associated protein	IPI00031131	46	4	1		Isoform 4 of Probable ATP-dependent RNA helicase DDX17	IPI00889541	80	10	10		Creatine kinase, ubiquitous mitochondrial	IPI00658109	47	10	7		Vacuolar protein sorting-associated protein 28 homolog	IPI00007155	25	6	7		Iron-sulfur cluster assembly 2 homolog, mitochondrial	IPI00376195	16	2	0
6-phosphogluconate dehydrogenase, decarboxylating	IPI00219525	53	4	1		Eukaryotic translation initiation factor 4B	IPI00012079	69	7	14		Phosphoserine aminotransferase	IPI00001734	45	5	12		Ras-related protein Rab-8A	IPI00028481	24	5	7
Isoform 2 of Protein disulfide-isomerase A6	IPI00299571	54	4	1		FACT complex subunit SSRP1	IPI00005154	81	10	9		Isoform Rpn10A of 26S proteasome non-ATPase regulatory subunit 4	IPI00022694	41	9	9		dehydrogenase/reductase member 2 isoform 2	IPI00218235	30	6	9
Actin-related protein 2/3 complex subunit 1A	IPI00333068	42	4	1		Cullin-1	IPI00014310	90	7	11		Isoform 1 of Platelet-activating factor acetylhydrolase IB subunit alpha	IPI00218728	47	7	8		Ras-related protein Rab-35	IPI00300096	23	9	4
Poly [ADP-ribose] polymerase 4	IPI00296909	193	3	9		DNA replication licensing factor MCM4	IPI00018349	97	11	9		HLA class I histocompatibility antigen, B-50 alpha chain	IPI00471955	41	7	7		Superoxide dismutase [Mn], mitochondrial	IPI00022314	25	6	8
Isoform 1 of Kinesin-like protein KIF21A	IPI00425404	187	3	8		Isoform 1 of Oxysterol-binding protein 1	IPI00024971	89	10	9		Dual specificity mitogen-activated protein kinase kinase 2	IPI00003783	44	8	6		28S ribosomal protein S26, mitochondrial	IPI00006606	24	6	6
Isoform 4 of E3 ubiquitin-protein ligase UBR4	IPI00640981	574	3	7		Isoform Long of Cold shock domain-containing protein E1	IPI00470891	89	8	9		Isoform 1 of Heterogeneous nuclear ribonucleoprotein A3	IPI00419373	40	4	12		28S ribosomal protein S18a, mitochondrial	IPI00018691	22	6	5
Kinetochore-associated protein 1	IPI00001458	251	3	6		Isoform 1 of Dynamin-like 120 kDa protein, mitochondrial	IPI00006721	112	9	9		Keratin, type II cytoskeletal 1	IPI00220327	66	13	3		Regulator of microtubule dynamics protein 1	IPI00329696	36	4	8
Isoform 2 of Nuclear mitotic apparatus protein 1	IPI00006196	237	3	5		Isoform Alpha of Signal transducer and activator of transcription 1-alpha/beta	IPI00030781	87	11	7		Heat shock protein HSP 90-beta	IPI00414676	83	16	2		GTPase NRas	IPI00000005	21	6	5
E3 SUMO-protein ligase RanBP2	IPI00221325	358	3	4		Isoform Del-701 of Signal transducer and activator of transcription 3	IPI00306436	88	11	9		Isoform 1 of POTE ankyrin domain family member E	IPI00479743	121	9	8		Cytochrome b-c1 complex subunit Rieske, mitochondrial	IPI00026964	30	5	7
ubiquitin and ribosomal protein S27a precursor	IPI00179330	18	3	3		Isoform 1 of Far upstream element-binding protein 1	IPI00375441	68	8	10		ER lipid raft associated 1	IPI00007940	39	9	7		Isoform 1 of Deoxyuridine 5'-triphosphate nucleotidohydrolase, mitochondrial	IPI00013679	27	6	8
Trifunctional enzyme subunit beta, mitochondrial	IPI00022793	51	3	3		Stress-70 protein, mitochondrial	IPI00007765	74	9	10		Glutamine synthetase	IPI00010130	42	8	7		Von Hippel-Lindau binding protein 1	IPI00334159	27	7	6
HELZ protein	IPI00000897	219	3	2		Isoform 1 of Carnitine O-palmitoyltransferase 1, liver isoform	IPI00032038	88	10	8		Isoform 1 of Mitochondrial import receptor subunit TOM40 homolog	IPI00014053	38	7	9		28S ribosomal protein S25, mitochondrial	IPI00013167	20	5	8
Ferritin heavy chain	IPI00554521	21	3	2		Pseudouridylate synthase 7 homolog	IPI00044761	75	8	11		Short/branched chain specific acyl-CoA dehydrogenase, mitochondrial	IPI00024623	47	9	5		Cofilin-1	IPI00012011	19	8	5
Isoform 1 of Pericentriolar material 1 protein	IPI00006213	228	3	2		Niban-like protein 1	IPI00456750	83	8	11		Sialic acid synthase	IPI00147874	40	6	9		Isoform 1 of 39S ribosomal protein L47, mitochondrial	IPI00030820	29	7	5
Isoform 2 of Neural cell adhesion molecule L1	IPI00334532	140	3	2		Isoform 1 of Cullin-3	IPI00014312	89	9	9		Thioredoxin domain-containing protein 5	IPI00171438	48	7	8		Ras-related protein Rab-21	IPI00007755	24	5	8
Isoform 1 of Polymerase I and transcript release factor	IPI00176903	43	3	2		Procollagen-lysine,2-oxoglutarate 5-dioxygenase 3	IPI00030255	85	9	9		Keratin, type I cytoskeletal 19	IPI00479145	44	4	11		39S ribosomal protein L40, mitochondrial	IPI00099871	24	6	5
Poly(rC)-binding protein 1	IPI00016610	37	3	2		Pre-rRNA-processing protein TSR1 homolog	IPI00292894	92	8	10		Isoform 1 of Eukaryotic initiation factor 4A-II	IPI00328328	46	8	8		Eukaryotic translation initiation factor 6	IPI00010105	27	4	8
cDNA FLJ50992, highly similar to Coronin-1C	IPI00798401	49	3	2		Nuclear pore complex protein Nup93	IPI00397904	93	10	9		Basic leucine zipper and W2 domain-containing protein 2	IPI00022305	48	9	6		Keratin, type I cytoskeletal 10	IPI00009865	59	9	3
Tubulin beta-2C chain	IPI00007752	50	3	1		annexin VI isoform 2	IPI00002459	75	8	8		Serpin H1	IPI00032140	46	7	9		Heme-binding protein 1	IPI00148063	21	5	6
Isoform 7 of BAT2 domain-containing protein 1	IPI00083708	317	3	1		Nuclear cap-binding protein subunit 1	IPI00019380	92	6	12		Poly(rC)-binding protein 1	IPI00016610	37	7	8		Synaptobrevin homolog YKT6	IPI00008569	22	5	5
Isoform 1 of 26S protease regulatory subunit 6B	IPI00020042	47	3	1		Isoform 1 of HEAT repeat-containing protein 2	IPI00242630	94	8	9		Isoform 2 of tRNA pseudouridine synthase A	IPI00001716	44	5	6		Thymidine kinase, cytosolic	IPI00299214	25	4	8
cDNA FLJ60299, highly similar to Rab GDP dissociation inhibitor beta	IPI00031461	51	3	1		Isoform 2 of Extended synaptotagmin-2	IPI00409635	99	7	9		Endoplasmic reticulum resident protein ERp44	IPI00401264	47	8	6		60S ribosomal protein L35	IPI00412607	15	5	7
60S ribosomal protein L3	IPI00550021	46	3	1		Isoform 3 of Shootin-1	IPI00448751	74	5	8		Stomatin-like protein 2	IPI00334190	39	4	10		Ubiquitin-conjugating enzyme E2 H	IPI00020965	21	7	4
Cartilage-associated protein	IPI00748502	47	3	1		UPF0555 protein KIAA0776	IPI00844000	90	7	8		Isoform 1 of Acylglycerol kinase, mitochondrial	IPI00019353	47	6	7		Transmembrane emp24 domain-containing protein 7	IPI00032825	25	4	7
Septin-2	IPI00014177	41	3	1		Pyruvate dehydrogenase phosphatase regulatory subunit, mitochondrial	IPI00168407	99	6	7		Isoform B of Mannose-6-phosphate receptor-binding protein 1	IPI00303882	47	6	8		3'-5' exoribonuclease CSL4 homolog	IPI00032823	21	5	5
Isoform Long of Tight junction protein ZO-1	IPI00216219	195	2	8		Isoform 1 of Glucosamine--fructose-6-phosphate aminotransferase [isomerizing] 1	IPI00217952	79	10	7		60S ribosomal protein L4	IPI00003918	48	5	6		Isoform alpha-enolase of Alpha-enolase	IPI00465248	47	6	5
Lipopolysaccharide-responsive and beige-like anchor protein	IPI00002255	319	2	7		Isoform 1 of Opioid growth factor receptor	IPI00021537	73	7	7		Sodium/potassium-transporting ATPase subunit beta-3	IPI00008167	32	7	6		Mitotic spindle assembly checkpoint protein MAD2A	IPI00012369	24	5	5
Isoform 1 of Golgin subfamily A member 4	IPI00013272	261	2	4		Elongation factor G 1, mitochondrial	IPI00154473	83	8	8		Isoform alpha-enolase of Alpha-enolase	IPI00465248	47	5	8		Isoform 2 of Cell division control protein 42 homolog	IPI00016786	21	4	6
Podocalyxin-like protein 1 precursor	IPI00299116	56	2	4		Ran GTPase-activating protein 1	IPI00294879	64	7	8		Isoform 1 of Serpin B5	IPI00783625	42	4	7		Isoform 1 of 1,2-dihydroxy-3-keto-5-methylthiopentene dioxygenase	IPI00651738	21	6	5
myosin IXB isoform 1	IPI00306933	243	2	3		Galectin-3-binding protein	IPI00023673	65	7	4		TDP43	IPI00025815	45	6	7		Hippocalcin-like protein 1	IPI00219344	22	6	4
Isoform 1 of Dedicator of cytokinesis protein 9	IPI00216408	240	2	2		Tubulin--tyrosine ligase-like protein 12	IPI00029048	74	4	10		Isoform 1 of Ubiquitin-conjugating enzyme E2 Z	IPI00011996	38	6	6		UPF0670 protein C8orf55	IPI00171421	24	5	4
Isoform 1 of Serine/threonine-protein kinase WNK1	IPI00004472	251	2	2		Isoform 1 of Caprin-1	IPI00783872	78	7	6		Isoform 1 of Minor histocompatibility antigen H13	IPI00152441	41	7	7		Isoform 1 of Oligoribonuclease, mitochondrial (Fragment)	IPI00032830	27	4	7
Isoform 1 of 182 kDa tankyrase-1-binding protein	IPI00304589	182	2	2		Isoform Long of Long-chain-fatty-acid--CoA ligase 4	IPI00029737	79	3	7		Isoform 1 of Protein phosphatase 1 regulatory subunit 7	IPI00033600	42	6	6		Proteasome subunit beta type-6	IPI00000811	25	6	5
Dedicator of cytokinesis protein 1	IPI00015286	215	2	2		Suppressor of tumorigenicity protein 14	IPI00001922	95	6	7		Isoform 1 of Hydroxysteroid dehydrogenase-like protein 2	IPI00414384	45	7	6		60S ribosomal protein L29	IPI00419919	18	6	5
Tubulin beta-4 chain	IPI00023598	50	2	2		Nucleolar GTP-binding protein 1	IPI00385042	74	6	5		V-type proton ATPase subunit C 1	IPI00007814	44	5	5		Isoform 1 of Mps one binder kinase activator-like 1B	IPI00301518	25	6	5
Carboxypeptidase A4	IPI00008894	47	2	2		Transcription factor 25	IPI00007320	77	3	6		Isoform DFF45 of DNA fragmentation factor subunit alpha (Fragment)	IPI00010882	37	7	5		Casein kinase II subunit beta	IPI00010865	25	3	6
Lupus La protein	IPI00009032	47	2	2		Ribosomal protein S6 kinase alpha-3	IPI00020898	84	6	4		cDNA FLJ53975, highly similar to Acetyl-CoA acetyltransferase, cytosolic	IPI00291419	45	6	6		Creatine kinase B-type	IPI00022977	43	10	1
Isoform 2 of Calumenin	IPI00045396	37	2	2		Xaa-Pro aminopeptidase 1	IPI00793375	75	6	4		Histone acetyltransferase type B catalytic subunit	IPI00024719	50	4	6		Acyl-protein thioesterase 2	IPI00027032	25	3	3
Isoform 1 of NFX1-type zinc finger-containing protein 1	IPI00165981	220	2	2		Lysosomal alpha-glucosidase	IPI00293088	105	9	4		28S ribosomal protein S31, mitochondrial	IPI00294242	45	5	8		40S ribosomal protein S18	IPI00013296	18	4	5
Isoform 2 of cAMP-dependent protein kinase catalytic subunit alpha	IPI00217960	40	2	2		cDNA FLJ56152, highly similar to Rho guanine nucleotide exchange factor 7	IPI00449906	81	6	6		Integrin-linked kinase-associated serine/threonine phosphatase 2C	IPI00006164	43	6	3		Glyceraldehyde-3-phosphate dehydrogenase	IPI00219018	36	5	4
Eukaryotic translation initiation factor 3, subunit 3 gamma, 40kDa, isoform CRA_b	IPI00647650	42	2	2		Methylmalonyl-CoA mutase, mitochondrial	IPI00024934	83	4	6		Sulfide:quinone oxidoreductase, mitochondrial	IPI00009634	50	6	5		Isoform 1 of 60S ribosomal protein L12	IPI00024933	18	5	5
Keratin, type I cytoskeletal 14	IPI00384444	52	2	2		Isoform 1 of Pyridoxal-dependent decarboxylase domain-containing protein 1	IPI00384689	87	6	5		AP-1 complex subunit mu-1	IPI00032516	49	6	5		Cysteine and glycine-rich protein 1	IPI00442073	21	3	5
chromodomain helicase DNA binding protein 1	IPI00297851	197	2	1		cDNA FLJ59211, highly similar to Glucosidase 2 subunit beta	IPI00026154	60	6	6		Proteasomal ubiquitin receptor ADRM1	IPI00033030	42	6	5		Keratin, type I cytoskeletal 9	IPI00019359	62	7	3
Histone acetyltransferase p300	IPI00020985	264	2	1		Tubulin alpha-1C chain	IPI00218343	50	7	5		Isoform 1 of Malonyl CoA-acyl carrier protein transacylase, mitochondrial	IPI00023359	43	5	6		Signal peptidase complex subunit 3	IPI00300299	20	4	6
Serine hydroxymethyltransferase, mitochondrial	IPI00002520	56	2	1		cDNA FLJ56176, highly similar to Poly(A) polymerase alpha	IPI00384028	85	6	5		Reticulocalbin-1	IPI00015842	39	5	7		Isoform 1 of 39S ribosomal protein L22, mitochondrial	IPI00414410	24	5	5
60S ribosomal protein L4	IPI00003918	48	2	1		Zyxin	IPI00926625	61	5	5		Isoform 1 of Mannose-6-phosphate isomerase	IPI00219358	47	5	6		Isoform 1 of Transcription factor BTF3	IPI00221035	22	2	3
Interleukin enhancer-binding factor 2	IPI00005198	43	2	1		Isoform 1 of Polyadenylate-binding protein 1	IPI00008524	71	5	5		Glyceraldehyde-3-phosphate dehydrogenase	IPI00219018	36	4	8		40S ribosomal protein S13	IPI00221089	17	4	4
26S protease regulatory subunit 8	IPI00023919	46	2	1		Isoform 1 of Cleft lip and palate transmembrane protein 1	IPI00396411	76	4	5		Guanine nucleotide-binding protein subunit alpha-13	IPI00290928	44	4	7		Transmembrane protein 33	IPI00299084	28	3	5
Tu translation elongation factor, mitochondrial precursor	IPI00027107	50	2	1		dipeptidylpeptidase 9	IPI00604777	102	4	5		39S ribosomal protein L38, mitochondrial	IPI00783656	45	5	6		Isoform 1 of Hematological and neurological expressed 1 protein	IPI00007764	16	5	5
Isocitrate dehydrogenase [NADP] cytoplasmic	IPI00027223	47	2	1		Isoform 1 of Exportin-2	IPI00022744	110	2	6		DnaJ homolog subfamily B member 1	IPI00015947	38	2	8		RAB4A, member RAS oncogene family variant	IPI00480056	24	2	7
Thioredoxin domain-containing protein 5	IPI00171438	48	2	1		Keratin, type I cytoskeletal 9	IPI00019359	62	9	2		Dihydroorotate dehydrogenase, mitochondrial	IPI00024462	43	4	5		Growth hormone inducible transmembrane protein	IPI00549970	35	3	4
26S proteasome non-ATPase regulatory subunit 12	IPI00185374	53	2	1		Uncharacterized protein C4orf14	IPI00385928	78	4	4		Isoform 1 of L-2-hydroxyglutarate dehydrogenase, mitochondrial	IPI00016458	50	5	6		Ras-related protein R-Ras	IPI00020418	23	2	5
Putative uncharacterized protein DKFZp686I04222	IPI00413451	46	2	1		G1 to S phase transition 1 isoform 2	IPI00909083	69	4	4		Ras GTPase-activating protein-binding protein 1	IPI00012442	52	4	7		Protein DPCD	IPI00063962	23	4	5
46 kDa protein	IPI00641706	46	2	1		Enhanced at puberty protein 1	IPI00019205	83	5	5		Monocarboxylate transporter 1	IPI00024650	54	6	5		60S ribosomal protein L13	IPI00465361	24	5	4
Ras GTPase-activating-like protein IQGAP1	IPI00009342	189	1	11		Isoform alpha-enolase of Alpha-enolase	IPI00465248	47	6	4		CAAX prenyl protease 1 homolog	IPI00027180	55	6	5		Isoform Crk-II of Proto-oncogene C-crk	IPI00004838	34	3	4
Tyrosine-protein phosphatase non-receptor type 23	IPI00034006	179	1	9		Isoform 1 of CD166 antigen	IPI00015102	65	5	4		Isoform 1 of Cell division protein kinase 9	IPI00301923	43	6	4		COMM domain-containing protein 3	IPI00015773	22	4	4
Heat shock protein HSP 90-beta	IPI00414676	83	1	4		Elongation factor 1-alpha	IPI00025447	48	5	3		Isoform 1 of Acyl-coenzyme A thioesterase 9, mitochondrial	IPI00220710	50	5	5		Lin-7 homolog C	IPI00019997	22	5	4
Isoform 1 of Dedicator of cytokinesis protein 5	IPI00746684	215	1	4		ATP-dependent RNA helicase SUPV3L1, mitochondrial	IPI00412404	88	5	4		Selenide, water dikinase 1	IPI00029056	43	5	4		HIRA interacting protein 5 isoform 1	IPI00160021	26	4	5
Isoform 1 of DNA (cytosine-5)-methyltransferase 1	IPI00031519	190	1	3		Isoform Short of Heterogeneous nuclear ribonucleoprotein U	IPI00479217	89	4	5		Peroxisomal 3,2-trans-enoyl-CoA isomerase	IPI00419263	40	6	4		Lysosomal alpha-glucosidase	IPI00293088	105	3	4
Isoform 2 of Ankyrin repeat domain-containing protein 17	IPI00783186	274	1	3		Isoform 2 of ATPase WRNIP1	IPI00102997	69	3	4		Diphosphomevalonate decarboxylase	IPI00022745	43	4	6		Isoform 1 of Chronic lymphocytic leukemia deletion region gene 6 protein	IPI00411705	22	3	6
Isoform 3 of Treacle protein	IPI00815944	152	1	3		Coatomer subunit gamma-2	IPI00002557	98	3	4		Isoform 1 of PHD finger protein 6	IPI00395568	41	5	4		Isoform 1 of Vesicle-associated membrane protein 7	IPI00020887	25	3	5
Isoform 4 of Afadin	IPI00023461	207	1	3		Protein LYRIC	IPI00328715	64	3	6		cDNA FLJ55988, highly similar to RNA-binding protein Luc7-like 2	IPI00006932	54	4	5		Ras-related protein Rap-2b	IPI00018364	21	5	4
Isoform 1 of GRIP and coiled-coil domain-containing protein 2	IPI00005631	185	1	2		Isoform 2 of DnaJ homolog subfamily C member 2	IPI00455199	66	3	5		cDNA FLJ56840, highly similar to Galactokinase	IPI00019383	45	7	2		cytochrome b5 outer mitochondrial membrane precursor	IPI00303954	17	4	4
Endoplasmin	IPI00027230	92	1	2		Ewing sarcoma breakpoint region 1 isoform EWS-b	IPI00009841	69	4	4		Tu translation elongation factor, mitochondrial precursor	IPI00027107	50	2	7		Fructose-bisphosphate aldolase A	IPI00465439	39	7	2
Isoform 2 of Guanine nucleotide-binding protein G(i), alpha-2 subunit	IPI00217906	38	1	2		Isoform 2 of Splicing factor 1	IPI00294627	69	4	2		C-terminal-binding protein 1	IPI00012835	48	4	5		Isoform 1 of 5'(3')-deoxyribonucleotidase, cytosolic type	IPI00005573	23	3	4
Ferritin light chain	IPI00375676	20	1	2		Fragile X mental retardation syndrome-related protein 2	IPI00016250	77	4	4		Isoform B of Arfaptin-1	IPI00021258	42	4	5		Isoform 2 of Core-binding factor subunit beta	IPI00024871	22	5	3
Plexin-A1	IPI00552671	211	1	2		Ribosomal protein S6 kinase alpha-1	IPI00017305	83	4	3		7-dehydrocholesterol reductase	IPI00294501	54	5	4		Stromal cell-derived factor 2	IPI00293167	23	3	5
Isoform 1 of Neurobeachin-like protein 2	IPI00894235	303	1	2		Isoform 2C of Cytoplasmic dynein 1 intermediate chain 2	IPI00216348	68	2	4		Solute carrier family 2, facilitated glucose transporter member 1	IPI00220194	54	4	5		glutathione peroxidase 1 isoform 1	IPI00927606	22	4	2
heat shock 90kDa protein 1, alpha isoform 1	IPI00382470	98	1	2		Keratin, type II cytoskeletal 2 epidermal	IPI00021304	66	5	3		Isoform Long of Nucleolysin TIA-1 isoform p40	IPI00291398	43	5	4		Immature colon carcinoma transcript 1 protein	IPI00029114	24	2	4
Plasminogen activator inhibitor 1	IPI00007118	45	2	0		Isoform 2 of Protein enabled homolog	IPI00374054	64	4	3		Isoform Long of Deoxyhypusine synthase	IPI00026829	41	3	3		Guanylate kinase	IPI00182293	22	4	4
Aspartate aminotransferase, mitochondrial	IPI00018206	47	2	0		Isoform 1 of NHL repeat-containing protein 2	IPI00301051	79	4	2		Isoform 1 of mTERF domain-containing protein 1, mitochondrial	IPI00101163	48	4	3		Probable DNA dC->dU-editing enzyme APOBEC-3C	IPI00555878	23	4	3
Tubulin beta-2A chain	IPI00013475	50	2	0		ATP-dependent DNA helicase 2 subunit 1	IPI00644712	70	1	5		Isoform 2 of Muscleblind-like protein 2	IPI00183078	39	4	3		39S ribosomal protein L9, mitochondrial	IPI00307409	30	2	5
Isoform 1 of Mitochondrial import receptor subunit TOM40 homolog	IPI00014053	38	2	0		Heterogeneous nuclear ribonucleoprotein R	IPI00012074	71	3	4		cDNA, FLJ96508, Homo sapiens SH3-domain GRB2-like 1 (SH3GL1), mRNA	IPI00019169	41	3	3		Ras-related protein Rab-3A	IPI00023504	25	3	4
Mitogen-activated protein kinase 3	IPI00018195	43	2	0		Isoform 1 of Aldehyde dehydrogenase family 16 member A1	IPI00217920	85	4	3		Mitogen-activated protein kinase 3	IPI00018195	43	3	5		60S ribosomal protein L13a	IPI00304612	24	2	5
Ornithine aminotransferase, mitochondrial	IPI00022334	49	2	0		Ribosome biogenesis protein BOP1	IPI00028955	84	3	3		Isoform 1 of GTP-binding protein 10	IPI00167638	43	5	3		Ras-related protein Rab-25	IPI00027993	23	3	4
Isoform 1 of Heterogeneous nuclear ribonucleoprotein D0	IPI00028888	38	2	0		Conserved oligomeric Golgi complex subunit 2	IPI00000057	83	3	3		33 kDa protein	IPI00413108	33	3	5		Nucleoside-triphosphatase C1orf57	IPI00031570	21	3	4
H2A histone family, member Y isoform 2	IPI00059366	39	2	0		Isoform 2 of V-type proton ATPase 116 kDa subunit a isoform 1	IPI00743576	96	2	4		annexin A2 isoform 1	IPI00418169	40	4	3		Isoform 1 of Protein LSM12 homolog	IPI00410324	22	3	4
CNDP dipeptidase 2 (Metallopeptidase M20 family), isoform CRA_b	IPI00165579	44	2	0		Isoform 1 of Protein sel-1 homolog 1	IPI00002790	89	3	4		Phosphoribosyl pyrophosphate synthetase-associated protein 1	IPI00291578	39	3	6		Isoform 1 of Dynactin subunit 3	IPI00027014	21	3	3
cDNA FLJ51909, highly similar to Serine-threonine kinase receptor-associatedprotein	IPI00294536	40	2	0		A kinase (PRKA) anchor protein 12 isoform 2	IPI00217683	182	2	4		poly(rC) binding protein 2 isoform b	IPI00012066	38	4	5		Grancalcin	IPI00004524	24	3	3
Isoform Mitochondrial of Fumarate hydratase, mitochondrial	IPI00296053	55	2	0		Isoform 1 of Nucleolar RNA helicase 2	IPI00015953	87	2	4		Tropomodulin-3	IPI00005087	40	3	4		Isoform 3 of Vesicle transport protein SEC20	IPI00030397	31	2	4
Isoform 1 of POTE ankyrin domain family member E	IPI00479743	121	2	0		Centromere/kinetochore protein zw10 homolog	IPI00011631	89	3	3		Isoform Alpha-1 of Protein phosphatase 1A	IPI00020950	42	3	4		Inosine triphosphate pyrophosphatase	IPI00018783	21	2	3
Isoform 2 of Spliceosome RNA helicase BAT1	IPI00641829	51	2	0		Isoform 1 of Gephyrin	IPI00016006	80	3	3		Sterol-4-alpha-carboxylate 3-dehydrogenase, decarboxylating	IPI00019407	42	3	5		ubiquitin and ribosomal protein S27a precursor	IPI00179330	18	2	2
EIF4G3 protein	IPI00328268	147	2	0		Isoform 3 of Epithelial splicing regulatory protein 1	IPI00184262	75	3	3		28S ribosomal protein S9, mitochondrial	IPI00641924	46	1	7		Isoform 1 of UPF0598 protein C8orf82	IPI00166638	24	2	3
Serine/threonine-protein kinase MRCK beta	IPI00477763	194	0	5		Putative uncharacterized protein ENSP00000263154	IPI00847241	81	3	3		Methionine aminopeptidase 1	IPI00022239	43	4	4		dCTP pyrophosphatase 1	IPI00012197	19	1	3
Mediator of RNA polymerase II transcription subunit 12	IPI00004068	247	0	4		69 kDa protein	IPI00172590	69	3	2		Isoform 3 of PCI domain-containing protein 2	IPI00072541	43	4	4		cDNA FLJ51938	IPI00515040	16	3	2
Brefeldin A-inhibited guanine nucleotide-exchange protein 2	IPI00002186	202	0	4		GTP-binding protein 1	IPI00010463	72	4	2		Choline-phosphate cytidylyltransferase A	IPI00329338	42	4	4		Probable glutathione peroxidase 8	IPI00291695	24	2	3
Anaphase-promoting complex subunit 1	IPI00033907	217	0	4		Probable leucyl-tRNA synthetase, mitochondrial	IPI00014213	102	2	4		Isoform 2 of Suppressor of G2 allele of SKP1 homolog	IPI00791573	38	3	4		cDNA FLJ61162, highly similar to Ras-related protein R-Ras2	IPI00012512	24	2	3
Isoform 1 of Phosphatidylinositol 4-kinase alpha	IPI00070943	231	0	4		Elongation factor G 2, mitochondrial precursor	IPI00071703	91	4	2		Isoform 1 of Mannose-1-phosphate guanyltransferase alpha	IPI00101782	46	4	3		Isoform 1 of Uncharacterized protein C9orf142	IPI00030968	22	2	4
Thyroid receptor-interacting protein 11	IPI00003515	228	0	3		glycogen synthase 1 (muscle) isoform 2	IPI00157144	76	4	2		Isoform HERA-A of GTP-binding protein era homolog	IPI00026512	48	4	3		Heat shock protein beta-1	IPI00025512	23	2	5
60 kDa heat shock protein, mitochondrial	IPI00784154	61	0	3		Isoform 1 of DnaJ homolog subfamily C member 10	IPI00293260	91	4	2		AP-3 complex subunit mu-1	IPI00032459	47	3	3		Isoform 1 of RNA polymerase II subunit A C-terminal domain phosphatase SSU72	IPI00023556	23	3	4
Carboxypeptidase D	IPI00027078	153	0	3		Isoform 1 of Conserved oligomeric Golgi complex subunit 3	IPI00414858	94	4	2		UPF0361 protein DC12	IPI00024618	41	4	2		Isoform 2 of HD domain-containing protein 2	IPI00386751	20	3	3
Sortilin-related receptor	IPI00022608	248	0	3		Isoform 3 of Prolyl 3-hydroxylase 1	IPI00045839	91	3	2		Mitogen-activated protein kinase kinase 4, isoform CRA_c	IPI00024674	46	3	5		Pleckstrin homology-like domain family A member 2 (Fragment)	IPI00019551	17	4	2
Isoform 5 of Protein transport protein Sec16A	IPI00031242	236	0	3		Phospholipase A-2-activating protein	IPI00218465	87	2	1		Alpha-2-macroglobulin receptor-associated protein	IPI00026848	41	5	3		cDNA FLJ60607, highly similar to Acyl-protein thioesterase 1	IPI00007321	28	3	3
Transferrin receptor protein 1	IPI00022462	85	0	2		Aspartyl/asparaginyl beta-hydroxylase	IPI00294834	86	2	3		Uncharacterized protein C20orf4	IPI00166013	43	3	5		GTP-binding protein SAR1b	IPI00002149	22	4	2
Putative uncharacterized protein THADA	IPI00412647	211	0	2		ubiquitin and ribosomal protein S27a precursor	IPI00179330	18	2	2		Peroxisomal multifunctional enzyme type 2	IPI00019912	80	3	5		Transmembrane emp24 domain-containing protein 3	IPI00604599	25	1	4
Isoform 1 of Proteasome activator complex subunit 4	IPI00005260	211	0	2		Keratin, type I cytoskeletal 10	IPI00009865	59	4	1		Isoform 1 of F-box only protein 22	IPI00183208	45	4	3		Phosphoserine phosphatase	IPI00019178	25	1	5
Dermcidin	IPI00027547	11	0	2		Polyribonucleotide nucleotidyltransferase 1, mitochondrial	IPI00744711	86	3	1		Isoform 2 of DnaJ homolog subfamily A member 3, mitochondrial	IPI00179187	50	3	4		Lysosomal protective protein	IPI00021794	54	1	4
						Ras GTPase-activating-like protein IQGAP1	IPI00009342	189	2	4		Isoform 1 of Coiled-coil domain-containing protein 51	IPI00153023	46	2	5		Ras-related protein Rab-5A	IPI00023510	24	1	4
						Isoform 1 of Mucosa-associated lymphoid tissue lymphoma translocation protein 1	IPI00009540	92	3	2		Keratin, type I cytoskeletal 10	IPI00009865	59	5	2		Ras-related protein Rab-7L1	IPI00024775	23	3	3
						Translation initiation factor eIF-2B subunit epsilon	IPI00011898	80	3	2		Twinfilin-2	IPI00550917	40	3	5		Calponin-3	IPI00216682	36	3	3
						Isoform 1 of Elongator complex protein 2	IPI00015560	92	2	3		Isoform 1 of IST1 homolog	IPI00024660	40	3	4		Uncharacterized protein C2orf47, mitochondrial	IPI00291751	33	3	3
						Isoform 1 of 5'-3' exoribonuclease 2	IPI00100151	109	2	3		Annexin A1	IPI00218918	39	3	4		Isoform 2B of GTPase KRas	IPI00423570	21	3	3
						Cullin-5	IPI00216003	97	3	2		Isoform 2 of cAMP-dependent protein kinase catalytic subunit beta	IPI00376119	46	3	4		60S ribosomal protein L8	IPI00012772	28	2	3
						Lysosome membrane protein 2	IPI00217766	54	3	2		Quinone oxidoreductase-like protein 1	IPI00438923	39	4	3		Peptidyl-prolyl cis-trans isomerase C	IPI00024129	23	3	1
						Translocation protein SEC63 homolog	IPI00218922	88	2	3		HLA class I histocompatibility antigen, A-2 alpha chain	IPI00876963	41	4	3		DNA-directed RNA polymerases I, II, and III subunit RPABC1	IPI00291093	25	2	3
						Periodic tryptophan protein 2 homolog	IPI00300078	102	3	2		Squalene synthetase	IPI00020944	48	2	4		26S proteasome non-ATPase regulatory subunit 10	IPI00003565	24	2	2
						CD2-associated protein	IPI00412771	71	2	3		Isoform 1 of DNA-directed RNA polymerases I and III subunit RPAC1	IPI00005179	39	3	4		Nucleolar protein 16	IPI00032849	21	2	2
						Isoform 1 of Cullin-4A	IPI00419273	88	2	3		Isoform 1 of BRCA1-A complex subunit BRE	IPI00149276	47	4	3		Isoform Long of ES1 protein homolog, mitochondrial	IPI00024913	28	2	4
						SAMD4B protein	IPI00470771	73	3	2		Isoform 1 of tRNA-nucleotidyltransferase 1, mitochondrial	IPI00289807	50	2	3		40S ribosomal protein S26	IPI00655650	13	2	4
						TFIIH basal transcription factor complex helicase subunit	IPI00029728	87	2	2		3'-5' exoribonuclease 1	IPI00216873	40	4	2		Peptide deformylase, mitochondrial	IPI00007060	27	3	2
						Heat shock 70 kDa protein 12A	IPI00011932	75	2	2		Isoform B1 of Heterogeneous nuclear ribonucleoproteins A2/B1	IPI00396378	37	1	4		Isoform 2 of Zinc transporter ZIP11	IPI00410249	35	2	4
						Isoform Long of FAS-associated factor 1	IPI00070643	74	2	2		Argininosuccinate synthase	IPI00020632	51	2	3		Uncharacterized protein C7orf30	IPI00061492	26	2	2
						Oxysterol-binding protein-related protein 11	IPI00032970	84	2	2		Isoform SRP40-1 of Splicing factor, arginine/serine-rich 5	IPI00012341	31	2	3		Elongation factor 1-alpha 2	IPI00014424	50	3	3
						Large subunit GTPase 1 homolog	IPI00300094	75	2	1		Isoform 1 of Endophilin-B1	IPI00006558	41	2	5		Gametocyte-specific factor 1	IPI00218505	19	3	3
						Isoform 1 of Protein SDA1 homolog	IPI00018240	80	2	1		Syntaxin-18	IPI00027194	39	2	5		FLYWCH family member 2	IPI00060521	15	1	2
						ATP-dependent RNA helicase DDX3X	IPI00215637	73	1	4		Isoform Short of Adenosine kinase	IPI00234368	39	2	4		Derlin-1	IPI00013271	29	2	2
						HSR1 protein	IPI00384745	64	1	4		Nucleoside diphosphate-linked moiety X motif 19, mitochondrial	IPI00869107	42	1	4		Cob(I)yrinic acid a,c-diamide adenosyltransferase, mitochondrial	IPI00029665	27	1	4
						Lanosterol synthase	IPI00009747	83	3	1		Na(+)/H(+) exchange regulatory cofactor NHE-RF1	IPI00003527	39	3	3		Isoform 1 of 40S ribosomal protein S24	IPI00029750	15	2	4
						Isoform 1 of Fermitin family homolog 2	IPI00000856	78	2	2		CD2 antigen cytoplasmic tail-binding protein 2	IPI00006103	38	3	3		RER1 protein	IPI00005728	25	3	2
						Isoform Beta of Striatin-3	IPI00011461	87	2	2		Ribonucleoside-diphosphate reductase subunit M2	IPI00011118	51	3	3		Isoform 1 of UPF0424 protein C1orf128	IPI00015351	24	2	3
						Tubulin beta chain	IPI00011654	50	2	2		Isoform 2 of Basigin	IPI00019906	29	3	3		Ras-related protein Rab-9A	IPI00016372	23	2	3
						Telomere length regulation protein TEL2 homolog	IPI00016868	92	2	2		GPI-anchor transamidase	IPI00022543	45	3	3		Histone H2B type 1-L	IPI00018534	14	2	3
						Isoform 3 of Exocyst complex component 7	IPI00103064	83	2	2		ubiquitin and ribosomal protein S27a precursor	IPI00179330	18	3	3		Adenylate kinase isoenzyme 6	IPI00032879	20	2	3
						Protein FAM91A1	IPI00152671	94	2	2		Isoform 2 of SAP30-binding protein	IPI00333699	32	3	3		Glucosamine 6-phosphate N-acetyltransferase	IPI00061525	21	2	3
						Phosphatidylinositol 3-kinase regulatory subunit beta	IPI00011736	82	2	1		Isoform 1 of Alpha-parvin	IPI00018963	42	3	3		39S ribosomal protein L18, mitochondrial	IPI00160421	21	2	3
						Isoform 2 of Procollagen-lysine,2-oxoglutarate 5-dioxygenase 2	IPI00337495	87	1	2		Melanoma-associated antigen B2	IPI00006726	35	2	3		Vesicle-associated membrane protein-associated protein A	IPI00170692	28	2	3
						Isoform 1 of ARF GTPase-activating protein GIT1	IPI00384861	84	1	2		Isoform 1 of Porphobilinogen deaminase	IPI00028160	39	1	3		Isoform 1 of Vacuolar protein sorting-associated protein 29	IPI00170796	21	3	2
						Paladin	IPI00297212	97	2	1		Developmentally-regulated GTP-binding protein 2	IPI00022697	41	2	4		Tetratricopeptide repeat protein 9C	IPI00175096	20	2	3
						Condensin complex subunit 2	IPI00299507	83	1	2		Probable tRNA pseudouridine synthase 1	IPI00103341	37	4	2		Trafficking protein particle complex subunit 5	IPI00177509	21	3	2
						Isoform 1 of N(2),N(2)-dimethylguanosine tRNA methyltransferase	IPI00020508	72	1	3		Isoform 1 of Erlin-2	IPI00026942	38	2	3		Voltage-dependent anion-selective channel protein 1	IPI00216308	31	3	2
						Gamma-tubulin complex component 2	IPI00029705	103	3	1		BRO1 domain-containing protein BROX	IPI00065500	46	3	2		SPRY domain-containing protein 4	IPI00291643	23	3	2
						Integrin beta-5	IPI00029741	88	1	3		Isoform 1 of RNA 3'-terminal phosphate cyclase	IPI00011726	39	2	3		Transmembrane emp24 domain-containing protein 5	IPI00294472	26	2	3
						RAVER1	IPI00217661	80	1	3		Isoform Long of Ancient ubiquitous protein 1	IPI00001891	53	2	4		Isoform Alpha of Caveolin-1	IPI00009236	20	2	2
						Isoform 1 of Probable ATP-dependent RNA helicase DHX40	IPI00410110	89	1	3		Dual specificity mitogen-activated protein kinase kinase 1	IPI00219604	43	2	4		Glutathione S-transferase theta-2	IPI00419250	28	2	2
						Tetratricopeptide repeat protein 27	IPI00183938	97	2	1		Isoform 1 of Kynurenine--oxoglutarate transaminase 3	IPI00465373	51	3	2		40S ribosomal protein S23	IPI00218606	16	2	2
						Inhibitor of nuclear factor kappa-B kinase subunit alpha	IPI00005104	85	2	1		Isoform 1 of RNA-binding protein 4	IPI00003704	40	1	2		Methyltransferase like 7B	IPI00090807	31	2	1
						Adenosine monophosphate deaminase 2	IPI00007722	102	2	1		Mitochondrial chaperone BCS1	IPI00003985	48	2	3		COP9 signalosome complex subunit 8	IPI00009480	23	3	2
						Isoform 2 of ATP-binding cassette sub-family F member 1	IPI00013495	92	2	1		arylacetamide deacetylase-like 1 isoform b	IPI00002230	49	3	3		Isoform 2 of Ubiquinol-cytochrome c reductase complex chaperone CBP3 homolog	IPI00219889	32	3	2
						Alpha-actinin-1	IPI00013508	103	2	1		Isoform 1 of Serum paraoxonase/arylesterase 2	IPI00014958	39	3	3		Ribosomal protein L14 variant	IPI00555744	24	2	3
						cDNA FLJ56439, highly similar to Pantothenate kinase 4	IPI00018946	87	2	1		HCG1784554, isoform CRA_a	IPI00654777	39	2	4		Synaptogyrin-2	IPI00013946	25	1	2
						Isoform 1 of Phosphatidylinositol 3-kinase regulatory subunit alpha	IPI00021448	84	2	1		Immunoglobulin-binding protein 1	IPI00019148	39	2	4		Isoform 1 of Transmembrane protein 41B	IPI00555703	33	2	2
						Src substrate cortactin	IPI00029601	62	1	2		Isoform 1 of Mitogen-activated protein kinase 8	IPI00003145	44	2	3		Mediator of RNA polymerase II transcription subunit 20	IPI00174852	23	3	1
						Isoform 1 of Spermatogenesis-associated protein 5-like protein 1	IPI00031608	81	1	2		Transcriptional activator protein Pur-alpha	IPI00023591	35	2	3		60S ribosomal protein L36a-like	IPI00056494	12	2	1
						Lamina-associated polypeptide 2, isoform alpha	IPI00216230	75	2	1		Galectin-3-binding protein	IPI00023673	65	3	2		Calpain small subunit 1	IPI00025084	28	2	2
						Isoform 2 of Calcium-transporting ATPase type 2C member 1	IPI00220473	97	1	2		Isoform 1 of Protein farnesyltransferase/geranylgeranyltransferase type-1 subunit alpha	IPI00026813	44	2	3		Histidine triad nucleotide-binding protein 3	IPI00170924	20	1	3
						A-kinase anchor protein 8-like	IPI00297455	72	1	2		Prolactin regulatory element-binding protein	IPI00033349	45	2	3		Peptidyl-prolyl cis-trans isomerase A	IPI00419585	18	2	2
						Isoform 1 of Fermitin family homolog 1	IPI00304754	77	2	1		Isoform 4 of Inhibitor of nuclear factor kappa-B kinase-interacting protein	IPI00043598	43	3	2		Proteasome subunit alpha type-5	IPI00291922	26	1	4
						Serine/threonine-protein kinase SRPK2	IPI00333420	78	1	2		Tyrosine-protein phosphatase non-receptor type 1	IPI00297261	50	3	2		Isoform 1 of LIM and SH3 domain protein 1	IPI00000861	30	1	3
						Isoform 2 of Serine/threonine-protein kinase tousled-like 1	IPI00333559	89	1	2		Actin-related protein 2/3 complex subunit 1A	IPI00333068	42	2	3		Sjoegren syndrome/scleroderma autoantigen 1	IPI00028412	21	2	3
						Isoform 3 of CCR4-NOT transcription complex subunit 10	IPI00396314	79	2	1		Isoform 1 of Alpha-1,3-mannosyltransferase ALG2	IPI00386072	47	3	2		Heat shock protein HSP 90-beta	IPI00414676	83	4	1
						Isoform 1 of Protein argonaute-2	IPI00745433	97	2	1		Isoform 1 of Cysteine protease ATG4B	IPI00554649	44	2	3		Nucleoplasmin-3	IPI00026496	19	3	2
						Plexin B2	IPI00852623	143	2	1		Isoform 3 of UPF0465 protein C5orf33	IPI00654793	32	3	2		Isoform A of Ras-related C3 botulinum toxin substrate 1	IPI00010271	21	2	2
						Puromycin-sensitive aminopeptidase	IPI00026216	103	0	8		Isoform 1 of GDP-fucose protein O-fucosyltransferase 1	IPI00058192	44	2	2		Tubulin beta chain	IPI00011654	50	2	2
						Isoform II of Ubiquitin-protein ligase E3A	IPI00011609	101	0	3		Isovaleryl-CoA dehydrogenase, mitochondrial	IPI00645805	46	2	2		40S ribosomal protein S25	IPI00012750	14	2	2
						Isoform 1 of SH3 domain-binding protein 1	IPI00456744	76	2	0		NudC domain-containing protein 3	IPI00238209	41	3	1		Isoform 2 of Dephospho-CoA kinase domain-containing protein	IPI00015737	15	2	2
						Annexin A1	IPI00549413	23	0	2		Cation-dependent mannose-6-phosphate receptor	IPI00025049	31	3	2		Nascent polypeptide-associated complex subunit alpha	IPI00023748	23	2	2
						Isoform 1 of Kinesin-like protein KIF2A	IPI00010368	78	3	0		Dual specificity protein phosphatase 9	IPI00294486	42	1	3		Ras-related protein Rab-8B	IPI00024282	24	2	2
						Heat shock 70 kDa protein 4L	IPI00295485	94	0	3		Isoform 1 of Proteasomal ATPase-associated factor 1	IPI00743862	42	1	3		Bcl2 antagonist of cell death	IPI00024291	18	2	2
						Isoform 1 of Transcription intermediary factor 1-beta	IPI00438229	89	0	2		Programmed cell death protein 2-like	IPI00031647	39	1	3		Ras-related protein Rab-2B	IPI00102896	24	2	2
						Alpha-N-acetylglucosaminidase	IPI00008787	82	2	0		Short-chain specific acyl-CoA dehydrogenase, mitochondrial	IPI00027701	44	2	2		60S ribosomal protein L27a	IPI00456758	17	2	2
						Protein of unknown function UPF0118 family protein	IPI00012429	98	0	2		Ubiquitin domain-containing protein UBFD1	IPI00005194	57	1	4		GrpE protein homolog 2, mitochondrial	IPI00549666	25	2	2
						Isoform UBF1 of Nucleolar transcription factor 1	IPI00014533	89	0	2		mRNA export factor	IPI00019733	41	1	4		Isoform 3 of Motile sperm domain-containing protein 1	IPI00164251	24	1	2
						Neutral amino acid transporter B(0)	IPI00019472	57	2	0		Isoform 1 of Evolutionarily conserved signaling intermediate in Toll pathway, mitochondrial	IPI00106506	49	1	3		Histone H4	IPI00453473	11	2	1
						Isoform Long of Ubiquitin carboxyl-terminal hydrolase 5	IPI00024664	96	0	2		Endothelial protein C receptor precursor	IPI00009276	31	2	2		Kinetochore protein Spc24	IPI00168317	22	1	2
						Protein kinase C delta type	IPI00329236	78	2	0		Isoform Long of Glutaryl-CoA dehydrogenase, mitochondrial	IPI00024317	48	2	2		Mitochondrial import inner membrane translocase subunit Tim23	IPI00007309	22	1	2
						Isoform 1 of Forkhead box protein K1	IPI00556645	75	0	2		Reticulocalbin-2	IPI00029628	37	2	2		ADP-ribosylation factor-like protein 3	IPI00003327	20	1	2
						cDNA FLJ54957, highly similar to Transketolase	IPI00643920	69	0	2		Isoform Alpha of Nuclear inhibitor of protein phosphatase 1	IPI00030383	38	2	2		Cysteine-rich protein 2	IPI00006034	22	2	1
												Isoform 1 of ADP-ribosylation factor GTPase-activating protein 1	IPI00175169	45	2	2		Beta-hexosaminidase subunit beta	IPI00012585	63	2	1
												Queuine tRNA-ribosyltransferase	IPI00215974	44	2	2		Serine/threonine-protein phosphatase 4 catalytic subunit	IPI00012833	35	1	3
												Heterogeneous nuclear ribonucleoprotein G	IPI00304692	42	2	2		Serine/threonine-protein phosphatase 6 catalytic subunit	IPI00012970	35	1	3
												Isoform 1 of cAMP-dependent protein kinase catalytic subunit alpha	IPI00396630	41	2	2		28S ribosomal protein S28, mitochondrial	IPI00022276	21	1	3
												Isoform 1 of Cysteine-rich with EGF-like domain protein 2	IPI00419731	38	2	2		Isoform 1 of Transmembrane emp24 domain-containing protein 4	IPI00296259	26	1	3
												Protein FAM50A	IPI00030098	40	2	1		Tescalcin	IPI00149680	25	1	3
												cDNA FLJ55237, highly similar to Homo sapiens activating signal cointegrator 1 complex subunit 1 (ASCC1), mRNA	IPI00434390	44	1	2		DCN1-like protein 5	IPI00165361	28	2	2
												Tetratricopeptide repeat protein 1	IPI00016912	34	3	1		Protein-tyrosine phosphatase-like member B	IPI00384497	28	2	2
												GPN-loop GTPase 1 isoform a	IPI00027035	43	2	1		ADP-ribosylation factor-like protein 15	IPI00005163	23	3	1
												Isoform SCPx of Non-specific lipid-transfer protein	IPI00026105	59	2	1		Keratin, type II cytoskeletal 2 epidermal	IPI00021304	66	3	1
												Isoform 2 of Ubiquitin carboxyl-terminal hydrolase isozyme L5	IPI00219512	36	1	2		Isoform LMP2.L of Proteasome subunit beta type-9	IPI00000787	23	2	1
												3-oxoacyl-[acyl-carrier-protein] synthase, mitochondrial	IPI00016637	49	1	2		UPF0687 protein C20orf27	IPI00101095	19	2	1
												HLA class I histocompatibility antigen, Cw-15 alpha chain	IPI00471951	41	1	3		Isoform M2 of Pyruvate kinase isozymes M1/M2	IPI00479186	58	2	2
												Brain protein 16	IPI00009335	42	2	1		Trafficking protein particle complex subunit 4	IPI00007691	24	1	2
												L-lactate dehydrogenase	IPI00217966	40	2	1		Isoform Membrane-bound of Catechol O-methyltransferase	IPI00011284	30	1	2
												Isoform 2 of Nucleophosmin	IPI00220740	29	2	1		CD59 glycoprotein	IPI00011302	14	1	2
												Isoform 1 of COBW domain-containing protein 1	IPI00305163	44	2	1		Ubiquitin-conjugating enzyme E2 E1	IPI00021346	21	1	2
												Isoform 2 of Histone arginine demethylase JMJD6	IPI00375496	43	2	1		Dermcidin	IPI00027547	11	1	2
												HZGJ	IPI00465211	85	2	1		DNA replication complex GINS protein PSF1	IPI00032387	23	1	2
												HLA class I histocompatibility antigen, B-18 alpha chain	IPI00827612	40	2	1		Isoform 1 of Lysophospholipase-like protein 1	IPI00059762	26	1	2
												Junctional adhesion molecule A	IPI00001754	33	1	2		Isoform 1 of Protein Muted homolog	IPI00154778	22	1	2
												Tubulin alpha-4A chain	IPI00007750	50	1	2		Probable RNA-binding protein EIF1AD	IPI00298618	19	1	2
												SEC14-like protein 2	IPI00018314	46	1	2		Isoform 1 of S-phase kinase-associated protein 1	IPI00301364	19	1	2
												Isoform 1 of Polyadenylate-binding protein-interacting protein 1	IPI00021466	54	1	2		Isoform 2 of HD domain-containing protein 3	IPI00394782	16	1	2
												Nucleosome assembly protein 1-like 1	IPI00023860	45	1	2		Cysteine and glycine-rich protein 2	IPI00002824	21	2	1
												Actin-related protein 3	IPI00028091	47	1	2		Keratin, type II cytoskeletal 5	IPI00009867	62	2	1
												Isoform 1 of Protein SET	IPI00072377	33	1	2		Ras-related protein Rab-6B	IPI00016891	23	2	1
												Isoform 1 of Inositol-tetrakisphosphate 1-kinase	IPI00100329	46	1	2		Ras-related protein Rap-1A	IPI00019345	21	2	1
												Lamin-B receptor	IPI00292135	71	1	2		cDNA FLJ59142, highly similar to Epididymal secretory protein E1	IPI00301579	22	2	1
												HLA class I histocompatibility antigen, B-59 alpha chain	IPI00472073	41	1	2		Isoform 1 of Diphosphoinositol polyphosphate phosphohydrolase 2	IPI00607685	20	2	1
												Isoform Mitochondrial of Cysteine desulfurase, mitochondrial	IPI00295240	50	4	0		Cleavage and polyadenylation specificity factor subunit 5	IPI00646917	26	0	6
												Ezrin	IPI00843975	69	5	0		L-xylulose reductase	IPI00448095	26	0	5
												Elongation factor 2	IPI00186290	95	4	0		Keratin, type I cytoskeletal 16	IPI00217963	51	6	0
												Scavenger mRNA-decapping enzyme DcpS	IPI00335385	39	0	4		28S ribosomal protein S15, mitochondrial	IPI00550037	30	0	5
												DnaJ homolog subfamily A member 1	IPI00012535	45	0	3		Protein NipSnap homolog 3A	IPI00004845	28	0	2
												[Pyruvate dehydrogenase [lipoamide]] kinase isozyme 1, mitochondrial	IPI00014831	49	0	2		Keratin, type I cytoskeletal 18	IPI00554788	48	4	0
												Keratin, type I cytoskeletal 9	IPI00019359	62	3	0		60S ribosomal protein L10a	IPI00412579	25	0	4
												heat shock 90kDa protein 1, alpha isoform 1	IPI00382470	98	3	0		60S ribosomal protein L31	IPI00026302	14	2	0
												Actin-related protein 10	IPI00302690	46	0	2		Aspartate aminotransferase, mitochondrial	IPI00018206	47	3	0
												Isoform 2 of Mannose-1-phosphate guanyltransferase beta	IPI00002496	43	0	2		Ornithine aminotransferase, mitochondrial	IPI00022334	49	3	0
												major histocompatibility complex, class I, E precursor	IPI00010362	40	2	0		28S ribosomal protein S23, mitochondrial	IPI00032881	22	0	3
												Ethanolamine-phosphate cytidylyltransferase	IPI00015285	44	2	0		cDNA FLJ56357, highly similar to Homo sapiens apolipoprotein A-I binding protein (APOA1BP), mRNA	IPI00168479	34	0	3
												COUP transcription factor 1	IPI00021431	46	0	2		Multifunctional protein ADE2	IPI00217223	50	3	0
												Acyl-CoA:lysophosphatidylglycerol acyltransferase 1	IPI00022447	43	0	2		28S ribosomal protein S7, mitochondrial	IPI00006440	28	0	2
												Protein farnesyltransferase subunit beta	IPI00026817	49	0	2		Ras-related protein Ral-A	IPI00217519	24	0	2
												Fumarylacetoacetase	IPI00031708	46	0	2		Isoform 2 of Fumarylacetoacetate hydrolase domain-containing protein 1	IPI00440828	25	0	2
												Isoform A1-B of Heterogeneous nuclear ribonucleoprotein A1	IPI00215965	39	2	0		Heterogeneous nuclear ribonucleoprotein F	IPI00003881	46	2	0
												Isoform 1 of Transformer-2 protein homolog beta	IPI00301503	34	0	2		Protein SCO2 homolog, mitochondrial	IPI00014458	30	0	2
												Isoform 1 of Vacuolar protein-sorting-associated protein 36	IPI00328932	44	0	2		Prohibitin	IPI00017334	30	0	2
												60S ribosomal protein L6	IPI00329389	33	0	2		Peroxisomal membrane protein 11B	IPI00021978	28	0	2
												Nucleoporin Nup43	IPI00742943	42	0	2		Methyltransferase-like protein 7A	IPI00022300	28	0	2
												chromosome 10 open reading frame 112	IPI00888868	203	0	2		Ubiquitin-conjugating enzyme E2 T	IPI00023087	23	0	2
																		Isoform 1 of Hematological and neurological expressed 1-like protein	IPI00027397	20	0	2
																		Uncharacterized protein C19orf43	IPI00031526	18	0	2
																		Ovarian cancer-associated gene 2 protein	IPI00103884	24	0	2
																		Mps one binder kinase activator-like 2A	IPI00163727	25	0	2
																		Ribosyldihydronicotinamide dehydrogenase [quinone]	IPI00219129	26	0	2
																		isopentenyl-diphosphate delta isomerase	IPI00220014	32	0	2
																		Isoform 1 of Obg-like ATPase 1	IPI00290416	45	2	0
																		Isoform 2 of Reticulon-4	IPI00298289	40	2	0
																		Programmed cell death protein 10	IPI00298558	25	0	2
																		triosephosphate isomerase 1 isoform 2	IPI00465028	31	0	2
