# Supplementary material for: Whole gel processing procedure for GeLC-MS/MS based proteomics
Source: Proteome Sci. 2013 Apr 23;11:17. doi: 10.1186/1477-5956-11-17 (PMC3656797; doi:10.1186/1477-5956-11-17)
Supplement: Additional file 3: Table 3 — Identified peptides in HCT116 IGD vs WG. [file 1477-5956-11-17-S3.xlsx]

## Sheet: Peptide Report HCT116 
Identified peptides in HCT116 lysate IGD vs WG
Sample name	MS/MS sample name	Protein name	Protein accession numbers	Database sources	Protein molecular weight (Da)	Protein identification probability	Number of unique peptides	Number of unique spectra	Number of total spectra	Percentage of total spectra	Percentage sequence coverage	Peptide sequence	Previous amino acid	Next amino acid	Best Peptide identification probability	Best SEQUEST XCorr score	Best SEQUEST DCn score	Number of identified +2H spectra	Number of identified +3H spectra	Number of identified +4H spectra	Number of enzymatic termini	Calculated +1H Peptide Mass (AMU)	Peptide start index	Peptide stop index	Assigned	Other Proteins
WG3	080626_06	[Pyruvate dehydrogenase [lipoamide]] kinase isozyme 1, mitochondrial	IPI00014831,IPI00655704	ipi.HUMAN.v3.62.fasta	49227.8	0.998	2	2	2	0.000458	0.0596	AVPLAGFGYGLPISR	R	L	0.95	2.76	0.407	1	0	0	2	1517.85	349	363	TRUE
WG3	080626_06	[Pyruvate dehydrogenase [lipoamide]] kinase isozyme 1, mitochondrial	IPI00014831,IPI00655704	ipi.HUMAN.v3.62.fasta	49227.8	0.998	2	2	2	0.000458	0.0596	EISLLPDNLLR	K	T	0.95	2.48	0.251	1	0	0	2	1282.74	93	103	TRUE
IGD5	080626_09	10 kDa heat shock protein, mitochondrial	IPI00220362	ipi.HUMAN.v3.62.fasta	10913.7	1	14	18	31	0.0348	0.882	DGDILGK	R	Y	0.95	2.52	0.284	2	0	0	2	717.378	93	99	TRUE
WG5	080626_10	10 kDa heat shock protein, mitochondrial	IPI00220362	ipi.HUMAN.v3.62.fasta	10913.7	1	16	21	38	0.0464	0.882	DGDILGK	R	Y	0.95	2.47	0.245	3	0	0	2	717.378	93	99	TRUE
IGD5	080626_09	10 kDa heat shock protein, mitochondrial	IPI00220362	ipi.HUMAN.v3.62.fasta	10913.7	1	14	18	31	0.0348	0.882	DGDILGKYVD	R	-	0.95	2.63	0.441	2	0	0	2	1094.54	93	102	TRUE
WG5	080626_10	10 kDa heat shock protein, mitochondrial	IPI00220362	ipi.HUMAN.v3.62.fasta	10913.7	1	16	21	38	0.0464	0.882	DGDILGKYVD	R	-	0.95	2.53	0.419	2	0	0	2	1094.54	93	102	TRUE
WG5	080626_10	10 kDa heat shock protein, mitochondrial	IPI00220362	ipi.HUMAN.v3.62.fasta	10913.7	1	16	21	38	0.0464	0.882	GGEIQPVSVK	K	V	0.95	3.26	0.229	1	0	0	2	1013.56	57	66	TRUE
IGD5	080626_09	10 kDa heat shock protein, mitochondrial	IPI00220362	ipi.HUMAN.v3.62.fasta	10913.7	1	14	18	31	0.0348	0.882	GGIMLPEK	K	S	0.95	2.71	0.215	4	0	0	2	860.455	29	36	TRUE
WG5	080626_10	10 kDa heat shock protein, mitochondrial	IPI00220362	ipi.HUMAN.v3.62.fasta	10913.7	1	16	21	38	0.0464	0.882	GGIMLPEK	K	S	0.95	2.91	0.193	3	0	0	2	860.455	29	36	TRUE
IGD5	080626_09	10 kDa heat shock protein, mitochondrial	IPI00220362	ipi.HUMAN.v3.62.fasta	10913.7	1	14	18	31	0.0348	0.882	GGIMLPEKSQGK	K	V	0.95	2.85	0.346	2	0	0	2	1244.67	29	40	TRUE
WG5	080626_10	10 kDa heat shock protein, mitochondrial	IPI00220362	ipi.HUMAN.v3.62.fasta	10913.7	1	16	21	38	0.0464	0.882	GGIMLPEKSQGK	K	V	0.95	2.96	0.41	4	1	0	2	1244.67	29	40	TRUE
IGD5	080626_09	10 kDa heat shock protein, mitochondrial	IPI00220362	ipi.HUMAN.v3.62.fasta	10913.7	1	14	18	31	0.0348	0.882	GKGGEIQPVSVK	K	V	0.95	4.19	0.486	2	0	0	2	1198.68	55	66	TRUE
WG5	080626_10	10 kDa heat shock protein, mitochondrial	IPI00220362	ipi.HUMAN.v3.62.fasta	10913.7	1	16	21	38	0.0464	0.882	GKGGEIQPVSVK	K	V	0.95	3.93	0.516	2	0	0	2	1198.68	55	66	TRUE
IGD5	080626_09	10 kDa heat shock protein, mitochondrial	IPI00220362	ipi.HUMAN.v3.62.fasta	10913.7	1	14	18	31	0.0348	0.882	KFLPLFDR	R	V	0.95	2.39	0.244	1	0	0	2	1035.6	8	15	TRUE
WG5	080626_10	10 kDa heat shock protein, mitochondrial	IPI00220362	ipi.HUMAN.v3.62.fasta	10913.7	1	16	21	38	0.0464	0.882	KFLPLFDR	R	V	0.95	2.66	0.271	1	0	0	2	1035.6	8	15	TRUE
WG5	080626_10	10 kDa heat shock protein, mitochondrial	IPI00220362	ipi.HUMAN.v3.62.fasta	10913.7	1	16	21	38	0.0464	0.882	QATVVAVGSGSK	L	G	0.95	2.13	0.345	1	0	0	1	1103.61	43	54	TRUE
WG5	080626_10	10 kDa heat shock protein, mitochondrial	IPI00220362	ipi.HUMAN.v3.62.fasta	10913.7	1	16	21	38	0.0464	0.882	SAAETVTK	R	G	0.95	2.2	0.264	1	0	0	2	806.425	21	28	TRUE
IGD5	080626_09	10 kDa heat shock protein, mitochondrial	IPI00220362	ipi.HUMAN.v3.62.fasta	10913.7	1	14	18	31	0.0348	0.882	SAAETVTKGGIMLPEK	R	S	0.95	3.1	0.338	1	1	0	2	1647.86	21	36	TRUE
WG5	080626_10	10 kDa heat shock protein, mitochondrial	IPI00220362	ipi.HUMAN.v3.62.fasta	10913.7	1	16	21	38	0.0464	0.882	SAAETVTKGGIMLPEK	R	S	0.95	3.88	0.463	2	1	0	2	1631.87	21	36	TRUE
IGD5	080626_09	10 kDa heat shock protein, mitochondrial	IPI00220362	ipi.HUMAN.v3.62.fasta	10913.7	1	14	18	31	0.0348	0.882	SAAETVTKGGIMLPEKSQGK	R	V	0.95	3.13	0.437	0	2	0	2	2048.07	21	40	TRUE
WG5	080626_10	10 kDa heat shock protein, mitochondrial	IPI00220362	ipi.HUMAN.v3.62.fasta	10913.7	1	16	21	38	0.0464	0.882	SAAETVTKGGIMLPEKSQGK	R	V	0.95	3.37	0.327	0	2	0	2	2048.07	21	40	TRUE
IGD5	080626_09	10 kDa heat shock protein, mitochondrial	IPI00220362	ipi.HUMAN.v3.62.fasta	10913.7	1	14	18	31	0.0348	0.882	SQGKVLQATVVAVGSGSK	K	G	0.95	4.33	0.564	0	1	0	2	1715.97	37	54	TRUE
WG5	080626_10	10 kDa heat shock protein, mitochondrial	IPI00220362	ipi.HUMAN.v3.62.fasta	10913.7	1	16	21	38	0.0464	0.882	SQGKVLQATVVAVGSGSK	K	G	0.95	3.88	0.422	0	1	0	2	1715.97	37	54	TRUE
IGD5	080626_09	10 kDa heat shock protein, mitochondrial	IPI00220362	ipi.HUMAN.v3.62.fasta	10913.7	1	14	18	31	0.0348	0.882	SQGKVLQATVVAVGSGSKGK	K	G	0.95	3.19	0.146	0	1	0	2	1901.08	37	56	TRUE
IGD5	080626_09	10 kDa heat shock protein, mitochondrial	IPI00220362	ipi.HUMAN.v3.62.fasta	10913.7	1	14	18	31	0.0348	0.882	VGDKVLLPEYGGTK	K	V	0.95	3.01	0.352	1	1	0	2	1475.81	67	80	TRUE
WG5	080626_10	10 kDa heat shock protein, mitochondrial	IPI00220362	ipi.HUMAN.v3.62.fasta	10913.7	1	16	21	38	0.0464	0.882	VGDKVLLPEYGGTK	K	V	0.95	2.76	0.231	1	0	0	2	1475.81	67	80	TRUE
IGD5	080626_09	10 kDa heat shock protein, mitochondrial	IPI00220362	ipi.HUMAN.v3.62.fasta	10913.7	1	14	18	31	0.0348	0.882	VLQATVVAVGSGSK	K	G	0.95	5.03	0.676	5	2	0	2	1315.76	41	54	TRUE
WG5	080626_10	10 kDa heat shock protein, mitochondrial	IPI00220362	ipi.HUMAN.v3.62.fasta	10913.7	1	16	21	38	0.0464	0.882	VLQATVVAVGSGSK	K	G	0.95	5.36	0.683	6	2	0	2	1315.76	41	54	TRUE
IGD5	080626_09	10 kDa heat shock protein, mitochondrial	IPI00220362	ipi.HUMAN.v3.62.fasta	10913.7	1	14	18	31	0.0348	0.882	VLQATVVAVGSGSKGK	K	G	0.95	3.88	0.561	1	0	0	2	1500.87	41	56	TRUE
WG5	080626_10	10 kDa heat shock protein, mitochondrial	IPI00220362	ipi.HUMAN.v3.62.fasta	10913.7	1	16	21	38	0.0464	0.882	VLQATVVAVGSGSKGK	K	G	0.95	2.67	0.511	1	1	0	2	1500.87	41	56	TRUE
IGD5	080626_09	10 kDa heat shock protein, mitochondrial	IPI00220362	ipi.HUMAN.v3.62.fasta	10913.7	1	14	18	31	0.0348	0.882	VVLDDKDYFLFR	K	D	0.95	3.86	0.497	1	1	0	2	1529.8	81	92	TRUE
WG5	080626_10	10 kDa heat shock protein, mitochondrial	IPI00220362	ipi.HUMAN.v3.62.fasta	10913.7	1	16	21	38	0.0464	0.882	VVLDDKDYFLFR	K	D	0.95	3.87	0.611	1	1	0	2	1529.8	81	92	TRUE
IGD4	080626_07	22 kDa protein	IPI00795676,IPI00941638	ipi.HUMAN.v3.62.fasta	24375.9	1	10	13	19	0.00626	0.56	AITSAYYR	R	G	0.95	2.5	0.163	1	0	0	2	944.484	75	82	TRUE	IPI00027993
IGD4	080626_07	22 kDa protein	IPI00795676,IPI00941638	ipi.HUMAN.v3.62.fasta	24375.9	1	10	13	19	0.00626	0.56	AQIWDTAGQER	K	Y	0.95	3.69	0.473	1	0	0	2	1274.61	62	72	TRUE
WG4	080626_08	22 kDa protein	IPI00795676,IPI00941638	ipi.HUMAN.v3.62.fasta	24375.9	1	9	11	17	0.00503	0.523	AQIWDTAGQER	K	Y	0.95	3.51	0.445	1	0	0	2	1274.61	62	72	TRUE
IGD4	080626_07	22 kDa protein	IPI00219910,IPI00783862	ipi.HUMAN.v3.62.fasta	22171.8	1	5	7	10	0.00329	0.324	CLTTDEYDGHSTYPSHQYQ	R	-	0.95	3.59	0.42	0	1	0	2	2301.94	189	207	TRUE
WG4	080626_08	22 kDa protein	IPI00219910,IPI00783862	ipi.HUMAN.v3.62.fasta	22171.8	1	5	7	10	0.00296	0.324	CLTTDEYDGHSTYPSHQYQ	R	-	0.95	3.59	0.411	0	1	0	2	2301.94	189	207	TRUE
IGD4	080626_07	22 kDa protein	IPI00795676,IPI00941638	ipi.HUMAN.v3.62.fasta	24375.9	1	10	13	19	0.00626	0.56	DDEYDYLFK	R	V	0.95	3.35	0.498	1	0	0	2	1207.52	5	13	TRUE
WG4	080626_08	22 kDa protein	IPI00795676,IPI00941638	ipi.HUMAN.v3.62.fasta	24375.9	1	9	11	17	0.00503	0.523	DDEYDYLFK	R	V	0.95	3.05	0.412	1	0	0	2	1207.52	5	13	TRUE
IGD4	080626_07	22 kDa protein	IPI00795676,IPI00941638	ipi.HUMAN.v3.62.fasta	24375.9	1	10	13	19	0.00626	0.56	DHADSNIVIMLVGNK	R	S	0.95	4.53	0.368	1	2	0	2	1641.83	111	125	TRUE
WG4	080626_08	22 kDa protein	IPI00795676,IPI00941638	ipi.HUMAN.v3.62.fasta	24375.9	1	9	11	17	0.00503	0.523	DHADSNIVIMLVGNK	R	S	0.95	5.96	0.589	2	3	0	2	1625.83	111	125	TRUE
IGD4	080626_07	22 kDa protein	IPI00795676,IPI00941638	ipi.HUMAN.v3.62.fasta	24375.9	1	10	13	19	0.00626	0.56	ENDMSPSNNVVPIHVPPTTENKPK	R	V	0.95	3.07	0.461	0	1	2	2	2660.3	186	209	TRUE
WG4	080626_08	22 kDa protein	IPI00795676,IPI00941638	ipi.HUMAN.v3.62.fasta	24375.9	1	9	11	17	0.00503	0.523	ENDMSPSNNVVPIHVPPTTENKPK	R	V	0.95	3.33	0.235	0	0	1	2	2660.3	186	209	TRUE
IGD4	080626_07	22 kDa protein	IPI00795676,IPI00941638	ipi.HUMAN.v3.62.fasta	24375.9	1	10	13	19	0.00626	0.56	FTRNEFNLESK	R	S	0.95	2.69	0.316	1	0	0	2	1384.69	31	41	TRUE
WG4	080626_08	22 kDa protein	IPI00795676,IPI00941638	ipi.HUMAN.v3.62.fasta	24375.9	1	9	11	17	0.00503	0.523	FTRNEFNLESK	R	S	0.95	3.09	0.301	0	1	0	2	1384.69	31	41	TRUE
IGD4	080626_07	22 kDa protein	IPI00795676,IPI00941638	ipi.HUMAN.v3.62.fasta	24375.9	1	10	13	19	0.00626	0.56	GAVGALLVYDIAK	R	H	0.95	5.04	0.575	4	0	0	2	1289.75	83	95	TRUE
WG4	080626_08	22 kDa protein	IPI00795676,IPI00941638	ipi.HUMAN.v3.62.fasta	24375.9	1	9	11	17	0.00503	0.523	GAVGALLVYDIAK	R	H	0.95	5.3	0.572	4	1	0	2	1289.75	83	95	TRUE
IGD4	080626_07	22 kDa protein	IPI00219910,IPI00783862	ipi.HUMAN.v3.62.fasta	22171.8	1	5	7	10	0.00329	0.324	HDLGHFMLR	K	C	0.95	2.51	0.407	0	2	0	2	1125.56	180	188	TRUE
WG4	080626_08	22 kDa protein	IPI00219910,IPI00783862	ipi.HUMAN.v3.62.fasta	22171.8	1	5	7	10	0.00296	0.324	HDLGHFMLR	K	C	0.95	2.92	0.442	0	2	0	2	1141.56	180	188	TRUE
IGD4	080626_07	22 kDa protein	IPI00795676,IPI00941638	ipi.HUMAN.v3.62.fasta	24375.9	1	10	13	19	0.00626	0.56	HLTYENVER	K	W	0.95	2.75	0.426	2	1	0	2	1160.57	96	104	TRUE
WG4	080626_08	22 kDa protein	IPI00795676,IPI00941638	ipi.HUMAN.v3.62.fasta	24375.9	1	9	11	17	0.00503	0.523	HLTYENVER	K	W	0.95	2.87	0.377	1	0	0	2	1160.57	96	104	TRUE
IGD4	080626_07	22 kDa protein	IPI00219910,IPI00783862	ipi.HUMAN.v3.62.fasta	22171.8	1	5	7	10	0.00329	0.324	LQAVTDDHIR	R	M	0.95	2.68	0.396	1	1	0	2	1167.61	126	135	TRUE
WG4	080626_08	22 kDa protein	IPI00219910,IPI00783862	ipi.HUMAN.v3.62.fasta	22171.8	1	5	7	10	0.00296	0.324	LQAVTDDHIR	R	M	0.95	2.75	0.387	1	1	0	2	1167.61	126	135	TRUE
IGD4	080626_07	22 kDa protein	IPI00219910,IPI00783862	ipi.HUMAN.v3.62.fasta	22171.8	1	5	7	10	0.00329	0.324	NDLSPTTVMSEGAR	R	N	0.95	4.28	0.567	3	0	0	2	1477.7	80	93	TRUE
WG4	080626_08	22 kDa protein	IPI00219910,IPI00783862	ipi.HUMAN.v3.62.fasta	22171.8	1	5	7	10	0.00296	0.324	NDLSPTTVMSEGAR	R	N	0.95	3.68	0.478	3	0	0	2	1493.69	80	93	TRUE
IGD4	080626_07	22 kDa protein	IPI00795676,IPI00941638	ipi.HUMAN.v3.62.fasta	24375.9	1	10	13	19	0.00626	0.56	STIGVEFATR	K	S	0.95	3.35	0.315	1	0	0	2	1080.57	42	51	TRUE
WG4	080626_08	22 kDa protein	IPI00795676,IPI00941638	ipi.HUMAN.v3.62.fasta	24375.9	1	9	11	17	0.00503	0.523	STIGVEFATR	K	S	0.95	3.45	0.335	1	0	0	2	1080.57	42	51	TRUE
IGD4	080626_07	22 kDa protein	IPI00219910,IPI00783862	ipi.HUMAN.v3.62.fasta	22171.8	1	5	7	10	0.00329	0.324	TVAGQDAVIVLLGTR	K	N	0.95	3.57	0.542	1	1	0	2	1512.87	65	79	TRUE
WG4	080626_08	22 kDa protein	IPI00219910,IPI00783862	ipi.HUMAN.v3.62.fasta	22171.8	1	5	7	10	0.00296	0.324	TVAGQDAVIVLLGTR	K	N	0.95	3.53	0.573	1	1	0	2	1512.87	65	79	TRUE
IGD4	080626_07	22 kDa protein	IPI00795676,IPI00941638	ipi.HUMAN.v3.62.fasta	24375.9	1	10	13	19	0.00626	0.56	VVLIGDSGVGK	K	S	0.95	2.85	0.242	1	0	0	2	1043.61	14	24	TRUE
WG4	080626_08	22 kDa protein	IPI00795676,IPI00941638	ipi.HUMAN.v3.62.fasta	24375.9	1	9	11	17	0.00503	0.523	VVLIGDSGVGK	K	S	0.95	2.62	0.227	1	0	0	2	1043.61	14	24	TRUE
IGD1	080626_01	26S protease regulatory subunit 8	IPI00023919,IPI00555749,IPI00745502	ipi.HUMAN.v3.62.fasta	38743.9	0.998	2	2	2	0.000599	0.116	EHAPSIIFMDEIDSIGSSR	R	L	0.95	2	0.281	0	1	0	2	2104	236	254	TRUE
IGD3	080626_05	26S protease regulatory subunit 8	IPI00023919,IPI00745502	ipi.HUMAN.v3.62.fasta	44767.2	1	10	10	10	0.00242	0.337	EHAPSIIFMDEIDSIGSSR	R	L	0.95	4.56	0.582	0	1	0	2	2120	232	250	TRUE
WG3	080626_06	26S protease regulatory subunit 8	IPI00023919,IPI00745502	ipi.HUMAN.v3.62.fasta	44767.2	1	11	11	13	0.00298	0.43	EHAPSIIFMDEIDSIGSSR	R	L	0.95	3.86	0.499	0	1	0	2	2120	232	250	TRUE
IGD3	080626_05	26S protease regulatory subunit 8	IPI00023919,IPI00745502	ipi.HUMAN.v3.62.fasta	44767.2	1	10	10	10	0.00242	0.337	ELFVMAR	R	E	0.947	1.72	0.304	1	0	0	2	881.455	225	231	TRUE
WG3	080626_06	26S protease regulatory subunit 8	IPI00023919,IPI00745502	ipi.HUMAN.v3.62.fasta	44767.2	1	11	11	13	0.00298	0.43	EVIELPVKHPELFEALGIAQPK	K	G	0.95	5.22	0.545	0	1	0	2	2457.38	155	176	TRUE
WG3	080626_06	26S protease regulatory subunit 8	IPI00023919,IPI00745502	ipi.HUMAN.v3.62.fasta	44767.2	1	11	11	13	0.00298	0.43	GVCTEAGMYALR	K	E	0.95	3.12	0.434	1	0	0	2	1343.61	353	364	TRUE
IGD3	080626_05	26S protease regulatory subunit 8	IPI00023919,IPI00745502	ipi.HUMAN.v3.62.fasta	44767.2	1	10	10	10	0.00242	0.337	GVLLYGPPGTGK	K	T	0.95	2.37	0.352	1	0	0	2	1158.65	177	188	TRUE
WG3	080626_06	26S protease regulatory subunit 8	IPI00023919,IPI00745502	ipi.HUMAN.v3.62.fasta	44767.2	1	11	11	13	0.00298	0.43	GVLLYGPPGTGK	K	T	0.95	2.84	0.3	1	0	0	2	1158.65	177	188	TRUE
IGD3	080626_05	26S protease regulatory subunit 8	IPI00023919,IPI00745502	ipi.HUMAN.v3.62.fasta	44767.2	1	10	10	10	0.00242	0.337	IAELMPGASGAEVK	K	G	0.95	3.15	0.422	1	0	0	2	1388.71	339	352	TRUE
WG3	080626_06	26S protease regulatory subunit 8	IPI00023919,IPI00745502	ipi.HUMAN.v3.62.fasta	44767.2	1	11	11	13	0.00298	0.43	IAELMPGASGAEVK	K	G	0.95	3.4	0.332	1	0	0	2	1388.71	339	352	TRUE
IGD3	080626_05	26S protease regulatory subunit 8	IPI00023919,IPI00745502	ipi.HUMAN.v3.62.fasta	44767.2	1	10	10	10	0.00242	0.337	IDILDSALLRPGR	R	I	0.95	2.07	0.291	0	1	0	2	1438.84	290	302	TRUE
WG3	080626_06	26S protease regulatory subunit 8	IPI00023919,IPI00745502	ipi.HUMAN.v3.62.fasta	44767.2	1	11	11	13	0.00298	0.43	IDILDSALLRPGR	R	I	0.95	2.1	0.268	0	1	0	2	1438.84	290	302	TRUE
IGD3	080626_05	26S protease regulatory subunit 8	IPI00023919,IPI00745502	ipi.HUMAN.v3.62.fasta	44767.2	1	10	10	10	0.00242	0.337	IEELQLIVNDK	K	S	0.95	3.83	0.312	1	0	0	2	1313.73	20	30	TRUE
WG3	080626_06	26S protease regulatory subunit 8	IPI00023919,IPI00745502	ipi.HUMAN.v3.62.fasta	44767.2	1	11	11	13	0.00298	0.43	IEELQLIVNDK	K	S	0.95	4.28	0.332	1	0	0	2	1313.73	20	30	TRUE
IGD3	080626_05	26S protease regulatory subunit 8	IPI00023919,IPI00745502	ipi.HUMAN.v3.62.fasta	44767.2	1	10	10	10	0.00242	0.337	ILPNKVDPLVSLMMVEK	K	V	0.95	2.37	0.208	0	1	0	2	1942.08	118	134	TRUE
WG3	080626_06	26S protease regulatory subunit 8	IPI00023919,IPI00745502	ipi.HUMAN.v3.62.fasta	44767.2	1	11	11	13	0.00298	0.43	ILPNKVDPLVSLMMVEK	K	V	0.95	3.11	0.451	0	2	0	2	1942.08	118	134	TRUE
IGD3	080626_05	26S protease regulatory subunit 8	IPI00023919,IPI00745502	ipi.HUMAN.v3.62.fasta	44767.2	1	10	10	10	0.00242	0.337	LEGGSGGDSEVQR	R	T	0.95	2.88	0.48	1	0	0	2	1290.59	251	263	TRUE
IGD1	080626_01	26S protease regulatory subunit 8	IPI00023919,IPI00555749,IPI00745502	ipi.HUMAN.v3.62.fasta	38743.9	0.998	2	2	2	0.000599	0.116	LLREELQLLQEQGSYVGEVVR	R	A	0.95	5.57	0.568	0	1	0	2	2458.33	54	74	TRUE
WG3	080626_06	26S protease regulatory subunit 8	IPI00023919,IPI00745502	ipi.HUMAN.v3.62.fasta	44767.2	1	11	11	13	0.00298	0.43	LLREELQLLQEQGSYVGEVVR	R	A	0.95	3.09	0.289	0	1	0	2	2458.33	50	70	TRUE
IGD3	080626_05	26S protease regulatory subunit 8	IPI00023919,IPI00745502	ipi.HUMAN.v3.62.fasta	44767.2	1	10	10	10	0.00242	0.337	TMLELLNQLDGFEATK	R	N	0.95	4.8	0.539	1	0	0	2	1822.93	264	279	TRUE
WG3	080626_06	26S protease regulatory subunit 8	IPI00023919,IPI00745502	ipi.HUMAN.v3.62.fasta	44767.2	1	11	11	13	0.00298	0.43	TMLELLNQLDGFEATK	R	N	0.95	4.86	0.528	1	0	0	2	1822.93	264	279	TRUE
IGD3	080626_05	26S protease regulatory subunit 8	IPI00023919,IPI00745502	ipi.HUMAN.v3.62.fasta	44767.2	1	10	10	10	0.00242	0.337	VALRNDSYTLHK	R	I	0.95	2.51	0.189	0	0	1	2	1416.76	106	117	TRUE
WG3	080626_06	26S protease regulatory subunit 8	IPI00023919,IPI00745502	ipi.HUMAN.v3.62.fasta	44767.2	1	11	11	13	0.00298	0.43	VPDSTYEMIGGLDK	K	Q	0.95	3.8	0.526	2	0	0	2	1540.72	135	148	TRUE
IGD3	080626_05	26S protease regulatory subunit S10B	IPI00021926,IPI00926977	ipi.HUMAN.v3.62.fasta	44156.9	1	16	18	26	0.00628	0.499	ADHDFVVQEDFMK	R	A	0.95	3.65	0.44	1	0	0	2	1596.7	357	369	TRUE
WG3	080626_06	26S protease regulatory subunit S10B	IPI00021926,IPI00926977	ipi.HUMAN.v3.62.fasta	45781.1	1	15	17	25	0.00572	0.447	ADHDFVVQEDFMK	R	A	0.95	3.46	0.418	2	0	0	2	1596.7	371	383	TRUE
IGD3	080626_05	26S protease regulatory subunit S10B	IPI00021926,IPI00926977	ipi.HUMAN.v3.62.fasta	44156.9	1	16	18	26	0.00628	0.499	ALQSVGQIVGEVLK	K	Q	0.95	3.81	0.556	1	0	0	2	1440.84	49	62	TRUE
WG3	080626_06	26S protease regulatory subunit S10B	IPI00021926,IPI00926977	ipi.HUMAN.v3.62.fasta	45781.1	1	15	17	25	0.00572	0.447	ALQSVGQIVGEVLK	K	Q	0.95	4.46	0.545	1	1	0	2	1440.84	63	76	TRUE
IGD3	080626_05	26S protease regulatory subunit S10B	IPI00021926,IPI00926977	ipi.HUMAN.v3.62.fasta	44156.9	1	16	18	26	0.00628	0.499	AVASQLDCNFLK	R	V	0.95	3.4	0.221	1	0	0	2	1365.68	186	197	TRUE
WG3	080626_06	26S protease regulatory subunit S10B	IPI00021926,IPI00926977	ipi.HUMAN.v3.62.fasta	45781.1	1	15	17	25	0.00572	0.447	AVASQLDCNFLK	R	V	0.95	3.38	0.307	1	0	0	2	1365.68	200	211	TRUE
IGD3	080626_05	26S protease regulatory subunit S10B	IPI00021926,IPI00926977	ipi.HUMAN.v3.62.fasta	44156.9	1	16	18	26	0.00628	0.499	DHQPCIIFMDEIDAIGGR	R	R	0.95	4.22	0.484	0	2	0	2	2102.96	224	241	TRUE
WG3	080626_06	26S protease regulatory subunit S10B	IPI00021926,IPI00926977	ipi.HUMAN.v3.62.fasta	45781.1	1	15	17	25	0.00572	0.447	DHQPCIIFMDEIDAIGGR	R	R	0.95	4.24	0.508	0	1	0	2	2086.97	238	255	TRUE
IGD3	080626_05	26S protease regulatory subunit S10B	IPI00021926,IPI00926977	ipi.HUMAN.v3.62.fasta	44156.9	1	16	18	26	0.00628	0.499	ELREVIELPLTNPELFQR	R	V	0.95	4.66	0.375	0	1	0	2	2196.2	144	161	TRUE
WG3	080626_06	26S protease regulatory subunit S10B	IPI00021926,IPI00926977	ipi.HUMAN.v3.62.fasta	45781.1	1	15	17	25	0.00572	0.447	ELREVIELPLTNPELFQR	R	V	0.95	4.59	0.44	0	1	0	2	2196.2	158	175	TRUE
WG3	080626_06	26S protease regulatory subunit S10B	IPI00021926,IPI00926977	ipi.HUMAN.v3.62.fasta	45781.1	1	15	17	25	0.00572	0.447	EMFNYAR	R	D	0.95	1.6	0.357	2	0	0	2	930.414	231	237	TRUE
IGD3	080626_05	26S protease regulatory subunit S10B	IPI00021926,IPI00926977	ipi.HUMAN.v3.62.fasta	44156.9	1	16	18	26	0.00628	0.499	EVIELPLTNPELFQR	R	V	0.95	4.82	0.548	2	0	0	2	1797.97	147	161	TRUE
WG3	080626_06	26S protease regulatory subunit S10B	IPI00021926,IPI00926977	ipi.HUMAN.v3.62.fasta	45781.1	1	15	17	25	0.00572	0.447	EVIELPLTNPELFQR	R	V	0.95	4.65	0.57	2	0	0	2	1797.97	161	175	TRUE
IGD3	080626_05	26S protease regulatory subunit S10B	IPI00021926,IPI00926977	ipi.HUMAN.v3.62.fasta	44156.9	1	16	18	26	0.00628	0.499	FSEGTSADR	R	E	0.95	2.44	0.348	1	0	0	2	969.427	243	251	TRUE
IGD3	080626_05	26S protease regulatory subunit S10B	IPI00021926,IPI00926977	ipi.HUMAN.v3.62.fasta	44156.9	1	16	18	26	0.00628	0.499	GCLLYGPPGTGK	K	T	0.95	2.71	0.334	1	0	0	2	1219.61	169	180	TRUE
WG3	080626_06	26S protease regulatory subunit S10B	IPI00021926,IPI00926977	ipi.HUMAN.v3.62.fasta	45781.1	1	15	17	25	0.00572	0.447	GCLLYGPPGTGK	K	T	0.95	2.52	0.326	1	0	0	2	1219.61	183	194	TRUE
IGD3	080626_05	26S protease regulatory subunit S10B	IPI00021926,IPI00926977	ipi.HUMAN.v3.62.fasta	44156.9	1	16	18	26	0.00628	0.499	HGEIDYEAIVK	K	L	0.95	3.29	0.529	2	0	0	2	1273.64	323	333	TRUE
WG3	080626_06	26S protease regulatory subunit S10B	IPI00021926,IPI00926977	ipi.HUMAN.v3.62.fasta	45781.1	1	15	17	25	0.00572	0.447	HGEIDYEAIVK	K	L	0.95	3.62	0.413	2	0	0	2	1273.64	337	347	TRUE
IGD3	080626_05	26S protease regulatory subunit S10B	IPI00021926,IPI00926977	ipi.HUMAN.v3.62.fasta	44156.9	1	16	18	26	0.00628	0.499	IHAGPITK	K	H	0.95	1.93	0.277	1	0	0	2	836.499	315	322	TRUE
WG3	080626_06	26S protease regulatory subunit S10B	IPI00021926,IPI00926977	ipi.HUMAN.v3.62.fasta	45781.1	1	15	17	25	0.00572	0.447	IHAGPITK	K	H	0.95	2.29	0.256	1	0	0	2	836.499	329	336	TRUE
IGD3	080626_05	26S protease regulatory subunit S10B	IPI00021926,IPI00926977	ipi.HUMAN.v3.62.fasta	44156.9	1	16	18	26	0.00628	0.499	KIHIDLPNEQAR	R	L	0.95	3.21	0.322	0	1	0	2	1433.79	298	309	TRUE
IGD3	080626_05	26S protease regulatory subunit S10B	IPI00021926,IPI00926977	ipi.HUMAN.v3.62.fasta	44156.9	1	16	18	26	0.00628	0.499	LLEHKEIDGR	K	L	0.95	2.66	0.279	1	1	0	2	1209.66	16	25	TRUE
WG3	080626_06	26S protease regulatory subunit S10B	IPI00021926,IPI00926977	ipi.HUMAN.v3.62.fasta	45781.1	1	15	17	25	0.00572	0.447	LLEHKEIDGR	K	L	0.95	2.98	0.164	0	1	0	2	1209.66	30	39	TRUE
IGD3	080626_05	26S protease regulatory subunit S10B	IPI00021926,IPI00926977	ipi.HUMAN.v3.62.fasta	44156.9	1	16	18	26	0.00628	0.499	NVCTEAGMFAIR	R	A	0.95	3.4	0.51	2	0	0	2	1368.64	345	356	TRUE
WG3	080626_06	26S protease regulatory subunit S10B	IPI00021926,IPI00926977	ipi.HUMAN.v3.62.fasta	45781.1	1	15	17	25	0.00572	0.447	NVCTEAGMFAIR	R	A	0.95	3.47	0.484	1	0	0	2	1368.64	359	370	TRUE
IGD3	080626_05	26S protease regulatory subunit S10B	IPI00021926,IPI00926977	ipi.HUMAN.v3.62.fasta	44156.9	1	16	18	26	0.00628	0.499	TLMELLNQMDGFDTLHR	R	V	0.95	2.42	0.41	0	3	0	2	2049.97	256	272	TRUE
WG3	080626_06	26S protease regulatory subunit S10B	IPI00021926,IPI00926977	ipi.HUMAN.v3.62.fasta	45781.1	1	15	17	25	0.00572	0.447	TLMELLNQMDGFDTLHR	R	V	0.95	2.67	0.381	0	4	0	2	2049.97	270	286	TRUE
IGD3	080626_05	26S protease regulatory subunit S10B	IPI00021926,IPI00926977	ipi.HUMAN.v3.62.fasta	44156.9	1	16	18	26	0.00628	0.499	VALDMTTLTIMR	R	Y	0.95	3.73	0.545	3	0	0	2	1380.72	98	109	TRUE
WG3	080626_06	26S protease regulatory subunit S10B	IPI00021926,IPI00926977	ipi.HUMAN.v3.62.fasta	45781.1	1	15	17	25	0.00572	0.447	VALDMTTLTIMR	R	Y	0.95	3.46	0.574	2	0	0	2	1380.72	112	123	TRUE
IGD3	080626_05	26S protease regulatory subunit S10B	IPI00021926,IPI00926977	ipi.HUMAN.v3.62.fasta	44156.9	1	16	18	26	0.00628	0.499	VVSSSIVDKYIGESAR	K	L	0.95	3.89	0.624	1	1	0	2	1709.91	198	213	TRUE
WG3	080626_06	26S protease regulatory subunit S10B	IPI00021926,IPI00926977	ipi.HUMAN.v3.62.fasta	45781.1	1	15	17	25	0.00572	0.447	VVSSSIVDKYIGESAR	K	L	0.95	4.23	0.594	1	1	0	2	1709.91	212	227	TRUE
WG4	080626_08	26S proteasome non-ATPase regulatory subunit 10	IPI00003565,IPI00027699	ipi.HUMAN.v3.62.fasta	20790.3	0.999	2	2	2	0.000591	0.249	ASTNIQDTEGNTPLHLACDEERVEEAK	K	L	0.95	2.73	0.237	0	0	1	2	3027.4	130	156	TRUE
IGD4	080626_07	26S proteasome non-ATPase regulatory subunit 10	IPI00003565,IPI00027699	ipi.HUMAN.v3.62.fasta	20790.3	1	2	2	2	0.000659	0.161	DHYEATAMHR	K	A	0.946	2.09	0.228	1	0	0	2	1230.53	103	112	TRUE
IGD4	080626_07	26S proteasome non-ATPase regulatory subunit 10	IPI00003565,IPI00027699	ipi.HUMAN.v3.62.fasta	20790.3	1	2	2	2	0.000659	0.161	GAQVNAVNQNGCTPLHYAASK	K	N	0.95	4.41	0.461	0	1	0	2	2200.06	63	83	TRUE
WG4	080626_08	26S proteasome non-ATPase regulatory subunit 10	IPI00003565,IPI00027699	ipi.HUMAN.v3.62.fasta	20790.3	0.999	2	2	2	0.000591	0.249	GAQVNAVNQNGCTPLHYAASK	K	N	0.95	3.78	0.46	0	1	0	2	2200.06	63	83	TRUE
IGD1	080626_01	26S proteasome non-ATPase regulatory subunit 12	IPI00185374	ipi.HUMAN.v3.62.fasta	52888.2	0.998	2	2	2	0.000599	0.0789	LQEVIETLLSLEK	R	Q	0.95	3.67	0.474	1	0	0	2	1514.87	40	52	TRUE
IGD1	080626_01	26S proteasome non-ATPase regulatory subunit 12	IPI00185374	ipi.HUMAN.v3.62.fasta	52888.2	0.998	2	2	2	0.000599	0.0789	MAQLLDLSVDESEAFLSNLVVNK	R	T	0.95	6.1	0.381	0	1	0	2	2535.3	378	400	TRUE
WG2	080626_04	26S proteasome non-ATPase regulatory subunit 2	IPI00012268	ipi.HUMAN.v3.62.fasta	100184	1	26	33	39	0.0077	0.365	APVQPQQSPAAAPGGTDEKPSGK	K	E	0.95	4.47	0.564	0	1	0	2	2218.11	9	31	TRUE
IGD2	080626_03	26S proteasome non-ATPase regulatory subunit 2	IPI00012268	ipi.HUMAN.v3.62.fasta	100184	1	20	25	29	0.00592	0.312	AVPLALALISVSNPR	R	L	0.95	4.16	0.625	2	2	0	2	1520.92	689	703	TRUE
WG2	080626_04	26S proteasome non-ATPase regulatory subunit 2	IPI00012268	ipi.HUMAN.v3.62.fasta	100184	1	26	33	39	0.0077	0.365	AVPLALALISVSNPR	R	L	0.95	3.74	0.608	1	2	0	2	1520.92	689	703	TRUE
IGD2	080626_03	26S proteasome non-ATPase regulatory subunit 2	IPI00012268	ipi.HUMAN.v3.62.fasta	100184	1	20	25	29	0.00592	0.312	CALGVFR	R	K	0.95	2.23	0.265	1	0	0	2	822.429	251	257	TRUE
IGD2	080626_03	26S proteasome non-ATPase regulatory subunit 2	IPI00012268	ipi.HUMAN.v3.62.fasta	100184	1	20	25	29	0.00592	0.312	DKAPVQPQQSPAAAPGGTDEKPSGK	R	E	0.95	4.03	0.471	0	0	1	2	2461.23	7	31	TRUE
WG2	080626_04	26S proteasome non-ATPase regulatory subunit 2	IPI00012268	ipi.HUMAN.v3.62.fasta	100184	1	26	33	39	0.0077	0.365	DKAPVQPQQSPAAAPGGTDEKPSGK	R	E	0.95	3.94	0.48	0	1	1	2	2461.23	7	31	TRUE
WG2	080626_04	26S proteasome non-ATPase regulatory subunit 2	IPI00012268	ipi.HUMAN.v3.62.fasta	100184	1	26	33	39	0.0077	0.365	DPNNLFMVR	K	L	0.95	2.79	0.145	1	0	0	2	1105.55	755	763	TRUE
IGD2	080626_03	26S proteasome non-ATPase regulatory subunit 2	IPI00012268	ipi.HUMAN.v3.62.fasta	100184	1	20	25	29	0.00592	0.312	DTSLYRPALEELRR	K	Q	0.95	2.78	0.276	0	1	0	2	1718.92	67	80	TRUE
WG2	080626_04	26S proteasome non-ATPase regulatory subunit 2	IPI00012268	ipi.HUMAN.v3.62.fasta	100184	1	26	33	39	0.0077	0.365	DTSLYRPALEELRR	K	Q	0.95	2.81	0.253	0	1	0	2	1718.92	67	80	TRUE
IGD2	080626_03	26S proteasome non-ATPase regulatory subunit 2	IPI00012268	ipi.HUMAN.v3.62.fasta	100184	1	20	25	29	0.00592	0.312	FGGSGSQVDSAR	R	M	0.95	3.74	0.558	1	0	0	2	1167.54	358	369	TRUE
WG2	080626_04	26S proteasome non-ATPase regulatory subunit 2	IPI00012268	ipi.HUMAN.v3.62.fasta	100184	1	26	33	39	0.0077	0.365	FGGSGSQVDSAR	R	M	0.95	3.75	0.517	1	0	0	2	1167.54	358	369	TRUE
WG2	080626_04	26S proteasome non-ATPase regulatory subunit 2	IPI00012268	ipi.HUMAN.v3.62.fasta	100184	1	26	33	39	0.0077	0.365	FSRFPEALR	K	L	0.95	2.18	0.214	0	1	0	2	1122.61	259	267	TRUE
IGD2	080626_03	26S proteasome non-ATPase regulatory subunit 2	IPI00012268	ipi.HUMAN.v3.62.fasta	100184	1	20	25	29	0.00592	0.312	GTLTLCPYHSDR	K	Q	0.95	2.5	0.421	1	1	0	2	1419.67	774	785	TRUE
WG2	080626_04	26S proteasome non-ATPase regulatory subunit 2	IPI00012268	ipi.HUMAN.v3.62.fasta	100184	1	26	33	39	0.0077	0.365	GTLTLCPYHSDR	K	Q	0.95	2.44	0.396	1	1	0	2	1419.67	774	785	TRUE
WG2	080626_04	26S proteasome non-ATPase regulatory subunit 2	IPI00012268	ipi.HUMAN.v3.62.fasta	100184	1	26	33	39	0.0077	0.365	LAQGLTHLGK	R	G	0.95	2.71	0.55	1	0	0	2	1037.61	764	773	TRUE
WG2	080626_04	26S proteasome non-ATPase regulatory subunit 2	IPI00012268	ipi.HUMAN.v3.62.fasta	100184	1	26	33	39	0.0077	0.365	LGSIFGLGLAYAGSNR	R	E	0.95	4.47	0.524	1	0	0	2	1595.85	479	494	TRUE
IGD2	080626_03	26S proteasome non-ATPase regulatory subunit 2	IPI00012268	ipi.HUMAN.v3.62.fasta	100184	1	20	25	29	0.00592	0.312	LKEIYENMAPGENKR	K	F	0.95	3.71	0.429	0	1	1	2	1791.91	106	120	TRUE
WG2	080626_04	26S proteasome non-ATPase regulatory subunit 2	IPI00012268	ipi.HUMAN.v3.62.fasta	100184	1	26	33	39	0.0077	0.365	LKEIYENMAPGENKR	K	F	0.95	3.1	0.265	0	1	1	2	1791.91	106	120	TRUE
IGD2	080626_03	26S proteasome non-ATPase regulatory subunit 2	IPI00012268	ipi.HUMAN.v3.62.fasta	100184	1	20	25	29	0.00592	0.312	LLTDDGNKWLYK	K	N	0.95	1.96	0.299	0	1	0	2	1465.77	390	401	TRUE
WG2	080626_04	26S proteasome non-ATPase regulatory subunit 2	IPI00012268	ipi.HUMAN.v3.62.fasta	100184	1	26	33	39	0.0077	0.365	LLTDDGNKWLYK	K	N	0.95	2.82	0.41	1	0	0	2	1465.77	390	401	TRUE
IGD2	080626_03	26S proteasome non-ATPase regulatory subunit 2	IPI00012268	ipi.HUMAN.v3.62.fasta	100184	1	20	25	29	0.00592	0.312	LNILDTLSK	R	F	0.95	2.63	0.249	1	0	0	2	1016.6	704	712	TRUE
WG2	080626_04	26S proteasome non-ATPase regulatory subunit 2	IPI00012268	ipi.HUMAN.v3.62.fasta	100184	1	26	33	39	0.0077	0.365	LNILDTLSK	R	F	0.95	2.46	0.254	2	0	0	2	1016.6	704	712	TRUE
IGD2	080626_03	26S proteasome non-ATPase regulatory subunit 2	IPI00012268	ipi.HUMAN.v3.62.fasta	100184	1	20	25	29	0.00592	0.312	LVGSQEELASWGHEYVR	R	H	0.95	4.99	0.571	1	1	0	2	1959.96	144	160	TRUE
WG2	080626_04	26S proteasome non-ATPase regulatory subunit 2	IPI00012268	ipi.HUMAN.v3.62.fasta	100184	1	26	33	39	0.0077	0.365	LVGSQEELASWGHEYVR	R	H	0.95	4.83	0.502	1	1	0	2	1959.96	144	160	TRUE
IGD2	080626_03	26S proteasome non-ATPase regulatory subunit 2	IPI00012268	ipi.HUMAN.v3.62.fasta	100184	1	20	25	29	0.00592	0.312	MLVTFDEELRPLPVSVR	R	V	0.95	2.45	0.309	0	1	0	2	2001.08	829	845	TRUE
WG2	080626_04	26S proteasome non-ATPase regulatory subunit 2	IPI00012268	ipi.HUMAN.v3.62.fasta	100184	1	26	33	39	0.0077	0.365	MLVTFDEELRPLPVSVR	R	V	0.95	2.7	0.318	0	1	0	2	2017.08	829	845	TRUE
IGD2	080626_03	26S proteasome non-ATPase regulatory subunit 2	IPI00012268	ipi.HUMAN.v3.62.fasta	100184	1	20	25	29	0.00592	0.312	NECDPALALLSDYVLHNSNTMR	R	L	0.95	4.65	0.432	0	3	0	2	2533.18	457	478	TRUE
WG2	080626_04	26S proteasome non-ATPase regulatory subunit 2	IPI00012268	ipi.HUMAN.v3.62.fasta	100184	1	26	33	39	0.0077	0.365	NECDPALALLSDYVLHNSNTMR	R	L	0.95	3.78	0.428	0	3	0	2	2533.18	457	478	TRUE
WG2	080626_04	26S proteasome non-ATPase regulatory subunit 2	IPI00012268	ipi.HUMAN.v3.62.fasta	100184	1	26	33	39	0.0077	0.365	QLAQYHAK	R	D	0.95	1.88	0.3	1	0	0	2	958.51	747	754	TRUE
WG2	080626_04	26S proteasome non-ATPase regulatory subunit 2	IPI00012268	ipi.HUMAN.v3.62.fasta	100184	1	26	33	39	0.0077	0.365	RAVPLALALISVSNPR	R	L	0.95	2.28	0.365	0	1	0	2	1677.02	688	703	TRUE
WG2	080626_04	26S proteasome non-ATPase regulatory subunit 2	IPI00012268	ipi.HUMAN.v3.62.fasta	100184	1	26	33	39	0.0077	0.365	SETELKDTYAR	K	W	0.95	2.9	0.337	1	0	0	2	1312.64	546	556	TRUE
IGD2	080626_03	26S proteasome non-ATPase regulatory subunit 2	IPI00012268	ipi.HUMAN.v3.62.fasta	100184	1	20	25	29	0.00592	0.312	SGALLACGIVNSGVR	K	N	0.95	3.34	0.435	1	0	0	2	1473.78	442	456	TRUE
WG2	080626_04	26S proteasome non-ATPase regulatory subunit 2	IPI00012268	ipi.HUMAN.v3.62.fasta	100184	1	26	33	39	0.0077	0.365	SGALLACGIVNSGVR	K	N	0.95	4.27	0.545	1	0	0	2	1473.78	442	456	TRUE
IGD2	080626_03	26S proteasome non-ATPase regulatory subunit 2	IPI00012268	ipi.HUMAN.v3.62.fasta	100184	1	20	25	29	0.00592	0.312	SHYVLYGLVAAMQPR	K	M	0.95	3.4	0.437	0	1	0	2	1704.89	814	828	TRUE
IGD2	080626_03	26S proteasome non-ATPase regulatory subunit 2	IPI00012268	ipi.HUMAN.v3.62.fasta	100184	1	20	25	29	0.00592	0.312	SSTTSMTSVPKPLK	R	F	0.95	2.53	0.204	1	0	0	2	1463.78	84	97	TRUE
WG2	080626_04	26S proteasome non-ATPase regulatory subunit 2	IPI00012268	ipi.HUMAN.v3.62.fasta	100184	1	26	33	39	0.0077	0.365	SSTTSMTSVPKPLK	R	F	0.95	3.4	0.403	2	0	0	2	1463.78	84	97	TRUE
IGD2	080626_03	26S proteasome non-ATPase regulatory subunit 2	IPI00012268	ipi.HUMAN.v3.62.fasta	100184	1	20	25	29	0.00592	0.312	TITGFQTHTTPVLLAHGER	K	A	0.95	3.52	0.391	0	1	0	2	2079.1	861	879	TRUE
WG2	080626_04	26S proteasome non-ATPase regulatory subunit 2	IPI00012268	ipi.HUMAN.v3.62.fasta	100184	1	26	33	39	0.0077	0.365	TITGFQTHTTPVLLAHGER	K	A	0.95	3.12	0.416	0	1	0	2	2079.1	861	879	TRUE
IGD2	080626_03	26S proteasome non-ATPase regulatory subunit 2	IPI00012268	ipi.HUMAN.v3.62.fasta	100184	1	20	25	29	0.00592	0.312	VGQAVDVVGQAGKPK	R	T	0.95	4.1	0.492	1	1	0	2	1452.82	846	860	TRUE
WG2	080626_04	26S proteasome non-ATPase regulatory subunit 2	IPI00012268	ipi.HUMAN.v3.62.fasta	100184	1	26	33	39	0.0077	0.365	VGQAVDVVGQAGKPK	R	T	0.95	3.94	0.499	1	1	0	2	1452.82	846	860	TRUE
IGD2	080626_03	26S proteasome non-ATPase regulatory subunit 2	IPI00012268	ipi.HUMAN.v3.62.fasta	100184	1	20	25	29	0.00592	0.312	VQREPLLTLVK	K	E	0.95	3.62	0.478	0	1	0	2	1295.8	179	189	TRUE
WG2	080626_04	26S proteasome non-ATPase regulatory subunit 2	IPI00012268	ipi.HUMAN.v3.62.fasta	100184	1	26	33	39	0.0077	0.365	VQREPLLTLVK	K	E	0.95	3.02	0.365	0	2	0	2	1295.8	179	189	TRUE
WG2	080626_04	26S proteasome non-ATPase regulatory subunit 2	IPI00012268	ipi.HUMAN.v3.62.fasta	100184	1	26	33	39	0.0077	0.365	WLPLGLGLNHLGK	R	G	0.95	2.68	0.506	1	1	0	2	1417.83	557	569	TRUE
IGD2	080626_03	26S proteasome non-ATPase regulatory subunit 2	IPI00012268	ipi.HUMAN.v3.62.fasta	100184	1	20	25	29	0.00592	0.312	YGEPTLR	R	R	0.95	1.75	0.351	1	0	0	2	835.431	681	687	TRUE
IGD2	080626_03	26S proteasome non-ATPase regulatory subunit 2	IPI00012268	ipi.HUMAN.v3.62.fasta	100184	1	20	25	29	0.00592	0.312	YLYSSEDYIK	K	S	0.95	2.43	0.345	1	0	0	2	1280.6	432	441	TRUE
WG2	080626_04	26S proteasome non-ATPase regulatory subunit 2	IPI00012268	ipi.HUMAN.v3.62.fasta	100184	1	26	33	39	0.0077	0.365	YLYSSEDYIK	K	S	0.95	2.74	0.306	1	0	0	2	1280.6	432	441	TRUE
IGD3	080626_05	26S proteasome non-ATPase regulatory subunit 6	IPI00014151	ipi.HUMAN.v3.62.fasta	45515.4	1	12	16	20	0.00483	0.324	DNNMAPYYEALCK	R	S	0.95	3.08	0.469	2	0	0	2	1588.68	47	59	TRUE
WG3	080626_06	26S proteasome non-ATPase regulatory subunit 6	IPI00014151	ipi.HUMAN.v3.62.fasta	45515.4	1	17	20	24	0.0055	0.512	DNNMAPYYEALCK	R	S	0.95	3.01	0.488	2	0	0	2	1588.68	47	59	TRUE
IGD3	080626_05	26S proteasome non-ATPase regulatory subunit 6	IPI00014151	ipi.HUMAN.v3.62.fasta	45515.4	1	12	16	20	0.00483	0.324	DWLFAPHYR	K	Y	0.95	2.29	0.43	0	1	0	2	1204.59	285	293	TRUE
WG3	080626_06	26S proteasome non-ATPase regulatory subunit 6	IPI00014151	ipi.HUMAN.v3.62.fasta	45515.4	1	17	20	24	0.0055	0.512	DWLFAPHYR	K	Y	0.95	2.39	0.383	0	1	0	2	1204.59	285	293	TRUE
WG3	080626_06	26S proteasome non-ATPase regulatory subunit 6	IPI00014151	ipi.HUMAN.v3.62.fasta	45515.4	1	17	20	24	0.0055	0.512	FLLSLPEHR	R	G	0.95	2.44	0.248	1	0	0	2	1111.63	24	32	TRUE
IGD3	080626_05	26S proteasome non-ATPase regulatory subunit 6	IPI00014151	ipi.HUMAN.v3.62.fasta	45515.4	1	12	16	20	0.00483	0.324	GAEILEVLHSLPAVR	K	Q	0.95	3.83	0.575	1	1	0	2	1603.92	243	257	TRUE
WG3	080626_06	26S proteasome non-ATPase regulatory subunit 6	IPI00014151	ipi.HUMAN.v3.62.fasta	45515.4	1	17	20	24	0.0055	0.512	GAEILEVLHSLPAVR	K	Q	0.95	3.11	0.468	1	1	0	2	1603.92	243	257	TRUE
IGD3	080626_05	26S proteasome non-ATPase regulatory subunit 6	IPI00014151	ipi.HUMAN.v3.62.fasta	45515.4	1	12	16	20	0.00483	0.324	GDAAVRDELMAAVR	R	D	0.95	4.1	0.422	2	2	0	2	1473.75	33	46	TRUE
WG3	080626_06	26S proteasome non-ATPase regulatory subunit 6	IPI00014151	ipi.HUMAN.v3.62.fasta	45515.4	1	17	20	24	0.0055	0.512	GDAAVRDELMAAVR	R	D	0.95	3.5	0.338	2	1	0	2	1489.74	33	46	TRUE
IGD3	080626_05	26S proteasome non-ATPase regulatory subunit 6	IPI00014151	ipi.HUMAN.v3.62.fasta	45515.4	1	12	16	20	0.00483	0.324	IDKVNEIVETNRPDSK	K	N	0.95	3.51	0.324	0	1	1	2	1856.97	347	362	TRUE
IGD3	080626_05	26S proteasome non-ATPase regulatory subunit 6	IPI00014151	ipi.HUMAN.v3.62.fasta	45515.4	1	12	16	20	0.00483	0.324	IGDKEGALTAFR	R	K	0.95	2.94	0.43	0	1	0	2	1277.68	114	125	TRUE
WG3	080626_06	26S proteasome non-ATPase regulatory subunit 6	IPI00014151	ipi.HUMAN.v3.62.fasta	45515.4	1	17	20	24	0.0055	0.512	IGDKEGALTAFR	R	K	0.95	2.81	0.299	0	1	0	2	1277.68	114	125	TRUE
IGD3	080626_05	26S proteasome non-ATPase regulatory subunit 6	IPI00014151	ipi.HUMAN.v3.62.fasta	45515.4	1	12	16	20	0.00483	0.324	IGDKEGALTAFRK	R	T	0.95	3.34	0.39	0	1	0	2	1405.78	114	126	TRUE
IGD3	080626_05	26S proteasome non-ATPase regulatory subunit 6	IPI00014151	ipi.HUMAN.v3.62.fasta	45515.4	1	12	16	20	0.00483	0.324	IGLFYMDNDLITR	R	N	0.95	4.2	0.523	2	0	0	2	1570.79	147	159	TRUE
WG3	080626_06	26S proteasome non-ATPase regulatory subunit 6	IPI00014151	ipi.HUMAN.v3.62.fasta	45515.4	1	17	20	24	0.0055	0.512	IGLFYMDNDLITR	R	N	0.95	4.15	0.54	3	0	0	2	1570.79	147	159	TRUE
IGD3	080626_05	26S proteasome non-ATPase regulatory subunit 6	IPI00014151	ipi.HUMAN.v3.62.fasta	45515.4	1	12	16	20	0.00483	0.324	IHAYSQLLESYR	R	S	0.95	3.29	0.191	0	1	0	2	1479.76	301	312	TRUE
WG3	080626_06	26S proteasome non-ATPase regulatory subunit 6	IPI00014151	ipi.HUMAN.v3.62.fasta	45515.4	1	17	20	24	0.0055	0.512	IHAYSQLLESYR	R	S	0.95	3.12	0.145	0	1	0	2	1479.76	301	312	TRUE
WG3	080626_06	26S proteasome non-ATPase regulatory subunit 6	IPI00014151	ipi.HUMAN.v3.62.fasta	45515.4	1	17	20	24	0.0055	0.512	LDIVFYLLR	R	I	0.95	2.62	0.213	1	0	0	2	1151.68	138	146	TRUE
WG3	080626_06	26S proteasome non-ATPase regulatory subunit 6	IPI00014151	ipi.HUMAN.v3.62.fasta	45515.4	1	17	20	24	0.0055	0.512	LKVYQGLYCVAIR	R	D	0.95	3.32	0.456	0	1	0	2	1582.88	180	192	TRUE
WG3	080626_06	26S proteasome non-ATPase regulatory subunit 6	IPI00014151	ipi.HUMAN.v3.62.fasta	45515.4	1	17	20	24	0.0055	0.512	NLGESEIR	K	D	0.95	2.22	0.204	1	0	0	2	917.469	94	101	TRUE
WG3	080626_06	26S proteasome non-ATPase regulatory subunit 6	IPI00014151	ipi.HUMAN.v3.62.fasta	45515.4	1	17	20	24	0.0055	0.512	NWQYQETIKK	K	G	0.95	2.41	0.197	1	0	0	2	1337.68	363	372	TRUE
WG3	080626_06	26S proteasome non-ATPase regulatory subunit 6	IPI00014151	ipi.HUMAN.v3.62.fasta	45515.4	1	17	20	24	0.0055	0.512	PLENLEEEGLPKNPDLR	M	I	0.95	3.18	0.34	0	1	0	1	1963.01	2	18	TRUE
IGD3	080626_05	26S proteasome non-ATPase regulatory subunit 6	IPI00014151	ipi.HUMAN.v3.62.fasta	45515.4	1	12	16	20	0.00483	0.324	QYLFSLYECR	R	Y	0.95	2.63	0.488	1	0	0	2	1378.65	258	267	TRUE
WG3	080626_06	26S proteasome non-ATPase regulatory subunit 6	IPI00014151	ipi.HUMAN.v3.62.fasta	45515.4	1	17	20	24	0.0055	0.512	QYLFSLYECR	R	Y	0.95	2.9	0.515	1	0	0	2	1378.65	258	267	TRUE
IGD3	080626_05	26S proteasome non-ATPase regulatory subunit 6	IPI00014151	ipi.HUMAN.v3.62.fasta	45515.4	1	12	16	20	0.00483	0.324	RLDEELEDAEK	K	N	0.95	3.25	0.339	1	0	0	2	1346.64	83	93	TRUE
WG3	080626_06	26S proteasome non-ATPase regulatory subunit 6	IPI00014151	ipi.HUMAN.v3.62.fasta	45515.4	1	17	20	24	0.0055	0.512	RLDEELEDAEK	K	N	0.95	3.28	0.393	1	0	0	2	1346.64	83	93	TRUE
WG3	080626_06	26S proteasome non-ATPase regulatory subunit 6	IPI00014151	ipi.HUMAN.v3.62.fasta	45515.4	1	17	20	24	0.0055	0.512	SLIEEGGDWDR	K	R	0.95	2.6	0.441	1	0	0	2	1276.58	166	176	TRUE
IGD3	080626_05	26S proteasome non-ATPase regulatory subunit 6	IPI00014151	ipi.HUMAN.v3.62.fasta	45515.4	1	12	16	20	0.00483	0.324	VNEIVETNRPDSK	K	N	0.95	3.61	0.371	1	1	0	2	1500.77	350	362	TRUE
WG3	080626_06	26S proteasome non-ATPase regulatory subunit 6	IPI00014151	ipi.HUMAN.v3.62.fasta	45515.4	1	17	20	24	0.0055	0.512	VNEIVETNRPDSK	K	N	0.95	3.35	0.365	1	1	0	2	1500.77	350	362	TRUE
IGD3	080626_05	26S proteasome non-ATPase regulatory subunit 7	IPI00019927	ipi.HUMAN.v3.62.fasta	37007.5	1	9	11	12	0.0029	0.309	DIKDTTVGTLSQR	R	I	0.95	3.51	0.367	1	1	0	2	1433.76	178	190	TRUE
WG3	080626_06	26S proteasome non-ATPase regulatory subunit 7	IPI00019927	ipi.HUMAN.v3.62.fasta	37007.5	1	10	13	16	0.00366	0.395	DIKDTTVGTLSQR	R	I	0.95	3.07	0.267	1	0	0	2	1433.76	178	190	TRUE
IGD3	080626_05	26S proteasome non-ATPase regulatory subunit 7	IPI00019927	ipi.HUMAN.v3.62.fasta	37007.5	1	9	11	12	0.0029	0.309	ITNQVHGLK	R	G	0.95	2.64	0.397	1	0	0	2	1009.58	191	199	TRUE
WG3	080626_06	26S proteasome non-ATPase regulatory subunit 7	IPI00019927	ipi.HUMAN.v3.62.fasta	37007.5	1	10	13	16	0.00366	0.395	ITNQVHGLK	R	G	0.95	2.8	0.402	1	0	0	2	1009.58	191	199	TRUE
IGD3	080626_05	26S proteasome non-ATPase regulatory subunit 7	IPI00019927	ipi.HUMAN.v3.62.fasta	37007.5	1	9	11	12	0.0029	0.309	IVGWYHTGPK	R	L	0.95	2.56	0.405	1	0	0	2	1157.61	91	100	TRUE
WG3	080626_06	26S proteasome non-ATPase regulatory subunit 7	IPI00019927	ipi.HUMAN.v3.62.fasta	37007.5	1	10	13	16	0.00366	0.395	IVGWYHTGPK	R	L	0.95	2.75	0.309	1	0	0	2	1157.61	91	100	TRUE
IGD3	080626_05	26S proteasome non-ATPase regulatory subunit 7	IPI00019927	ipi.HUMAN.v3.62.fasta	37007.5	1	9	11	12	0.0029	0.309	LHKNDIAINELMK	K	R	0.95	3.07	0.171	0	1	0	2	1538.84	101	113	TRUE
WG3	080626_06	26S proteasome non-ATPase regulatory subunit 7	IPI00019927	ipi.HUMAN.v3.62.fasta	37007.5	1	10	13	16	0.00366	0.395	LHKNDIAINELMK	K	R	0.95	3.18	0.208	0	2	0	2	1538.84	101	113	TRUE
IGD3	080626_05	26S proteasome non-ATPase regulatory subunit 7	IPI00019927	ipi.HUMAN.v3.62.fasta	37007.5	1	9	11	12	0.0029	0.309	NDIAINELMK	K	R	0.95	3.14	0.369	1	0	0	2	1160.6	104	113	TRUE
WG3	080626_06	26S proteasome non-ATPase regulatory subunit 7	IPI00019927	ipi.HUMAN.v3.62.fasta	37007.5	1	10	13	16	0.00366	0.395	NDIAINELMK	K	R	0.95	2.92	0.33	1	0	0	2	1160.6	104	113	TRUE
WG3	080626_06	26S proteasome non-ATPase regulatory subunit 7	IPI00019927	ipi.HUMAN.v3.62.fasta	37007.5	1	10	13	16	0.00366	0.395	RYCPNSVLVIIDVKPK	K	D	0.95	4.9	0.471	0	1	0	2	1901.07	114	129	TRUE
IGD3	080626_05	26S proteasome non-ATPase regulatory subunit 7	IPI00019927	ipi.HUMAN.v3.62.fasta	37007.5	1	9	11	12	0.0029	0.309	SVVALHNLINNK	R	I	0.95	3.64	0.435	1	0	0	2	1321.76	268	279	TRUE
WG3	080626_06	26S proteasome non-ATPase regulatory subunit 7	IPI00019927	ipi.HUMAN.v3.62.fasta	37007.5	1	10	13	16	0.00366	0.395	TFEHVTSEIGAEEAEEVGVEHLLR	K	D	0.95	6.76	0.605	0	1	1	2	2681.31	154	177	TRUE
IGD3	080626_05	26S proteasome non-ATPase regulatory subunit 7	IPI00019927	ipi.HUMAN.v3.62.fasta	37007.5	1	9	11	12	0.0029	0.309	TNDQMVVVYLASLIR	K	S	0.95	4.62	0.51	1	0	0	2	1737.92	253	267	TRUE
WG3	080626_06	26S proteasome non-ATPase regulatory subunit 7	IPI00019927	ipi.HUMAN.v3.62.fasta	37007.5	1	10	13	16	0.00366	0.395	TNDQMVVVYLASLIR	K	S	0.95	4.76	0.436	1	1	0	2	1737.92	253	267	TRUE
IGD3	080626_05	26S proteasome non-ATPase regulatory subunit 7	IPI00019927	ipi.HUMAN.v3.62.fasta	37007.5	1	9	11	12	0.0029	0.309	VVGVLLGSWQK	R	K	0.95	3.79	0.452	1	0	0	2	1185.7	35	45	TRUE
WG3	080626_06	26S proteasome non-ATPase regulatory subunit 7	IPI00019927	ipi.HUMAN.v3.62.fasta	37007.5	1	10	13	16	0.00366	0.395	VVGVLLGSWQK	R	K	0.95	3.15	0.435	1	0	0	2	1185.7	35	45	TRUE
IGD3	080626_05	26S proteasome non-ATPase regulatory subunit 7	IPI00019927	ipi.HUMAN.v3.62.fasta	37007.5	1	9	11	12	0.0029	0.309	VVVHPLVLLSVVDHFNR	K	I	0.95	4.55	0.487	0	1	2	2	1943.12	9	25	TRUE
WG3	080626_06	26S proteasome non-ATPase regulatory subunit 7	IPI00019927	ipi.HUMAN.v3.62.fasta	37007.5	1	10	13	16	0.00366	0.395	VVVHPLVLLSVVDHFNR	K	I	0.95	4.28	0.564	0	2	2	2	1943.12	9	25	TRUE
WG4	080626_08	28S ribosomal protein S15, mitochondrial	IPI00550037	ipi.HUMAN.v3.62.fasta	29825.6	1	4	4	5	0.00148	0.121	IVANPEDTR	K	S	0.95	2.1	0.216	1	0	0	2	1014.52	115	123	TRUE
WG4	080626_08	28S ribosomal protein S15, mitochondrial	IPI00550037	ipi.HUMAN.v3.62.fasta	29825.6	1	4	4	5	0.00148	0.121	KIVANPEDTR	K	S	0.95	3.13	0.383	1	0	0	2	1142.62	114	123	TRUE
WG4	080626_08	28S ribosomal protein S15, mitochondrial	IPI00550037	ipi.HUMAN.v3.62.fasta	29825.6	1	4	4	5	0.00148	0.121	LDDDPPPSTLLK	R	D	0.95	3.09	0.332	1	0	0	2	1310.68	63	74	TRUE
WG4	080626_08	28S ribosomal protein S15, mitochondrial	IPI00550037	ipi.HUMAN.v3.62.fasta	29825.6	1	4	4	5	0.00148	0.121	YLLMSIDQR	R	K	0.95	2.43	0.362	2	0	0	2	1138.59	155	163	TRUE
WG4	080626_08	28S ribosomal protein S18a, mitochondrial	IPI00018691	ipi.HUMAN.v3.62.fasta	22166.5	1	4	5	5	0.00148	0.235	AGLLPNHRPR	R	L	0.95	1.98	0.258	0	1	0	2	1130.65	125	134	TRUE
IGD4	080626_07	28S ribosomal protein S18a, mitochondrial	IPI00018691	ipi.HUMAN.v3.62.fasta	22166.5	1	4	6	6	0.00198	0.24	ESPNPPNPSGQCPICR	K	W	0.95	2.94	0.542	1	0	0	2	1809.8	59	74	TRUE
WG4	080626_08	28S ribosomal protein S18a, mitochondrial	IPI00018691	ipi.HUMAN.v3.62.fasta	22166.5	1	4	5	5	0.00148	0.235	ESPNPPNPSGQCPICR	K	W	0.95	2.9	0.513	1	0	0	2	1809.8	59	74	TRUE
IGD4	080626_07	28S ribosomal protein S18a, mitochondrial	IPI00018691	ipi.HUMAN.v3.62.fasta	22166.5	1	4	6	6	0.00198	0.24	FREVVETQEGK	G	T	0.95	2.84	0.402	1	1	0	1	1321.67	35	45	TRUE
WG4	080626_08	28S ribosomal protein S18a, mitochondrial	IPI00018691	ipi.HUMAN.v3.62.fasta	22166.5	1	4	5	5	0.00148	0.235	FREVVETQEGK	G	T	0.95	2.39	0.369	1	1	0	1	1321.67	35	45	TRUE
IGD4	080626_07	28S ribosomal protein S18a, mitochondrial	IPI00018691	ipi.HUMAN.v3.62.fasta	22166.5	1	4	6	6	0.00198	0.24	KITGLCQEEHR	R	K	0.95	3.69	0.444	1	1	0	2	1370.68	103	113	TRUE
IGD4	080626_07	28S ribosomal protein S18a, mitochondrial	IPI00018691	ipi.HUMAN.v3.62.fasta	22166.5	1	4	6	6	0.00198	0.24	MPVGSPLLR	R	D	0.95	2.04	0.352	1	0	0	2	969.555	174	182	TRUE
WG4	080626_08	28S ribosomal protein S18a, mitochondrial	IPI00018691	ipi.HUMAN.v3.62.fasta	22166.5	1	4	5	5	0.00148	0.235	MPVGSPLLR	R	D	0.95	1.86	0.265	1	0	0	2	985.55	174	182	TRUE
WG5	080626_10	28S ribosomal protein S21, mitochondrial	IPI00014812	ipi.HUMAN.v3.62.fasta	10724	1	3	3	3	0.00366	0.345	NRADPWQGC	K	-	0.95	2.56	0.453	1	0	0	2	1103.47	79	87	TRUE
WG5	080626_10	28S ribosomal protein S21, mitochondrial	IPI00014812	ipi.HUMAN.v3.62.fasta	10724	1	3	3	3	0.00366	0.345	TVMVQEGNVESAYR	R	T	0.95	4.5	0.564	1	0	0	2	1582.75	11	24	TRUE
WG5	080626_10	28S ribosomal protein S21, mitochondrial	IPI00014812	ipi.HUMAN.v3.62.fasta	10724	1	3	3	3	0.00366	0.345	YYEKPCR	R	R	0.95	1.91	0.317	1	0	0	2	1015.47	44	50	TRUE
WG4	080626_08	28S ribosomal protein S23, mitochondrial	IPI00032881	ipi.HUMAN.v3.62.fasta	21752.8	1	3	3	3	0.000887	0.158	AFDLFNPNFK	R	S	0.95	2.8	0.427	1	0	0	2	1212.6	84	93	TRUE
WG4	080626_08	28S ribosomal protein S23, mitochondrial	IPI00032881	ipi.HUMAN.v3.62.fasta	21752.8	1	3	3	3	0.000887	0.158	ALLAEGVILR	K	R	0.95	3.16	0.298	1	0	0	2	1054.66	124	133	TRUE
WG4	080626_08	28S ribosomal protein S23, mitochondrial	IPI00032881	ipi.HUMAN.v3.62.fasta	21752.8	1	3	3	3	0.000887	0.158	LETVGSIFSR	R	T	0.95	2.75	0.433	1	0	0	2	1108.6	6	15	TRUE
WG4	080626_08	28S ribosomal protein S25, mitochondrial	IPI00013167	ipi.HUMAN.v3.62.fasta	20098.6	1	6	7	8	0.00237	0.335	NEETLREEEEEKK	K	Q	0.95	3.36	0.226	0	1	0	2	1662.78	109	121	TRUE
WG4	080626_08	28S ribosomal protein S25, mitochondrial	IPI00013167	ipi.HUMAN.v3.62.fasta	20098.6	1	6	7	8	0.00237	0.335	NPWVQIMMFK	K	N	0.95	2.44	0.265	1	0	0	2	1309.64	59	68	TRUE
IGD4	080626_07	28S ribosomal protein S25, mitochondrial	IPI00013167	ipi.HUMAN.v3.62.fasta	20098.6	1	3	4	5	0.00165	0.22	QLSHPANFGPR	K	K	0.95	2.56	0.233	0	1	0	2	1223.63	122	132	TRUE
WG4	080626_08	28S ribosomal protein S25, mitochondrial	IPI00013167	ipi.HUMAN.v3.62.fasta	20098.6	1	6	7	8	0.00237	0.335	QLSHPANFGPR	K	K	0.95	2.53	0.272	0	1	0	2	1223.63	122	132	TRUE
IGD4	080626_07	28S ribosomal protein S25, mitochondrial	IPI00013167	ipi.HUMAN.v3.62.fasta	20098.6	1	3	4	5	0.00165	0.22	SNKEIMEHIR	K	K	0.95	2.95	0.3	1	2	0	2	1256.64	94	103	TRUE
WG4	080626_08	28S ribosomal protein S25, mitochondrial	IPI00013167	ipi.HUMAN.v3.62.fasta	20098.6	1	6	7	8	0.00237	0.335	SNKEIMEHIR	K	K	0.95	2.97	0.337	1	2	0	2	1256.64	94	103	TRUE
WG4	080626_08	28S ribosomal protein S25, mitochondrial	IPI00013167	ipi.HUMAN.v3.62.fasta	20098.6	1	6	7	8	0.00237	0.335	SNKEIMEHIRK	K	I	0.95	2.54	0.28	0	1	0	2	1400.73	94	104	TRUE
WG4	080626_08	28S ribosomal protein S25, mitochondrial	IPI00013167	ipi.HUMAN.v3.62.fasta	20098.6	1	6	7	8	0.00237	0.335	TLQYLSQGNVVFK	R	D	0.95	2.92	0.406	1	0	0	2	1496.81	12	24	TRUE
IGD4	080626_07	28S ribosomal protein S25, mitochondrial	IPI00013167	ipi.HUMAN.v3.62.fasta	20098.6	1	3	4	5	0.00165	0.22	VMTVNYNTHGELGEGAR	K	K	0.946	2.4	0.173	0	1	0	2	1847.87	29	45	TRUE
IGD4	080626_07	28S ribosomal protein S26, mitochondrial	IPI00006606	ipi.HUMAN.v3.62.fasta	24193.5	1	5	6	6	0.00198	0.244	ELMAWNQAENR	R	R	0.95	3.25	0.474	1	0	0	2	1377.62	104	114	TRUE
WG4	080626_08	28S ribosomal protein S26, mitochondrial	IPI00006606	ipi.HUMAN.v3.62.fasta	24193.5	1	5	6	6	0.00177	0.288	ELMAWNQAENR	R	R	0.95	3.17	0.47	1	0	0	2	1377.62	104	114	TRUE
IGD4	080626_07	28S ribosomal protein S26, mitochondrial	IPI00006606	ipi.HUMAN.v3.62.fasta	24193.5	1	5	6	6	0.00198	0.244	EVLQLQEEVK	R	N	0.95	3.05	0.268	1	0	0	2	1214.66	156	165	TRUE
WG4	080626_08	28S ribosomal protein S26, mitochondrial	IPI00006606	ipi.HUMAN.v3.62.fasta	24193.5	1	5	6	6	0.00177	0.288	EVLQLQEEVK	R	N	0.95	2.97	0.31	1	0	0	2	1214.66	156	165	TRUE
IGD4	080626_07	28S ribosomal protein S26, mitochondrial	IPI00006606	ipi.HUMAN.v3.62.fasta	24193.5	1	5	6	6	0.00198	0.244	KAEEVQAWAQR	R	K	0.95	3.6	0.47	1	1	0	2	1315.68	142	152	TRUE
WG4	080626_08	28S ribosomal protein S26, mitochondrial	IPI00006606	ipi.HUMAN.v3.62.fasta	24193.5	1	5	6	6	0.00177	0.288	KAEEVQAWAQR	R	K	0.95	3.75	0.465	1	1	0	2	1315.68	142	152	TRUE
IGD4	080626_07	28S ribosomal protein S26, mitochondrial	IPI00006606	ipi.HUMAN.v3.62.fasta	24193.5	1	5	6	6	0.00198	0.244	KNYNWAITR	R	E	0.95	2.29	0.402	1	0	0	2	1165.61	185	193	TRUE
IGD4	080626_07	28S ribosomal protein S26, mitochondrial	IPI00006606	ipi.HUMAN.v3.62.fasta	24193.5	1	5	6	6	0.00198	0.244	MEFVSEVQR	R	K	0.95	2.74	0.176	1	0	0	2	1140.54	72	80	TRUE
WG4	080626_08	28S ribosomal protein S26, mitochondrial	IPI00006606	ipi.HUMAN.v3.62.fasta	24193.5	1	5	6	6	0.00177	0.288	MEFVSEVQR	R	K	0.95	2.91	0.247	1	0	0	2	1140.54	72	80	TRUE
WG4	080626_08	28S ribosomal protein S26, mitochondrial	IPI00006606	ipi.HUMAN.v3.62.fasta	24193.5	1	5	6	6	0.00177	0.288	VNMPPAVDPAEFFVLMER	R	Y	0.95	2.49	0.382	1	0	0	2	2094	42	59	TRUE
WG4	080626_08	28S ribosomal protein S28, mitochondrial	IPI00022276,IPI00791486,IPI00795922	ipi.HUMAN.v3.62.fasta	21363.7	1	3	3	3	0.000887	0.156	LLDLELTSR	R	F	0.95	3.06	0.193	1	0	0	2	1059.6	149	157	TRUE
WG4	080626_08	28S ribosomal protein S28, mitochondrial	IPI00022276,IPI00791486,IPI00795922	ipi.HUMAN.v3.62.fasta	21363.7	1	3	3	3	0.000887	0.156	NVESFASMLR	K	H	0.95	2.87	0.44	1	0	0	2	1153.57	81	90	TRUE
WG4	080626_08	28S ribosomal protein S28, mitochondrial	IPI00022276,IPI00791486,IPI00795922	ipi.HUMAN.v3.62.fasta	21363.7	1	3	3	3	0.000887	0.156	RPEVDGEKYQK	R	G	0.95	2.3	0.191	0	1	0	2	1348.69	131	141	TRUE
IGD3	080626_05	28S ribosomal protein S29, mitochondrial	IPI00018120,IPI00910684	ipi.HUMAN.v3.62.fasta	41704.7	1	11	12	13	0.00314	0.382	EDKSPIAPEELALVHNLR	R	K	0.95	3.17	0.45	0	1	0	2	2031.09	243	260	TRUE
WG3	080626_06	28S ribosomal protein S29, mitochondrial	IPI00018120,IPI00910684	ipi.HUMAN.v3.62.fasta	41704.7	1	12	13	13	0.00298	0.407	EDKSPIAPEELALVHNLR	R	K	0.95	3.09	0.542	0	1	0	2	2031.09	243	260	TRUE
WG3	080626_06	28S ribosomal protein S29, mitochondrial	IPI00018120,IPI00910684	ipi.HUMAN.v3.62.fasta	41704.7	1	12	13	13	0.00298	0.407	EGFDALDPFIPILVSNYNPK	K	E	0.95	4.6	0.485	1	0	0	2	2249.15	298	317	TRUE
IGD3	080626_05	28S ribosomal protein S29, mitochondrial	IPI00018120,IPI00910684	ipi.HUMAN.v3.62.fasta	41704.7	1	11	12	13	0.00314	0.382	ELLFLSNANPSLLER	K	H	0.95	4.51	0.458	2	0	0	2	1715.93	345	359	TRUE
WG3	080626_06	28S ribosomal protein S29, mitochondrial	IPI00018120,IPI00910684	ipi.HUMAN.v3.62.fasta	41704.7	1	12	13	13	0.00298	0.407	ELLFLSNANPSLLER	K	H	0.95	4.93	0.438	1	0	0	2	1715.93	345	359	TRUE
WG3	080626_06	28S ribosomal protein S29, mitochondrial	IPI00018120,IPI00910684	ipi.HUMAN.v3.62.fasta	41704.7	1	12	13	13	0.00298	0.407	ESTEKGSPLGEVVEQGITR	R	V	0.95	3.71	0.394	0	1	0	2	2016.02	180	198	TRUE
IGD3	080626_05	28S ribosomal protein S29, mitochondrial	IPI00018120,IPI00910684	ipi.HUMAN.v3.62.fasta	41704.7	1	11	12	13	0.00314	0.382	FDQPLEASTWLK	R	N	0.95	4.21	0.339	1	0	0	2	1434.73	144	155	TRUE
WG3	080626_06	28S ribosomal protein S29, mitochondrial	IPI00018120,IPI00910684	ipi.HUMAN.v3.62.fasta	41704.7	1	12	13	13	0.00298	0.407	FDQPLEASTWLK	R	N	0.95	3.97	0.416	1	0	0	2	1434.73	144	155	TRUE
IGD3	080626_05	28S ribosomal protein S29, mitochondrial	IPI00018120,IPI00910684	ipi.HUMAN.v3.62.fasta	41704.7	1	11	12	13	0.00314	0.382	GSPLGEVVEQGITR	K	V	0.95	4.02	0.598	1	0	0	2	1441.76	185	198	TRUE
WG3	080626_06	28S ribosomal protein S29, mitochondrial	IPI00018120,IPI00910684	ipi.HUMAN.v3.62.fasta	41704.7	1	12	13	13	0.00298	0.407	GSPLGEVVEQGITR	K	V	0.95	3.83	0.563	1	0	0	2	1441.76	185	198	TRUE
IGD3	080626_05	28S ribosomal protein S29, mitochondrial	IPI00018120,IPI00910684	ipi.HUMAN.v3.62.fasta	41704.7	1	11	12	13	0.00314	0.382	KAYLPQELLGK	R	E	0.95	3.24	0.256	1	1	0	2	1259.74	287	297	TRUE
WG3	080626_06	28S ribosomal protein S29, mitochondrial	IPI00018120,IPI00910684	ipi.HUMAN.v3.62.fasta	41704.7	1	12	13	13	0.00298	0.407	KAYLPQELLGK	R	E	0.95	3.23	0.22	1	1	0	2	1259.74	287	297	TRUE
IGD3	080626_05	28S ribosomal protein S29, mitochondrial	IPI00018120,IPI00910684	ipi.HUMAN.v3.62.fasta	41704.7	1	11	12	13	0.00314	0.382	KPALELLHYLK	R	N	0.95	4	0.497	0	1	0	2	1324.8	69	79	TRUE
WG3	080626_06	28S ribosomal protein S29, mitochondrial	IPI00018120,IPI00910684	ipi.HUMAN.v3.62.fasta	41704.7	1	12	13	13	0.00298	0.407	KPALELLHYLK	R	N	0.95	4.11	0.458	0	1	0	2	1324.8	69	79	TRUE
IGD3	080626_05	28S ribosomal protein S29, mitochondrial	IPI00018120,IPI00910684	ipi.HUMAN.v3.62.fasta	41704.7	1	11	12	13	0.00314	0.382	NDWHGGAIVSALSQTGSLFKPR	K	K	0.95	4.06	0.509	0	0	1	2	2341.2	265	286	TRUE
WG3	080626_06	28S ribosomal protein S29, mitochondrial	IPI00018120,IPI00910684	ipi.HUMAN.v3.62.fasta	41704.7	1	12	13	13	0.00298	0.407	NDWHGGAIVSALSQTGSLFKPR	K	K	0.95	4.74	0.435	0	0	1	2	2341.2	265	286	TRUE
IGD3	080626_05	28S ribosomal protein S29, mitochondrial	IPI00018120,IPI00910684	ipi.HUMAN.v3.62.fasta	41704.7	1	11	12	13	0.00314	0.382	NTSFAYPAIR	K	Y	0.95	2.61	0.413	1	0	0	2	1139.58	80	89	TRUE
WG3	080626_06	28S ribosomal protein S29, mitochondrial	IPI00018120,IPI00910684	ipi.HUMAN.v3.62.fasta	41704.7	1	12	13	13	0.00298	0.407	NTSFAYPAIR	K	Y	0.95	2.69	0.383	1	0	0	2	1139.58	80	89	TRUE
IGD3	080626_05	28S ribosomal protein S29, mitochondrial	IPI00018120,IPI00910684	ipi.HUMAN.v3.62.fasta	41704.7	1	11	12	13	0.00314	0.382	SIAAHLDNQVPVESPR	Q	A	0.95	5.03	0.578	1	0	0	1	1732.9	31	46	TRUE
IGD3	080626_05	28S ribosomal protein S29, mitochondrial	IPI00018120,IPI00910684	ipi.HUMAN.v3.62.fasta	41704.7	1	11	12	13	0.00314	0.382	SPIAPEELALVHNLR	K	K	0.95	4.51	0.316	0	1	0	2	1658.92	246	260	TRUE
WG3	080626_06	28S ribosomal protein S29, mitochondrial	IPI00018120,IPI00910684	ipi.HUMAN.v3.62.fasta	41704.7	1	12	13	13	0.00298	0.407	SPIAPEELALVHNLR	K	K	0.95	3.78	0.383	0	1	0	2	1658.92	246	260	TRUE
IGD3	080626_05	28S ribosomal protein S29, mitochondrial	IPI00018120,IPI00910684	ipi.HUMAN.v3.62.fasta	41704.7	1	11	12	13	0.00314	0.382	TFSEACLMVR	K	K	0.95	2.36	0.51	1	0	0	2	1229.57	59	68	TRUE
WG3	080626_06	28S ribosomal protein S29, mitochondrial	IPI00018120,IPI00910684	ipi.HUMAN.v3.62.fasta	41704.7	1	12	13	13	0.00298	0.407	TFSEACLMVR	K	K	0.95	2.68	0.425	1	0	0	2	1229.57	59	68	TRUE
IGD3	080626_05	28S ribosomal protein S31, mitochondrial	IPI00294242	ipi.HUMAN.v3.62.fasta	45302.1	1	4	4	5	0.00121	0.132	EAPETDTSPSLWDVEFAK	K	Q	0.95	4.61	0.589	1	0	0	2	2021.93	267	284	TRUE
IGD3	080626_05	28S ribosomal protein S31, mitochondrial	IPI00294242	ipi.HUMAN.v3.62.fasta	45302.1	1	4	4	5	0.00121	0.132	HFMELVTCGLSK	R	N	0.95	2.71	0.384	1	0	0	2	1437.69	349	360	TRUE
WG3	080626_06	28S ribosomal protein S31, mitochondrial	IPI00294242	ipi.HUMAN.v3.62.fasta	45302.1	1	6	6	8	0.00183	0.23	HFMELVTCGLSK	R	N	0.95	3.07	0.361	2	0	0	2	1437.69	349	360	TRUE
WG3	080626_06	28S ribosomal protein S31, mitochondrial	IPI00294242	ipi.HUMAN.v3.62.fasta	45302.1	1	6	6	8	0.00183	0.23	IEPLSPELVAAASAVADSLPFDKQTTK	R	S	0.95	2.2	0.256	0	1	0	2	2798.48	148	174	TRUE
WG3	080626_06	28S ribosomal protein S31, mitochondrial	IPI00294242	ipi.HUMAN.v3.62.fasta	45302.1	1	6	6	8	0.00183	0.23	IQFDEGYDNYPGQEK	R	T	0.95	4.39	0.634	1	0	0	2	1802.79	226	240	TRUE
IGD3	080626_05	28S ribosomal protein S31, mitochondrial	IPI00294242	ipi.HUMAN.v3.62.fasta	45302.1	1	4	4	5	0.00121	0.132	ISFSNIISDMK	K	V	0.95	3.29	0.452	2	0	0	2	1254.64	199	209	TRUE
WG3	080626_06	28S ribosomal protein S31, mitochondrial	IPI00294242	ipi.HUMAN.v3.62.fasta	45302.1	1	6	6	8	0.00183	0.23	ISFSNIISDMK	K	V	0.95	3.55	0.456	2	0	0	2	1254.64	199	209	TRUE
IGD3	080626_05	28S ribosomal protein S31, mitochondrial	IPI00294242	ipi.HUMAN.v3.62.fasta	45302.1	1	4	4	5	0.00121	0.132	LNIFDMMAVTK	R	E	0.95	2.83	0.437	1	0	0	2	1282.65	256	266	TRUE
WG3	080626_06	28S ribosomal protein S31, mitochondrial	IPI00294242	ipi.HUMAN.v3.62.fasta	45302.1	1	6	6	8	0.00183	0.23	LNIFDMMAVTK	R	E	0.95	3.07	0.297	1	0	0	2	1282.65	256	266	TRUE
WG3	080626_06	28S ribosomal protein S31, mitochondrial	IPI00294242	ipi.HUMAN.v3.62.fasta	45302.1	1	6	6	8	0.00183	0.23	SELLSQLQQHEEESR	K	A	0.95	4.09	0.529	1	0	0	2	1812.87	175	189	TRUE
WG4	080626_08	28S ribosomal protein S7, mitochondrial	IPI00006440	ipi.HUMAN.v3.62.fasta	28144.7	1	2	2	2	0.000591	0.0909	FYQVPVPLPDR	R	R	0.95	2.8	0.346	1	0	0	2	1330.72	167	177	TRUE
WG4	080626_08	28S ribosomal protein S7, mitochondrial	IPI00006440	ipi.HUMAN.v3.62.fasta	28144.7	1	2	2	2	0.000591	0.0909	SLMIQTLEAVK	R	R	0.95	2.39	0.339	1	0	0	2	1248.69	109	119	TRUE
WG3	080626_06	28S ribosomal protein S9, mitochondrial	IPI00641924	ipi.HUMAN.v3.62.fasta	45818	1	6	6	7	0.0016	0.222	AIAYLFPSGLFEK	R	R	0.95	3.75	0.404	2	0	0	2	1455.79	107	119	TRUE
WG3	080626_06	28S ribosomal protein S9, mitochondrial	IPI00641924	ipi.HUMAN.v3.62.fasta	45818	1	6	6	7	0.0016	0.222	AIQWGEDGRPFHYLFYTGK	R	Q	0.95	2.53	0.306	0	0	1	2	2285.11	137	155	TRUE
WG3	080626_06	28S ribosomal protein S9, mitochondrial	IPI00641924	ipi.HUMAN.v3.62.fasta	45818	1	6	6	7	0.0016	0.222	HLANMMGEDPETFTQEDIDR	R	A	0.95	5.39	0.6	0	1	0	2	2365.01	87	106	TRUE
WG3	080626_06	28S ribosomal protein S9, mitochondrial	IPI00641924	ipi.HUMAN.v3.62.fasta	45818	1	6	6	7	0.0016	0.222	LLTSQCGAAEEEFVQR	K	F	0.95	4.48	0.578	1	0	0	2	1837.88	228	243	TRUE
WG3	080626_06	28S ribosomal protein S9, mitochondrial	IPI00641924	ipi.HUMAN.v3.62.fasta	45818	1	6	6	7	0.0016	0.222	QAGLLTTDPR	R	V	0.95	2.22	0.365	1	0	0	2	1071.58	366	375	TRUE
WG3	080626_06	28S ribosomal protein S9, mitochondrial	IPI00641924	ipi.HUMAN.v3.62.fasta	45818	1	6	6	7	0.0016	0.222	QIEEFNIGKR	K	H	0.95	2.46	0.345	1	0	0	2	1233.66	77	86	TRUE
WG3	080626_06	33 kDa protein	IPI00413108,IPI00553164,IPI00927101	ipi.HUMAN.v3.62.fasta	29487.9	1	5	5	5	0.00114	0.314	ADHQPLTEASYVNLPTIALCNTDSPLR	R	Y	0.95	5.7	0.614	0	1	0	2	2996.48	129	155	TRUE
IGD3	080626_05	33 kDa protein	IPI00413108,IPI00553164,IPI00927101	ipi.HUMAN.v3.62.fasta	29487.9	1	3	3	3	0.000725	0.144	AIVAIENPADVSVISSR	R	N	0.95	4.17	0.559	1	0	0	2	1740.95	64	80	TRUE
WG3	080626_06	33 kDa protein	IPI00413108,IPI00553164,IPI00927101	ipi.HUMAN.v3.62.fasta	29487.9	1	5	5	5	0.00114	0.314	AIVAIENPADVSVISSR	R	N	0.95	4.24	0.54	1	0	0	2	1740.95	64	80	TRUE
IGD3	080626_05	33 kDa protein	IPI00413108,IPI00553164,IPI00927101	ipi.HUMAN.v3.62.fasta	29487.9	1	3	3	3	0.000725	0.144	FAAATGATPIAGR	K	F	0.95	3.24	0.422	1	0	0	2	1203.65	90	102	TRUE
WG3	080626_06	33 kDa protein	IPI00413108,IPI00553164,IPI00927101	ipi.HUMAN.v3.62.fasta	29487.9	1	5	5	5	0.00114	0.314	FAAATGATPIAGR	K	F	0.95	3.61	0.519	1	0	0	2	1203.65	90	102	TRUE
WG3	080626_06	33 kDa protein	IPI00413108,IPI00553164,IPI00927101	ipi.HUMAN.v3.62.fasta	29487.9	1	5	5	5	0.00114	0.314	FTPGTFTNQIQAAFR	R	E	0.95	3.54	0.6	1	0	0	2	1698.86	103	117	TRUE
IGD3	080626_05	33 kDa protein	IPI00413108,IPI00553164,IPI00927101	ipi.HUMAN.v3.62.fasta	29487.9	1	3	3	3	0.000725	0.144	LLVVTDPR	R	A	0.95	2.37	0.315	1	0	0	2	912.551	121	128	TRUE
WG3	080626_06	33 kDa protein	IPI00413108,IPI00553164,IPI00927101	ipi.HUMAN.v3.62.fasta	29487.9	1	5	5	5	0.00114	0.314	YVDIAIPCNNK	R	G	0.95	2.44	0.219	1	0	0	2	1306.65	156	166	TRUE
IGD3	080626_05	3'-5' exoribonuclease 1	IPI00216873	ipi.HUMAN.v3.62.fasta	40047.6	1	4	4	4	0.000966	0.129	EIAITNGCINR	K	M	0.95	2.89	0.454	1	0	0	2	1260.64	68	78	TRUE
IGD3	080626_05	3'-5' exoribonuclease 1	IPI00216873	ipi.HUMAN.v3.62.fasta	40047.6	1	4	4	4	0.000966	0.129	FITSSASDFSDPVYK	K	E	0.95	4.63	0.596	1	0	0	2	1663.79	53	67	TRUE
WG3	080626_06	3'-5' exoribonuclease 1	IPI00216873	ipi.HUMAN.v3.62.fasta	40047.6	1	2	2	2	0.000458	0.0688	FITSSASDFSDPVYK	K	E	0.95	4.56	0.568	1	0	0	2	1663.79	53	67	TRUE
IGD3	080626_05	3'-5' exoribonuclease 1	IPI00216873	ipi.HUMAN.v3.62.fasta	40047.6	1	4	4	4	0.000966	0.129	FLNIQCQLSR	K	L	0.95	2.61	0.287	1	0	0	2	1278.66	238	247	TRUE
IGD3	080626_05	3'-5' exoribonuclease 1	IPI00216873	ipi.HUMAN.v3.62.fasta	40047.6	1	4	4	4	0.000966	0.129	MLQDGCELR	R	I	0.95	2.42	0.213	1	0	0	2	1121.51	309	317	TRUE
WG3	080626_06	3'-5' exoribonuclease 1	IPI00216873	ipi.HUMAN.v3.62.fasta	40047.6	1	2	2	2	0.000458	0.0688	MLQDGCELR	R	I	0.95	2.33	0.228	1	0	0	2	1121.51	309	317	TRUE
IGD4	080626_07	3'-5' exoribonuclease CSL4 homolog	IPI00032823	ipi.HUMAN.v3.62.fasta	21433.5	1	5	5	5	0.00165	0.354	ATEKDKVEIYK	R	S	0.95	2.81	0.347	0	1	0	2	1323.72	110	120	TRUE
WG4	080626_08	3'-5' exoribonuclease CSL4 homolog	IPI00032823	ipi.HUMAN.v3.62.fasta	21433.5	1	4	5	5	0.00148	0.272	ATEKDKVEIYK	R	S	0.95	2.57	0.272	1	1	0	2	1323.72	110	120	TRUE
IGD4	080626_07	3'-5' exoribonuclease CSL4 homolog	IPI00032823	ipi.HUMAN.v3.62.fasta	21433.5	1	5	5	5	0.00165	0.354	ETESQLLPDVGAIVTCK	R	V	0.95	4.08	0.386	1	0	0	2	1859.94	58	74	TRUE
WG4	080626_08	3'-5' exoribonuclease CSL4 homolog	IPI00032823	ipi.HUMAN.v3.62.fasta	21433.5	1	4	5	5	0.00148	0.272	ETESQLLPDVGAIVTCK	R	V	0.95	3.43	0.385	1	0	0	2	1859.94	58	74	TRUE
IGD4	080626_07	3'-5' exoribonuclease CSL4 homolog	IPI00032823	ipi.HUMAN.v3.62.fasta	21433.5	1	5	5	5	0.00165	0.354	LCNLEEGSPGSGTYTR	R	H	0.95	4.6	0.533	1	0	0	2	1740.79	14	29	TRUE
IGD4	080626_07	3'-5' exoribonuclease CSL4 homolog	IPI00032823	ipi.HUMAN.v3.62.fasta	21433.5	1	5	5	5	0.00165	0.354	SFRPGDIVLAK	K	V	0.95	2.63	0.339	1	0	0	2	1202.69	121	131	TRUE
WG4	080626_08	3'-5' exoribonuclease CSL4 homolog	IPI00032823	ipi.HUMAN.v3.62.fasta	21433.5	1	4	5	5	0.00148	0.272	SFRPGDIVLAK	K	V	0.95	2.87	0.414	1	0	0	2	1202.69	121	131	TRUE
IGD4	080626_07	3'-5' exoribonuclease CSL4 homolog	IPI00032823	ipi.HUMAN.v3.62.fasta	21433.5	1	5	5	5	0.00165	0.354	SSENGALPVVSVVR	K	E	0.95	3.85	0.273	1	0	0	2	1413.77	44	57	TRUE
WG4	080626_08	3'-5' exoribonuclease CSL4 homolog	IPI00032823	ipi.HUMAN.v3.62.fasta	21433.5	1	4	5	5	0.00148	0.272	SSENGALPVVSVVR	K	E	0.95	4.14	0.368	1	0	0	2	1413.77	44	57	TRUE
IGD4	080626_07	39S ribosomal protein L11, mitochondrial	IPI00007001	ipi.HUMAN.v3.62.fasta	20665.9	1	10	11	15	0.00494	0.547	AGLAMPGPPLGPVLGQR	R	G	0.95	4.04	0.575	4	0	0	2	1646.91	26	42	TRUE
WG4	080626_08	39S ribosomal protein L11, mitochondrial	IPI00007001	ipi.HUMAN.v3.62.fasta	20665.9	1	9	11	15	0.00444	0.484	AGLAMPGPPLGPVLGQR	R	G	0.95	3.68	0.534	4	0	0	2	1646.91	26	42	TRUE
IGD4	080626_07	39S ribosomal protein L11, mitochondrial	IPI00007001	ipi.HUMAN.v3.62.fasta	20665.9	1	10	11	15	0.00494	0.547	AQDEAFALQDVPLSSVVR	K	S	0.95	4.83	0.545	1	0	0	2	1945	125	142	TRUE
IGD4	080626_07	39S ribosomal protein L11, mitochondrial	IPI00007001	ipi.HUMAN.v3.62.fasta	20665.9	1	10	11	15	0.00494	0.547	DLSSEELAAFQK	K	E	0.95	3.78	0.51	1	0	0	2	1337.66	158	169	TRUE
WG4	080626_08	39S ribosomal protein L11, mitochondrial	IPI00007001	ipi.HUMAN.v3.62.fasta	20665.9	1	9	11	15	0.00444	0.484	DLSSEELAAFQK	K	E	0.95	3.25	0.451	1	0	0	2	1337.66	158	169	TRUE
IGD4	080626_07	39S ribosomal protein L11, mitochondrial	IPI00007001	ipi.HUMAN.v3.62.fasta	20665.9	1	10	11	15	0.00494	0.547	EADLAAQEEAAK	K	-	0.95	3.6	0.498	1	0	0	2	1245.6	180	191	TRUE
WG4	080626_08	39S ribosomal protein L11, mitochondrial	IPI00007001	ipi.HUMAN.v3.62.fasta	20665.9	1	9	11	15	0.00444	0.484	EADLAAQEEAAK	K	-	0.95	3.64	0.495	1	0	0	2	1245.6	180	191	TRUE
IGD4	080626_07	39S ribosomal protein L11, mitochondrial	IPI00007001	ipi.HUMAN.v3.62.fasta	20665.9	1	10	11	15	0.00494	0.547	EADLAAQEEAAKK	K	-	0.95	3.66	0.434	1	0	0	2	1373.69	180	192	TRUE
IGD4	080626_07	39S ribosomal protein L11, mitochondrial	IPI00007001	ipi.HUMAN.v3.62.fasta	20665.9	1	10	11	15	0.00494	0.547	GVSINQFCK	R	E	0.95	2.4	0.379	1	0	0	2	1052.52	43	51	TRUE
WG4	080626_08	39S ribosomal protein L11, mitochondrial	IPI00007001	ipi.HUMAN.v3.62.fasta	20665.9	1	9	11	15	0.00444	0.484	GVSINQFCK	R	E	0.95	2.31	0.352	1	0	0	2	1052.52	43	51	TRUE
WG4	080626_08	39S ribosomal protein L11, mitochondrial	IPI00007001	ipi.HUMAN.v3.62.fasta	20665.9	1	9	11	15	0.00444	0.484	HVYEIAR	K	I	0.95	1.94	0.267	1	0	0	2	887.473	116	122	TRUE
IGD4	080626_07	39S ribosomal protein L11, mitochondrial	IPI00007001	ipi.HUMAN.v3.62.fasta	20665.9	1	10	11	15	0.00494	0.547	IGQPTVSYFLK	K	A	0.95	3.11	0.458	2	0	0	2	1252.69	82	92	TRUE
WG4	080626_08	39S ribosomal protein L11, mitochondrial	IPI00007001	ipi.HUMAN.v3.62.fasta	20665.9	1	9	11	15	0.00444	0.484	IGQPTVSYFLK	K	A	0.95	3.19	0.478	2	0	0	2	1252.69	82	92	TRUE
IGD4	080626_07	39S ribosomal protein L11, mitochondrial	IPI00007001	ipi.HUMAN.v3.62.fasta	20665.9	1	10	11	15	0.00494	0.547	KPEVGGVIR	R	A	0.95	2.1	0.247	1	0	0	2	954.573	13	21	TRUE
WG4	080626_08	39S ribosomal protein L11, mitochondrial	IPI00007001	ipi.HUMAN.v3.62.fasta	20665.9	1	9	11	15	0.00444	0.484	KPEVGGVIR	R	A	0.95	2.03	0.266	1	0	0	2	954.573	13	21	TRUE
IGD4	080626_07	39S ribosomal protein L11, mitochondrial	IPI00007001	ipi.HUMAN.v3.62.fasta	20665.9	1	10	11	15	0.00494	0.547	QTGKEVAGLVTLK	R	H	0.95	2.21	0.272	1	0	0	2	1343.79	103	115	TRUE
WG4	080626_08	39S ribosomal protein L11, mitochondrial	IPI00007001	ipi.HUMAN.v3.62.fasta	20665.9	1	9	11	15	0.00444	0.484	QTGKEVAGLVTLK	R	H	0.95	2.92	0.43	1	1	0	2	1343.79	103	115	TRUE
IGD4	080626_07	39S ribosomal protein L11, mitochondrial	IPI00007001	ipi.HUMAN.v3.62.fasta	20665.9	1	10	11	15	0.00494	0.547	VVKDLSSEELAAFQK	R	E	0.95	4.64	0.659	1	1	0	2	1663.89	155	169	TRUE
WG4	080626_08	39S ribosomal protein L11, mitochondrial	IPI00007001	ipi.HUMAN.v3.62.fasta	20665.9	1	9	11	15	0.00444	0.484	VVKDLSSEELAAFQK	R	E	0.95	4.42	0.59	1	1	0	2	1663.89	155	169	TRUE
IGD4	080626_07	39S ribosomal protein L18, mitochondrial	IPI00160421	ipi.HUMAN.v3.62.fasta	20557.9	0.998	2	2	2	0.000659	0.106	NLELLSVAR	R	K	0.95	2.93	0.163	1	0	0	2	1014.59	55	63	TRUE
WG4	080626_08	39S ribosomal protein L18, mitochondrial	IPI00160421	ipi.HUMAN.v3.62.fasta	20557.9	1	3	3	3	0.000887	0.15	NLELLSVAR	R	K	0.95	2.87	0.254	1	0	0	2	1014.59	55	63	TRUE
IGD4	080626_07	39S ribosomal protein L18, mitochondrial	IPI00160421	ipi.HUMAN.v3.62.fasta	20557.9	0.998	2	2	2	0.000659	0.106	NVVACESIGR	R	V	0.95	2.36	0.43	1	0	0	2	1104.55	121	130	TRUE
WG4	080626_08	39S ribosomal protein L18, mitochondrial	IPI00160421	ipi.HUMAN.v3.62.fasta	20557.9	1	3	3	3	0.000887	0.15	NVVACESIGR	R	V	0.95	2.28	0.379	1	0	0	2	1104.55	121	130	TRUE
WG4	080626_08	39S ribosomal protein L18, mitochondrial	IPI00160421	ipi.HUMAN.v3.62.fasta	20557.9	1	3	3	3	0.000887	0.15	VVVSASTR	K	E	0.95	1.93	0.242	1	0	0	2	818.473	101	108	TRUE
WG3	080626_06	39S ribosomal protein L37, mitochondrial	IPI00162330	ipi.HUMAN.v3.62.fasta	48100.5	1	9	10	10	0.00229	0.326	ETYCPVIVDNLIQLCK	R	S	0.95	4.65	0.596	1	1	0	2	1964.98	174	189	TRUE
IGD3	080626_05	39S ribosomal protein L37, mitochondrial	IPI00162330	ipi.HUMAN.v3.62.fasta	48100.5	1	8	8	8	0.00193	0.279	FLALYLHGAA	K	-	0.95	1.97	0.331	1	0	0	2	1075.59	414	423	TRUE
IGD3	080626_05	39S ribosomal protein L37, mitochondrial	IPI00162330	ipi.HUMAN.v3.62.fasta	48100.5	1	8	8	8	0.00193	0.279	LWQTTEEIPKR	R	E	0.95	2.49	0.355	0	1	0	2	1400.75	163	173	TRUE
WG3	080626_06	39S ribosomal protein L37, mitochondrial	IPI00162330	ipi.HUMAN.v3.62.fasta	48100.5	1	9	10	10	0.00229	0.326	LWQTTEEIPKR	R	E	0.95	2.26	0.236	0	1	0	2	1400.75	163	173	TRUE
WG3	080626_06	39S ribosomal protein L37, mitochondrial	IPI00162330	ipi.HUMAN.v3.62.fasta	48100.5	1	9	10	10	0.00229	0.326	MILFAFGSALAQAR	K	L	0.95	4.35	0.557	1	0	0	2	1495.81	313	326	TRUE
IGD3	080626_05	39S ribosomal protein L37, mitochondrial	IPI00162330	ipi.HUMAN.v3.62.fasta	48100.5	1	8	8	8	0.00193	0.279	NDTGFQEGYPYPYPHTLYLLDK	K	A	0.95	5.25	0.513	0	1	0	2	2631.24	275	296	TRUE
WG3	080626_06	39S ribosomal protein L37, mitochondrial	IPI00162330	ipi.HUMAN.v3.62.fasta	48100.5	1	9	10	10	0.00229	0.326	NDTGFQEGYPYPYPHTLYLLDK	K	A	0.95	4.78	0.532	0	1	0	2	2631.24	275	296	TRUE
IGD3	080626_05	39S ribosomal protein L37, mitochondrial	IPI00162330	ipi.HUMAN.v3.62.fasta	48100.5	1	8	8	8	0.00193	0.279	NHIENQDECVLNVISHAR	R	L	0.95	5.04	0.627	0	1	0	2	2148.03	145	162	TRUE
WG3	080626_06	39S ribosomal protein L37, mitochondrial	IPI00162330	ipi.HUMAN.v3.62.fasta	48100.5	1	9	10	10	0.00229	0.326	NHIENQDECVLNVISHAR	R	L	0.95	4.63	0.494	0	1	0	2	2148.03	145	162	TRUE
IGD3	080626_05	39S ribosomal protein L37, mitochondrial	IPI00162330	ipi.HUMAN.v3.62.fasta	48100.5	1	8	8	8	0.00193	0.279	PIFPPWDR	R	G	0.95	2.19	0.287	1	0	0	1	1027.54	73	80	TRUE
WG3	080626_06	39S ribosomal protein L37, mitochondrial	IPI00162330	ipi.HUMAN.v3.62.fasta	48100.5	1	9	10	10	0.00229	0.326	PIFPPWDR	R	G	0.95	2.22	0.359	1	0	0	1	1027.54	73	80	TRUE
IGD3	080626_05	39S ribosomal protein L37, mitochondrial	IPI00162330	ipi.HUMAN.v3.62.fasta	48100.5	1	8	8	8	0.00193	0.279	VLEQPVVVQSVGTDGR	K	V	0.95	3.45	0.536	1	0	0	2	1682.91	335	350	TRUE
WG3	080626_06	39S ribosomal protein L37, mitochondrial	IPI00162330	ipi.HUMAN.v3.62.fasta	48100.5	1	9	10	10	0.00229	0.326	VLEQPVVVQSVGTDGR	K	V	0.95	3.13	0.534	1	0	0	2	1682.91	335	350	TRUE
IGD3	080626_05	39S ribosomal protein L37, mitochondrial	IPI00162330	ipi.HUMAN.v3.62.fasta	48100.5	1	8	8	8	0.00193	0.279	VVVEPVGPVGFKPETFRK	R	F	0.95	2.27	0.329	0	0	1	2	1985.12	396	413	TRUE
WG3	080626_06	39S ribosomal protein L37, mitochondrial	IPI00162330	ipi.HUMAN.v3.62.fasta	48100.5	1	9	10	10	0.00229	0.326	VVVEPVGPVGFKPETFRK	R	F	0.95	2.63	0.298	0	0	1	2	1985.12	396	413	TRUE
IGD3	080626_05	39S ribosomal protein L37, mitochondrial	IPI00162330	ipi.HUMAN.v3.62.fasta	48100.5	1	8	8	8	0.00193	0.279	VYEIPGLEPITFAGK	R	M	0.95	3.86	0.49	1	0	0	2	1633.88	49	63	TRUE
WG3	080626_06	39S ribosomal protein L37, mitochondrial	IPI00162330	ipi.HUMAN.v3.62.fasta	48100.5	1	9	10	10	0.00229	0.326	VYEIPGLEPITFAGK	R	M	0.95	3.58	0.465	1	0	0	2	1633.88	49	63	TRUE
IGD3	080626_05	39S ribosomal protein L38, mitochondrial	IPI00783656	ipi.HUMAN.v3.62.fasta	44579.4	1	4	4	5	0.00121	0.147	DLFHGATFVPR	R	V	0.95	2.43	0.341	1	0	0	2	1259.65	160	170	TRUE
WG3	080626_06	39S ribosomal protein L38, mitochondrial	IPI00783656	ipi.HUMAN.v3.62.fasta	44579.4	1	6	6	6	0.00137	0.224	DLFHGATFVPR	R	V	0.95	2.68	0.26	0	1	0	2	1259.65	160	170	TRUE
WG3	080626_06	39S ribosomal protein L38, mitochondrial	IPI00783656	ipi.HUMAN.v3.62.fasta	44579.4	1	6	6	6	0.00137	0.224	HQETMTPAGLSFFQCR	K	W	0.95	3.96	0.395	0	1	0	2	1925.86	307	322	TRUE
IGD3	080626_05	39S ribosomal protein L38, mitochondrial	IPI00783656	ipi.HUMAN.v3.62.fasta	44579.4	1	4	4	5	0.00121	0.147	LAEYYGLYR	R	D	0.95	2.89	0.451	1	0	0	2	1147.58	151	159	TRUE
WG3	080626_06	39S ribosomal protein L38, mitochondrial	IPI00783656	ipi.HUMAN.v3.62.fasta	44579.4	1	6	6	6	0.00137	0.224	LAEYYGLYR	R	D	0.95	2.43	0.468	1	0	0	2	1147.58	151	159	TRUE
WG3	080626_06	39S ribosomal protein L38, mitochondrial	IPI00783656	ipi.HUMAN.v3.62.fasta	44579.4	1	6	6	6	0.00137	0.224	RAEQEAQAPHWWR	R	T	0.95	2.92	0.324	0	0	1	2	1664.8	60	72	TRUE
IGD3	080626_05	39S ribosomal protein L38, mitochondrial	IPI00783656	ipi.HUMAN.v3.62.fasta	44579.4	1	4	4	5	0.00121	0.147	TPPLGPMPNSDIDLSNLER	R	L	0.95	3.51	0.356	0	1	0	2	2082.02	29	47	TRUE
WG3	080626_06	39S ribosomal protein L38, mitochondrial	IPI00783656	ipi.HUMAN.v3.62.fasta	44579.4	1	6	6	6	0.00137	0.224	TPPLGPMPNSDIDLSNLER	R	L	0.95	4.54	0.579	1	0	0	2	2082.02	29	47	TRUE
IGD3	080626_05	39S ribosomal protein L38, mitochondrial	IPI00783656	ipi.HUMAN.v3.62.fasta	44579.4	1	4	4	5	0.00121	0.147	VAEGQVTCPYLPPFPAR	R	G	0.95	3.67	0.481	2	0	0	2	1901.96	245	261	TRUE
WG3	080626_06	39S ribosomal protein L38, mitochondrial	IPI00783656	ipi.HUMAN.v3.62.fasta	44579.4	1	6	6	6	0.00137	0.224	VAEGQVTCPYLPPFPAR	R	G	0.95	3.51	0.473	1	0	0	2	1901.96	245	261	TRUE
WG4	080626_08	39S ribosomal protein L40, mitochondrial	IPI00099871,IPI00852745	ipi.HUMAN.v3.62.fasta	19524.7	1	3	4	5	0.00148	0.21	ATQELIPIEDFITPLK	K	F	0.95	3.05	0.372	1	0	0	2	1828.01	34	49	TRUE
IGD4	080626_07	39S ribosomal protein L40, mitochondrial	IPI00099871,IPI00852745	ipi.HUMAN.v3.62.fasta	19524.7	1	4	5	6	0.00198	0.228	DPNLFPFEK	R	E	0.95	3.12	0.403	2	0	0	2	1106.55	121	129	TRUE
WG4	080626_08	39S ribosomal protein L40, mitochondrial	IPI00099871,IPI00852745	ipi.HUMAN.v3.62.fasta	19524.7	1	3	4	5	0.00148	0.21	DPNLFPFEK	R	E	0.95	3.02	0.444	2	0	0	2	1106.55	121	129	TRUE
IGD4	080626_07	39S ribosomal protein L40, mitochondrial	IPI00099871,IPI00852745	ipi.HUMAN.v3.62.fasta	19524.7	1	4	5	6	0.00198	0.228	EGPHYTPPIPNYQPPEGR	K	Y	0.95	3.62	0.43	0	1	0	2	2048.98	130	147	TRUE
IGD4	080626_07	39S ribosomal protein L40, mitochondrial	IPI00099871,IPI00852745	ipi.HUMAN.v3.62.fasta	19524.7	1	4	5	6	0.00198	0.228	RDPNLFPFEK	K	E	0.95	2.5	0.34	0	1	0	2	1262.65	120	129	TRUE
IGD4	080626_07	39S ribosomal protein L40, mitochondrial	IPI00099871,IPI00852745	ipi.HUMAN.v3.62.fasta	19524.7	1	4	5	6	0.00198	0.228	VYTQVEFKR	K	-	0.95	2.13	0.327	1	1	0	2	1169.63	154	162	TRUE
WG4	080626_08	39S ribosomal protein L40, mitochondrial	IPI00099871,IPI00852745	ipi.HUMAN.v3.62.fasta	19524.7	1	3	4	5	0.00148	0.21	VYTQVEFKR	K	-	0.95	2.22	0.353	1	1	0	2	1169.63	154	162	TRUE
IGD4	080626_07	39S ribosomal protein L9, mitochondrial	IPI00307409	ipi.HUMAN.v3.62.fasta	30225.2	1	2	2	2	0.000659	0.0936	LLPQGLAVYASPENK	R	K	0.95	3.71	0.422	1	0	0	2	1599.87	123	137	TRUE
WG4	080626_08	39S ribosomal protein L9, mitochondrial	IPI00307409	ipi.HUMAN.v3.62.fasta	30225.2	1	5	5	5	0.00148	0.184	LLPQGLAVYASPENK	R	K	0.95	3.86	0.407	1	0	0	2	1599.87	123	137	TRUE
WG4	080626_08	39S ribosomal protein L9, mitochondrial	IPI00307409	ipi.HUMAN.v3.62.fasta	30225.2	1	5	5	5	0.00148	0.184	NLGVVVAPHTLK	K	L	0.95	2.74	0.517	1	0	0	2	1247.75	196	207	TRUE
WG4	080626_08	39S ribosomal protein L9, mitochondrial	IPI00307409	ipi.HUMAN.v3.62.fasta	30225.2	1	5	5	5	0.00148	0.184	NNVKWELNPEIVAR	K	H	0.95	3.2	0.294	0	1	0	2	1681.9	178	191	TRUE
WG4	080626_08	39S ribosomal protein L9, mitochondrial	IPI00307409	ipi.HUMAN.v3.62.fasta	30225.2	1	5	5	5	0.00148	0.184	VPLAGEGR	K	K	0.95	1.87	0.3	1	0	0	2	798.447	62	69	TRUE
IGD4	080626_07	39S ribosomal protein L9, mitochondrial	IPI00307409	ipi.HUMAN.v3.62.fasta	30225.2	1	2	2	2	0.000659	0.0936	WELNPEIVAR	K	H	0.95	2.79	0.287	1	0	0	2	1226.65	182	191	TRUE
WG4	080626_08	39S ribosomal protein L9, mitochondrial	IPI00307409	ipi.HUMAN.v3.62.fasta	30225.2	1	5	5	5	0.00148	0.184	WELNPEIVAR	K	H	0.95	2.72	0.3	1	0	0	2	1226.65	182	191	TRUE
IGD3	080626_05	3-ketoacyl-CoA thiolase, peroxisomal	IPI00012828	ipi.HUMAN.v3.62.fasta	44274.1	1	11	13	14	0.00338	0.387	AEELGLPILGVLR	K	S	0.95	3.89	0.485	2	0	0	2	1379.83	293	305	TRUE
WG3	080626_06	3-ketoacyl-CoA thiolase, peroxisomal	IPI00012828	ipi.HUMAN.v3.62.fasta	44274.1	1	6	7	9	0.00206	0.208	AEELGLPILGVLR	K	S	0.95	4	0.511	2	0	0	2	1379.83	293	305	TRUE
IGD3	080626_05	3-ketoacyl-CoA thiolase, peroxisomal	IPI00012828	ipi.HUMAN.v3.62.fasta	44274.1	1	11	13	14	0.00338	0.387	DCLIPMGITSENVAER	R	F	0.95	3.46	0.498	1	0	0	2	1820.85	176	191	TRUE
IGD3	080626_05	3-ketoacyl-CoA thiolase, peroxisomal	IPI00012828	ipi.HUMAN.v3.62.fasta	44274.1	1	11	13	14	0.00338	0.387	DGSTTAGNSSQVSDGAAAILLAR	K	R	0.95	4.31	0.497	0	1	0	2	2162.07	267	289	TRUE
IGD3	080626_05	3-ketoacyl-CoA thiolase, peroxisomal	IPI00012828	ipi.HUMAN.v3.62.fasta	44274.1	1	11	13	14	0.00338	0.387	EKQDTFALASQQK	R	A	0.95	3.73	0.545	1	1	0	2	1493.76	197	209	TRUE
IGD3	080626_05	3-ketoacyl-CoA thiolase, peroxisomal	IPI00012828	ipi.HUMAN.v3.62.fasta	44274.1	1	11	13	14	0.00338	0.387	GNPGNITSR	R	L	0.95	2.61	0.471	1	0	0	2	915.464	159	167	TRUE
IGD3	080626_05	3-ketoacyl-CoA thiolase, peroxisomal	IPI00012828	ipi.HUMAN.v3.62.fasta	44274.1	1	11	13	14	0.00338	0.387	IAQFLSDIPETVPLSTVNR	R	Q	0.95	5.17	0.537	1	0	0	2	2100.13	103	121	TRUE
WG3	080626_06	3-ketoacyl-CoA thiolase, peroxisomal	IPI00012828	ipi.HUMAN.v3.62.fasta	44274.1	1	6	7	9	0.00206	0.208	IAQFLSDIPETVPLSTVNR	R	Q	0.95	5.33	0.563	1	0	0	2	2100.13	103	121	TRUE
IGD3	080626_05	3-ketoacyl-CoA thiolase, peroxisomal	IPI00012828	ipi.HUMAN.v3.62.fasta	44274.1	1	11	13	14	0.00338	0.387	LSGAPQASAADVVVVHGR	C	R	0.95	3.28	0.443	0	1	0	1	1733.93	27	44	TRUE
WG3	080626_06	3-ketoacyl-CoA thiolase, peroxisomal	IPI00012828	ipi.HUMAN.v3.62.fasta	44274.1	1	6	7	9	0.00206	0.208	LSGAPQASAADVVVVHGR	C	R	0.95	3.21	0.493	1	1	0	1	1733.93	27	44	TRUE
IGD3	080626_05	3-ketoacyl-CoA thiolase, peroxisomal	IPI00012828	ipi.HUMAN.v3.62.fasta	44274.1	1	11	13	14	0.00338	0.387	QVITLLNELK	R	R	0.95	2.76	0.329	1	0	0	2	1170.71	386	395	TRUE
WG3	080626_06	3-ketoacyl-CoA thiolase, peroxisomal	IPI00012828	ipi.HUMAN.v3.62.fasta	44274.1	1	6	7	9	0.00206	0.208	QVITLLNELK	R	R	0.95	2.38	0.338	1	0	0	2	1170.71	386	395	TRUE
IGD3	080626_05	3-ketoacyl-CoA thiolase, peroxisomal	IPI00012828	ipi.HUMAN.v3.62.fasta	44274.1	1	11	13	14	0.00338	0.387	SITVTQDEGIRPSTTMEGLAK	R	L	0.95	2.49	0.212	0	1	0	2	2234.13	239	259	TRUE
IGD3	080626_05	3-ketoacyl-CoA thiolase, peroxisomal	IPI00012828	ipi.HUMAN.v3.62.fasta	44274.1	1	11	13	14	0.00338	0.387	SKAEELGLPILGVLR	R	S	0.95	3.23	0.554	1	1	0	2	1594.95	291	305	TRUE
WG3	080626_06	3-ketoacyl-CoA thiolase, peroxisomal	IPI00012828	ipi.HUMAN.v3.62.fasta	44274.1	1	6	7	9	0.00206	0.208	SKAEELGLPILGVLR	R	S	0.95	3.71	0.539	0	1	0	2	1594.95	291	305	TRUE
WG3	080626_06	3-ketoacyl-CoA thiolase, peroxisomal	IPI00012828	ipi.HUMAN.v3.62.fasta	44274.1	1	6	7	9	0.00206	0.208	SYAVVGVPPDIMGIGPAYAIPVALQK	R	A	0.95	3.78	0.54	0	2	0	2	2626.43	306	331	TRUE
IGD3	080626_05	3-ketoacyl-CoA thiolase, peroxisomal	IPI00012828	ipi.HUMAN.v3.62.fasta	44274.1	1	11	13	14	0.00338	0.387	VNPLGGAVALGHPLGCTGAR	K	Q	0.95	2.24	0.225	0	1	0	2	1917.01	366	385	TRUE
WG3	080626_06	3-oxoacyl-[acyl-carrier-protein] synthase, mitochondrial	IPI00016637,IPI00922369	ipi.HUMAN.v3.62.fasta	40017.4	0.999	2	2	2	0.000458	0.12	DAGVQPEEISYINAHATSTPLGDAAENK	K	A	0.95	3.8	0.517	0	1	0	2	2898.38	251	278	TRUE
WG3	080626_06	3-oxoacyl-[acyl-carrier-protein] synthase, mitochondrial	IPI00016637,IPI00922369	ipi.HUMAN.v3.62.fasta	40017.4	0.999	2	2	2	0.000458	0.12	LIGGESGIVSLVGEEYK	R	S	0.95	4.62	0.593	1	0	0	2	1749.93	66	82	TRUE
IGD3	080626_05	40 kDa peptidyl-prolyl cis-trans isomerase	IPI00003927	ipi.HUMAN.v3.62.fasta	40746.9	1	9	9	10	0.00242	0.354	AQGWQGLKEYDQALADLKK	R	A	0.95	4.66	0.451	0	1	0	2	2162.12	314	332	TRUE
IGD3	080626_05	40 kDa peptidyl-prolyl cis-trans isomerase	IPI00003927	ipi.HUMAN.v3.62.fasta	40746.9	1	9	9	10	0.00242	0.354	DGSGDSHPDFPEDADIDLKDVDK	K	I	0.95	2.78	0.262	0	0	1	2	2487.08	196	218	TRUE
WG3	080626_06	40 kDa peptidyl-prolyl cis-trans isomerase	IPI00003927	ipi.HUMAN.v3.62.fasta	40746.9	1	11	13	15	0.00343	0.411	DGSGDSHPDFPEDADIDLKDVDK	K	I	0.95	5.49	0.537	0	1	1	2	2487.08	196	218	TRUE
IGD3	080626_05	40 kDa peptidyl-prolyl cis-trans isomerase	IPI00003927	ipi.HUMAN.v3.62.fasta	40746.9	1	9	9	10	0.00242	0.354	EGLLSMANAGR	R	N	0.95	2.81	0.417	2	0	0	2	1134.56	115	125	TRUE
WG3	080626_06	40 kDa peptidyl-prolyl cis-trans isomerase	IPI00003927	ipi.HUMAN.v3.62.fasta	40746.9	1	11	13	15	0.00343	0.411	EGLLSMANAGR	R	N	0.95	3.1	0.42	2	0	0	2	1118.56	115	125	TRUE
WG3	080626_06	40 kDa peptidyl-prolyl cis-trans isomerase	IPI00003927	ipi.HUMAN.v3.62.fasta	40746.9	1	11	13	15	0.00343	0.411	EYDQALADLKK	K	A	0.95	3.11	0.246	1	0	0	2	1293.67	322	332	TRUE
IGD3	080626_05	40 kDa peptidyl-prolyl cis-trans isomerase	IPI00003927	ipi.HUMAN.v3.62.fasta	40746.9	1	9	9	10	0.00242	0.354	HVVFGQVIK	K	G	0.95	2.4	0.519	1	0	0	2	1026.61	146	154	TRUE
WG3	080626_06	40 kDa peptidyl-prolyl cis-trans isomerase	IPI00003927	ipi.HUMAN.v3.62.fasta	40746.9	1	11	13	15	0.00343	0.411	HVVFGQVIK	K	G	0.95	2.46	0.504	1	0	0	2	1026.61	146	154	TRUE
WG3	080626_06	40 kDa peptidyl-prolyl cis-trans isomerase	IPI00003927	ipi.HUMAN.v3.62.fasta	40746.9	1	11	13	15	0.00343	0.411	ILLITEDLK	K	N	0.95	2.77	0.244	1	0	0	2	1057.65	219	227	TRUE
IGD3	080626_05	40 kDa peptidyl-prolyl cis-trans isomerase	IPI00003927	ipi.HUMAN.v3.62.fasta	40746.9	1	9	9	10	0.00242	0.354	IVLELFADIVPK	R	T	0.95	3.26	0.431	1	0	0	2	1356.81	32	43	TRUE
WG3	080626_06	40 kDa peptidyl-prolyl cis-trans isomerase	IPI00003927	ipi.HUMAN.v3.62.fasta	40746.9	1	11	13	15	0.00343	0.411	IVLELFADIVPK	R	T	0.95	3.26	0.347	2	0	0	2	1356.81	32	43	TRUE
IGD3	080626_05	40 kDa peptidyl-prolyl cis-trans isomerase	IPI00003927	ipi.HUMAN.v3.62.fasta	40746.9	1	9	9	10	0.00242	0.354	LCVIAECGELKEGDDGGIFPK	K	D	0.95	4.73	0.546	0	1	0	2	2307.1	175	195	TRUE
WG3	080626_06	40 kDa peptidyl-prolyl cis-trans isomerase	IPI00003927	ipi.HUMAN.v3.62.fasta	40746.9	1	11	13	15	0.00343	0.411	LCVIAECGELKEGDDGGIFPK	K	D	0.95	4.71	0.534	0	1	0	2	2307.1	175	195	TRUE
IGD3	080626_05	40 kDa peptidyl-prolyl cis-trans isomerase	IPI00003927	ipi.HUMAN.v3.62.fasta	40746.9	1	9	9	10	0.00242	0.354	LQPIALSCVLNIGACK	K	L	0.95	3.85	0.644	1	0	0	2	1756.95	268	283	TRUE
WG3	080626_06	40 kDa peptidyl-prolyl cis-trans isomerase	IPI00003927	ipi.HUMAN.v3.62.fasta	40746.9	1	11	13	15	0.00343	0.411	LQPIALSCVLNIGACK	K	L	0.95	3.61	0.521	1	1	0	2	1756.95	268	283	TRUE
WG3	080626_06	40 kDa peptidyl-prolyl cis-trans isomerase	IPI00003927	ipi.HUMAN.v3.62.fasta	40746.9	1	11	13	15	0.00343	0.411	NTNGSQFFITTVPTPHLDGK	R	H	0.95	3.22	0.311	0	1	0	2	2174.09	126	145	TRUE
IGD3	080626_05	40 kDa peptidyl-prolyl cis-trans isomerase	IPI00003927	ipi.HUMAN.v3.62.fasta	40746.9	1	9	9	10	0.00242	0.354	SQNWEMAIK	K	K	0.95	2.07	0.237	1	0	0	2	1106.53	236	244	TRUE
WG3	080626_06	40 kDa peptidyl-prolyl cis-trans isomerase	IPI00003927	ipi.HUMAN.v3.62.fasta	40746.9	1	11	13	15	0.00343	0.411	SQNWEMAIK	K	K	0.95	2.21	0.223	1	0	0	2	1106.53	236	244	TRUE
IGD3	080626_05	40 kDa peptidyl-prolyl cis-trans isomerase	IPI00003927	ipi.HUMAN.v3.62.fasta	40746.9	1	9	9	10	0.00242	0.354	VFFDVDIGGER	R	V	0.95	2.99	0.463	1	0	0	2	1253.62	18	28	TRUE
WG3	080626_06	40 kDa peptidyl-prolyl cis-trans isomerase	IPI00003927	ipi.HUMAN.v3.62.fasta	40746.9	1	11	13	15	0.00343	0.411	VFFDVDIGGER	R	V	0.95	2.76	0.511	1	0	0	2	1253.62	18	28	TRUE
IGD4	080626_07	40S ribosomal protein S10	IPI00008438	ipi.HUMAN.v3.62.fasta	18880.3	1	6	7	9	0.00296	0.388	AEAGAGSATEFQFR	K	G	0.95	3.98	0.494	1	0	0	2	1441.67	140	153	TRUE
WG4	080626_08	40S ribosomal protein S10	IPI00008438	ipi.HUMAN.v3.62.fasta	18880.3	1	5	6	8	0.00237	0.388	AEAGAGSATEFQFR	K	G	0.95	3.7	0.47	1	0	0	2	1441.67	140	153	TRUE
IGD4	080626_07	40S ribosomal protein S10	IPI00008438	ipi.HUMAN.v3.62.fasta	18880.3	1	6	7	9	0.00296	0.388	DYLHLPPEIVPATLR	R	R	0.95	3.11	0.268	0	1	0	2	1733.96	81	95	TRUE
WG4	080626_08	40S ribosomal protein S10	IPI00008438	ipi.HUMAN.v3.62.fasta	18880.3	1	5	6	8	0.00237	0.388	DYLHLPPEIVPATLR	R	R	0.95	2.67	0.17	0	1	0	2	1733.96	81	95	TRUE
IGD4	080626_07	40S ribosomal protein S10	IPI00008438	ipi.HUMAN.v3.62.fasta	18880.3	1	6	7	9	0.00296	0.388	HPELADKNVPNLHVMK	K	A	0.95	3.62	0.55	0	1	2	2	1841.97	32	47	TRUE
WG4	080626_08	40S ribosomal protein S10	IPI00008438	ipi.HUMAN.v3.62.fasta	18880.3	1	5	6	8	0.00237	0.388	HPELADKNVPNLHVMK	K	A	0.95	4.47	0.559	0	1	2	2	1841.97	32	47	TRUE
IGD4	080626_07	40S ribosomal protein S10	IPI00008438	ipi.HUMAN.v3.62.fasta	18880.3	1	6	7	9	0.00296	0.388	IAIYELLFK	R	E	0.95	2.94	0.443	2	0	0	2	1109.66	9	17	TRUE
WG4	080626_08	40S ribosomal protein S10	IPI00008438	ipi.HUMAN.v3.62.fasta	18880.3	1	5	6	8	0.00237	0.388	IAIYELLFK	R	E	0.95	2.96	0.492	2	0	0	2	1109.66	9	17	TRUE
IGD4	080626_07	40S ribosomal protein S10	IPI00008438	ipi.HUMAN.v3.62.fasta	18880.3	1	6	7	9	0.00296	0.388	KAEAGAGSATEFQFR	K	G	0.95	4.41	0.486	1	0	0	2	1569.77	139	153	TRUE
IGD4	080626_07	40S ribosomal protein S10	IPI00008438	ipi.HUMAN.v3.62.fasta	18880.3	1	6	7	9	0.00296	0.388	SAVPPGADKKAEAGAGSATEFQFR	R	G	0.95	2.86	0.235	0	0	1	2	2392.19	130	153	TRUE
WG4	080626_08	40S ribosomal protein S10	IPI00008438	ipi.HUMAN.v3.62.fasta	18880.3	1	5	6	8	0.00237	0.388	SAVPPGADKKAEAGAGSATEFQFR	R	G	0.95	2.82	0.257	0	0	1	2	2392.19	130	153	TRUE
IGD4	080626_07	40S ribosomal protein S11	IPI00025091	ipi.HUMAN.v3.62.fasta	18413.3	1	12	14	15	0.00494	0.639	AYQKQPTIFQNK	R	K	0.95	3.35	0.417	0	1	0	2	1465.78	9	20	TRUE
WG4	080626_08	40S ribosomal protein S11	IPI00025091	ipi.HUMAN.v3.62.fasta	18413.3	1	11	12	13	0.00384	0.532	AYQKQPTIFQNK	R	K	0.95	2.58	0.301	0	1	0	2	1465.78	9	20	TRUE
IGD4	080626_07	40S ribosomal protein S11	IPI00025091	ipi.HUMAN.v3.62.fasta	18413.3	1	12	14	15	0.00494	0.639	CPFTGNVSIR	K	G	0.95	2.44	0.318	1	0	0	2	1150.57	60	69	TRUE
WG4	080626_08	40S ribosomal protein S11	IPI00025091	ipi.HUMAN.v3.62.fasta	18413.3	1	11	12	13	0.00384	0.532	CPFTGNVSIR	K	G	0.95	2.79	0.341	1	0	0	2	1150.57	60	69	TRUE
IGD4	080626_07	40S ribosomal protein S11	IPI00025091	ipi.HUMAN.v3.62.fasta	18413.3	1	12	14	15	0.00494	0.639	DVQIGDIVTVGECRPLSK	R	T	0.95	4.34	0.614	1	1	0	2	1986.03	119	136	TRUE
WG4	080626_08	40S ribosomal protein S11	IPI00025091	ipi.HUMAN.v3.62.fasta	18413.3	1	11	12	13	0.00384	0.532	DVQIGDIVTVGECRPLSK	R	T	0.95	4.14	0.486	1	1	0	2	1986.03	119	136	TRUE
IGD4	080626_07	40S ribosomal protein S11	IPI00025091	ipi.HUMAN.v3.62.fasta	18413.3	1	12	14	15	0.00494	0.639	DYLHYIR	R	K	0.95	2.12	0.267	1	0	0	2	979.5	91	97	TRUE
WG4	080626_08	40S ribosomal protein S11	IPI00025091	ipi.HUMAN.v3.62.fasta	18413.3	1	11	12	13	0.00384	0.532	DYLHYIR	R	K	0.95	1.98	0.344	1	0	0	2	979.5	91	97	TRUE
IGD4	080626_07	40S ribosomal protein S11	IPI00025091	ipi.HUMAN.v3.62.fasta	18413.3	1	12	14	15	0.00494	0.639	EAIEGTYIDKK	K	C	0.95	3.02	0.22	1	0	0	2	1266.66	49	59	TRUE
WG4	080626_08	40S ribosomal protein S11	IPI00025091	ipi.HUMAN.v3.62.fasta	18413.3	1	11	12	13	0.00384	0.532	EAIEGTYIDKK	K	C	0.95	3.02	0.188	1	0	0	2	1266.66	49	59	TRUE
IGD4	080626_07	40S ribosomal protein S11	IPI00025091	ipi.HUMAN.v3.62.fasta	18413.3	1	12	14	15	0.00494	0.639	ILSGVVTK	R	M	0.95	2.5	0.186	1	0	0	2	816.519	72	79	TRUE
IGD4	080626_07	40S ribosomal protein S11	IPI00025091	ipi.HUMAN.v3.62.fasta	18413.3	1	12	14	15	0.00494	0.639	KCPFTGNVSIR	K	G	0.95	2.14	0.399	0	1	0	2	1278.66	59	69	TRUE
WG4	080626_08	40S ribosomal protein S11	IPI00025091	ipi.HUMAN.v3.62.fasta	18413.3	1	11	12	13	0.00384	0.532	KCPFTGNVSIR	K	G	0.95	2.39	0.265	0	1	0	2	1278.66	59	69	TRUE
IGD4	080626_07	40S ribosomal protein S11	IPI00025091	ipi.HUMAN.v3.62.fasta	18413.3	1	12	14	15	0.00494	0.639	NMSVHLSPCFR	K	D	0.95	2.66	0.339	2	0	0	2	1363.62	108	118	TRUE
WG4	080626_08	40S ribosomal protein S11	IPI00025091	ipi.HUMAN.v3.62.fasta	18413.3	1	11	12	13	0.00384	0.532	NMSVHLSPCFR	K	D	0.95	2.67	0.331	2	0	0	2	1363.62	108	118	TRUE
IGD4	080626_07	40S ribosomal protein S11	IPI00025091	ipi.HUMAN.v3.62.fasta	18413.3	1	12	14	15	0.00494	0.639	QPTIFQNK	K	K	0.95	1.98	0.325	1	0	0	2	975.526	13	20	TRUE
WG4	080626_08	40S ribosomal protein S11	IPI00025091	ipi.HUMAN.v3.62.fasta	18413.3	1	11	12	13	0.00384	0.532	QPTIFQNK	K	K	0.95	1.94	0.307	1	0	0	2	975.526	13	20	TRUE
IGD4	080626_07	40S ribosomal protein S11	IPI00025091	ipi.HUMAN.v3.62.fasta	18413.3	1	12	14	15	0.00494	0.639	RDYLHYIR	R	K	0.95	3.26	0.249	0	1	0	2	1135.6	90	97	TRUE
WG4	080626_08	40S ribosomal protein S11	IPI00025091	ipi.HUMAN.v3.62.fasta	18413.3	1	11	12	13	0.00384	0.532	RDYLHYIR	R	K	0.95	3.39	0.29	0	1	0	2	1135.6	90	97	TRUE
WG4	080626_08	40S ribosomal protein S11	IPI00025091	ipi.HUMAN.v3.62.fasta	18413.3	1	11	12	13	0.00384	0.532	RVLLGETGKEK	K	L	0.95	3.62	0.353	0	1	0	2	1229.72	22	32	TRUE
IGD4	080626_07	40S ribosomal protein S11	IPI00025091	ipi.HUMAN.v3.62.fasta	18413.3	1	12	14	15	0.00494	0.639	VLLGETGKEKLPR	R	Y	0.95	2.21	0.389	0	1	1	2	1439.86	23	35	TRUE
WG4	080626_08	40S ribosomal protein S11	IPI00025091	ipi.HUMAN.v3.62.fasta	18413.3	1	11	12	13	0.00384	0.532	VLLGETGKEKLPR	R	Y	0.95	1.89	0.223	0	0	1	2	1439.86	23	35	TRUE
IGD4	080626_07	40S ribosomal protein S11	IPI00025091	ipi.HUMAN.v3.62.fasta	18413.3	1	12	14	15	0.00494	0.639	YYKNIGLGFK	R	T	0.95	3.12	0.434	0	1	0	2	1202.66	36	45	TRUE
IGD4	080626_07	40S ribosomal protein S13	IPI00221089	ipi.HUMAN.v3.62.fasta	17205.3	1	3	4	4	0.00132	0.238	GLSQSALPYRR	K	S	0.95	1.9	0.281	0	1	0	2	1247.69	10	20	TRUE
IGD4	080626_07	40S ribosomal protein S13	IPI00221089	ipi.HUMAN.v3.62.fasta	17205.3	1	3	4	4	0.00132	0.238	KGLTPSQIGVILR	K	D	0.95	4.06	0.466	1	1	0	2	1381.85	43	55	TRUE
WG4	080626_08	40S ribosomal protein S13	IPI00221089	ipi.HUMAN.v3.62.fasta	17205.3	1	2	4	4	0.00118	0.166	KGLTPSQIGVILR	K	D	0.95	4.25	0.505	1	1	0	2	1381.85	43	55	TRUE
IGD4	080626_07	40S ribosomal protein S13	IPI00221089	ipi.HUMAN.v3.62.fasta	17205.3	1	3	4	4	0.00132	0.238	LTSDDVKEQIYK	K	L	0.95	4.01	0.578	1	0	0	2	1438.74	28	39	TRUE
WG4	080626_08	40S ribosomal protein S13	IPI00221089	ipi.HUMAN.v3.62.fasta	17205.3	1	2	4	4	0.00118	0.166	LTSDDVKEQIYK	K	L	0.95	3.8	0.493	1	1	0	2	1438.74	28	39	TRUE
IGD4	080626_07	40S ribosomal protein S18	IPI00013296	ipi.HUMAN.v3.62.fasta	17701.3	1	4	4	4	0.00132	0.243	AGELTEDEVER	R	V	0.95	2.8	0.47	1	0	0	2	1247.58	56	66	TRUE
WG4	080626_08	40S ribosomal protein S18	IPI00013296	ipi.HUMAN.v3.62.fasta	17701.3	1	5	5	5	0.00148	0.322	AGELTEDEVER	R	V	0.95	2.73	0.479	1	0	0	2	1247.58	56	66	TRUE
IGD4	080626_07	40S ribosomal protein S18	IPI00013296	ipi.HUMAN.v3.62.fasta	17701.3	1	4	4	4	0.00132	0.243	IAFAITAIK	K	G	0.95	2.72	0.231	1	0	0	2	947.592	26	34	TRUE
IGD4	080626_07	40S ribosomal protein S18	IPI00013296	ipi.HUMAN.v3.62.fasta	17701.3	1	4	4	4	0.00132	0.243	IPDWFLNR	K	Q	0.95	2.51	0.335	1	0	0	2	1060.56	79	86	TRUE
WG4	080626_08	40S ribosomal protein S18	IPI00013296	ipi.HUMAN.v3.62.fasta	17701.3	1	5	5	5	0.00148	0.322	IPDWFLNR	K	Q	0.95	2.57	0.383	1	0	0	2	1060.56	79	86	TRUE
IGD4	080626_07	40S ribosomal protein S18	IPI00013296	ipi.HUMAN.v3.62.fasta	17701.3	1	4	4	4	0.00132	0.243	VITIMQNPR	R	Q	0.95	2.64	0.419	1	0	0	2	1087.59	67	75	TRUE
WG4	080626_08	40S ribosomal protein S18	IPI00013296	ipi.HUMAN.v3.62.fasta	17701.3	1	5	5	5	0.00148	0.322	VITIMQNPR	R	Q	0.95	2.56	0.439	1	0	0	2	1087.59	67	75	TRUE
WG4	080626_08	40S ribosomal protein S18	IPI00013296	ipi.HUMAN.v3.62.fasta	17701.3	1	5	5	5	0.00148	0.322	VLNTNIDGR	R	R	0.95	2.68	0.43	1	0	0	2	1001.54	15	23	TRUE
WG4	080626_08	40S ribosomal protein S18	IPI00013296	ipi.HUMAN.v3.62.fasta	17701.3	1	5	5	5	0.00148	0.322	YSQVLANGLDNK	K	L	0.95	3.78	0.379	1	0	0	2	1321.67	95	106	TRUE
IGD5	080626_09	40S ribosomal protein S21	IPI00017448	ipi.HUMAN.v3.62.fasta	9093.6	1	5	7	9	0.0101	0.458	DHASIQMNVAEVDK	K	V	0.95	3.14	0.338	0	1	0	2	1572.73	28	41	TRUE
IGD5	080626_09	40S ribosomal protein S21	IPI00017448	ipi.HUMAN.v3.62.fasta	9093.6	1	5	7	9	0.0101	0.458	DHASIQMNVAEVDKVTGR	K	F	0.95	4.73	0.539	0	1	1	2	1985.97	28	45	TRUE
WG5	080626_10	40S ribosomal protein S21	IPI00017448	ipi.HUMAN.v3.62.fasta	9093.6	1	6	7	12	0.0147	0.651	DHASIQMNVAEVDKVTGR	K	F	0.95	4.16	0.45	0	1	0	2	1969.98	28	45	TRUE
WG5	080626_10	40S ribosomal protein S21	IPI00017448	ipi.HUMAN.v3.62.fasta	9093.6	1	6	7	12	0.0147	0.651	FNGQFK	R	T	0.95	1.77	0.3	1	0	0	2	740.373	46	51	TRUE
WG5	080626_10	40S ribosomal protein S21	IPI00017448	ipi.HUMAN.v3.62.fasta	9093.6	1	6	7	12	0.0147	0.651	LAKADGIVSK	R	N	0.95	3.09	0.446	1	0	0	2	1001.6	72	81	TRUE
IGD5	080626_09	40S ribosomal protein S21	IPI00017448	ipi.HUMAN.v3.62.fasta	9093.6	1	5	7	9	0.0101	0.458	MGESDDSILR	R	L	0.95	3.41	0.521	2	0	0	2	1138.5	62	71	TRUE
WG5	080626_10	40S ribosomal protein S21	IPI00017448	ipi.HUMAN.v3.62.fasta	9093.6	1	6	7	12	0.0147	0.651	MGESDDSILR	R	L	0.95	3.49	0.498	3	0	0	2	1138.5	62	71	TRUE
IGD5	080626_09	40S ribosomal protein S21	IPI00017448	ipi.HUMAN.v3.62.fasta	9093.6	1	5	7	9	0.0101	0.458	RMGESDDSILR	R	L	0.95	3.33	0.422	1	2	0	2	1294.61	61	71	TRUE
WG5	080626_10	40S ribosomal protein S21	IPI00017448	ipi.HUMAN.v3.62.fasta	9093.6	1	6	7	12	0.0147	0.651	RMGESDDSILR	R	L	0.95	4.12	0.401	2	2	0	2	1294.61	61	71	TRUE
IGD5	080626_09	40S ribosomal protein S21	IPI00017448	ipi.HUMAN.v3.62.fasta	9093.6	1	5	7	9	0.0101	0.458	TYAICGAIR	K	R	0.95	3.12	0.441	1	0	0	2	1024.52	52	60	TRUE
WG5	080626_10	40S ribosomal protein S21	IPI00017448	ipi.HUMAN.v3.62.fasta	9093.6	1	6	7	12	0.0147	0.651	TYAICGAIR	K	R	0.95	3.11	0.414	2	0	0	2	1024.52	52	60	TRUE
IGD4	080626_07	40S ribosomal protein S23	IPI00218606	ipi.HUMAN.v3.62.fasta	15789.7	0.998	2	2	2	0.000659	0.154	ANPFGGASHAK	K	G	0.95	2.31	0.36	1	0	0	2	1056.52	38	48	TRUE
WG4	080626_08	40S ribosomal protein S23	IPI00218606	ipi.HUMAN.v3.62.fasta	15789.7	0.999	2	2	2	0.000591	0.154	ANPFGGASHAK	K	G	0.95	2.21	0.254	1	0	0	2	1056.52	38	48	TRUE
IGD4	080626_07	40S ribosomal protein S23	IPI00218606	ipi.HUMAN.v3.62.fasta	15789.7	0.998	2	2	2	0.000659	0.154	VANVSLLALYK	K	G	0.95	3.75	0.568	1	0	0	2	1190.71	125	135	TRUE
WG4	080626_08	40S ribosomal protein S23	IPI00218606	ipi.HUMAN.v3.62.fasta	15789.7	0.999	2	2	2	0.000591	0.154	VANVSLLALYK	K	G	0.95	3.55	0.553	1	0	0	2	1190.71	125	135	TRUE
IGD4	080626_07	40S ribosomal protein S25	IPI00012750,IPI00903251	ipi.HUMAN.v3.62.fasta	13596.7	0.998	2	2	2	0.000659	0.161	AALQELLSK	R	G	0.95	2.7	0.348	1	0	0	2	972.572	85	93	TRUE
WG4	080626_08	40S ribosomal protein S25	IPI00012750,IPI00903251	ipi.HUMAN.v3.62.fasta	13596.7	0.998	2	2	2	0.000591	0.161	AALQELLSK	R	G	0.95	2.85	0.35	1	0	0	2	972.572	85	93	TRUE
IGD4	080626_07	40S ribosomal protein S25	IPI00012750,IPI00903251	ipi.HUMAN.v3.62.fasta	13596.7	0.998	2	2	2	0.000659	0.161	DKLNNLVLFDK	R	A	0.95	3.01	0.309	1	0	0	2	1318.74	41	51	TRUE
WG4	080626_08	40S ribosomal protein S25	IPI00012750,IPI00903251	ipi.HUMAN.v3.62.fasta	13596.7	0.998	2	2	2	0.000591	0.161	DKLNNLVLFDK	R	A	0.95	2.83	0.277	1	0	0	2	1318.74	41	51	TRUE
IGD4	080626_07	40S ribosomal protein S26	IPI00655650	ipi.HUMAN.v3.62.fasta	12997.5	0.998	2	2	2	0.000659	0.209	DISEASVFDAYVLPK	R	L	0.95	3.18	0.265	1	0	0	2	1653.84	52	66	TRUE
WG4	080626_08	40S ribosomal protein S26	IPI00655650	ipi.HUMAN.v3.62.fasta	12997.5	1	4	4	4	0.00118	0.443	DISEASVFDAYVLPK	R	L	0.95	3.06	0.357	1	0	0	2	1653.84	52	66	TRUE
WG4	080626_08	40S ribosomal protein S26	IPI00655650	ipi.HUMAN.v3.62.fasta	12997.5	1	4	4	4	0.00118	0.443	FRPAGAAPRPPPKPM	R	-	0.95	2.82	0.19	0	0	1	2	1605.87	101	115	TRUE
WG4	080626_08	40S ribosomal protein S26	IPI00655650	ipi.HUMAN.v3.62.fasta	12997.5	1	4	4	4	0.00118	0.443	LHYCVSCAIHSK	K	V	0.95	3.82	0.552	0	1	0	2	1474.69	71	82	TRUE
IGD4	080626_07	40S ribosomal protein S26	IPI00655650	ipi.HUMAN.v3.62.fasta	12997.5	0.998	2	2	2	0.000659	0.209	NIVEAAAVR	R	D	0.95	2.39	0.281	1	0	0	2	942.537	43	51	TRUE
WG4	080626_08	40S ribosomal protein S26	IPI00655650	ipi.HUMAN.v3.62.fasta	12997.5	1	4	4	4	0.00118	0.443	NIVEAAAVR	R	D	0.95	2.59	0.307	1	0	0	2	942.537	43	51	TRUE
IGD5	080626_09	40S ribosomal protein S27-like protein	IPI00746004	ipi.HUMAN.v3.62.fasta	9459	1	3	5	5	0.00561	0.405	DLLHPSLEEEK	R	K	0.95	2.94	0.336	1	0	0	2	1309.66	6	16	TRUE
WG5	080626_10	40S ribosomal protein S27-like protein	IPI00746004	ipi.HUMAN.v3.62.fasta	9459	1	3	4	4	0.00488	0.405	DLLHPSLEEEK	R	K	0.95	2.4	0.288	1	0	0	2	1309.66	6	16	TRUE
IGD5	080626_09	40S ribosomal protein S27-like protein	IPI00746004	ipi.HUMAN.v3.62.fasta	9459	1	3	5	5	0.00561	0.405	DLLHPSLEEEKK	R	K	0.95	3.14	0.344	1	1	0	2	1437.76	6	17	TRUE
WG5	080626_10	40S ribosomal protein S27-like protein	IPI00746004	ipi.HUMAN.v3.62.fasta	9459	1	3	4	4	0.00488	0.405	DLLHPSLEEEKK	R	K	0.95	3.11	0.327	0	1	0	2	1437.76	6	17	TRUE
IGD5	080626_09	40S ribosomal protein S27-like protein	IPI00746004	ipi.HUMAN.v3.62.fasta	9459	1	3	5	5	0.00561	0.405	DLLHPSLEEEKKK	R	H	0.95	3.28	0.444	1	1	0	2	1565.85	6	18	TRUE
WG5	080626_10	40S ribosomal protein S27-like protein	IPI00746004	ipi.HUMAN.v3.62.fasta	9459	1	3	4	4	0.00488	0.405	DLLHPSLEEEKKK	R	H	0.95	3.29	0.352	1	1	0	2	1565.85	6	18	TRUE
IGD5	080626_09	40S ribosomal protein S27-like protein	IPI00746004	ipi.HUMAN.v3.62.fasta	9459	1	3	5	5	0.00561	0.405	LTEGCSFR	R	R	0.95	2.34	0.479	2	0	0	2	969.446	73	80	FALSE	IPI00879531
WG5	080626_10	40S ribosomal protein S27-like protein	IPI00746004	ipi.HUMAN.v3.62.fasta	9459	1	3	4	4	0.00488	0.405	LTEGCSFR	R	R	0.95	2.44	0.451	2	0	0	2	969.446	73	80	FALSE	IPI00879531
IGD5	080626_09	40S ribosomal protein S27-like protein	IPI00746004	ipi.HUMAN.v3.62.fasta	9459	1	3	5	5	0.00561	0.405	LVQSPNSYFMDVK	R	C	0.95	4.02	0.57	3	0	0	2	1527.75	24	36	FALSE	IPI00879531
WG5	080626_10	40S ribosomal protein S27-like protein	IPI00746004	ipi.HUMAN.v3.62.fasta	9459	1	3	4	4	0.00488	0.405	LVQSPNSYFMDVK	R	C	0.95	4.11	0.561	3	0	0	2	1527.75	24	36	FALSE	IPI00879531
IGD5	080626_09	40S ribosomal protein S29	IPI00182289	ipi.HUMAN.v3.62.fasta	6658.9	1	3	3	4	0.00449	0.464	DIGFIKLD	K	-	0.95	2.55	0.381	2	0	0	2	920.509	49	56	TRUE
WG5	080626_10	40S ribosomal protein S29	IPI00182289	ipi.HUMAN.v3.62.fasta	6658.9	1	3	3	4	0.00488	0.464	DIGFIKLD	K	-	0.95	2.53	0.398	2	0	0	2	920.509	49	56	TRUE
IGD5	080626_09	40S ribosomal protein S29	IPI00182289	ipi.HUMAN.v3.62.fasta	6658.9	1	3	3	4	0.00449	0.464	GHQQLYWSHPR	M	K	0.95	3.35	0.265	0	1	0	1	1408.69	2	12	TRUE
WG5	080626_10	40S ribosomal protein S29	IPI00182289	ipi.HUMAN.v3.62.fasta	6658.9	1	3	3	4	0.00488	0.464	GHQQLYWSHPR	M	K	0.95	3.31	0.38	0	1	0	1	1408.69	2	12	TRUE
IGD5	080626_09	40S ribosomal protein S29	IPI00182289	ipi.HUMAN.v3.62.fasta	6658.9	1	3	3	4	0.00449	0.464	YGLNMCR	K	Q	0.95	1.93	0.332	1	0	0	2	929.397	34	40	TRUE
WG5	080626_10	40S ribosomal protein S29	IPI00182289	ipi.HUMAN.v3.62.fasta	6658.9	1	3	3	4	0.00488	0.464	YGLNMCR	K	Q	0.95	2.18	0.325	1	0	0	2	929.397	34	40	TRUE
WG4	080626_08	40S ribosomal protein S5	IPI00008433	ipi.HUMAN.v3.62.fasta	22859	1	9	13	20	0.00591	0.328	AQCPIVER	K	L	0.95	2.35	0.289	1	0	0	2	972.493	64	71	TRUE
IGD4	080626_07	40S ribosomal protein S5	IPI00008433	ipi.HUMAN.v3.62.fasta	22859	1	7	11	16	0.00527	0.328	GSSNSYAIK	K	K	0.95	2.03	0.288	1	0	0	2	926.458	183	191	TRUE
WG4	080626_08	40S ribosomal protein S5	IPI00008433	ipi.HUMAN.v3.62.fasta	22859	1	9	13	20	0.00591	0.328	GSSNSYAIK	K	K	0.95	2.86	0.465	2	0	0	2	926.458	183	191	TRUE
IGD4	080626_07	40S ribosomal protein S5	IPI00008433	ipi.HUMAN.v3.62.fasta	22859	1	7	11	16	0.00527	0.328	KAQCPIVER	R	L	0.95	3.27	0.315	1	1	0	2	1100.59	63	71	TRUE
WG4	080626_08	40S ribosomal protein S5	IPI00008433	ipi.HUMAN.v3.62.fasta	22859	1	9	13	20	0.00591	0.328	KAQCPIVER	R	L	0.95	2.9	0.219	1	1	0	2	1100.59	63	71	TRUE
IGD4	080626_07	40S ribosomal protein S5	IPI00008433	ipi.HUMAN.v3.62.fasta	22859	1	7	11	16	0.00527	0.328	LTNSMMMHGR	R	N	0.95	2.42	0.354	3	1	0	2	1177.53	72	81	TRUE
WG4	080626_08	40S ribosomal protein S5	IPI00008433	ipi.HUMAN.v3.62.fasta	22859	1	9	13	20	0.00591	0.328	LTNSMMMHGR	R	N	0.95	3.18	0.373	5	1	0	2	1177.53	72	81	TRUE
WG4	080626_08	40S ribosomal protein S5	IPI00008433	ipi.HUMAN.v3.62.fasta	22859	1	9	13	20	0.00591	0.328	QAVDVSPLR	R	R	0.95	1.88	0.347	1	0	0	2	984.547	137	145	TRUE
IGD4	080626_07	40S ribosomal protein S5	IPI00008433	ipi.HUMAN.v3.62.fasta	22859	1	7	11	16	0.00527	0.328	RQAVDVSPLRR	R	V	0.95	3.2	0.388	0	1	0	2	1296.75	136	146	TRUE
WG4	080626_08	40S ribosomal protein S5	IPI00008433	ipi.HUMAN.v3.62.fasta	22859	1	9	13	20	0.00591	0.328	RQAVDVSPLRR	R	V	0.95	2.77	0.464	0	1	0	2	1296.75	136	146	TRUE
IGD4	080626_07	40S ribosomal protein S5	IPI00008433	ipi.HUMAN.v3.62.fasta	22859	1	7	11	16	0.00527	0.328	RVNQAIWLLCTGAR	R	E	0.95	5.13	0.583	1	0	0	2	1657.9	146	159	TRUE
WG4	080626_08	40S ribosomal protein S5	IPI00008433	ipi.HUMAN.v3.62.fasta	22859	1	9	13	20	0.00591	0.328	RVNQAIWLLCTGAR	R	E	0.95	5.18	0.616	1	0	0	2	1657.9	146	159	TRUE
IGD4	080626_07	40S ribosomal protein S5	IPI00008433	ipi.HUMAN.v3.62.fasta	22859	1	7	11	16	0.00527	0.328	TIAECLADELINAAK	K	G	0.95	4.6	0.466	3	1	0	2	1631.83	168	182	TRUE
WG4	080626_08	40S ribosomal protein S5	IPI00008433	ipi.HUMAN.v3.62.fasta	22859	1	9	13	20	0.00591	0.328	TIAECLADELINAAK	K	G	0.95	5.09	0.429	3	1	0	2	1631.83	168	182	TRUE
IGD4	080626_07	40S ribosomal protein S5	IPI00008433	ipi.HUMAN.v3.62.fasta	22859	1	7	11	16	0.00527	0.328	VNQAIWLLCTGAR	R	E	0.95	5.15	0.469	2	1	0	2	1501.79	147	159	TRUE
WG4	080626_08	40S ribosomal protein S5	IPI00008433	ipi.HUMAN.v3.62.fasta	22859	1	9	13	20	0.00591	0.328	VNQAIWLLCTGAR	R	E	0.95	5.08	0.449	1	1	0	2	1501.79	147	159	TRUE
IGD4	080626_07	40S ribosomal protein S7	IPI00013415	ipi.HUMAN.v3.62.fasta	22109.5	1	10	12	16	0.00527	0.387	AIIIFVPVPQLK	K	S	0.95	3.19	0.584	2	0	0	2	1337.86	59	70	TRUE
WG4	080626_08	40S ribosomal protein S7	IPI00013415	ipi.HUMAN.v3.62.fasta	22109.5	1	11	15	16	0.00473	0.433	AIIIFVPVPQLK	K	S	0.95	3.48	0.561	2	0	0	2	1337.86	59	70	TRUE
IGD4	080626_07	40S ribosomal protein S7	IPI00013415	ipi.HUMAN.v3.62.fasta	22109.5	1	10	12	16	0.00527	0.387	AQQNNVEHKVETFSGVYK	K	K	0.95	3.67	0.296	0	1	0	2	2078.03	161	178	TRUE
WG4	080626_08	40S ribosomal protein S7	IPI00013415	ipi.HUMAN.v3.62.fasta	22109.5	1	11	15	16	0.00473	0.433	AQQNNVEHKVETFSGVYK	K	K	0.95	5.33	0.61	1	1	1	2	2078.03	161	178	TRUE
IGD4	080626_07	40S ribosomal protein S7	IPI00013415	ipi.HUMAN.v3.62.fasta	22109.5	1	10	12	16	0.00527	0.387	AQQNNVEHKVETFSGVYKK	K	L	0.95	3.94	0.438	0	1	1	2	2206.13	161	179	TRUE
WG4	080626_08	40S ribosomal protein S7	IPI00013415	ipi.HUMAN.v3.62.fasta	22109.5	1	11	15	16	0.00473	0.433	AQQNNVEHKVETFSGVYKK	K	L	0.95	3.69	0.518	0	1	0	2	2206.13	161	179	TRUE
IGD4	080626_07	40S ribosomal protein S7	IPI00013415	ipi.HUMAN.v3.62.fasta	22109.5	1	10	12	16	0.00527	0.387	DVNFEFPEFQL	K	-	0.95	3.49	0.374	1	0	0	2	1384.64	184	194	TRUE
WG4	080626_08	40S ribosomal protein S7	IPI00013415	ipi.HUMAN.v3.62.fasta	22109.5	1	11	15	16	0.00473	0.433	EIEVGGGR	K	K	0.95	2.17	0.251	1	0	0	2	816.421	50	57	TRUE
IGD4	080626_07	40S ribosomal protein S7	IPI00013415	ipi.HUMAN.v3.62.fasta	22109.5	1	10	12	16	0.00527	0.387	ELNITAAK	R	E	0.95	2.08	0.304	2	0	0	2	859.488	42	49	TRUE
IGD4	080626_07	40S ribosomal protein S7	IPI00013415	ipi.HUMAN.v3.62.fasta	22109.5	1	10	12	16	0.00527	0.387	ELNITAAKEIEVGGGR	R	K	0.95	3.71	0.331	0	1	0	2	1656.89	42	57	TRUE
WG4	080626_08	40S ribosomal protein S7	IPI00013415	ipi.HUMAN.v3.62.fasta	22109.5	1	11	15	16	0.00473	0.433	ELNITAAKEIEVGGGR	R	K	0.95	3.6	0.417	0	1	0	2	1656.89	42	57	TRUE
IGD4	080626_07	40S ribosomal protein S7	IPI00013415	ipi.HUMAN.v3.62.fasta	22109.5	1	10	12	16	0.00527	0.387	HVVFIAQR	K	R	0.95	2.09	0.356	2	0	0	2	969.563	91	98	TRUE
WG4	080626_08	40S ribosomal protein S7	IPI00013415	ipi.HUMAN.v3.62.fasta	22109.5	1	11	15	16	0.00473	0.433	HVVFIAQR	K	R	0.95	1.95	0.397	1	0	0	2	969.563	91	98	TRUE
IGD4	080626_07	40S ribosomal protein S7	IPI00013415	ipi.HUMAN.v3.62.fasta	22109.5	1	10	12	16	0.00527	0.387	KAIIIFVPVPQLK	R	S	0.95	4.16	0.822	1	2	0	2	1465.95	58	70	TRUE
WG4	080626_08	40S ribosomal protein S7	IPI00013415	ipi.HUMAN.v3.62.fasta	22109.5	1	11	15	16	0.00473	0.433	KAIIIFVPVPQLK	R	S	0.95	4.09	0.783	1	1	0	2	1465.95	58	70	TRUE
WG4	080626_08	40S ribosomal protein S7	IPI00013415	ipi.HUMAN.v3.62.fasta	22109.5	1	11	15	16	0.00473	0.433	LTGKDVNFEFPEFQL	K	-	0.95	3.38	0.315	1	0	0	2	1783.89	180	194	TRUE
IGD4	080626_07	40S ribosomal protein S7	IPI00013415	ipi.HUMAN.v3.62.fasta	22109.5	1	10	12	16	0.00527	0.387	RILPKPTR	R	K	0.95	2.24	0.251	1	0	0	2	980.636	99	106	TRUE
WG4	080626_08	40S ribosomal protein S7	IPI00013415	ipi.HUMAN.v3.62.fasta	22109.5	1	11	15	16	0.00473	0.433	RILPKPTR	R	K	0.95	2.22	0.185	1	0	0	2	980.636	99	106	TRUE
IGD4	080626_07	40S ribosomal protein S7	IPI00013415	ipi.HUMAN.v3.62.fasta	22109.5	1	10	12	16	0.00527	0.387	VETFSGVYKK	K	L	0.95	2.16	0.247	0	1	0	2	1157.62	170	179	TRUE
WG4	080626_08	40S ribosomal protein S7	IPI00013415	ipi.HUMAN.v3.62.fasta	22109.5	1	11	15	16	0.00473	0.433	VETFSGVYKK	K	L	0.95	2.42	0.294	0	1	0	2	1157.62	170	179	TRUE
WG4	080626_08	40S ribosomal protein S7	IPI00013415	ipi.HUMAN.v3.62.fasta	22109.5	1	11	15	16	0.00473	0.433	VHLDKAQQNNVEHK	K	V	0.95	4.59	0.546	1	1	0	2	1659.86	156	169	TRUE
WG4	080626_08	40S ribosomal protein S9	IPI00221088	ipi.HUMAN.v3.62.fasta	22574.5	1	13	17	23	0.0068	0.402	ELLTLDEKD	R	P	0.95	1.69	0.407	1	0	0	1	1075.55	59	67	TRUE
IGD4	080626_07	40S ribosomal protein S9	IPI00221088	ipi.HUMAN.v3.62.fasta	22574.5	1	15	18	23	0.00757	0.407	ELLTLDEKDPR	R	R	0.95	2.17	0.317	1	0	0	2	1328.71	59	69	TRUE
IGD4	080626_07	40S ribosomal protein S9	IPI00221088	ipi.HUMAN.v3.62.fasta	22574.5	1	15	18	23	0.00757	0.407	ELLTLDEKDPRR	R	L	0.95	2.66	0.35	0	1	0	2	1484.81	59	70	TRUE
WG4	080626_08	40S ribosomal protein S9	IPI00221088	ipi.HUMAN.v3.62.fasta	22574.5	1	13	17	23	0.0068	0.402	ELLTLDEKDPRR	R	L	0.95	2.53	0.265	1	1	0	2	1484.81	59	70	TRUE
IGD4	080626_07	40S ribosomal protein S9	IPI00221088	ipi.HUMAN.v3.62.fasta	22574.5	1	15	18	23	0.00757	0.407	HIDFSLR	K	S	0.95	2.4	0.202	1	0	0	2	887.473	156	162	TRUE
IGD4	080626_07	40S ribosomal protein S9	IPI00221088	ipi.HUMAN.v3.62.fasta	22574.5	1	15	18	23	0.00757	0.407	IEDFLER	K	R	0.95	2.64	0.188	2	0	0	2	921.468	102	108	TRUE
WG4	080626_08	40S ribosomal protein S9	IPI00221088	ipi.HUMAN.v3.62.fasta	22574.5	1	13	17	23	0.0068	0.402	IEDFLER	K	R	0.95	2.64	0.24	2	0	0	2	921.468	102	108	TRUE
IGD4	080626_07	40S ribosomal protein S9	IPI00221088	ipi.HUMAN.v3.62.fasta	22574.5	1	15	18	23	0.00757	0.407	IGVLDEGK	R	M	0.95	3.03	0.32	1	0	0	2	830.462	84	91	TRUE
WG4	080626_08	40S ribosomal protein S9	IPI00221088	ipi.HUMAN.v3.62.fasta	22574.5	1	13	17	23	0.0068	0.402	IGVLDEGK	R	M	0.95	2.65	0.357	1	0	0	2	830.462	84	91	TRUE
IGD4	080626_07	40S ribosomal protein S9	IPI00221088	ipi.HUMAN.v3.62.fasta	22574.5	1	15	18	23	0.00757	0.407	IGVLDEGKMK	R	L	0.95	2.12	0.301	1	0	0	2	1105.59	84	93	TRUE
WG4	080626_08	40S ribosomal protein S9	IPI00221088	ipi.HUMAN.v3.62.fasta	22574.5	1	13	17	23	0.0068	0.402	IGVLDEGKMK	R	L	0.95	2.27	0.273	1	1	0	2	1089.6	84	93	TRUE
IGD4	080626_07	40S ribosomal protein S9	IPI00221088	ipi.HUMAN.v3.62.fasta	22574.5	1	15	18	23	0.00757	0.407	KQVVNIPSFIVR	R	L	0.95	2.62	0.275	1	2	0	2	1399.84	139	150	TRUE
WG4	080626_08	40S ribosomal protein S9	IPI00221088	ipi.HUMAN.v3.62.fasta	22574.5	1	13	17	23	0.0068	0.402	KQVVNIPSFIVR	R	L	0.95	3.33	0.41	1	1	0	2	1399.84	139	150	TRUE
IGD4	080626_07	40S ribosomal protein S9	IPI00221088	ipi.HUMAN.v3.62.fasta	22574.5	1	15	18	23	0.00757	0.407	LDSQKHIDFSLR	R	S	0.95	2.52	0.381	0	1	0	2	1458.77	151	162	TRUE
WG4	080626_08	40S ribosomal protein S9	IPI00221088	ipi.HUMAN.v3.62.fasta	22574.5	1	13	17	23	0.0068	0.402	LDSQKHIDFSLR	R	S	0.95	2.62	0.267	0	1	0	2	1458.77	151	162	TRUE
IGD4	080626_07	40S ribosomal protein S9	IPI00221088	ipi.HUMAN.v3.62.fasta	22574.5	1	15	18	23	0.00757	0.407	LDYILGLK	K	I	0.95	2.89	0.328	2	0	0	2	934.561	94	101	TRUE
WG4	080626_08	40S ribosomal protein S9	IPI00221088	ipi.HUMAN.v3.62.fasta	22574.5	1	13	17	23	0.0068	0.402	LDYILGLK	K	I	0.95	3.05	0.352	2	0	0	2	934.561	94	101	TRUE
IGD4	080626_07	40S ribosomal protein S9	IPI00221088	ipi.HUMAN.v3.62.fasta	22574.5	1	15	18	23	0.00757	0.407	LFEGNALLR	R	R	0.95	3.14	0.317	3	0	0	2	1032.58	71	79	TRUE
WG4	080626_08	40S ribosomal protein S9	IPI00221088	ipi.HUMAN.v3.62.fasta	22574.5	1	13	17	23	0.0068	0.402	LFEGNALLR	R	R	0.95	3.22	0.365	2	0	0	2	1032.58	71	79	TRUE
IGD4	080626_07	40S ribosomal protein S9	IPI00221088	ipi.HUMAN.v3.62.fasta	22574.5	1	15	18	23	0.00757	0.407	LIGEYGLR	K	N	0.95	2.59	0.232	1	0	0	2	920.52	31	38	TRUE
WG4	080626_08	40S ribosomal protein S9	IPI00221088	ipi.HUMAN.v3.62.fasta	22574.5	1	13	17	23	0.0068	0.402	LIGEYGLR	K	N	0.95	2.05	0.264	2	0	0	2	920.52	31	38	TRUE
IGD4	080626_07	40S ribosomal protein S9	IPI00221088	ipi.HUMAN.v3.62.fasta	22574.5	1	15	18	23	0.00757	0.407	MKLDYILGLK	K	I	0.95	3.1	0.37	1	1	0	2	1209.69	92	101	TRUE
WG4	080626_08	40S ribosomal protein S9	IPI00221088	ipi.HUMAN.v3.62.fasta	22574.5	1	13	17	23	0.0068	0.402	MKLDYILGLK	K	I	0.95	2.79	0.346	1	2	0	2	1209.69	92	101	TRUE
IGD4	080626_07	40S ribosomal protein S9	IPI00221088	ipi.HUMAN.v3.62.fasta	22574.5	1	15	18	23	0.00757	0.407	QVVNIPSFIVR	K	L	0.95	2.8	0.229	1	0	0	2	1271.75	140	150	TRUE
WG4	080626_08	40S ribosomal protein S9	IPI00221088	ipi.HUMAN.v3.62.fasta	22574.5	1	13	17	23	0.0068	0.402	QVVNIPSFIVR	K	L	0.95	2.73	0.242	2	0	0	2	1271.75	140	150	TRUE
IGD4	080626_07	40S ribosomal protein S9	IPI00221088	ipi.HUMAN.v3.62.fasta	22574.5	1	15	18	23	0.00757	0.407	RLFEGNALLR	R	R	0.95	3.05	0.391	1	1	0	2	1188.68	70	79	TRUE
WG4	080626_08	40S ribosomal protein S9	IPI00221088	ipi.HUMAN.v3.62.fasta	22574.5	1	13	17	23	0.0068	0.402	RLFEGNALLR	R	R	0.95	2.94	0.266	1	0	0	2	1188.68	70	79	TRUE
IGD4	080626_07	40S ribosomal protein S9	IPI00221088	ipi.HUMAN.v3.62.fasta	22574.5	1	15	18	23	0.00757	0.407	RLFEGNALLRR	R	L	0.95	2.7	0.233	0	1	0	2	1344.79	70	80	TRUE
IGD1	080626_01	46 kDa protein	IPI00641706	ipi.HUMAN.v3.62.fasta	45746.4	0.998	2	2	2	0.000599	0.203	FWEVISDEHGIDPAGGYVGDSALQLER	K	I	0.95	7.36	0.646	0	1	0	2	2960.41	20	46	TRUE
IGD1	080626_01	46 kDa protein	IPI00641706	ipi.HUMAN.v3.62.fasta	45746.4	0.998	2	2	2	0.000599	0.203	GHYTEGAELVDAVLDVVR	K	K	0.95	4.04	0.218	0	1	0	2	1942.99	67	84	FALSE	IPI00023598
IGD1	080626_01	46 kDa protein	IPI00641706	ipi.HUMAN.v3.62.fasta	45746.4	0.998	2	2	2	0.000599	0.203	ISEQFSAMFR	R	R	0.95	2.82	0.405	1	0	0	2	1215.58	344	353	TRUE
IGD1	080626_01	46 kDa protein	IPI00641706	ipi.HUMAN.v3.62.fasta	45746.4	0.998	2	2	2	0.000599	0.203	LHFFMPGFAPLTSR	R	G	0.95	4.04	0.442	0	2	0	2	1620.84	226	239	FALSE	IPI00031370,IPI00011654,IPI00013475,IPI00023598,IPI00007752
IGD1	080626_01	46 kDa protein	IPI00641706	ipi.HUMAN.v3.62.fasta	45746.4	0.998	2	2	2	0.000599	0.203	NSSYFVEWIPNNVK	K	V	0.95	3.57	0.342	3	0	0	2	1696.83	300	313	FALSE	IPI00031370,IPI00011654,IPI00013475,IPI00023598,IPI00007752
IGD1	080626_01	482 kDa protein	IPI00179298,IPI00445401,IPI00456919,IPI00643153	ipi.HUMAN.v3.62.fasta	481874	1	4	4	4	0.0012	0.0112	AGSSTPGDAPPAVAEVQGR	R	S	0.95	3.25	0.459	1	0	0	2	1766.87	2885	2903	TRUE
IGD1	080626_01	482 kDa protein	IPI00179298,IPI00445401,IPI00456919,IPI00643153	ipi.HUMAN.v3.62.fasta	481874	1	4	4	4	0.0012	0.0112	DSAVAISGADSR	R	G	0.95	2.84	0.326	1	0	0	2	1148.55	2930	2941	TRUE
IGD1	080626_01	482 kDa protein	IPI00179298,IPI00445401,IPI00456919,IPI00643153	ipi.HUMAN.v3.62.fasta	481874	1	4	4	4	0.0012	0.0112	FLQFVTGTSK	K	V	0.95	2.61	0.453	1	0	0	2	1127.61	4296	4305	TRUE
WG1	080626_02	482 kDa protein	IPI00179298,IPI00445401,IPI00456919,IPI00643153	ipi.HUMAN.v3.62.fasta	481874	1	6	6	6	0.00175	0.0137	FLQFVTGTSK	K	V	0.95	2.78	0.462	1	0	0	2	1127.61	4296	4305	TRUE
WG1	080626_02	482 kDa protein	IPI00179298,IPI00445401,IPI00456919,IPI00643153	ipi.HUMAN.v3.62.fasta	481874	1	6	6	6	0.00175	0.0137	IVNQPSSLFGSK	R	S	0.95	2.06	0.289	1	0	0	2	1276.69	2256	2267	TRUE
IGD1	080626_01	482 kDa protein	IPI00179298,IPI00445401,IPI00456919,IPI00643153	ipi.HUMAN.v3.62.fasta	481874	1	4	4	4	0.0012	0.0112	LLECYFTR	R	S	0.95	2.35	0.272	1	0	0	2	1101.54	4123	4130	TRUE
WG1	080626_02	482 kDa protein	IPI00179298,IPI00445401,IPI00456919,IPI00643153	ipi.HUMAN.v3.62.fasta	481874	1	6	6	6	0.00175	0.0137	LLECYFTR	R	S	0.95	2.26	0.259	1	0	0	2	1101.54	4123	4130	TRUE
WG1	080626_02	482 kDa protein	IPI00179298,IPI00445401,IPI00456919,IPI00643153	ipi.HUMAN.v3.62.fasta	481874	1	6	6	6	0.00175	0.0137	TNIFQIQR	R	S	0.95	2.68	0.145	1	0	0	2	1019.56	3298	3305	TRUE
WG1	080626_02	482 kDa protein	IPI00179298,IPI00445401,IPI00456919,IPI00643153	ipi.HUMAN.v3.62.fasta	481874	1	6	6	6	0.00175	0.0137	VSDGGSSSTDFK	K	M	0.95	2.34	0.414	1	0	0	2	1186.52	3559	3570	TRUE
WG1	080626_02	482 kDa protein	IPI00179298,IPI00445401,IPI00456919,IPI00643153	ipi.HUMAN.v3.62.fasta	481874	1	6	6	6	0.00175	0.0137	YLQSNSNNWR	K	W	0.95	2.95	0.344	1	0	0	2	1281.6	1609	1618	TRUE
IGD2	080626_03	4F2 cell-surface antigen heavy chain	IPI00027493,IPI00554481,IPI00554611,IPI00554702,IPI00554722,IPI00604710	ipi.HUMAN.v3.62.fasta	64856.9	1	18	22	25	0.0051	0.382	ADLLLSTQPGR	K	E	0.95	3.3	0.396	1	0	0	2	1170.65	562	572	TRUE
IGD2	080626_03	4F2 cell-surface antigen heavy chain	IPI00027493,IPI00554481,IPI00554611,IPI00554702,IPI00554722,IPI00604710	ipi.HUMAN.v3.62.fasta	64856.9	1	18	22	25	0.0051	0.382	ADLLLSTQPGREEGSPLELER	K	L	0.95	5.44	0.566	1	1	0	2	2310.19	562	582	TRUE
WG2	080626_04	4F2 cell-surface antigen heavy chain	IPI00027493,IPI00554481,IPI00554611,IPI00554702,IPI00554722,IPI00604710	ipi.HUMAN.v3.62.fasta	64856.9	1	19	21	24	0.00474	0.329	ADLLLSTQPGREEGSPLELER	K	L	0.95	4.45	0.513	0	1	0	2	2310.19	562	582	TRUE
WG2	080626_04	4F2 cell-surface antigen heavy chain	IPI00027493,IPI00554481,IPI00554611,IPI00554702,IPI00554722,IPI00604710	ipi.HUMAN.v3.62.fasta	64856.9	1	19	21	24	0.00474	0.329	DDVAQTDLLQIDPNFGSK	K	E	0.95	5.37	0.568	1	0	0	2	1975.96	239	256	TRUE
WG2	080626_04	4F2 cell-surface antigen heavy chain	IPI00027493,IPI00554481,IPI00554611,IPI00554702,IPI00554722,IPI00604710	ipi.HUMAN.v3.62.fasta	64856.9	1	19	21	24	0.00474	0.329	DDVAQTDLLQIDPNFGSKEDFDSLLQSAK	K	K	0.95	4.41	0.379	0	1	0	2	3209.55	239	267	TRUE
IGD2	080626_03	4F2 cell-surface antigen heavy chain	IPI00027493,IPI00554481,IPI00554611,IPI00554702,IPI00554722,IPI00604710	ipi.HUMAN.v3.62.fasta	64856.9	1	18	22	25	0.0051	0.382	EDFDSLLQSAK	K	K	0.95	3.24	0.424	1	0	0	2	1252.61	257	267	TRUE
WG2	080626_04	4F2 cell-surface antigen heavy chain	IPI00027493,IPI00554481,IPI00554611,IPI00554702,IPI00554722,IPI00604710	ipi.HUMAN.v3.62.fasta	64856.9	1	19	21	24	0.00474	0.329	EDFDSLLQSAK	K	K	0.95	3.09	0.428	1	0	0	2	1252.61	257	267	TRUE
IGD2	080626_03	4F2 cell-surface antigen heavy chain	IPI00027493,IPI00554481,IPI00554611,IPI00554702,IPI00554722,IPI00604710	ipi.HUMAN.v3.62.fasta	64856.9	1	18	22	25	0.0051	0.382	EVELNELEPEKQPMNAASGAAMSLAGAEK	K	N	0.95	5.66	0.587	0	1	0	2	3014.44	81	109	TRUE
IGD2	080626_03	4F2 cell-surface antigen heavy chain	IPI00027493,IPI00554481,IPI00554611,IPI00554702,IPI00554722,IPI00604710	ipi.HUMAN.v3.62.fasta	64856.9	1	18	22	25	0.0051	0.382	FTGLSKEELLK	K	V	0.95	3.48	0.441	1	1	0	2	1264.71	130	140	TRUE
WG2	080626_04	4F2 cell-surface antigen heavy chain	IPI00027493,IPI00554481,IPI00554611,IPI00554702,IPI00554722,IPI00604710	ipi.HUMAN.v3.62.fasta	64856.9	1	19	21	24	0.00474	0.329	FTGLSKEELLK	K	V	0.95	2.22	0.227	1	0	0	2	1264.71	130	140	TRUE
IGD2	080626_03	4F2 cell-surface antigen heavy chain	IPI00027493,IPI00554481,IPI00554611,IPI00554702,IPI00554722,IPI00604710	ipi.HUMAN.v3.62.fasta	64856.9	1	18	22	25	0.0051	0.382	GENSWFSTQVDTVATK	R	V	0.95	5.09	0.583	1	0	0	2	1769.83	283	298	TRUE
WG2	080626_04	4F2 cell-surface antigen heavy chain	IPI00027493,IPI00554481,IPI00554611,IPI00554702,IPI00554722,IPI00604710	ipi.HUMAN.v3.62.fasta	64856.9	1	19	21	24	0.00474	0.329	GENSWFSTQVDTVATK	R	V	0.95	4.75	0.633	1	0	0	2	1769.83	283	298	TRUE
IGD2	080626_03	4F2 cell-surface antigen heavy chain	IPI00027493,IPI00554481,IPI00554611,IPI00554702,IPI00554722,IPI00604710	ipi.HUMAN.v3.62.fasta	64856.9	1	18	22	25	0.0051	0.382	GLVLGPIHK	K	N	0.95	2.61	0.405	2	0	0	2	933.588	227	235	TRUE
WG2	080626_04	4F2 cell-surface antigen heavy chain	IPI00027493,IPI00554481,IPI00554611,IPI00554702,IPI00554722,IPI00604710	ipi.HUMAN.v3.62.fasta	64856.9	1	19	21	24	0.00474	0.329	GLVLGPIHK	K	N	0.95	2.9	0.416	2	0	0	2	933.588	227	235	TRUE
IGD2	080626_03	4F2 cell-surface antigen heavy chain	IPI00027493,IPI00554481,IPI00554611,IPI00554702,IPI00554722,IPI00604710	ipi.HUMAN.v3.62.fasta	64856.9	1	18	22	25	0.0051	0.382	GQSEDPGSLLSLFR	K	R	0.95	4.1	0.488	2	0	0	2	1505.76	480	493	TRUE
WG2	080626_04	4F2 cell-surface antigen heavy chain	IPI00027493,IPI00554481,IPI00554611,IPI00554702,IPI00554722,IPI00604710	ipi.HUMAN.v3.62.fasta	64856.9	1	19	21	24	0.00474	0.329	GQSEDPGSLLSLFR	K	R	0.95	4.43	0.48	2	0	0	2	1505.76	480	493	TRUE
IGD2	080626_03	4F2 cell-surface antigen heavy chain	IPI00027493,IPI00554481,IPI00554611,IPI00554702,IPI00554722,IPI00604710	ipi.HUMAN.v3.62.fasta	64856.9	1	18	22	25	0.0051	0.382	GRLDYLSSLK	K	V	0.95	2.59	0.29	1	0	0	2	1151.64	215	224	TRUE
WG2	080626_04	4F2 cell-surface antigen heavy chain	IPI00027493,IPI00554481,IPI00554611,IPI00554702,IPI00554722,IPI00604710	ipi.HUMAN.v3.62.fasta	64856.9	1	19	21	24	0.00474	0.329	GRLDYLSSLK	K	V	0.95	2.8	0.369	1	0	0	2	1151.64	215	224	TRUE
WG2	080626_04	4F2 cell-surface antigen heavy chain	IPI00027493,IPI00554481,IPI00554611,IPI00554702,IPI00554722,IPI00604710	ipi.HUMAN.v3.62.fasta	64856.9	1	19	21	24	0.00474	0.329	HWDQNER	R	F	0.95	1.76	0.344	1	0	0	2	984.428	525	531	TRUE
IGD2	080626_03	4F2 cell-surface antigen heavy chain	IPI00027493,IPI00554481,IPI00554611,IPI00554702,IPI00554722,IPI00604710	ipi.HUMAN.v3.62.fasta	64856.9	1	18	22	25	0.0051	0.382	IGDLQAFQGHGAGNLAGLK	R	G	0.95	4.45	0.533	1	0	0	2	1866.98	196	214	TRUE
WG2	080626_04	4F2 cell-surface antigen heavy chain	IPI00027493,IPI00554481,IPI00554611,IPI00554702,IPI00554722,IPI00604710	ipi.HUMAN.v3.62.fasta	64856.9	1	19	21	24	0.00474	0.329	IGDLQAFQGHGAGNLAGLK	R	G	0.95	4.86	0.553	1	0	0	2	1866.98	196	214	TRUE
IGD2	080626_03	4F2 cell-surface antigen heavy chain	IPI00027493,IPI00554481,IPI00554611,IPI00554702,IPI00554722,IPI00604710	ipi.HUMAN.v3.62.fasta	64856.9	1	18	22	25	0.0051	0.382	IKVAEDEAEAAAAAK	K	F	0.95	4.42	0.585	1	1	0	2	1486.77	115	129	TRUE
WG2	080626_04	4F2 cell-surface antigen heavy chain	IPI00027493,IPI00554481,IPI00554611,IPI00554702,IPI00554722,IPI00604710	ipi.HUMAN.v3.62.fasta	64856.9	1	19	21	24	0.00474	0.329	IKVAEDEAEAAAAAK	K	F	0.95	4.59	0.569	1	1	0	2	1486.77	115	129	TRUE
IGD2	080626_03	4F2 cell-surface antigen heavy chain	IPI00027493,IPI00554481,IPI00554611,IPI00554702,IPI00554722,IPI00604710	ipi.HUMAN.v3.62.fasta	64856.9	1	18	22	25	0.0051	0.382	LKLEPHEGLLLR	R	F	0.95	3.22	0.597	0	1	0	2	1417.85	583	594	TRUE
WG2	080626_04	4F2 cell-surface antigen heavy chain	IPI00027493,IPI00554481,IPI00554611,IPI00554702,IPI00554722,IPI00604710	ipi.HUMAN.v3.62.fasta	64856.9	1	19	21	24	0.00474	0.329	LKLEPHEGLLLR	R	F	0.95	2.98	0.573	0	1	0	2	1417.85	583	594	TRUE
IGD2	080626_03	4F2 cell-surface antigen heavy chain	IPI00027493,IPI00554481,IPI00554611,IPI00554702,IPI00554722,IPI00604710	ipi.HUMAN.v3.62.fasta	64856.9	1	18	22	25	0.0051	0.382	LLTSFLPAQLLR	R	L	0.95	3.74	0.562	2	1	0	2	1371.84	409	420	TRUE
WG2	080626_04	4F2 cell-surface antigen heavy chain	IPI00027493,IPI00554481,IPI00554611,IPI00554702,IPI00554722,IPI00604710	ipi.HUMAN.v3.62.fasta	64856.9	1	19	21	24	0.00474	0.329	LLTSFLPAQLLR	R	L	0.95	3.78	0.47	2	1	0	2	1371.84	409	420	TRUE
IGD2	080626_03	4F2 cell-surface antigen heavy chain	IPI00027493,IPI00554481,IPI00554611,IPI00554702,IPI00554722,IPI00604710	ipi.HUMAN.v3.62.fasta	64856.9	1	18	22	25	0.0051	0.382	NQKDDVAQTDLLQIDPNFGSK	K	E	0.95	4.3	0.435	0	1	0	2	2346.16	236	256	TRUE
WG2	080626_04	4F2 cell-surface antigen heavy chain	IPI00027493,IPI00554481,IPI00554611,IPI00554702,IPI00554722,IPI00604710	ipi.HUMAN.v3.62.fasta	64856.9	1	19	21	24	0.00474	0.329	NQKDDVAQTDLLQIDPNFGSK	K	E	0.95	3.97	0.371	0	1	0	2	2346.16	236	256	TRUE
WG2	080626_04	4F2 cell-surface antigen heavy chain	IPI00027493,IPI00554481,IPI00554611,IPI00554702,IPI00554722,IPI00604710	ipi.HUMAN.v3.62.fasta	64856.9	1	19	21	24	0.00474	0.329	NQKDDVAQTDLLQIDPNFGSKEDFDSLLQSAK	K	K	0.95	4.03	0.452	0	0	1	2	3579.75	236	267	TRUE
IGD2	080626_03	4F2 cell-surface antigen heavy chain	IPI00027493,IPI00554481,IPI00554611,IPI00554702,IPI00554722,IPI00604710	ipi.HUMAN.v3.62.fasta	64856.9	1	18	22	25	0.0051	0.382	VAEDEAEAAAAAK	K	F	0.95	3.51	0.537	1	0	0	2	1245.6	117	129	TRUE
WG2	080626_04	4F2 cell-surface antigen heavy chain	IPI00027493,IPI00554481,IPI00554611,IPI00554702,IPI00554722,IPI00604710	ipi.HUMAN.v3.62.fasta	64856.9	1	19	21	24	0.00474	0.329	VAEDEAEAAAAAK	K	F	0.95	3.8	0.557	1	0	0	2	1245.6	117	129	TRUE
IGD2	080626_03	4F2 cell-surface antigen heavy chain	IPI00027493,IPI00554481,IPI00554611,IPI00554702,IPI00554722,IPI00604710	ipi.HUMAN.v3.62.fasta	64856.9	1	18	22	25	0.0051	0.382	VILDLTPNYR	R	G	0.95	2.92	0.256	1	0	0	2	1203.67	273	282	TRUE
IGD2	080626_03	4F2 cell-surface antigen heavy chain	IPI00027493,IPI00554481,IPI00554611,IPI00554702,IPI00554722,IPI00604710	ipi.HUMAN.v3.62.fasta	64856.9	1	18	22	25	0.0051	0.382	WCSWSLSQAR	R	L	0.95	2.55	0.298	1	0	0	2	1280.58	399	408	TRUE
WG2	080626_04	4F2 cell-surface antigen heavy chain	IPI00027493,IPI00554481,IPI00554611,IPI00554702,IPI00554722,IPI00604710	ipi.HUMAN.v3.62.fasta	64856.9	1	19	21	24	0.00474	0.329	WCSWSLSQAR	R	L	0.95	2.89	0.242	1	0	0	2	1280.58	399	408	TRUE
IGD2	080626_03	4F2 cell-surface antigen heavy chain	IPI00027493,IPI00554481,IPI00554611,IPI00554702,IPI00554722,IPI00604710	ipi.HUMAN.v3.62.fasta	64856.9	1	18	22	25	0.0051	0.382	WWHTGALYR	K	I	0.95	2.65	0.17	0	1	0	2	1189.59	187	195	TRUE
WG2	080626_04	4F2 cell-surface antigen heavy chain	IPI00027493,IPI00554481,IPI00554611,IPI00554702,IPI00554722,IPI00604710	ipi.HUMAN.v3.62.fasta	64856.9	1	19	21	24	0.00474	0.329	WWHTGALYR	K	I	0.95	2.94	0.142	0	1	0	2	1189.59	187	195	TRUE
IGD5	080626_09	60 kDa heat shock protein, mitochondrial	IPI00784154,IPI00917575	ipi.HUMAN.v3.62.fasta	55066.7	0.998	2	2	2	0.00224	0.0832	ALMLQGVDLLADAVAVTMGPK	R	G	0.95	5.52	0.596	0	1	0	2	2113.14	38	58	TRUE
WG1	080626_02	60 kDa heat shock protein, mitochondrial	IPI00784154,IPI00917575	ipi.HUMAN.v3.62.fasta	55066.7	1	3	3	3	0.000873	0.137	ALMLQGVDLLADAVAVTMGPK	R	G	0.95	4.96	0.559	0	1	0	2	2113.14	38	58	TRUE
IGD5	080626_09	60 kDa heat shock protein, mitochondrial	IPI00784154,IPI00917575	ipi.HUMAN.v3.62.fasta	55066.7	0.998	2	2	2	0.00224	0.0832	KPLVIIAEDVDGEALSTLVLNR	R	L	0.95	3.79	0.268	0	1	0	2	2365.33	213	234	TRUE
WG1	080626_02	60 kDa heat shock protein, mitochondrial	IPI00784154,IPI00917575	ipi.HUMAN.v3.62.fasta	55066.7	1	3	3	3	0.000873	0.137	KPLVIIAEDVDGEALSTLVLNR	R	L	0.95	3.34	0.2	0	1	0	2	2365.33	213	234	TRUE
WG1	080626_02	60 kDa heat shock protein, mitochondrial	IPI00784154,IPI00917575	ipi.HUMAN.v3.62.fasta	55066.7	1	3	3	3	0.000873	0.137	TALLDAAGVASLLTTAEVVVTEIPKEEK	R	D	0.95	4.54	0.543	0	1	0	2	2868.58	471	498	TRUE
IGD4	080626_07	60S ribosomal protein L10	IPI00554723,IPI00853161,IPI00940950	ipi.HUMAN.v3.62.fasta	24586.6	1	8	10	21	0.00691	0.322	EHVIEALRR	K	A	0.95	2.58	0.192	1	0	0	2	1122.64	146	154	TRUE
IGD4	080626_07	60S ribosomal protein L10	IPI00554723,IPI00853161,IPI00940950	ipi.HUMAN.v3.62.fasta	24586.6	1	8	10	21	0.00691	0.322	FNADEFEDMVAEK	K	R	0.95	4.7	0.543	3	0	0	2	1560.65	176	188	TRUE
WG4	080626_08	60S ribosomal protein L10	IPI00554723,IPI00853161,IPI00940950	ipi.HUMAN.v3.62.fasta	24586.6	1	10	13	24	0.0071	0.43	FNADEFEDMVAEK	K	R	0.95	4.6	0.535	3	0	0	2	1560.65	176	188	TRUE
IGD4	080626_07	60S ribosomal protein L10	IPI00554723,IPI00853161,IPI00940950	ipi.HUMAN.v3.62.fasta	24586.6	1	8	10	21	0.00691	0.322	FNADEFEDMVAEKR	K	L	0.95	3.67	0.441	3	3	0	2	1700.76	176	189	TRUE
WG4	080626_08	60S ribosomal protein L10	IPI00554723,IPI00853161,IPI00940950	ipi.HUMAN.v3.62.fasta	24586.6	1	10	13	24	0.0071	0.43	FNADEFEDMVAEKR	K	L	0.95	4.21	0.593	3	3	0	2	1716.75	176	189	TRUE
IGD4	080626_07	60S ribosomal protein L10	IPI00554723,IPI00853161,IPI00940950	ipi.HUMAN.v3.62.fasta	24586.6	1	8	10	21	0.00691	0.322	GAFGKPQGTVAR	R	V	0.95	2.86	0.352	1	0	0	2	1188.65	117	128	TRUE
WG4	080626_08	60S ribosomal protein L10	IPI00554723,IPI00853161,IPI00940950	ipi.HUMAN.v3.62.fasta	24586.6	1	10	13	24	0.0071	0.43	GAFGKPQGTVAR	R	V	0.95	2.88	0.218	2	0	0	2	1188.65	117	128	TRUE
WG4	080626_08	60S ribosomal protein L10	IPI00554723,IPI00853161,IPI00940950	ipi.HUMAN.v3.62.fasta	24586.6	1	10	13	24	0.0071	0.43	ICANKYMVK	R	S	0.95	2.34	0.22	1	0	0	2	1142.57	70	78	TRUE
WG4	080626_08	60S ribosomal protein L10	IPI00554723,IPI00853161,IPI00940950	ipi.HUMAN.v3.62.fasta	24586.6	1	10	13	24	0.0071	0.43	IRIFDLGR	K	K	0.95	2.51	0.297	1	0	0	2	989.589	31	38	TRUE
WG4	080626_08	60S ribosomal protein L10	IPI00554723,IPI00853161,IPI00940950	ipi.HUMAN.v3.62.fasta	24586.6	1	10	13	24	0.0071	0.43	LQNKEHVIEALR	K	R	0.95	2.64	0.124	0	0	1	2	1449.82	142	153	TRUE
IGD4	080626_07	60S ribosomal protein L10	IPI00554723,IPI00853161,IPI00940950	ipi.HUMAN.v3.62.fasta	24586.6	1	8	10	21	0.00691	0.322	LQNKEHVIEALRR	K	A	0.95	2.42	0.194	0	0	1	2	1605.92	142	154	TRUE
WG4	080626_08	60S ribosomal protein L10	IPI00554723,IPI00853161,IPI00940950	ipi.HUMAN.v3.62.fasta	24586.6	1	10	13	24	0.0071	0.43	LQNKEHVIEALRR	K	A	0.95	2.51	0.301	0	0	1	2	1605.92	142	154	TRUE
IGD4	080626_07	60S ribosomal protein L10	IPI00554723,IPI00853161,IPI00940950	ipi.HUMAN.v3.62.fasta	24586.6	1	8	10	21	0.00691	0.322	MLSCAGADR	K	L	0.95	2.3	0.372	1	0	0	2	980.429	102	110	TRUE
WG4	080626_08	60S ribosomal protein L10	IPI00554723,IPI00853161,IPI00940950	ipi.HUMAN.v3.62.fasta	24586.6	1	10	13	24	0.0071	0.43	MLSCAGADRLQTGMR	K	G	0.95	2.1	0.202	0	1	0	2	1682.78	102	116	TRUE
IGD4	080626_07	60S ribosomal protein L10	IPI00554723,IPI00853161,IPI00940950	ipi.HUMAN.v3.62.fasta	24586.6	1	8	10	21	0.00691	0.322	SCGKDGFHIR	K	V	0.95	2.54	0.418	0	1	0	2	1176.56	79	88	TRUE
WG4	080626_08	60S ribosomal protein L10	IPI00554723,IPI00853161,IPI00940950	ipi.HUMAN.v3.62.fasta	24586.6	1	10	13	24	0.0071	0.43	SCGKDGFHIR	K	V	0.95	2.74	0.437	1	1	0	2	1176.56	79	88	TRUE
IGD4	080626_07	60S ribosomal protein L10	IPI00554723,IPI00853161,IPI00940950	ipi.HUMAN.v3.62.fasta	24586.6	1	8	10	21	0.00691	0.322	VHIGQVIMSIR	R	T	0.95	2.5	0.537	4	3	0	2	1252.72	129	139	TRUE
WG4	080626_08	60S ribosomal protein L10	IPI00554723,IPI00853161,IPI00940950	ipi.HUMAN.v3.62.fasta	24586.6	1	10	13	24	0.0071	0.43	VHIGQVIMSIR	R	T	0.95	2.99	0.475	4	2	0	2	1268.71	129	139	TRUE
WG4	080626_08	60S ribosomal protein L10a	IPI00412579	ipi.HUMAN.v3.62.fasta	24814	1	3	4	4	0.00118	0.212	AGKFPSLLTHNENMVAK	K	V	0.95	2.99	0.236	0	1	1	2	1872.96	131	147	TRUE
WG4	080626_08	60S ribosomal protein L10a	IPI00412579	ipi.HUMAN.v3.62.fasta	24814	1	3	4	4	0.00118	0.212	FSVCVLGDQQHCDEAK	K	A	0.95	2.76	0.29	0	1	0	2	1892.83	63	78	TRUE
WG4	080626_08	60S ribosomal protein L10a	IPI00412579	ipi.HUMAN.v3.62.fasta	24814	1	3	4	4	0.00118	0.212	KYDAFLASESLIK	K	Q	0.95	3.39	0.301	0	1	0	2	1484.8	106	118	TRUE
IGD4	080626_07	60S ribosomal protein L13	IPI00465361	ipi.HUMAN.v3.62.fasta	24244.2	1	5	5	5	0.00165	0.242	GFSLEELR	R	V	0.95	2.34	0.294	1	0	0	2	950.494	75	82	TRUE
WG4	080626_08	60S ribosomal protein L13	IPI00465361	ipi.HUMAN.v3.62.fasta	24244.2	1	4	4	4	0.00118	0.199	GFSLEELR	R	V	0.95	2.4	0.33	1	0	0	2	950.494	75	82	TRUE
IGD4	080626_07	60S ribosomal protein L13	IPI00465361	ipi.HUMAN.v3.62.fasta	24244.2	1	5	5	5	0.00165	0.242	LATQLTGPVMPVR	K	N	0.95	2.91	0.424	1	0	0	2	1382.78	146	158	TRUE
WG4	080626_08	60S ribosomal protein L13	IPI00465361	ipi.HUMAN.v3.62.fasta	24244.2	1	4	4	4	0.00118	0.199	LATQLTGPVMPVR	K	N	0.95	2.47	0.332	1	0	0	2	1382.78	146	158	TRUE
IGD4	080626_07	60S ribosomal protein L13	IPI00465361	ipi.HUMAN.v3.62.fasta	24244.2	1	5	5	5	0.00165	0.242	PASGPIRPIVR	R	C	0.95	1.79	0.378	0	1	0	1	1162.71	50	60	TRUE
IGD4	080626_07	60S ribosomal protein L13	IPI00465361	ipi.HUMAN.v3.62.fasta	24244.2	1	5	5	5	0.00165	0.242	SKLILFPR	R	K	0.95	2.09	0.305	1	0	0	2	973.619	122	129	TRUE
IGD4	080626_07	60S ribosomal protein L13	IPI00465361	ipi.HUMAN.v3.62.fasta	24244.2	1	5	5	5	0.00165	0.242	STESLQANVQR	K	L	0.95	3.65	0.409	1	0	0	2	1232.62	106	116	TRUE
WG4	080626_08	60S ribosomal protein L13	IPI00465361	ipi.HUMAN.v3.62.fasta	24244.2	1	4	4	4	0.00118	0.199	STESLQANVQR	K	L	0.95	3.6	0.349	1	0	0	2	1232.62	106	116	TRUE
WG4	080626_08	60S ribosomal protein L13	IPI00465361	ipi.HUMAN.v3.62.fasta	24244.2	1	4	4	4	0.00118	0.199	VITEEEKNFK	R	A	0.95	2.97	0.294	1	0	0	2	1236.65	168	177	TRUE
WG4	080626_08	60S ribosomal protein L13a	IPI00304612,IPI00398949,IPI00398983,IPI00936705	ipi.HUMAN.v3.62.fasta	23281.4	1	4	5	5	0.00148	0.202	CEGINISGNFYR	C	N	0.95	3.24	0.325	1	0	0	1	1429.65	38	49	TRUE
IGD4	080626_07	60S ribosomal protein L13a	IPI00304612,IPI00398949,IPI00398983,IPI00936705	ipi.HUMAN.v3.62.fasta	23281.4	0.998	2	2	2	0.000659	0.103	KIDKYTEVLK	K	T	0.95	3.1	0.276	0	1	0	2	1236.72	188	197	TRUE
WG4	080626_08	60S ribosomal protein L13a	IPI00304612,IPI00398949,IPI00398983,IPI00936705	ipi.HUMAN.v3.62.fasta	23281.4	1	4	5	5	0.00148	0.202	KIDKYTEVLK	K	T	0.95	3.31	0.325	1	1	0	2	1236.72	188	197	TRUE
WG4	080626_08	60S ribosomal protein L13a	IPI00304612,IPI00398949,IPI00398983,IPI00936705	ipi.HUMAN.v3.62.fasta	23281.4	1	4	5	5	0.00148	0.202	LAHEVGWK	R	Y	0.95	2.23	0.351	1	0	0	2	939.505	141	148	TRUE
IGD4	080626_07	60S ribosomal protein L13a	IPI00304612,IPI00398949,IPI00398983,IPI00936705	ipi.HUMAN.v3.62.fasta	23281.4	0.998	2	2	2	0.000659	0.103	YQAVTATLEEK	K	R	0.95	2.82	0.349	1	0	0	2	1252.64	149	159	TRUE
WG4	080626_08	60S ribosomal protein L13a	IPI00304612,IPI00398949,IPI00398983,IPI00936705	ipi.HUMAN.v3.62.fasta	23281.4	1	4	5	5	0.00148	0.202	YQAVTATLEEK	K	R	0.95	2.81	0.375	1	0	0	2	1252.64	149	159	TRUE
IGD4	080626_07	60S ribosomal protein L17	IPI00413324,IPI00478208	ipi.HUMAN.v3.62.fasta	21379.4	1	10	13	16	0.00527	0.511	EQIVPKPEEEVAQK	K	K	0.95	3.23	0.441	2	0	0	2	1623.86	154	167	TRUE
WG4	080626_08	60S ribosomal protein L17	IPI00413324,IPI00478208	ipi.HUMAN.v3.62.fasta	21379.4	1	11	17	20	0.00591	0.516	EQIVPKPEEEVAQK	K	K	0.95	2.95	0.422	2	0	0	2	1623.86	154	167	TRUE
IGD4	080626_07	60S ribosomal protein L17	IPI00413324,IPI00478208	ipi.HUMAN.v3.62.fasta	21379.4	1	10	13	16	0.00527	0.511	EQIVPKPEEEVAQKK	K	K	0.95	2.2	0.446	0	1	0	2	1751.95	154	168	TRUE
WG4	080626_08	60S ribosomal protein L17	IPI00413324,IPI00478208	ipi.HUMAN.v3.62.fasta	21379.4	1	11	17	20	0.00591	0.516	EQIVPKPEEEVAQKK	K	K	0.95	3	0.273	1	1	1	2	1751.95	154	168	TRUE
IGD4	080626_07	60S ribosomal protein L17	IPI00413324,IPI00478208	ipi.HUMAN.v3.62.fasta	21379.4	1	10	13	16	0.00527	0.511	ETAQAIKGMHIR	R	K	0.95	2.36	0.333	1	1	0	2	1370.72	31	42	TRUE
WG4	080626_08	60S ribosomal protein L17	IPI00413324,IPI00478208	ipi.HUMAN.v3.62.fasta	21379.4	1	11	17	20	0.00591	0.516	ETAQAIKGMHIR	R	K	0.95	2.34	0.352	0	1	0	2	1370.72	31	42	TRUE
IGD4	080626_07	60S ribosomal protein L17	IPI00413324,IPI00478208	ipi.HUMAN.v3.62.fasta	21379.4	1	10	13	16	0.00527	0.511	INPYMSSPCHIEMILTEK	R	E	0.95	1.7	0.332	0	1	0	2	2195.02	136	153	TRUE
WG4	080626_08	60S ribosomal protein L17	IPI00413324,IPI00478208	ipi.HUMAN.v3.62.fasta	21379.4	1	11	17	20	0.00591	0.516	INPYMSSPCHIEMILTEK	R	E	0.95	2.3	0.186	0	1	0	2	2179.02	136	153	TRUE
IGD4	080626_07	60S ribosomal protein L17	IPI00413324,IPI00478208	ipi.HUMAN.v3.62.fasta	21379.4	1	10	13	16	0.00527	0.511	KSAEFLLHMLK	K	N	0.95	4.53	0.45	0	2	0	2	1316.74	86	96	TRUE
WG4	080626_08	60S ribosomal protein L17	IPI00413324,IPI00478208	ipi.HUMAN.v3.62.fasta	21379.4	1	11	17	20	0.00591	0.516	KSAEFLLHMLK	K	N	0.95	4.19	0.302	1	1	0	2	1316.74	86	96	TRUE
IGD4	080626_07	60S ribosomal protein L17	IPI00413324,IPI00478208	ipi.HUMAN.v3.62.fasta	21379.4	1	10	13	16	0.00527	0.511	NAESNAELK	K	G	0.95	2.01	0.257	1	0	0	2	975.474	97	105	TRUE
WG4	080626_08	60S ribosomal protein L17	IPI00413324,IPI00478208	ipi.HUMAN.v3.62.fasta	21379.4	1	11	17	20	0.00591	0.516	NAESNAELK	K	G	0.95	2.63	0.361	1	0	0	2	975.474	97	105	TRUE
IGD4	080626_07	60S ribosomal protein L17	IPI00413324,IPI00478208	ipi.HUMAN.v3.62.fasta	21379.4	1	10	13	16	0.00527	0.511	QWGWTQGR	K	W	0.95	2.23	0.425	1	0	0	2	1018.49	75	82	TRUE
WG4	080626_08	60S ribosomal protein L17	IPI00413324,IPI00478208	ipi.HUMAN.v3.62.fasta	21379.4	1	11	17	20	0.00591	0.516	QWGWTQGR	K	W	0.95	2.21	0.369	1	0	0	2	1018.49	75	82	TRUE
IGD4	080626_07	60S ribosomal protein L17	IPI00413324,IPI00478208	ipi.HUMAN.v3.62.fasta	21379.4	1	10	13	16	0.00527	0.511	SAEFLLHMLK	K	N	0.95	3.56	0.387	2	0	0	2	1188.64	87	96	TRUE
WG4	080626_08	60S ribosomal protein L17	IPI00413324,IPI00478208	ipi.HUMAN.v3.62.fasta	21379.4	1	11	17	20	0.00591	0.516	SAEFLLHMLK	K	N	0.95	2.7	0.438	2	2	0	2	1188.64	87	96	TRUE
IGD4	080626_07	60S ribosomal protein L17	IPI00413324,IPI00478208	ipi.HUMAN.v3.62.fasta	21379.4	1	10	13	16	0.00527	0.511	VRYSLDPENPTK	M	S	0.95	3.65	0.405	1	1	0	1	1418.73	2	13	TRUE
WG4	080626_08	60S ribosomal protein L17	IPI00413324,IPI00478208	ipi.HUMAN.v3.62.fasta	21379.4	1	11	17	20	0.00591	0.516	VRYSLDPENPTK	M	S	0.95	3.58	0.428	1	1	0	1	1418.73	2	13	TRUE
IGD4	080626_07	60S ribosomal protein L17	IPI00413324,IPI00478208	ipi.HUMAN.v3.62.fasta	21379.4	1	10	13	16	0.00527	0.511	YLKDVTLQK	K	Q	0.95	3.24	0.41	1	1	0	2	1107.64	47	55	TRUE
WG4	080626_08	60S ribosomal protein L17	IPI00413324,IPI00478208	ipi.HUMAN.v3.62.fasta	21379.4	1	11	17	20	0.00591	0.516	YLKDVTLQK	K	Q	0.95	3.35	0.449	1	1	0	2	1107.64	47	55	TRUE
WG4	080626_08	60S ribosomal protein L17	IPI00413324,IPI00478208	ipi.HUMAN.v3.62.fasta	21379.4	1	11	17	20	0.00591	0.516	YSLDPENPTKS	R	C	0.95	2.95	0.319	1	0	0	1	1250.59	4	14	TRUE
IGD4	080626_07	60S ribosomal protein L18	IPI00215719	ipi.HUMAN.v3.62.fasta	21617.2	1	9	13	16	0.00527	0.415	APGTPHSHTKPYVR	K	S	0.95	3.02	0.538	1	2	1	2	1547.81	155	168	TRUE
WG4	080626_08	60S ribosomal protein L18	IPI00215719	ipi.HUMAN.v3.62.fasta	21617.2	1	12	15	20	0.00591	0.394	APGTPHSHTKPYVR	K	S	0.95	3.29	0.639	1	2	2	2	1547.81	155	168	TRUE
IGD4	080626_07	60S ribosomal protein L18	IPI00215719	ipi.HUMAN.v3.62.fasta	21617.2	1	9	13	16	0.00527	0.415	GCGTVLLSGPR	K	K	0.95	3.82	0.448	1	0	0	2	1116.58	133	143	TRUE
WG4	080626_08	60S ribosomal protein L18	IPI00215719	ipi.HUMAN.v3.62.fasta	21617.2	1	12	15	20	0.00591	0.394	GCGTVLLSGPR	K	K	0.95	3.9	0.478	1	0	0	2	1116.58	133	143	TRUE
IGD4	080626_07	60S ribosomal protein L18	IPI00215719	ipi.HUMAN.v3.62.fasta	21617.2	1	9	13	16	0.00527	0.415	HFGKAPGTPHSHTKPYVR	R	S	0.95	2.48	0.256	0	0	1	2	2017.05	151	168	TRUE
WG4	080626_08	60S ribosomal protein L18	IPI00215719	ipi.HUMAN.v3.62.fasta	21617.2	1	12	15	20	0.00591	0.394	HFGKAPGTPHSHTKPYVR	R	S	0.95	2.52	0.324	0	0	0	2	2017.05	151	168	TRUE
IGD4	080626_07	60S ribosomal protein L18	IPI00215719	ipi.HUMAN.v3.62.fasta	21617.2	1	9	13	16	0.00527	0.415	ILTFDQLALDSPK	K	G	0.95	4.63	0.536	3	0	0	2	1460.8	120	132	TRUE
WG4	080626_08	60S ribosomal protein L18	IPI00215719	ipi.HUMAN.v3.62.fasta	21617.2	1	12	15	20	0.00591	0.394	ILTFDQLALDSPK	K	G	0.95	4.66	0.532	3	0	0	2	1460.8	120	132	TRUE
WG4	080626_08	60S ribosomal protein L18	IPI00215719	ipi.HUMAN.v3.62.fasta	21617.2	1	12	15	20	0.00591	0.394	ILTFDQLALDSPKG	K	C	0.95	3.89	0.452	1	0	0	1	1517.82	120	133	TRUE
WG4	080626_08	60S ribosomal protein L18	IPI00215719	ipi.HUMAN.v3.62.fasta	21617.2	1	12	15	20	0.00591	0.394	PGTPHSHTKPYVR	A	S	0.95	2.92	0.471	0	1	0	1	1476.77	156	168	TRUE
WG4	080626_08	60S ribosomal protein L18	IPI00215719	ipi.HUMAN.v3.62.fasta	21617.2	1	12	15	20	0.00591	0.394	RTNSTFNQVVLK	R	R	0.95	2.88	0.353	1	0	0	2	1406.78	38	49	TRUE
IGD4	080626_07	60S ribosomal protein L18	IPI00215719	ipi.HUMAN.v3.62.fasta	21617.2	1	9	13	16	0.00527	0.415	RTNSTFNQVVLKR	R	L	0.95	4.19	0.306	0	1	0	2	1562.88	38	50	TRUE
WG4	080626_08	60S ribosomal protein L18	IPI00215719	ipi.HUMAN.v3.62.fasta	21617.2	1	12	15	20	0.00591	0.394	RTNSTFNQVVLKR	R	L	0.95	3.91	0.284	0	1	0	2	1562.88	38	50	TRUE
IGD4	080626_07	60S ribosomal protein L18	IPI00215719	ipi.HUMAN.v3.62.fasta	21617.2	1	9	13	16	0.00527	0.415	TAVVVGTITDDVR	K	V	0.95	4.73	0.573	1	0	0	2	1345.73	79	91	TRUE
WG4	080626_08	60S ribosomal protein L18	IPI00215719	ipi.HUMAN.v3.62.fasta	21617.2	1	12	15	20	0.00591	0.394	TAVVVGTITDDVR	K	V	0.95	4.57	0.489	2	0	0	2	1345.73	79	91	TRUE
WG4	080626_08	60S ribosomal protein L18	IPI00215719	ipi.HUMAN.v3.62.fasta	21617.2	1	12	15	20	0.00591	0.394	TAVVVGTITDDVRVQEVPK	K	L	0.95	3.04	0.379	0	1	0	2	2026.12	79	97	TRUE
IGD4	080626_07	60S ribosomal protein L18	IPI00215719	ipi.HUMAN.v3.62.fasta	21617.2	1	9	13	16	0.00527	0.415	TNRPPLSLSR	R	M	0.95	2.72	0.42	0	1	0	2	1140.65	56	65	TRUE
IGD4	080626_07	60S ribosomal protein L18	IPI00215719	ipi.HUMAN.v3.62.fasta	21617.2	1	9	13	16	0.00527	0.415	TNSTFNQVVLK	R	R	0.95	3.21	0.477	1	0	0	2	1250.67	39	49	TRUE
WG4	080626_08	60S ribosomal protein L18	IPI00215719	ipi.HUMAN.v3.62.fasta	21617.2	1	12	15	20	0.00591	0.394	TNSTFNQVVLK	R	R	0.95	2.36	0.459	1	0	0	2	1250.67	39	49	TRUE
IGD4	080626_07	60S ribosomal protein L18	IPI00215719	ipi.HUMAN.v3.62.fasta	21617.2	1	9	13	16	0.00527	0.415	TNSTFNQVVLKR	R	L	0.95	2.85	0.334	1	1	0	2	1406.78	39	50	TRUE
WG4	080626_08	60S ribosomal protein L18	IPI00215719	ipi.HUMAN.v3.62.fasta	21617.2	1	12	15	20	0.00591	0.394	TNSTFNQVVLKR	R	L	0.95	2.63	0.404	1	1	0	2	1406.78	39	50	TRUE
IGD4	080626_07	60S ribosomal protein L18a	IPI00026202	ipi.HUMAN.v3.62.fasta	20744.6	1	8	10	10	0.00329	0.415	AHSIQIMK	R	V	0.95	2.47	0.293	1	0	0	2	943.503	121	128	TRUE
WG4	080626_08	60S ribosomal protein L18a	IPI00026202	ipi.HUMAN.v3.62.fasta	20744.6	1	11	13	15	0.00444	0.506	AHSIQIMK	R	V	0.95	2.24	0.237	1	0	0	2	927.508	121	128	TRUE
IGD4	080626_07	60S ribosomal protein L18a	IPI00026202	ipi.HUMAN.v3.62.fasta	20744.6	1	8	10	10	0.00329	0.415	AHSIQIMKVEEIAASK	R	C	0.95	3.28	0.451	0	0	1	2	1754.95	121	136	TRUE
WG4	080626_08	60S ribosomal protein L18a	IPI00026202	ipi.HUMAN.v3.62.fasta	20744.6	1	11	13	15	0.00444	0.506	AHSIQIMKVEEIAASK	R	C	0.95	3.14	0.542	0	0	2	2	1754.95	121	136	TRUE
WG4	080626_08	60S ribosomal protein L18a	IPI00026202	ipi.HUMAN.v3.62.fasta	20744.6	1	11	13	15	0.00444	0.506	ARAHSIQIMK	R	V	0.95	3.16	0.361	0	1	0	2	1170.64	119	128	TRUE
IGD4	080626_07	60S ribosomal protein L18a	IPI00026202	ipi.HUMAN.v3.62.fasta	20744.6	1	8	10	10	0.00329	0.415	CHTPPLYR	K	M	0.95	2.41	0.29	1	0	0	2	1043.51	22	29	TRUE
WG4	080626_08	60S ribosomal protein L18a	IPI00026202	ipi.HUMAN.v3.62.fasta	20744.6	1	11	13	15	0.00444	0.506	CHTPPLYR	K	M	0.95	2.17	0.307	1	0	0	2	1043.51	22	29	TRUE
IGD4	080626_07	60S ribosomal protein L18a	IPI00026202	ipi.HUMAN.v3.62.fasta	20744.6	1	8	10	10	0.00329	0.415	DLTTAGAVTQCYR	R	D	0.95	3.76	0.573	1	0	0	2	1455.69	99	111	TRUE
WG4	080626_08	60S ribosomal protein L18a	IPI00026202	ipi.HUMAN.v3.62.fasta	20744.6	1	11	13	15	0.00444	0.506	DLTTAGAVTQCYR	R	D	0.95	3.58	0.52	1	0	0	2	1455.69	99	111	TRUE
IGD4	080626_07	60S ribosomal protein L18a	IPI00026202	ipi.HUMAN.v3.62.fasta	20744.6	1	8	10	10	0.00329	0.415	EYRDLTTAGAVTQCYR	R	D	0.95	3.84	0.522	1	1	0	2	1903.9	96	111	TRUE
WG4	080626_08	60S ribosomal protein L18a	IPI00026202	ipi.HUMAN.v3.62.fasta	20744.6	1	11	13	15	0.00444	0.506	EYRDLTTAGAVTQCYR	R	D	0.95	4.31	0.538	1	1	0	2	1903.9	96	111	TRUE
IGD4	080626_07	60S ribosomal protein L18a	IPI00026202	ipi.HUMAN.v3.62.fasta	20744.6	1	8	10	10	0.00329	0.415	FWYFVSQLKK	R	M	0.95	1.94	0.203	0	1	0	2	1345.73	44	53	TRUE
WG4	080626_08	60S ribosomal protein L18a	IPI00026202	ipi.HUMAN.v3.62.fasta	20744.6	1	11	13	15	0.00444	0.506	IFAPNHVVAK	R	S	0.95	2.07	0.204	0	1	0	2	1095.63	32	41	TRUE
WG4	080626_08	60S ribosomal protein L18a	IPI00026202	ipi.HUMAN.v3.62.fasta	20744.6	1	11	13	15	0.00444	0.506	IKFPLPHR	K	V	0.95	1.98	0.295	1	0	0	2	1007.62	150	157	TRUE
WG4	080626_08	60S ribosomal protein L18a	IPI00026202	ipi.HUMAN.v3.62.fasta	20744.6	1	11	13	15	0.00444	0.506	RPNTFF	K	-	0.95	1.78	0.26	1	0	0	2	781.399	171	176	TRUE
IGD4	080626_07	60S ribosomal protein L18a	IPI00026202	ipi.HUMAN.v3.62.fasta	20744.6	1	8	10	10	0.00329	0.415	SSGEIVYCGQVFEK	K	S	0.95	4.05	0.477	1	0	0	2	1602.75	57	70	TRUE
WG4	080626_08	60S ribosomal protein L18a	IPI00026202	ipi.HUMAN.v3.62.fasta	20744.6	1	11	13	15	0.00444	0.506	SSGEIVYCGQVFEK	K	S	0.95	4.43	0.511	1	0	0	2	1602.75	57	70	TRUE
IGD4	080626_07	60S ribosomal protein L18a	IPI00026202	ipi.HUMAN.v3.62.fasta	20744.6	1	8	10	10	0.00329	0.415	VKNFGIWLR	R	Y	0.95	2.2	0.267	1	1	0	2	1132.66	75	83	TRUE
WG4	080626_08	60S ribosomal protein L18a	IPI00026202	ipi.HUMAN.v3.62.fasta	20744.6	1	11	13	15	0.00444	0.506	VKNFGIWLR	R	Y	0.95	2.29	0.298	1	2	0	2	1132.66	75	83	TRUE
WG4	080626_08	60S ribosomal protein L21	IPI00247583	ipi.HUMAN.v3.62.fasta	18547	1	9	12	19	0.00562	0.5	EKGTWVQLKR	K	Q	0.95	2.29	0.377	1	0	0	2	1244.71	121	130	TRUE
IGD4	080626_07	60S ribosomal protein L21	IPI00247583	ipi.HUMAN.v3.62.fasta	18547	1	7	10	15	0.00494	0.419	GTWVQLKR	K	Q	0.95	2.09	0.257	1	0	0	2	987.573	123	130	TRUE
IGD4	080626_07	60S ribosomal protein L21	IPI00247583	ipi.HUMAN.v3.62.fasta	18547	1	7	10	15	0.00494	0.419	HGVVPLATYMR	K	I	0.95	3.03	0.47	4	1	0	2	1243.66	22	32	TRUE
WG4	080626_08	60S ribosomal protein L21	IPI00247583	ipi.HUMAN.v3.62.fasta	18547	1	9	12	19	0.00562	0.5	HGVVPLATYMR	K	I	0.95	3.28	0.445	4	2	0	2	1243.66	22	32	TRUE
IGD4	080626_07	60S ribosomal protein L21	IPI00247583	ipi.HUMAN.v3.62.fasta	18547	1	7	10	15	0.00494	0.419	IYKKGDIVDIK	R	G	0.95	2.97	0.495	1	0	0	2	1291.76	33	43	TRUE
WG4	080626_08	60S ribosomal protein L21	IPI00247583	ipi.HUMAN.v3.62.fasta	18547	1	9	12	19	0.00562	0.5	IYKKGDIVDIK	R	G	0.95	3.27	0.478	1	0	0	2	1291.76	33	43	TRUE
WG4	080626_08	60S ribosomal protein L21	IPI00247583	ipi.HUMAN.v3.62.fasta	18547	1	9	12	19	0.00562	0.5	KGDIVDIK	K	G	0.95	3.03	0.122	1	0	0	2	887.52	36	43	TRUE
WG4	080626_08	60S ribosomal protein L21	IPI00247583	ipi.HUMAN.v3.62.fasta	18547	1	9	12	19	0.00562	0.5	KGDIVDIKGMGTVQK	K	G	0.95	2.27	0.348	0	1	0	2	1604.87	36	50	TRUE
IGD4	080626_07	60S ribosomal protein L21	IPI00247583	ipi.HUMAN.v3.62.fasta	18547	1	7	10	15	0.00494	0.419	KHGVVPLATYMR	R	I	0.95	3.94	0.477	0	2	0	2	1371.76	21	32	TRUE
WG4	080626_08	60S ribosomal protein L21	IPI00247583	ipi.HUMAN.v3.62.fasta	18547	1	9	12	19	0.00562	0.5	KHGVVPLATYMR	R	I	0.95	4.59	0.448	0	2	0	2	1371.76	21	32	TRUE
IGD4	080626_07	60S ribosomal protein L21	IPI00247583	ipi.HUMAN.v3.62.fasta	18547	1	7	10	15	0.00494	0.419	TNGKEPELLEPIPYEFMA	R	-	0.95	4.62	0.436	2	1	0	2	2094.01	143	160	TRUE
WG4	080626_08	60S ribosomal protein L21	IPI00247583	ipi.HUMAN.v3.62.fasta	18547	1	9	12	19	0.00562	0.5	TNGKEPELLEPIPYEFMA	R	-	0.95	3.91	0.511	3	1	0	2	2078.02	143	160	TRUE
IGD4	080626_07	60S ribosomal protein L21	IPI00247583	ipi.HUMAN.v3.62.fasta	18547	1	7	10	15	0.00494	0.419	VYNVTQHAVGIVVNK	R	Q	0.95	5.01	0.589	1	1	0	2	1640.91	64	78	TRUE
WG4	080626_08	60S ribosomal protein L21	IPI00247583	ipi.HUMAN.v3.62.fasta	18547	1	9	12	19	0.00562	0.5	VYNVTQHAVGIVVNK	R	Q	0.95	4.13	0.592	1	1	0	2	1640.91	64	78	TRUE
IGD4	080626_07	60S ribosomal protein L21	IPI00247583	ipi.HUMAN.v3.62.fasta	18547	1	7	10	15	0.00494	0.419	VYNVTQHAVGIVVNKQVK	R	G	0.95	1.7	0.28	0	0	1	2	1996.13	64	81	TRUE
WG4	080626_08	60S ribosomal protein L21	IPI00247583	ipi.HUMAN.v3.62.fasta	18547	1	9	12	19	0.00562	0.5	YMFSRPF	R	R	0.95	1.91	0.274	1	0	0	1	947.444	13	19	TRUE
WG4	080626_08	60S ribosomal protein L23a	IPI00021266	ipi.HUMAN.v3.62.fasta	17678.2	1	12	15	20	0.00591	0.449	EAPAPPKAEAK	K	A	0.95	1.98	0.394	1	0	0	2	1108.6	8	18	TRUE
IGD4	080626_07	60S ribosomal protein L23a	IPI00021266	ipi.HUMAN.v3.62.fasta	17678.2	1	11	13	17	0.0056	0.378	FPLTTESAMK	K	K	0.95	2.67	0.289	3	0	0	2	1140.56	79	88	TRUE
WG4	080626_08	60S ribosomal protein L23a	IPI00021266	ipi.HUMAN.v3.62.fasta	17678.2	1	12	15	20	0.00591	0.449	FPLTTESAMK	K	K	0.95	2.28	0.316	2	0	0	2	1140.56	79	88	TRUE
IGD4	080626_07	60S ribosomal protein L23a	IPI00021266	ipi.HUMAN.v3.62.fasta	17678.2	1	11	13	17	0.0056	0.378	FPLTTESAMKK	K	I	0.95	1.92	0.221	0	1	0	2	1268.66	79	89	TRUE
WG4	080626_08	60S ribosomal protein L23a	IPI00021266	ipi.HUMAN.v3.62.fasta	17678.2	1	12	15	20	0.00591	0.449	FPLTTESAMKK	K	I	0.95	2.4	0.323	1	0	0	2	1268.66	79	89	TRUE
IGD4	080626_07	60S ribosomal protein L23a	IPI00021266	ipi.HUMAN.v3.62.fasta	17678.2	1	11	13	17	0.0056	0.378	KLYDIDVAK	K	V	0.95	2.95	0.263	2	1	0	2	1064.6	115	123	TRUE
WG4	080626_08	60S ribosomal protein L23a	IPI00021266	ipi.HUMAN.v3.62.fasta	17678.2	1	12	15	20	0.00591	0.449	KLYDIDVAK	K	V	0.95	2.45	0.383	2	0	0	2	1064.6	115	123	TRUE
IGD4	080626_07	60S ribosomal protein L23a	IPI00021266	ipi.HUMAN.v3.62.fasta	17678.2	1	11	13	17	0.0056	0.378	LAPDYDALDVANK	R	I	0.95	3.29	0.541	2	0	0	2	1404.7	140	152	TRUE
WG4	080626_08	60S ribosomal protein L23a	IPI00021266	ipi.HUMAN.v3.62.fasta	17678.2	1	12	15	20	0.00591	0.449	LAPDYDALDVANK	R	I	0.95	3.58	0.53	2	0	0	2	1404.7	140	152	TRUE
IGD4	080626_07	60S ribosomal protein L23a	IPI00021266	ipi.HUMAN.v3.62.fasta	17678.2	1	11	13	17	0.0056	0.378	LAPDYDALDVANKIGII	R	-	0.95	2.59	0.338	1	0	0	2	1800.97	140	156	TRUE
WG4	080626_08	60S ribosomal protein L23a	IPI00021266	ipi.HUMAN.v3.62.fasta	17678.2	1	12	15	20	0.00591	0.449	LAPDYDALDVANKIGII	R	-	0.95	2.74	0.395	1	1	0	2	1800.97	140	156	TRUE
WG4	080626_08	60S ribosomal protein L23a	IPI00021266	ipi.HUMAN.v3.62.fasta	17678.2	1	12	15	20	0.00591	0.449	LDHYAIIK	K	F	0.95	2.28	0.258	1	0	0	2	972.551	71	78	TRUE
IGD4	080626_07	60S ribosomal protein L23a	IPI00021266	ipi.HUMAN.v3.62.fasta	17678.2	1	11	13	17	0.0056	0.378	LDHYAIIKFPLTTESAMK	K	K	0.95	2.41	0.206	0	0	1	2	2094.09	71	88	TRUE
WG4	080626_08	60S ribosomal protein L23a	IPI00021266	ipi.HUMAN.v3.62.fasta	17678.2	1	12	15	20	0.00591	0.449	LDHYAIIKFPLTTESAMK	K	K	0.95	3.54	0.331	0	0	1	2	2094.09	71	88	TRUE
IGD4	080626_07	60S ribosomal protein L23a	IPI00021266	ipi.HUMAN.v3.62.fasta	17678.2	1	11	13	17	0.0056	0.378	NKLDHYAIIK	R	F	0.95	2.82	0.159	0	1	0	2	1214.69	69	78	TRUE
WG4	080626_08	60S ribosomal protein L23a	IPI00021266	ipi.HUMAN.v3.62.fasta	17678.2	1	12	15	20	0.00591	0.449	NKLDHYAIIK	R	F	0.95	2.67	0.251	0	1	0	2	1214.69	69	78	TRUE
IGD4	080626_07	60S ribosomal protein L23a	IPI00021266	ipi.HUMAN.v3.62.fasta	17678.2	1	11	13	17	0.0056	0.378	NKLDHYAIIKFPLTTESAMK	R	K	0.95	4.96	0.471	0	1	1	2	2336.23	69	88	TRUE
WG4	080626_08	60S ribosomal protein L23a	IPI00021266	ipi.HUMAN.v3.62.fasta	17678.2	1	12	15	20	0.00591	0.449	NKLDHYAIIKFPLTTESAMK	R	K	0.95	4.84	0.513	0	1	2	2	2336.23	69	88	TRUE
IGD4	080626_07	60S ribosomal protein L23a	IPI00021266	ipi.HUMAN.v3.62.fasta	17678.2	1	11	13	17	0.0056	0.378	PDYDALDVANK	A	I	0.95	3.03	0.51	1	0	0	1	1220.58	142	152	TRUE
IGD4	080626_07	60S ribosomal protein L23a	IPI00021266	ipi.HUMAN.v3.62.fasta	17678.2	1	11	13	17	0.0056	0.378	VNTLIRPDGEK	K	K	0.95	3.15	0.344	1	0	0	2	1241.68	124	134	TRUE
WG4	080626_08	60S ribosomal protein L23a	IPI00021266	ipi.HUMAN.v3.62.fasta	17678.2	1	12	15	20	0.00591	0.449	VNTLIRPDGEK	K	K	0.95	3.18	0.205	1	0	0	2	1241.68	124	134	TRUE
IGD4	080626_07	60S ribosomal protein L23a	IPI00021266	ipi.HUMAN.v3.62.fasta	17678.2	1	11	13	17	0.0056	0.378	VNTLIRPDGEKK	K	A	0.95	2.32	0.324	1	0	0	2	1369.78	124	135	TRUE
WG4	080626_08	60S ribosomal protein L23a	IPI00021266	ipi.HUMAN.v3.62.fasta	17678.2	1	12	15	20	0.00591	0.449	VNTLIRPDGEKK	K	A	0.95	2.4	0.383	2	1	0	2	1369.78	124	135	TRUE
IGD4	080626_07	60S ribosomal protein L24	IPI00306332,IPI00791426,IPI00793696	ipi.HUMAN.v3.62.fasta	17761.5	1	9	11	17	0.0056	0.357	AITGASLADIMAK	R	R	0.95	4.57	0.601	3	0	0	2	1277.68	81	93	TRUE
WG4	080626_08	60S ribosomal protein L24	IPI00306332,IPI00791426,IPI00793696	ipi.HUMAN.v3.62.fasta	17761.5	1	8	10	16	0.00473	0.357	AITGASLADIMAK	R	R	0.95	4.28	0.579	3	0	0	2	1277.68	81	93	TRUE
IGD4	080626_07	60S ribosomal protein L24	IPI00306332,IPI00791426,IPI00793696	ipi.HUMAN.v3.62.fasta	17761.5	1	9	11	17	0.0056	0.357	CESAFLSK	K	R	0.95	2.26	0.326	1	0	0	2	941.44	36	43	TRUE
WG4	080626_08	60S ribosomal protein L24	IPI00306332,IPI00791426,IPI00793696	ipi.HUMAN.v3.62.fasta	17761.5	1	8	10	16	0.00473	0.357	CESAFLSK	K	R	0.95	2.69	0.456	1	0	0	2	941.44	36	43	TRUE
IGD4	080626_07	60S ribosomal protein L24	IPI00306332,IPI00791426,IPI00793696	ipi.HUMAN.v3.62.fasta	17761.5	1	9	11	17	0.0056	0.357	CESAFLSKR	K	N	0.95	2.54	0.297	1	0	0	2	1097.54	36	44	TRUE
WG4	080626_08	60S ribosomal protein L24	IPI00306332,IPI00791426,IPI00793696	ipi.HUMAN.v3.62.fasta	17761.5	1	8	10	16	0.00473	0.357	CESAFLSKR	K	N	0.95	2.66	0.347	1	0	0	2	1097.54	36	44	TRUE
IGD4	080626_07	60S ribosomal protein L24	IPI00306332,IPI00791426,IPI00793696	ipi.HUMAN.v3.62.fasta	17761.5	1	9	11	17	0.0056	0.357	MKVELCSFSGYK	-	I	0.95	3.82	0.453	2	1	0	2	1448.69	1	12	TRUE
WG4	080626_08	60S ribosomal protein L24	IPI00306332,IPI00791426,IPI00793696	ipi.HUMAN.v3.62.fasta	17761.5	1	8	10	16	0.00473	0.357	MKVELCSFSGYK	-	I	0.95	3.4	0.397	1	1	0	2	1448.69	1	12	TRUE
IGD4	080626_07	60S ribosomal protein L24	IPI00306332,IPI00791426,IPI00793696	ipi.HUMAN.v3.62.fasta	17761.5	1	9	11	17	0.0056	0.357	QINWTVLYR	R	R	0.95	2.63	0.463	3	0	0	2	1192.65	48	56	TRUE
WG4	080626_08	60S ribosomal protein L24	IPI00306332,IPI00791426,IPI00793696	ipi.HUMAN.v3.62.fasta	17761.5	1	8	10	16	0.00473	0.357	QINWTVLYR	R	R	0.95	2.67	0.461	4	0	0	2	1192.65	48	56	TRUE
IGD4	080626_07	60S ribosomal protein L24	IPI00306332,IPI00791426,IPI00793696	ipi.HUMAN.v3.62.fasta	17761.5	1	9	11	17	0.0056	0.357	QINWTVLYRR	R	K	0.95	1.87	0.267	0	1	0	2	1348.75	48	57	TRUE
WG4	080626_08	60S ribosomal protein L24	IPI00306332,IPI00791426,IPI00793696	ipi.HUMAN.v3.62.fasta	17761.5	1	8	10	16	0.00473	0.357	QINWTVLYRR	R	K	0.95	2.11	0.287	0	1	0	2	1348.75	48	57	TRUE
IGD4	080626_07	60S ribosomal protein L24	IPI00306332,IPI00791426,IPI00793696	ipi.HUMAN.v3.62.fasta	17761.5	1	9	11	17	0.0056	0.357	TDGKVFQFLNAK	R	C	0.95	2.99	0.386	1	2	0	2	1367.73	24	35	TRUE
WG4	080626_08	60S ribosomal protein L24	IPI00306332,IPI00791426,IPI00793696	ipi.HUMAN.v3.62.fasta	17761.5	1	8	10	16	0.00473	0.357	TDGKVFQFLNAK	R	C	0.95	3.24	0.42	1	2	0	2	1367.73	24	35	TRUE
IGD4	080626_07	60S ribosomal protein L24	IPI00306332,IPI00791426,IPI00793696	ipi.HUMAN.v3.62.fasta	17761.5	1	9	11	17	0.0056	0.357	VELCSFSGYK	K	I	0.95	2.15	0.261	1	0	0	2	1189.56	3	12	TRUE
IGD4	080626_07	60S ribosomal protein L24	IPI00306332,IPI00791426,IPI00793696	ipi.HUMAN.v3.62.fasta	17761.5	1	9	11	17	0.0056	0.357	VFQFLNAK	K	C	0.95	3.03	0.269	1	0	0	2	966.541	28	35	TRUE
WG4	080626_08	60S ribosomal protein L24	IPI00306332,IPI00791426,IPI00793696	ipi.HUMAN.v3.62.fasta	17761.5	1	8	10	16	0.00473	0.357	VFQFLNAK	K	C	0.95	3.14	0.266	1	0	0	2	966.541	28	35	TRUE
IGD4	080626_07	60S ribosomal protein L26	IPI00027270	ipi.HUMAN.v3.62.fasta	17240.4	1	17	26	29	0.00955	0.6	ANGTTVHVGIHPSK	K	V	0.95	3.84	0.43	1	0	1	2	1417.75	90	103	TRUE
WG4	080626_08	60S ribosomal protein L26	IPI00027270	ipi.HUMAN.v3.62.fasta	17240.4	1	16	22	26	0.00769	0.593	ANGTTVHVGIHPSK	K	V	0.95	3.99	0.408	1	1	0	2	1417.75	90	103	TRUE
IGD4	080626_07	60S ribosomal protein L26	IPI00027270	ipi.HUMAN.v3.62.fasta	17240.4	1	17	26	29	0.00955	0.6	ANGTTVHVGIHPSKVVITR	K	L	0.95	2.29	0.238	0	0	1	2	1986.12	90	108	TRUE
WG4	080626_08	60S ribosomal protein L26	IPI00027270	ipi.HUMAN.v3.62.fasta	17240.4	1	16	22	26	0.00769	0.593	ANGTTVHVGIHPSKVVITR	K	L	0.95	2.15	0.2	0	0	1	2	1986.12	90	108	TRUE
IGD4	080626_07	60S ribosomal protein L26	IPI00027270	ipi.HUMAN.v3.62.fasta	17240.4	1	17	26	29	0.00955	0.6	DDEVQVVR	K	G	0.95	3.08	0.369	1	0	0	2	959.479	52	59	TRUE
WG4	080626_08	60S ribosomal protein L26	IPI00027270	ipi.HUMAN.v3.62.fasta	17240.4	1	16	22	26	0.00769	0.593	DDEVQVVR	K	G	0.95	3.04	0.358	1	0	0	2	959.479	52	59	TRUE
IGD4	080626_07	60S ribosomal protein L26	IPI00027270	ipi.HUMAN.v3.62.fasta	17240.4	1	17	26	29	0.00955	0.6	EKANGTTVHVGIHPSK	R	V	0.95	2.64	0.223	0	1	1	2	1674.89	88	103	TRUE
WG4	080626_08	60S ribosomal protein L26	IPI00027270	ipi.HUMAN.v3.62.fasta	17240.4	1	16	22	26	0.00769	0.593	EKANGTTVHVGIHPSK	R	V	0.95	2.43	0.177	0	1	0	2	1674.89	88	103	TRUE
IGD4	080626_07	60S ribosomal protein L26	IPI00027270	ipi.HUMAN.v3.62.fasta	17240.4	1	17	26	29	0.00955	0.6	FNPFVTSDR	K	S	0.95	2.77	0.224	1	0	0	2	1082.53	3	11	TRUE
IGD4	080626_07	60S ribosomal protein L26	IPI00027270	ipi.HUMAN.v3.62.fasta	17240.4	1	17	26	29	0.00955	0.6	GKYKEETIEK	K	M	0.95	3.5	0.386	0	1	0	2	1224.65	133	142	TRUE
WG4	080626_08	60S ribosomal protein L26	IPI00027270	ipi.HUMAN.v3.62.fasta	17240.4	1	16	22	26	0.00769	0.593	GKYKEETIEK	K	M	0.95	2.52	0.372	1	1	0	2	1224.65	133	142	TRUE
IGD4	080626_07	60S ribosomal protein L26	IPI00027270	ipi.HUMAN.v3.62.fasta	17240.4	1	17	26	29	0.00955	0.6	GKYKEETIEKMQE	K	-	0.95	3.44	0.351	1	1	0	2	1628.78	133	145	TRUE
WG4	080626_08	60S ribosomal protein L26	IPI00027270	ipi.HUMAN.v3.62.fasta	17240.4	1	16	22	26	0.00769	0.593	GKYKEETIEKMQE	K	-	0.95	3.41	0.412	1	1	0	2	1628.78	133	145	TRUE
IGD4	080626_07	60S ribosomal protein L26	IPI00027270	ipi.HUMAN.v3.62.fasta	17240.4	1	17	26	29	0.00955	0.6	HFNAPSHIR	R	R	0.95	3.65	0.395	0	2	0	2	1078.55	18	26	TRUE
WG4	080626_08	60S ribosomal protein L26	IPI00027270	ipi.HUMAN.v3.62.fasta	17240.4	1	16	22	26	0.00769	0.593	HFNAPSHIR	R	R	0.95	3.36	0.459	2	1	0	2	1078.55	18	26	TRUE
IGD4	080626_07	60S ribosomal protein L26	IPI00027270	ipi.HUMAN.v3.62.fasta	17240.4	1	17	26	29	0.00955	0.6	HFNAPSHIRR	R	K	0.95	1.84	0.216	0	1	0	2	1234.66	18	27	TRUE
IGD4	080626_07	60S ribosomal protein L26	IPI00027270	ipi.HUMAN.v3.62.fasta	17240.4	1	17	26	29	0.00955	0.6	KDDEVQVVR	R	G	0.95	2.83	0.315	1	1	0	2	1087.57	51	59	TRUE
WG4	080626_08	60S ribosomal protein L26	IPI00027270	ipi.HUMAN.v3.62.fasta	17240.4	1	16	22	26	0.00769	0.593	KDDEVQVVR	R	G	0.95	3.22	0.378	1	0	0	2	1087.57	51	59	TRUE
IGD4	080626_07	60S ribosomal protein L26	IPI00027270	ipi.HUMAN.v3.62.fasta	17240.4	1	17	26	29	0.00955	0.6	KIMSSPLSK	R	E	0.946	2.67	0.122	1	0	0	2	990.565	28	36	TRUE
WG4	080626_08	60S ribosomal protein L26	IPI00027270	ipi.HUMAN.v3.62.fasta	17240.4	1	16	22	26	0.00769	0.593	KIMSSPLSK	R	E	0.95	2.28	0.324	3	0	0	2	1006.56	28	36	TRUE
IGD4	080626_07	60S ribosomal protein L26	IPI00027270	ipi.HUMAN.v3.62.fasta	17240.4	1	17	26	29	0.00955	0.6	KKYVIYIER	R	V	0.95	2.9	0.373	1	2	0	2	1211.71	76	84	TRUE
WG4	080626_08	60S ribosomal protein L26	IPI00027270	ipi.HUMAN.v3.62.fasta	17240.4	1	16	22	26	0.00769	0.593	KKYVIYIER	R	V	0.95	2.55	0.415	1	1	0	2	1211.71	76	84	TRUE
IGD4	080626_07	60S ribosomal protein L26	IPI00027270	ipi.HUMAN.v3.62.fasta	17240.4	1	17	26	29	0.00955	0.6	KYVIYIER	K	V	0.95	2.6	0.429	1	0	0	2	1083.62	77	84	TRUE
WG4	080626_08	60S ribosomal protein L26	IPI00027270	ipi.HUMAN.v3.62.fasta	17240.4	1	16	22	26	0.00769	0.593	KYVIYIER	K	V	0.95	2.54	0.34	1	0	0	2	1083.62	77	84	TRUE
IGD4	080626_07	60S ribosomal protein L26	IPI00027270	ipi.HUMAN.v3.62.fasta	17240.4	1	17	26	29	0.00955	0.6	MKFNPFVTSDR	-	S	0.95	3.23	0.426	1	0	0	2	1341.66	1	11	TRUE
WG4	080626_08	60S ribosomal protein L26	IPI00027270	ipi.HUMAN.v3.62.fasta	17240.4	1	16	22	26	0.00769	0.593	MKFNPFVTSDR	-	S	0.95	3.19	0.444	2	0	0	2	1357.66	1	11	TRUE
IGD4	080626_07	60S ribosomal protein L26	IPI00027270	ipi.HUMAN.v3.62.fasta	17240.4	1	17	26	29	0.00955	0.6	SMPIRKDDEVQVVR	R	G	0.95	2.5	0.408	1	1	1	2	1687.88	46	59	TRUE
WG4	080626_08	60S ribosomal protein L26	IPI00027270	ipi.HUMAN.v3.62.fasta	17240.4	1	16	22	26	0.00769	0.593	SMPIRKDDEVQVVR	R	G	0.95	3.44	0.426	1	1	0	2	1671.88	46	59	TRUE
WG4	080626_08	60S ribosomal protein L26	IPI00027270	ipi.HUMAN.v3.62.fasta	17240.4	1	16	22	26	0.00769	0.593	YKEETIEK	K	M	0.95	2.63	0.265	1	0	0	2	1039.53	135	142	TRUE
IGD4	080626_07	60S ribosomal protein L26	IPI00027270	ipi.HUMAN.v3.62.fasta	17240.4	1	17	26	29	0.00955	0.6	YKEETIEKMQE	K	-	0.95	2.93	0.329	1	1	0	2	1443.67	135	145	TRUE
WG4	080626_08	60S ribosomal protein L26	IPI00027270	ipi.HUMAN.v3.62.fasta	17240.4	1	16	22	26	0.00769	0.593	YKEETIEKMQE	K	-	0.95	3.78	0.307	1	0	0	2	1443.67	135	145	TRUE
IGD4	080626_07	60S ribosomal protein L26	IPI00027270	ipi.HUMAN.v3.62.fasta	17240.4	1	17	26	29	0.00955	0.6	YVIYIER	K	V	0.95	2.01	0.453	2	0	0	2	955.525	78	84	TRUE
WG4	080626_08	60S ribosomal protein L26	IPI00027270	ipi.HUMAN.v3.62.fasta	17240.4	1	16	22	26	0.00769	0.593	YVIYIER	K	V	0.95	2.55	0.346	1	0	0	2	955.525	78	84	TRUE
IGD4	080626_07	60S ribosomal protein L27	IPI00219155	ipi.HUMAN.v3.62.fasta	15780.4	1	3	4	5	0.00165	0.243	VVLVLAGR	K	Y	0.95	2.3	0.358	1	0	0	2	826.551	10	17	TRUE
WG4	080626_08	60S ribosomal protein L27	IPI00219155	ipi.HUMAN.v3.62.fasta	15780.4	1	4	5	5	0.00148	0.243	VVLVLAGR	K	Y	0.95	2.43	0.425	1	0	0	2	826.551	10	17	TRUE
IGD4	080626_07	60S ribosomal protein L27	IPI00219155	ipi.HUMAN.v3.62.fasta	15780.4	1	3	4	5	0.00165	0.243	VYNYNHLMPTR	K	Y	0.95	2.51	0.441	1	2	0	2	1407.68	74	84	TRUE
WG4	080626_08	60S ribosomal protein L27	IPI00219155	ipi.HUMAN.v3.62.fasta	15780.4	1	4	5	5	0.00148	0.243	VYNYNHLMPTR	K	Y	0.95	3.23	0.406	1	1	0	2	1423.68	74	84	TRUE
WG4	080626_08	60S ribosomal protein L27	IPI00219155	ipi.HUMAN.v3.62.fasta	15780.4	1	4	5	5	0.00148	0.243	YSVDIPLDK	R	T	0.95	2.02	0.25	1	0	0	2	1049.55	85	93	TRUE
IGD4	080626_07	60S ribosomal protein L27	IPI00219155	ipi.HUMAN.v3.62.fasta	15780.4	1	3	4	5	0.00165	0.243	YSVDIPLDKTVVNK	R	D	0.95	2.76	0.34	0	1	0	2	1590.87	85	98	TRUE
WG4	080626_08	60S ribosomal protein L27	IPI00219155	ipi.HUMAN.v3.62.fasta	15780.4	1	4	5	5	0.00148	0.243	YSVDIPLDKTVVNK	R	D	0.95	2.14	0.294	0	1	0	2	1590.87	85	98	TRUE
IGD4	080626_07	60S ribosomal protein L27a	IPI00456758	ipi.HUMAN.v3.62.fasta	16543.4	0.998	2	2	2	0.000659	0.142	LWTLVSEQTR	K	V	0.95	2.66	0.242	1	0	0	2	1232.66	78	87	TRUE
WG4	080626_08	60S ribosomal protein L27a	IPI00456758	ipi.HUMAN.v3.62.fasta	16543.4	0.998	2	2	2	0.000591	0.142	LWTLVSEQTR	K	V	0.95	2.78	0.313	1	0	0	2	1232.66	78	87	TRUE
IGD4	080626_07	60S ribosomal protein L27a	IPI00456758	ipi.HUMAN.v3.62.fasta	16543.4	0.998	2	2	2	0.000659	0.142	TGAAPIIDVVR	K	S	0.95	3.52	0.596	1	0	0	2	1111.65	95	105	TRUE
WG4	080626_08	60S ribosomal protein L27a	IPI00456758	ipi.HUMAN.v3.62.fasta	16543.4	0.998	2	2	2	0.000591	0.142	TGAAPIIDVVR	K	S	0.95	3.51	0.583	1	0	0	2	1111.65	95	105	TRUE
IGD4	080626_07	60S ribosomal protein L29	IPI00419919,IPI00796934	ipi.HUMAN.v3.62.fasta	17763	1	4	5	6	0.00198	0.233	AQAAAPASVPAQAPK	K	R	0.95	4.28	0.526	2	0	0	2	1377.75	135	149	TRUE
WG4	080626_08	60S ribosomal protein L29	IPI00419919,IPI00796934	ipi.HUMAN.v3.62.fasta	17763	1	3	4	5	0.00148	0.151	AQAAAPASVPAQAPK	K	R	0.95	4.21	0.557	2	0	0	2	1377.75	135	149	TRUE
IGD4	080626_07	60S ribosomal protein L29	IPI00419919,IPI00796934	ipi.HUMAN.v3.62.fasta	17763	1	4	5	6	0.00198	0.233	AQAAAPASVPAQAPKR	K	T	0.95	3.29	0.451	1	1	0	2	1533.85	135	150	TRUE
WG4	080626_08	60S ribosomal protein L29	IPI00419919,IPI00796934	ipi.HUMAN.v3.62.fasta	17763	1	3	4	5	0.00148	0.151	AQAAAPASVPAQAPKR	K	T	0.95	3.21	0.535	1	1	0	2	1533.85	135	150	TRUE
IGD4	080626_07	60S ribosomal protein L29	IPI00419919,IPI00796934	ipi.HUMAN.v3.62.fasta	17763	1	4	5	6	0.00198	0.233	LAYIAHPK	R	L	0.95	2.14	0.276	1	0	0	2	912.53	96	103	TRUE
WG4	080626_08	60S ribosomal protein L29	IPI00419919,IPI00796934	ipi.HUMAN.v3.62.fasta	17763	1	3	4	5	0.00148	0.151	LAYIAHPK	R	L	0.95	2.08	0.313	1	0	0	2	912.53	96	103	TRUE
IGD4	080626_07	60S ribosomal protein L29	IPI00419919,IPI00796934	ipi.HUMAN.v3.62.fasta	17763	1	4	5	6	0.00198	0.233	SQRYESLKGVDPK	R	F	0.95	2.82	0.247	1	0	0	2	1506.79	26	38	TRUE
IGD3	080626_05	60S ribosomal protein L3	IPI00550021	ipi.HUMAN.v3.62.fasta	46091.5	1	17	20	24	0.0058	0.375	AGMTHIVR	K	E	0.95	2.32	0.387	1	0	0	2	884.477	51	58	TRUE
WG3	080626_06	60S ribosomal protein L3	IPI00550021	ipi.HUMAN.v3.62.fasta	46091.5	1	13	17	25	0.00572	0.37	AGMTHIVR	K	E	0.95	2.66	0.367	1	0	0	2	884.477	51	58	TRUE
IGD3	080626_05	60S ribosomal protein L3	IPI00550021	ipi.HUMAN.v3.62.fasta	46091.5	1	17	20	24	0.0058	0.375	AHLMEIQVNGGTVAEK	K	L	0.95	2.98	0.301	0	1	0	2	1696.87	178	193	TRUE
WG3	080626_06	60S ribosomal protein L3	IPI00550021	ipi.HUMAN.v3.62.fasta	46091.5	1	13	17	25	0.00572	0.37	AHLMEIQVNGGTVAEK	K	L	0.95	3.48	0.36	0	1	0	2	1696.87	178	193	TRUE
IGD3	080626_05	60S ribosomal protein L3	IPI00550021	ipi.HUMAN.v3.62.fasta	46091.5	1	17	20	24	0.0058	0.375	DDPSKPVHLTAFLGYK	K	A	0.95	2.91	0.43	0	1	0	2	1787.93	35	50	TRUE
IGD1	080626_01	60S ribosomal protein L3	IPI00550021,IPI00651660,IPI00877635,IPI00941779	ipi.HUMAN.v3.62.fasta	40249.4	1	3	3	3	0.000898	0.137	ERLEQQVPVNQVFGQDEMIDVIGVTK	R	G	0.95	6.02	0.607	0	1	0	2	2971.52	147	172	TRUE
IGD3	080626_05	60S ribosomal protein L3	IPI00550021	ipi.HUMAN.v3.62.fasta	46091.5	1	17	20	24	0.0058	0.375	ERLEQQVPVNQVFGQDEMIDVIGVTK	R	G	0.95	5.23	0.557	0	1	0	2	2971.52	199	224	TRUE
WG3	080626_06	60S ribosomal protein L3	IPI00550021	ipi.HUMAN.v3.62.fasta	46091.5	1	13	17	25	0.00572	0.37	ERLEQQVPVNQVFGQDEMIDVIGVTK	R	G	0.95	6.12	0.608	0	2	0	2	2971.52	199	224	TRUE
IGD3	080626_05	60S ribosomal protein L3	IPI00550021	ipi.HUMAN.v3.62.fasta	46091.5	1	17	20	24	0.0058	0.375	HGSLGFLPR	R	K	0.95	3.37	0.363	2	0	0	2	983.542	11	19	TRUE
WG3	080626_06	60S ribosomal protein L3	IPI00550021	ipi.HUMAN.v3.62.fasta	46091.5	1	13	17	25	0.00572	0.37	HGSLGFLPR	R	K	0.95	2.97	0.409	2	0	0	2	983.542	11	19	TRUE
IGD3	080626_05	60S ribosomal protein L3	IPI00550021	ipi.HUMAN.v3.62.fasta	46091.5	1	17	20	24	0.0058	0.375	IGQGYLIKDGK	K	L	0.95	3.35	0.387	1	0	0	2	1191.67	287	297	TRUE
IGD3	080626_05	60S ribosomal protein L3	IPI00550021	ipi.HUMAN.v3.62.fasta	46091.5	1	17	20	24	0.0058	0.375	KAFMGPLKK	K	D	0.95	2.34	0.334	1	0	0	2	1035.6	386	394	TRUE
IGD3	080626_05	60S ribosomal protein L3	IPI00550021	ipi.HUMAN.v3.62.fasta	46091.5	1	17	20	24	0.0058	0.375	KAHLMEIQVNGGTVAEK	K	L	0.95	2.7	0.214	0	1	0	2	1840.96	177	193	TRUE
WG3	080626_06	60S ribosomal protein L3	IPI00550021	ipi.HUMAN.v3.62.fasta	46091.5	1	13	17	25	0.00572	0.37	KAHLMEIQVNGGTVAEK	K	L	0.95	3.67	0.325	0	1	0	2	1840.96	177	193	TRUE
IGD3	080626_05	60S ribosomal protein L3	IPI00550021	ipi.HUMAN.v3.62.fasta	46091.5	1	17	20	24	0.0058	0.375	KVACIGAWHPAR	R	V	0.95	3.27	0.422	0	1	0	2	1365.72	250	261	TRUE
IGD1	080626_01	60S ribosomal protein L3	IPI00550021,IPI00651660,IPI00877635,IPI00941779	ipi.HUMAN.v3.62.fasta	40249.4	1	3	3	3	0.000898	0.137	LEQQVPVNQVFGQDEMIDVIGVTK	R	G	0.95	3.5	0.402	0	1	0	2	2686.38	149	172	TRUE
IGD3	080626_05	60S ribosomal protein L3	IPI00550021	ipi.HUMAN.v3.62.fasta	46091.5	1	17	20	24	0.0058	0.375	LEQQVPVNQVFGQDEMIDVIGVTK	R	G	0.95	4.74	0.472	0	1	0	2	2686.38	201	224	TRUE
WG3	080626_06	60S ribosomal protein L3	IPI00550021	ipi.HUMAN.v3.62.fasta	46091.5	1	13	17	25	0.00572	0.37	LEQQVPVNQVFGQDEMIDVIGVTK	R	G	0.95	3.8	0.523	0	2	0	2	2686.38	201	224	TRUE
IGD3	080626_05	60S ribosomal protein L3	IPI00550021	ipi.HUMAN.v3.62.fasta	46091.5	1	17	20	24	0.0058	0.375	LIKNNASTDYDLSDK	K	S	0.95	3.82	0.515	1	1	0	2	1696.84	298	312	TRUE
IGD3	080626_05	60S ribosomal protein L3	IPI00550021	ipi.HUMAN.v3.62.fasta	46091.5	1	17	20	24	0.0058	0.375	NNASTDYDLSDK	K	S	0.95	3.41	0.559	2	0	0	2	1342.58	301	312	TRUE
WG3	080626_06	60S ribosomal protein L3	IPI00550021	ipi.HUMAN.v3.62.fasta	46091.5	1	13	17	25	0.00572	0.37	NNASTDYDLSDK	K	S	0.95	3.49	0.544	2	0	0	2	1342.58	301	312	TRUE
IGD3	080626_05	60S ribosomal protein L3	IPI00550021	ipi.HUMAN.v3.62.fasta	46091.5	1	17	20	24	0.0058	0.375	QLEKDFSSMKK	K	Y	0.95	2.87	0.224	0	1	0	2	1340.69	145	155	TRUE
WG3	080626_06	60S ribosomal protein L3	IPI00550021	ipi.HUMAN.v3.62.fasta	46091.5	1	13	17	25	0.00572	0.37	QLEKDFSSMKK	K	Y	0.95	3.12	0.243	0	1	0	2	1340.69	145	155	TRUE
IGD3	080626_05	60S ribosomal protein L3	IPI00550021	ipi.HUMAN.v3.62.fasta	46091.5	1	17	20	24	0.0058	0.375	SFPKDDPSKPVHLTAFLGYK	K	A	0.95	3.87	0.56	0	2	2	2	2247.18	31	50	TRUE
WG3	080626_06	60S ribosomal protein L3	IPI00550021	ipi.HUMAN.v3.62.fasta	46091.5	1	13	17	25	0.00572	0.37	SFPKDDPSKPVHLTAFLGYK	K	A	0.95	3.19	0.565	0	3	2	2	2247.18	31	50	TRUE
IGD1	080626_01	60S ribosomal protein L3	IPI00550021,IPI00651660,IPI00877635,IPI00941779	ipi.HUMAN.v3.62.fasta	40249.4	1	3	3	3	0.000898	0.137	SINPLGGFVHYGEVTNDFVMLK	K	G	0.95	3.24	0.378	0	1	0	2	2453.22	261	282	TRUE
WG3	080626_06	60S ribosomal protein L3	IPI00550021	ipi.HUMAN.v3.62.fasta	46091.5	1	13	17	25	0.00572	0.37	SINPLGGFVHYGEVTNDFVMLK	K	G	0.95	4.26	0.45	0	2	0	2	2453.22	313	334	TRUE
IGD3	080626_05	60S ribosomal protein L3	IPI00550021	ipi.HUMAN.v3.62.fasta	46091.5	1	17	20	24	0.0058	0.375	TVFAEHISDECK	K	R	0.95	4.3	0.48	1	1	0	2	1435.65	104	115	TRUE
WG3	080626_06	60S ribosomal protein L3	IPI00550021	ipi.HUMAN.v3.62.fasta	46091.5	1	13	17	25	0.00572	0.37	TVFAEHISDECK	K	R	0.95	4	0.459	1	1	0	2	1435.65	104	115	TRUE
IGD3	080626_05	60S ribosomal protein L3	IPI00550021	ipi.HUMAN.v3.62.fasta	46091.5	1	17	20	24	0.0058	0.375	TVFAEHISDECKR	K	R	0.95	3.54	0.544	1	0	0	2	1591.75	104	116	TRUE
WG3	080626_06	60S ribosomal protein L3	IPI00550021	ipi.HUMAN.v3.62.fasta	46091.5	1	13	17	25	0.00572	0.37	TVFAEHISDECKR	K	R	0.95	4.01	0.498	1	1	0	2	1591.75	104	116	TRUE
IGD3	080626_05	60S ribosomal protein L3	IPI00550021	ipi.HUMAN.v3.62.fasta	46091.5	1	17	20	24	0.0058	0.375	VACIGAWHPAR	K	V	0.95	2.05	0.354	0	1	0	2	1237.63	251	261	TRUE
WG3	080626_06	60S ribosomal protein L3	IPI00550021	ipi.HUMAN.v3.62.fasta	46091.5	1	13	17	25	0.00572	0.37	VACIGAWHPAR	K	V	0.95	3.15	0.465	1	1	0	2	1237.63	251	261	TRUE
IGD4	080626_07	60S ribosomal protein L31	IPI00026302,IPI00848331,IPI00856058,IPI00915795,IPI00916315,IPI00916572,IPI00917298,IPI00917675	ipi.HUMAN.v3.62.fasta	13937.7	0.998	2	2	2	0.000659	0.15	EYTINIHKR	R	I	0.95	2.33	0.251	1	0	0	2	1173.64	24	32	TRUE
IGD4	080626_07	60S ribosomal protein L31	IPI00026302,IPI00848331,IPI00856058,IPI00915795,IPI00916315,IPI00916572,IPI00917298,IPI00917675	ipi.HUMAN.v3.62.fasta	13937.7	0.998	2	2	2	0.000659	0.15	SAINEVVTR	R	E	0.95	2.33	0.192	1	0	0	2	988.542	15	23	TRUE
IGD4	080626_07	60S ribosomal protein L35	IPI00412607	ipi.HUMAN.v3.62.fasta	14534.5	1	4	5	5	0.00165	0.293	QLDDLKVELSQLR	K	V	0.95	3.22	0.387	1	0	0	2	1556.86	20	32	TRUE
WG4	080626_08	60S ribosomal protein L35	IPI00412607	ipi.HUMAN.v3.62.fasta	14534.5	1	5	7	7	0.00207	0.374	QLDDLKVELSQLR	K	V	0.95	3.34	0.382	1	1	0	2	1556.86	20	32	TRUE
WG4	080626_08	60S ribosomal protein L35	IPI00412607	ipi.HUMAN.v3.62.fasta	14534.5	1	5	7	7	0.00207	0.374	RLNKHEENLK	R	T	0.95	2.88	0.228	0	1	0	2	1280.71	94	103	TRUE
IGD4	080626_07	60S ribosomal protein L35	IPI00412607	ipi.HUMAN.v3.62.fasta	14534.5	1	4	5	5	0.00165	0.293	VLTVINQTQK	R	E	0.95	3.06	0.373	1	0	0	2	1143.67	57	66	TRUE
WG4	080626_08	60S ribosomal protein L35	IPI00412607	ipi.HUMAN.v3.62.fasta	14534.5	1	5	7	7	0.00207	0.374	VLTVINQTQK	R	E	0.95	2.82	0.399	1	0	0	2	1143.67	57	66	TRUE
IGD4	080626_07	60S ribosomal protein L35	IPI00412607	ipi.HUMAN.v3.62.fasta	14534.5	1	4	5	5	0.00165	0.293	VLTVINQTQKENLR	R	K	0.95	3.97	0.438	1	0	0	2	1655.94	57	70	TRUE
WG4	080626_08	60S ribosomal protein L35	IPI00412607	ipi.HUMAN.v3.62.fasta	14534.5	1	5	7	7	0.00207	0.374	VLTVINQTQKENLR	R	K	0.95	3.95	0.456	1	1	0	2	1655.94	57	70	TRUE
IGD4	080626_07	60S ribosomal protein L35	IPI00412607	ipi.HUMAN.v3.62.fasta	14534.5	1	4	5	5	0.00165	0.293	YKPLDLRPK	K	K	0.95	2.22	0.353	1	1	0	2	1129.67	78	86	TRUE
WG4	080626_08	60S ribosomal protein L35	IPI00412607	ipi.HUMAN.v3.62.fasta	14534.5	1	5	7	7	0.00207	0.374	YKPLDLRPK	K	K	0.95	2.1	0.228	0	1	0	2	1129.67	78	86	TRUE
IGD4	080626_07	60S ribosomal protein L36a-like	IPI00056494,IPI00790743	ipi.HUMAN.v3.62.fasta	15763.6	0.999	2	2	2	0.000659	0.123	DSLYAQGR	K	R	0.95	1.96	0.371	1	0	0	2	909.442	63	70	TRUE
IGD4	080626_07	60S ribosomal protein L36a-like	IPI00056494,IPI00790743	ipi.HUMAN.v3.62.fasta	15763.6	0.999	2	2	2	0.000659	0.123	LECVEPNCR	R	S	0.95	2.21	0.224	1	0	0	2	1176.51	102	110	TRUE
IGD5	080626_09	60S ribosomal protein L38	IPI00215790	ipi.HUMAN.v3.62.fasta	8200.5	1	8	11	20	0.0224	0.571	DFLLTAR	K	R	0.95	1.87	0.313	1	0	0	2	835.467	10	16	TRUE
IGD5	080626_09	60S ribosomal protein L38	IPI00215790	ipi.HUMAN.v3.62.fasta	8200.5	1	8	11	20	0.0224	0.571	IEEIKDFLLTAR	K	R	0.95	2.83	0.321	0	1	0	2	1447.82	5	16	TRUE
IGD5	080626_09	60S ribosomal protein L38	IPI00215790	ipi.HUMAN.v3.62.fasta	8200.5	1	8	11	20	0.0224	0.571	KIEEIKDFLLTAR	R	R	0.95	4.36	0.548	1	1	0	2	1575.91	4	16	TRUE
WG5	080626_10	60S ribosomal protein L38	IPI00215790	ipi.HUMAN.v3.62.fasta	8200.5	1	5	7	17	0.0208	0.529	KIEEIKDFLLTAR	R	R	0.95	3.16	0.477	0	1	0	2	1575.91	4	16	TRUE
IGD5	080626_09	60S ribosomal protein L38	IPI00215790	ipi.HUMAN.v3.62.fasta	8200.5	1	8	11	20	0.0224	0.571	LKQSLPPGLAVK	K	E	0.95	2.63	0.526	3	3	0	2	1250.78	56	67	TRUE
WG5	080626_10	60S ribosomal protein L38	IPI00215790	ipi.HUMAN.v3.62.fasta	8200.5	1	5	7	17	0.0208	0.529	LKQSLPPGLAVK	K	E	0.95	2.64	0.528	3	4	0	2	1250.78	56	67	TRUE
IGD5	080626_09	60S ribosomal protein L38	IPI00215790	ipi.HUMAN.v3.62.fasta	8200.5	1	8	11	20	0.0224	0.571	QSLPPGLAVK	K	E	0.95	2.38	0.386	4	0	0	2	1009.6	58	67	TRUE
WG5	080626_10	60S ribosomal protein L38	IPI00215790	ipi.HUMAN.v3.62.fasta	8200.5	1	5	7	17	0.0208	0.529	QSLPPGLAVK	K	E	0.95	2.05	0.376	5	0	0	2	1009.6	58	67	TRUE
IGD5	080626_09	60S ribosomal protein L38	IPI00215790	ipi.HUMAN.v3.62.fasta	8200.5	1	8	11	20	0.0224	0.571	YLYTLVITDK	R	E	0.95	2.85	0.437	1	0	0	2	1228.68	41	50	TRUE
WG5	080626_10	60S ribosomal protein L38	IPI00215790	ipi.HUMAN.v3.62.fasta	8200.5	1	5	7	17	0.0208	0.529	YLYTLVITDK	R	E	0.95	2.99	0.45	2	0	0	2	1228.68	41	50	TRUE
IGD5	080626_09	60S ribosomal protein L38	IPI00215790	ipi.HUMAN.v3.62.fasta	8200.5	1	8	11	20	0.0224	0.571	YLYTLVITDKEK	R	A	0.95	3.14	0.418	2	2	0	2	1485.82	41	52	TRUE
WG5	080626_10	60S ribosomal protein L38	IPI00215790	ipi.HUMAN.v3.62.fasta	8200.5	1	5	7	17	0.0208	0.529	YLYTLVITDKEK	R	A	0.95	3.71	0.511	1	1	0	2	1485.82	41	52	TRUE
IGD5	080626_09	60S ribosomal protein L38	IPI00215790	ipi.HUMAN.v3.62.fasta	8200.5	1	8	11	20	0.0224	0.571	YLYTLVITDKEKAEK	R	L	0.95	2.47	0.428	0	1	0	2	1813.99	41	55	TRUE
IGD3	080626_05	60S ribosomal protein L4	IPI00003918,IPI00795303,IPI00941047	ipi.HUMAN.v3.62.fasta	45996	1	5	5	5	0.00121	0.186	APIRPDIVNFVHTNLR	K	K	0.95	2.8	0.301	0	0	1	2	1862.04	30	45	TRUE
WG3	080626_06	60S ribosomal protein L4	IPI00003918,IPI00795303,IPI00941047	ipi.HUMAN.v3.62.fasta	45996	1	5	5	6	0.00137	0.184	APIRPDIVNFVHTNLR	K	K	0.95	2.62	0.302	0	0	1	2	1862.04	30	45	TRUE
IGD1	080626_01	60S ribosomal protein L4	IPI00003918,IPI00795303,IPI00878133,IPI00908662,IPI00941047	ipi.HUMAN.v3.62.fasta	45996	0.998	2	2	2	0.000599	0.0531	FCIWTESAFR	R	K	0.95	3.11	0.405	1	0	0	2	1316.61	257	266	TRUE
IGD3	080626_05	60S ribosomal protein L4	IPI00003918,IPI00795303,IPI00941047	ipi.HUMAN.v3.62.fasta	45996	1	5	5	5	0.00121	0.186	FCIWTESAFR	R	K	0.95	2.07	0.335	1	0	0	2	1316.61	257	266	TRUE
WG3	080626_06	60S ribosomal protein L4	IPI00003918,IPI00795303,IPI00941047	ipi.HUMAN.v3.62.fasta	45996	1	5	5	6	0.00137	0.184	ILKSPEIQR	R	A	0.95	2.01	0.233	0	1	0	2	1083.65	300	308	TRUE
IGD3	080626_05	60S ribosomal protein L4	IPI00003918,IPI00795303,IPI00941047	ipi.HUMAN.v3.62.fasta	45996	1	5	5	5	0.00121	0.186	KLDELYGTWR	R	K	0.95	2.83	0.321	1	0	0	2	1280.66	267	276	TRUE
WG3	080626_06	60S ribosomal protein L4	IPI00003918,IPI00795303,IPI00941047	ipi.HUMAN.v3.62.fasta	45996	1	5	5	6	0.00137	0.184	KLDELYGTWR	R	K	0.95	2.75	0.407	1	0	0	2	1280.66	267	276	TRUE
IGD1	080626_01	60S ribosomal protein L4	IPI00003918,IPI00795303,IPI00878133,IPI00908662,IPI00941047	ipi.HUMAN.v3.62.fasta	45996	0.998	2	2	2	0.000599	0.0531	NIPGITLLNVSK	R	L	0.95	1.96	0.295	1	0	0	2	1268.76	231	242	TRUE
IGD3	080626_05	60S ribosomal protein L4	IPI00003918,IPI00795303,IPI00941047	ipi.HUMAN.v3.62.fasta	45996	1	5	5	5	0.00121	0.186	QPYAVSELAGHQTSAESWGTGR	R	A	0.95	4.26	0.485	0	1	0	2	2332.1	50	71	TRUE
WG3	080626_06	60S ribosomal protein L4	IPI00003918,IPI00795303,IPI00941047	ipi.HUMAN.v3.62.fasta	45996	1	5	5	6	0.00137	0.184	QPYAVSELAGHQTSAESWGTGR	R	A	0.95	3.25	0.566	0	1	0	2	2332.1	50	71	TRUE
IGD3	080626_05	60S ribosomal protein L4	IPI00003918,IPI00795303,IPI00941047	ipi.HUMAN.v3.62.fasta	45996	1	5	5	5	0.00121	0.186	YAICSALAASALPALVMSK	R	G	0.95	3.39	0.494	1	0	0	2	1937.02	122	140	TRUE
WG3	080626_06	60S ribosomal protein L4	IPI00003918,IPI00795303,IPI00941047	ipi.HUMAN.v3.62.fasta	45996	1	5	5	6	0.00137	0.184	YAICSALAASALPALVMSK	R	G	0.95	4.47	0.592	2	0	0	2	1937.02	122	140	TRUE
WG3	080626_06	60S ribosomal protein L6	IPI00329389,IPI00790342,IPI00867533	ipi.HUMAN.v3.62.fasta	32855.4	0.998	2	2	2	0.000458	0.0865	AIPQLQGYLR	K	S	0.95	2.47	0.346	1	0	0	2	1158.66	264	273	TRUE
WG3	080626_06	60S ribosomal protein L6	IPI00329389,IPI00790342,IPI00867533	ipi.HUMAN.v3.62.fasta	32855.4	0.998	2	2	2	0.000458	0.0865	ASITPGTILIILTGR	R	H	0.95	3.77	0.661	1	0	0	2	1525.93	142	156	TRUE
WG4	080626_08	60S ribosomal protein L8	IPI00012772,IPI00797230	ipi.HUMAN.v3.62.fasta	28006.8	1	3	3	3	0.000887	0.152	ASGNYATVISHNPETK	R	K	0.95	3.98	0.433	1	0	0	2	1688.82	129	144	TRUE
IGD4	080626_07	60S ribosomal protein L8	IPI00012772,IPI00797230	ipi.HUMAN.v3.62.fasta	28006.8	1	2	2	2	0.000659	0.0895	AVVGVVAGGGR	R	I	0.95	2.95	0.414	1	0	0	2	941.553	164	174	TRUE
WG4	080626_08	60S ribosomal protein L8	IPI00012772,IPI00797230	ipi.HUMAN.v3.62.fasta	28006.8	1	3	3	3	0.000887	0.152	AVVGVVAGGGR	R	I	0.95	2.95	0.392	1	0	0	2	941.553	164	174	TRUE
IGD4	080626_07	60S ribosomal protein L8	IPI00012772,IPI00797230	ipi.HUMAN.v3.62.fasta	28006.8	1	2	2	2	0.000659	0.0895	GIVKDIIHDPGR	K	G	0.95	2.63	0.355	0	1	0	2	1319.74	43	54	TRUE
WG4	080626_08	60S ribosomal protein L8	IPI00012772,IPI00797230	ipi.HUMAN.v3.62.fasta	28006.8	1	3	3	3	0.000887	0.152	GIVKDIIHDPGR	K	G	0.95	2.62	0.349	0	1	0	2	1319.74	43	54	TRUE
IGD4	080626_07	60S ribosomal protein L9	IPI00031691	ipi.HUMAN.v3.62.fasta	21845.7	1	6	7	11	0.00362	0.312	DFNHINVELSLLGK	R	K	0.95	3.99	0.376	0	1	0	2	1598.85	37	50	TRUE
WG4	080626_08	60S ribosomal protein L9	IPI00031691	ipi.HUMAN.v3.62.fasta	21845.7	1	8	11	15	0.00444	0.411	DFNHINVELSLLGK	R	K	0.95	4.02	0.451	1	1	0	2	1598.85	37	50	TRUE
IGD4	080626_07	60S ribosomal protein L9	IPI00031691	ipi.HUMAN.v3.62.fasta	21845.7	1	6	7	11	0.00362	0.312	FLDGIYVSEK	K	G	0.95	3.74	0.304	2	0	0	2	1170.6	175	184	TRUE
WG4	080626_08	60S ribosomal protein L9	IPI00031691	ipi.HUMAN.v3.62.fasta	21845.7	1	8	11	15	0.00444	0.411	FLDGIYVSEK	K	G	0.95	3.94	0.295	2	0	0	2	1170.6	175	184	TRUE
IGD4	080626_07	60S ribosomal protein L9	IPI00031691	ipi.HUMAN.v3.62.fasta	21845.7	1	6	7	11	0.00362	0.312	GRTVIVKGPR	K	G	0.95	2.56	0.395	0	1	0	2	1082.68	22	31	TRUE
WG4	080626_08	60S ribosomal protein L9	IPI00031691	ipi.HUMAN.v3.62.fasta	21845.7	1	8	11	15	0.00444	0.411	GRTVIVKGPR	K	G	0.95	2.53	0.347	0	1	0	2	1082.68	22	31	TRUE
IGD4	080626_07	60S ribosomal protein L9	IPI00031691	ipi.HUMAN.v3.62.fasta	21845.7	1	6	7	11	0.00362	0.312	KFLDGIYVSEK	R	G	0.95	3.45	0.393	2	2	0	2	1298.7	174	184	TRUE
WG4	080626_08	60S ribosomal protein L9	IPI00031691	ipi.HUMAN.v3.62.fasta	21845.7	1	8	11	15	0.00444	0.411	KFLDGIYVSEK	R	G	0.95	3.07	0.354	2	2	0	2	1298.7	174	184	TRUE
IGD4	080626_07	60S ribosomal protein L9	IPI00031691	ipi.HUMAN.v3.62.fasta	21845.7	1	6	7	11	0.00362	0.312	MRPGVACSVSQAQK	R	D	0.95	3.55	0.521	1	0	0	2	1534.75	128	141	TRUE
WG4	080626_08	60S ribosomal protein L9	IPI00031691	ipi.HUMAN.v3.62.fasta	21845.7	1	8	11	15	0.00444	0.411	MRPGVACSVSQAQK	R	D	0.95	3.29	0.37	1	1	0	2	1534.75	128	141	TRUE
IGD4	080626_07	60S ribosomal protein L9	IPI00031691	ipi.HUMAN.v3.62.fasta	21845.7	1	6	7	11	0.00362	0.312	TICSHVQNMIK	R	G	0.95	3.63	0.498	2	0	0	2	1330.66	72	82	TRUE
WG4	080626_08	60S ribosomal protein L9	IPI00031691	ipi.HUMAN.v3.62.fasta	21845.7	1	8	11	15	0.00444	0.411	TICSHVQNMIK	R	G	0.95	3.77	0.404	2	0	0	2	1330.66	72	82	TRUE
WG4	080626_08	60S ribosomal protein L9	IPI00031691	ipi.HUMAN.v3.62.fasta	21845.7	1	8	11	15	0.00444	0.411	TILSNQTVDIPENVDITLK	K	G	0.95	4.85	0.594	1	0	0	2	2113.14	3	21	TRUE
WG4	080626_08	60S ribosomal protein L9	IPI00031691	ipi.HUMAN.v3.62.fasta	21845.7	1	8	11	15	0.00444	0.411	TVIVKGPR	R	G	0.95	2.49	0.401	1	0	0	2	869.557	24	31	TRUE
IGD2	080626_03	69 kDa protein	IPI00172590,IPI00658145	ipi.HUMAN.v3.62.fasta	69299.7	1	3	3	3	0.000612	0.0573	AVMQVFTEWLR	R	D	0.95	2.76	0.284	1	0	0	2	1379.71	436	446	TRUE
IGD2	080626_03	69 kDa protein	IPI00172590,IPI00658145	ipi.HUMAN.v3.62.fasta	69299.7	1	3	3	3	0.000612	0.0573	SCDLLLFLR	K	D	0.95	3.03	0.376	1	0	0	2	1136.61	544	552	TRUE
WG2	080626_04	69 kDa protein	IPI00172590,IPI00658145	ipi.HUMAN.v3.62.fasta	88101.4	1	2	2	2	0.000395	0.0317	SCDLLLFLR	K	D	0.95	2.59	0.294	1	0	0	2	1136.61	719	727	TRUE
IGD2	080626_03	69 kDa protein	IPI00172590,IPI00658145	ipi.HUMAN.v3.62.fasta	69299.7	1	3	3	3	0.000612	0.0573	SPVFSSSDGSLWETVAR	R	A	0.95	4.72	0.6	1	0	0	2	1824.88	94	110	TRUE
WG2	080626_04	69 kDa protein	IPI00172590,IPI00658145	ipi.HUMAN.v3.62.fasta	88101.4	1	2	2	2	0.000395	0.0317	SPVFSSSDGSLWETVAR	R	A	0.95	4.88	0.597	1	0	0	2	1824.88	269	285	TRUE
IGD2	080626_03	6-phosphofructokinase type C	IPI00009790	ipi.HUMAN.v3.62.fasta	85579.4	1	28	37	50	0.0102	0.417	AIGVLTSGGDAQGMNAAVR	K	A	0.95	5.67	0.568	2	0	0	2	1803.9	26	44	TRUE	IPI00332371
WG2	080626_04	6-phosphofructokinase type C	IPI00009790	ipi.HUMAN.v3.62.fasta	85579.4	1	29	39	53	0.0105	0.454	AIGVLTSGGDAQGMNAAVR	K	A	0.95	5.05	0.511	2	1	0	2	1803.9	26	44	TRUE	IPI00332371
IGD2	080626_03	6-phosphofructokinase type C	IPI00009790	ipi.HUMAN.v3.62.fasta	85579.4	1	28	37	50	0.0102	0.417	AMEWITAK	R	L	0.95	2.45	0.248	2	0	0	2	949.481	693	700	TRUE
WG2	080626_04	6-phosphofructokinase type C	IPI00009790	ipi.HUMAN.v3.62.fasta	85579.4	1	29	39	53	0.0105	0.454	AMEWITAK	R	L	0.95	2.7	0.254	1	0	0	2	949.481	693	700	TRUE
IGD2	080626_03	6-phosphofructokinase type C	IPI00009790	ipi.HUMAN.v3.62.fasta	85579.4	1	28	37	50	0.0102	0.417	ASYDVSDSGQLEHVQPWSV	K	-	0.95	3.82	0.534	1	0	0	2	2103.96	766	784	TRUE
WG2	080626_04	6-phosphofructokinase type C	IPI00009790	ipi.HUMAN.v3.62.fasta	85579.4	1	29	39	53	0.0105	0.454	ASYDVSDSGQLEHVQPWSV	K	-	0.95	2.97	0.354	1	0	0	2	2103.96	766	784	TRUE
IGD2	080626_03	6-phosphofructokinase type C	IPI00009790	ipi.HUMAN.v3.62.fasta	85579.4	1	28	37	50	0.0102	0.417	DLQSNVEHLTEK	R	M	0.95	3.39	0.384	1	0	0	2	1412.7	614	625	TRUE
WG2	080626_04	6-phosphofructokinase type C	IPI00009790	ipi.HUMAN.v3.62.fasta	85579.4	1	29	39	53	0.0105	0.454	DLQSNVEHLTEK	R	M	0.95	3.62	0.471	1	0	0	2	1412.7	614	625	TRUE
IGD2	080626_03	6-phosphofructokinase type C	IPI00009790	ipi.HUMAN.v3.62.fasta	85579.4	1	28	37	50	0.0102	0.417	EIGWTDVGGWTGQGGSILGTK	K	R	0.95	5.51	0.597	1	1	0	2	2119.05	460	480	TRUE
WG2	080626_04	6-phosphofructokinase type C	IPI00009790	ipi.HUMAN.v3.62.fasta	85579.4	1	29	39	53	0.0105	0.454	EIGWTDVGGWTGQGGSILGTK	K	R	0.95	5.37	0.642	1	1	0	2	2119.05	460	480	TRUE
IGD2	080626_03	6-phosphofructokinase type C	IPI00009790	ipi.HUMAN.v3.62.fasta	85579.4	1	28	37	50	0.0102	0.417	ELVVTQLGYDTR	K	V	0.95	4.32	0.506	1	0	0	2	1393.73	290	301	TRUE
WG2	080626_04	6-phosphofructokinase type C	IPI00009790	ipi.HUMAN.v3.62.fasta	85579.4	1	29	39	53	0.0105	0.454	ELVVTQLGYDTR	K	V	0.95	4.42	0.457	1	0	0	2	1393.73	290	301	TRUE
IGD2	080626_03	6-phosphofructokinase type C	IPI00009790	ipi.HUMAN.v3.62.fasta	85579.4	1	28	37	50	0.0102	0.417	EWSGLLEELAR	K	N	0.95	3.48	0.373	2	0	0	2	1302.67	140	150	TRUE
WG2	080626_04	6-phosphofructokinase type C	IPI00009790	ipi.HUMAN.v3.62.fasta	85579.4	1	29	39	53	0.0105	0.454	EWSGLLEELAR	K	N	0.95	3.27	0.348	2	0	0	2	1302.67	140	150	TRUE
IGD2	080626_03	6-phosphofructokinase type C	IPI00009790	ipi.HUMAN.v3.62.fasta	85579.4	1	28	37	50	0.0102	0.417	FLEHLSGAGK	K	A	0.95	2.25	0.228	1	1	0	2	1058.56	16	25	TRUE
IGD2	080626_03	6-phosphofructokinase type C	IPI00009790	ipi.HUMAN.v3.62.fasta	85579.4	1	28	37	50	0.0102	0.417	FTTDDSICVLGISK	K	R	0.95	4.02	0.46	1	0	0	2	1555.77	711	724	TRUE
WG2	080626_04	6-phosphofructokinase type C	IPI00009790	ipi.HUMAN.v3.62.fasta	85579.4	1	29	39	53	0.0105	0.454	FTTDDSICVLGISK	K	R	0.95	3.96	0.487	1	0	0	2	1555.77	711	724	TRUE
WG2	080626_04	6-phosphofructokinase type C	IPI00009790	ipi.HUMAN.v3.62.fasta	85579.4	1	29	39	53	0.0105	0.454	GITNLCVIGGDGSLTGANLFRK	R	E	0.95	2.54	0.383	0	1	0	2	2263.19	118	139	TRUE
IGD2	080626_03	6-phosphofructokinase type C	IPI00009790	ipi.HUMAN.v3.62.fasta	85579.4	1	28	37	50	0.0102	0.417	IIEVVDAIMTTAQSHQR	R	T	0.95	4.87	0.589	1	2	0	2	1912	194	210	TRUE
WG2	080626_04	6-phosphofructokinase type C	IPI00009790	ipi.HUMAN.v3.62.fasta	85579.4	1	29	39	53	0.0105	0.454	IIEVVDAIMTTAQSHQR	R	T	0.95	5.25	0.593	1	4	0	2	1912	194	210	TRUE
IGD2	080626_03	6-phosphofructokinase type C	IPI00009790	ipi.HUMAN.v3.62.fasta	85579.4	1	28	37	50	0.0102	0.417	IKELVVTQLGYDTR	K	V	0.95	4.69	0.525	1	1	0	2	1634.91	288	301	TRUE
WG2	080626_04	6-phosphofructokinase type C	IPI00009790	ipi.HUMAN.v3.62.fasta	85579.4	1	29	39	53	0.0105	0.454	IKELVVTQLGYDTR	K	V	0.95	4.92	0.559	1	0	0	2	1634.91	288	301	TRUE
IGD2	080626_03	6-phosphofructokinase type C	IPI00009790	ipi.HUMAN.v3.62.fasta	85579.4	1	28	37	50	0.0102	0.417	KEWSGLLEELAR	R	N	0.95	3.36	0.462	1	0	0	2	1430.76	139	150	TRUE
WG2	080626_04	6-phosphofructokinase type C	IPI00009790	ipi.HUMAN.v3.62.fasta	85579.4	1	29	39	53	0.0105	0.454	KEWSGLLEELAR	R	N	0.95	3.15	0.378	1	0	0	2	1430.76	139	150	TRUE
IGD2	080626_03	6-phosphofructokinase type C	IPI00009790	ipi.HUMAN.v3.62.fasta	85579.4	1	28	37	50	0.0102	0.417	KFLEHLSGAGK	R	A	0.95	3.39	0.386	0	1	0	2	1186.66	15	25	TRUE
WG2	080626_04	6-phosphofructokinase type C	IPI00009790	ipi.HUMAN.v3.62.fasta	85579.4	1	29	39	53	0.0105	0.454	KFLEHLSGAGK	R	A	0.95	2.59	0.42	1	1	0	2	1186.66	15	25	TRUE
IGD2	080626_03	6-phosphofructokinase type C	IPI00009790	ipi.HUMAN.v3.62.fasta	85579.4	1	28	37	50	0.0102	0.417	KNVLGHMQQGGAPSPFDR	R	N	0.95	4.33	0.416	0	1	0	2	1938.96	666	683	TRUE
WG2	080626_04	6-phosphofructokinase type C	IPI00009790	ipi.HUMAN.v3.62.fasta	85579.4	1	29	39	53	0.0105	0.454	KNVLGHMQQGGAPSPFDR	R	N	0.95	4.5	0.444	0	1	0	2	1938.96	666	683	TRUE
IGD2	080626_03	6-phosphofructokinase type C	IPI00009790	ipi.HUMAN.v3.62.fasta	85579.4	1	28	37	50	0.0102	0.417	LAIKLPDDQIPK	R	T	0.95	2.22	0.309	0	1	0	2	1350.8	397	408	TRUE
WG2	080626_04	6-phosphofructokinase type C	IPI00009790	ipi.HUMAN.v3.62.fasta	85579.4	1	29	39	53	0.0105	0.454	LAIKLPDDQIPK	R	T	0.95	2.35	0.29	1	2	0	2	1350.8	397	408	TRUE
IGD2	080626_03	6-phosphofructokinase type C	IPI00009790	ipi.HUMAN.v3.62.fasta	85579.4	1	28	37	50	0.0102	0.417	LKAACNLLQR	R	G	0.95	2.78	0.306	1	1	0	2	1186.67	108	117	TRUE
WG2	080626_04	6-phosphofructokinase type C	IPI00009790	ipi.HUMAN.v3.62.fasta	85579.4	1	29	39	53	0.0105	0.454	LKAACNLLQR	R	G	0.95	3.03	0.411	1	0	0	2	1186.67	108	117	TRUE
IGD2	080626_03	6-phosphofructokinase type C	IPI00009790	ipi.HUMAN.v3.62.fasta	85579.4	1	28	37	50	0.0102	0.417	LPLMECVQMTQDVQK	R	A	0.95	4.26	0.443	3	1	0	2	1819.88	355	369	TRUE
WG2	080626_04	6-phosphofructokinase type C	IPI00009790	ipi.HUMAN.v3.62.fasta	85579.4	1	29	39	53	0.0105	0.454	LPLMECVQMTQDVQK	R	A	0.95	4.42	0.57	1	1	0	2	1835.87	355	369	TRUE
IGD2	080626_03	6-phosphofructokinase type C	IPI00009790	ipi.HUMAN.v3.62.fasta	85579.4	1	28	37	50	0.0102	0.417	MGIYVGAK	R	V	0.95	2.39	0.383	2	0	0	2	838.449	49	56	TRUE	IPI00332371
WG2	080626_04	6-phosphofructokinase type C	IPI00009790	ipi.HUMAN.v3.62.fasta	85579.4	1	29	39	53	0.0105	0.454	MGIYVGAK	R	V	0.95	1.98	0.415	3	0	0	2	838.449	49	56	TRUE	IPI00332371
IGD2	080626_03	6-phosphofructokinase type C	IPI00009790	ipi.HUMAN.v3.62.fasta	85579.4	1	28	37	50	0.0102	0.417	MLAIYDGFDGFAK	R	G	0.95	4.27	0.449	2	0	0	2	1447.69	443	455	TRUE
WG2	080626_04	6-phosphofructokinase type C	IPI00009790	ipi.HUMAN.v3.62.fasta	85579.4	1	29	39	53	0.0105	0.454	MLAIYDGFDGFAK	R	G	0.95	3.72	0.471	3	0	0	2	1447.69	443	455	TRUE
IGD2	080626_03	6-phosphofructokinase type C	IPI00009790	ipi.HUMAN.v3.62.fasta	85579.4	1	28	37	50	0.0102	0.417	NESCSENYTTDFIYQLYSEEGK	R	G	0.95	5.54	0.608	1	1	0	2	2677.12	638	659	TRUE
WG2	080626_04	6-phosphofructokinase type C	IPI00009790	ipi.HUMAN.v3.62.fasta	85579.4	1	29	39	53	0.0105	0.454	NESCSENYTTDFIYQLYSEEGK	R	G	0.95	5.6	0.554	1	1	0	2	2677.12	638	659	TRUE
IGD2	080626_03	6-phosphofructokinase type C	IPI00009790	ipi.HUMAN.v3.62.fasta	85579.4	1	28	37	50	0.0102	0.417	NGQIDKEAVQK	R	Y	0.95	3.04	0.215	1	0	0	2	1229.65	151	161	TRUE
WG2	080626_04	6-phosphofructokinase type C	IPI00009790	ipi.HUMAN.v3.62.fasta	85579.4	1	29	39	53	0.0105	0.454	NGQIDKEAVQK	R	Y	0.95	3.35	0.38	1	1	0	2	1229.65	151	161	TRUE
IGD2	080626_03	6-phosphofructokinase type C	IPI00009790	ipi.HUMAN.v3.62.fasta	85579.4	1	28	37	50	0.0102	0.417	NVIFQPVAELK	R	K	0.95	3.21	0.391	1	0	0	2	1257.72	726	736	TRUE
WG2	080626_04	6-phosphofructokinase type C	IPI00009790	ipi.HUMAN.v3.62.fasta	85579.4	1	29	39	53	0.0105	0.454	NVIFQPVAELK	R	K	0.95	2.88	0.39	1	0	0	2	1257.72	726	736	TRUE
IGD2	080626_03	6-phosphofructokinase type C	IPI00009790	ipi.HUMAN.v3.62.fasta	85579.4	1	28	37	50	0.0102	0.417	NVLGHMQQGGAPSPFDR	K	N	0.95	4.09	0.469	1	2	0	2	1810.87	667	683	TRUE
WG2	080626_04	6-phosphofructokinase type C	IPI00009790	ipi.HUMAN.v3.62.fasta	85579.4	1	29	39	53	0.0105	0.454	NVLGHMQQGGAPSPFDR	K	N	0.95	4.3	0.487	1	1	0	2	1810.87	667	683	TRUE
IGD2	080626_03	6-phosphofructokinase type C	IPI00009790	ipi.HUMAN.v3.62.fasta	85579.4	1	28	37	50	0.0102	0.417	SFAGNLNTYK	R	R	0.95	2.63	0.348	1	0	0	2	1114.55	386	395	TRUE
WG2	080626_04	6-phosphofructokinase type C	IPI00009790	ipi.HUMAN.v3.62.fasta	85579.4	1	29	39	53	0.0105	0.454	SFAGNLNTYK	R	R	0.95	2.59	0.418	1	0	0	2	1114.55	386	395	TRUE
IGD2	080626_03	6-phosphofructokinase type C	IPI00009790	ipi.HUMAN.v3.62.fasta	85579.4	1	28	37	50	0.0102	0.417	TFVLEVMGR	R	H	0.95	2.87	0.489	2	0	0	2	1067.56	211	219	TRUE	IPI00743142,IPI00332371
WG2	080626_04	6-phosphofructokinase type C	IPI00009790	ipi.HUMAN.v3.62.fasta	85579.4	1	29	39	53	0.0105	0.454	TFVLEVMGR	R	H	0.95	2.88	0.475	2	0	0	2	1067.56	211	219	TRUE	IPI00743142,IPI00332371
IGD2	080626_03	6-phosphofructokinase type C	IPI00009790	ipi.HUMAN.v3.62.fasta	85579.4	1	28	37	50	0.0102	0.417	TNCNVAVINVGAPAAGMNAAVR	K	S	0.95	5.15	0.553	1	2	0	2	2170.09	409	430	TRUE
WG2	080626_04	6-phosphofructokinase type C	IPI00009790	ipi.HUMAN.v3.62.fasta	85579.4	1	29	39	53	0.0105	0.454	TNCNVAVINVGAPAAGMNAAVR	K	S	0.95	5.4	0.546	1	2	0	2	2170.09	409	430	TRUE
WG2	080626_04	6-phosphofructokinase type C	IPI00009790	ipi.HUMAN.v3.62.fasta	85579.4	1	29	39	53	0.0105	0.454	VGIADGHR	R	M	0.95	2.17	0.403	1	0	0	2	824.437	435	442	TRUE
IGD2	080626_03	6-phosphofructokinase type C	IPI00009790	ipi.HUMAN.v3.62.fasta	85579.4	1	28	37	50	0.0102	0.417	VTILGHVQR	R	G	0.95	3.16	0.148	1	0	0	2	1022.61	302	310	TRUE
WG2	080626_04	6-phosphofructokinase type C	IPI00009790	ipi.HUMAN.v3.62.fasta	85579.4	1	29	39	53	0.0105	0.454	VTILGHVQR	R	G	0.95	2.43	0.472	1	0	0	2	1022.61	302	310	TRUE
IGD2	080626_03	6-phosphofructokinase type C	IPI00009790	ipi.HUMAN.v3.62.fasta	85579.4	1	28	37	50	0.0102	0.417	YLEEIATQMR	K	T	0.95	2.66	0.508	3	0	0	2	1253.62	487	496	TRUE
WG2	080626_04	6-phosphofructokinase type C	IPI00009790	ipi.HUMAN.v3.62.fasta	85579.4	1	29	39	53	0.0105	0.454	YLEEIATQMR	K	T	0.95	2.86	0.426	3	0	0	2	1253.62	487	496	TRUE
IGD1	080626_01	6-phosphogluconate dehydrogenase, decarboxylating	IPI00219525,IPI00943153	ipi.HUMAN.v3.62.fasta	53123.9	1	4	4	4	0.0012	0.149	GILFVGSGVSGGEEGAR	K	Y	0.95	4.74	0.544	1	0	0	2	1591.81	120	136	TRUE
IGD1	080626_01	6-phosphogluconate dehydrogenase, decarboxylating	IPI00219525,IPI00943153	ipi.HUMAN.v3.62.fasta	53123.9	1	4	4	4	0.0012	0.149	IISYAQGFMLLR	K	Q	0.95	3.22	0.401	1	0	0	2	1411.78	332	343	TRUE
IGD1	080626_01	6-phosphogluconate dehydrogenase, decarboxylating	IPI00219525,IPI00943153	ipi.HUMAN.v3.62.fasta	53123.9	1	4	4	4	0.0012	0.149	LVPLLDTGDIIIDGGNSEYR	K	D	0.95	5.46	0.624	1	0	0	2	2160.12	88	107	TRUE
IGD1	080626_01	6-phosphogluconate dehydrogenase, decarboxylating	IPI00219525,IPI00943153	ipi.HUMAN.v3.62.fasta	53123.9	1	4	4	4	0.0012	0.149	WTAISALEYGVPVTLIGEAVFAR	K	C	0.95	5.54	0.516	0	1	0	2	2463.33	266	288	TRUE
WG3	080626_06	7-dehydrocholesterol reductase	IPI00294501	ipi.HUMAN.v3.62.fasta	54473	1	4	4	4	0.000916	0.109	FLPGYVGGIQEGAVTPAGVVNK	K	Y	0.95	3.89	0.437	0	1	0	2	2173.17	121	142	TRUE
IGD3	080626_05	7-dehydrocholesterol reductase	IPI00294501	ipi.HUMAN.v3.62.fasta	54473	1	5	5	5	0.00121	0.105	LLVSGFWGVAR	K	H	0.95	3.07	0.262	1	0	0	2	1204.68	394	404	TRUE
IGD3	080626_05	7-dehydrocholesterol reductase	IPI00294501	ipi.HUMAN.v3.62.fasta	54473	1	5	5	5	0.00121	0.105	SLDGVTNDR	K	T	0.95	2.39	0.373	1	0	0	2	976.47	14	22	TRUE
WG3	080626_06	7-dehydrocholesterol reductase	IPI00294501	ipi.HUMAN.v3.62.fasta	54473	1	4	4	4	0.000916	0.109	SLDGVTNDR	K	T	0.95	2.14	0.284	1	0	0	2	976.47	14	22	TRUE
IGD3	080626_05	7-dehydrocholesterol reductase	IPI00294501	ipi.HUMAN.v3.62.fasta	54473	1	5	5	5	0.00121	0.105	TASQGQWGR	R	A	0.95	2.37	0.311	1	0	0	2	990.475	23	31	TRUE
IGD3	080626_05	7-dehydrocholesterol reductase	IPI00294501	ipi.HUMAN.v3.62.fasta	54473	1	5	5	5	0.00121	0.105	VIECSYTSADGQR	K	H	0.95	3.73	0.511	1	0	0	2	1485.66	377	389	TRUE
WG3	080626_06	7-dehydrocholesterol reductase	IPI00294501	ipi.HUMAN.v3.62.fasta	54473	1	4	4	4	0.000916	0.109	VIECSYTSADGQR	K	H	0.95	3.34	0.465	1	0	0	2	1485.66	377	389	TRUE
IGD3	080626_05	7-dehydrocholesterol reductase	IPI00294501	ipi.HUMAN.v3.62.fasta	54473	1	5	5	5	0.00121	0.105	YTAAVPYR	R	L	0.95	2.39	0.424	1	0	0	2	940.489	462	469	TRUE
WG3	080626_06	7-dehydrocholesterol reductase	IPI00294501	ipi.HUMAN.v3.62.fasta	54473	1	4	4	4	0.000916	0.109	YTAAVPYR	R	L	0.95	2.71	0.487	1	0	0	2	940.489	462	469	TRUE
IGD5	080626_09	9 kDa protein	IPI00879531	ipi.HUMAN.v3.62.fasta	9343.7	1	6	8	13	0.0146	0.452	DLLHPSPEEEK	K	R	0.95	2.59	0.272	1	0	0	2	1293.63	6	16	TRUE
WG5	080626_10	9 kDa protein	IPI00879531	ipi.HUMAN.v3.62.fasta	9343.7	1	5	7	11	0.0134	0.405	DLLHPSPEEEK	K	R	0.95	2.26	0.236	1	0	0	2	1293.63	6	16	TRUE
IGD5	080626_09	9 kDa protein	IPI00879531	ipi.HUMAN.v3.62.fasta	9343.7	1	6	8	13	0.0146	0.452	DLLHPSPEEEKR	K	K	0.95	3.18	0.341	1	2	0	2	1449.73	6	17	TRUE
WG5	080626_10	9 kDa protein	IPI00879531	ipi.HUMAN.v3.62.fasta	9343.7	1	5	7	11	0.0134	0.405	DLLHPSPEEEKR	K	K	0.95	2.79	0.289	1	1	0	2	1449.73	6	17	TRUE
IGD5	080626_09	9 kDa protein	IPI00879531	ipi.HUMAN.v3.62.fasta	9343.7	1	6	8	13	0.0146	0.452	DLLHPSPEEEKRK	K	H	0.95	2.79	0.261	1	2	0	2	1577.83	6	18	TRUE
WG5	080626_10	9 kDa protein	IPI00879531	ipi.HUMAN.v3.62.fasta	9343.7	1	5	7	11	0.0134	0.405	DLLHPSPEEEKRK	K	H	0.95	2.52	0.417	1	2	0	2	1577.83	6	18	TRUE
IGD5	080626_09	9 kDa protein	IPI00879531	ipi.HUMAN.v3.62.fasta	9343.7	1	6	8	13	0.0146	0.452	LTEGCSFR	R	R	0.95	2.34	0.479	2	0	0	2	969.446	73	80	TRUE	IPI00746004
WG5	080626_10	9 kDa protein	IPI00879531	ipi.HUMAN.v3.62.fasta	9343.7	1	5	7	11	0.0134	0.405	LTEGCSFR	R	R	0.95	2.44	0.451	2	0	0	2	969.446	73	80	TRUE	IPI00746004
IGD5	080626_09	9 kDa protein	IPI00879531	ipi.HUMAN.v3.62.fasta	9343.7	1	6	8	13	0.0146	0.452	LVQSPNSYFMDVK	G	C	0.95	4.02	0.57	3	0	0	1	1527.75	24	36	TRUE	IPI00746004
WG5	080626_10	9 kDa protein	IPI00879531	ipi.HUMAN.v3.62.fasta	9343.7	1	5	7	11	0.0134	0.405	LVQSPNSYFMDVK	G	C	0.95	4.11	0.561	3	0	0	1	1527.75	24	36	TRUE	IPI00746004
IGD5	080626_09	9 kDa protein	IPI00879531	ipi.HUMAN.v3.62.fasta	9343.7	1	6	8	13	0.0146	0.452	PLAKDLLHPSPEEEK	M	R	0.95	4.35	0.507	0	1	0	1	1702.9	2	16	TRUE
WG2	080626_04	A kinase (PRKA) anchor protein 12 isoform 2	IPI00217683,IPI00237884,IPI00867627,IPI00940222	ipi.HUMAN.v3.62.fasta	181665	1	4	4	4	0.00079	0.0362	FFTQGWAGWR	K	K	0.95	2.56	0.395	1	0	0	2	1255.6	201	210	TRUE
WG2	080626_04	A kinase (PRKA) anchor protein 12 isoform 2	IPI00217683,IPI00237884,IPI00867627,IPI00940222	ipi.HUMAN.v3.62.fasta	181665	1	4	4	4	0.00079	0.0362	LVQNIIQTAVDQFVR	K	T	0.95	4.49	0.591	1	0	0	2	1743.98	1451	1465	TRUE
IGD2	080626_03	A kinase (PRKA) anchor protein 12 isoform 2	IPI00217683,IPI00237884,IPI00867627,IPI00940222	ipi.HUMAN.v3.62.fasta	181665	0.999	2	2	2	0.000408	0.0214	QLLQTVNVPIIDGAK	K	E	0.95	3.26	0.441	1	0	0	2	1608.93	1275	1289	TRUE
WG2	080626_04	A kinase (PRKA) anchor protein 12 isoform 2	IPI00217683,IPI00237884,IPI00867627,IPI00940222	ipi.HUMAN.v3.62.fasta	181665	1	4	4	4	0.00079	0.0362	QLLQTVNVPIIDGAK	K	E	0.95	3.42	0.496	1	0	0	2	1608.93	1275	1289	TRUE
IGD2	080626_03	A kinase (PRKA) anchor protein 12 isoform 2	IPI00217683,IPI00237884,IPI00867627,IPI00940222	ipi.HUMAN.v3.62.fasta	181665	0.999	2	2	2	0.000408	0.0214	TEETATEMLTSELQTQAHVIK	R	A	0.95	4.53	0.468	0	1	0	2	2360.17	1466	1486	TRUE
WG2	080626_04	A kinase (PRKA) anchor protein 12 isoform 2	IPI00217683,IPI00237884,IPI00867627,IPI00940222	ipi.HUMAN.v3.62.fasta	181665	1	4	4	4	0.00079	0.0362	TEETATEMLTSELQTQAHVIK	R	A	0.95	3.89	0.474	0	1	0	2	2360.17	1466	1486	TRUE
IGD3	080626_05	Acetyl-CoA acetyltransferase, mitochondrial	IPI00030363	ipi.HUMAN.v3.62.fasta	45181.8	1	22	27	30	0.00725	0.578	AAWEAGKFGNEVIPVTVTVK	K	G	0.95	3.44	0.271	0	1	0	2	2116.14	224	243	TRUE
WG3	080626_06	Acetyl-CoA acetyltransferase, mitochondrial	IPI00030363	ipi.HUMAN.v3.62.fasta	45181.8	1	22	26	31	0.0071	0.578	AAWEAGKFGNEVIPVTVTVK	K	G	0.95	3.88	0.368	0	1	0	2	2116.14	224	243	TRUE
IGD3	080626_05	Acetyl-CoA acetyltransferase, mitochondrial	IPI00030363	ipi.HUMAN.v3.62.fasta	45181.8	1	22	27	30	0.00725	0.578	AGIPKEEVKEAYMGNVLQGGEGQAPTR	K	Q	0.95	5.22	0.573	0	1	1	2	2829.42	79	105	TRUE
WG3	080626_06	Acetyl-CoA acetyltransferase, mitochondrial	IPI00030363	ipi.HUMAN.v3.62.fasta	45181.8	1	22	26	31	0.0071	0.578	AGIPKEEVKEAYMGNVLQGGEGQAPTR	K	Q	0.95	3.66	0.308	0	0	1	2	2829.42	79	105	TRUE
IGD3	080626_05	Acetyl-CoA acetyltransferase, mitochondrial	IPI00030363	ipi.HUMAN.v3.62.fasta	45181.8	1	22	27	30	0.00725	0.578	DGLTDVYNK	K	I	0.95	2.29	0.374	1	0	0	2	1024.49	182	190	TRUE
IGD3	080626_05	Acetyl-CoA acetyltransferase, mitochondrial	IPI00030363	ipi.HUMAN.v3.62.fasta	45181.8	1	22	27	30	0.00725	0.578	EAYMGNVLQGGEGQAPTR	K	Q	0.95	4.77	0.631	2	1	0	2	1877.88	88	105	TRUE
WG3	080626_06	Acetyl-CoA acetyltransferase, mitochondrial	IPI00030363	ipi.HUMAN.v3.62.fasta	45181.8	1	22	26	31	0.0071	0.578	EAYMGNVLQGGEGQAPTR	K	Q	0.95	4.69	0.624	2	1	0	2	1893.88	88	105	TRUE
IGD3	080626_05	Acetyl-CoA acetyltransferase, mitochondrial	IPI00030363	ipi.HUMAN.v3.62.fasta	45181.8	1	22	27	30	0.00725	0.578	EEVKEAYMGNVLQGGEGQAPTR	K	Q	0.95	4.05	0.407	0	1	0	2	2379.12	84	105	TRUE
WG3	080626_06	Acetyl-CoA acetyltransferase, mitochondrial	IPI00030363	ipi.HUMAN.v3.62.fasta	45181.8	1	22	26	31	0.0071	0.578	EEVKEAYMGNVLQGGEGQAPTR	K	Q	0.95	4.55	0.476	0	1	0	2	2379.12	84	105	TRUE
IGD3	080626_05	Acetyl-CoA acetyltransferase, mitochondrial	IPI00030363	ipi.HUMAN.v3.62.fasta	45181.8	1	22	27	30	0.00725	0.578	ENGTVTAANASTLNDGAAALVLMTADAAK	K	R	0.95	4.13	0.544	0	1	0	2	2761.37	274	302	TRUE
WG3	080626_06	Acetyl-CoA acetyltransferase, mitochondrial	IPI00030363	ipi.HUMAN.v3.62.fasta	45181.8	1	22	26	31	0.0071	0.578	ENGTVTAANASTLNDGAAALVLMTADAAK	K	R	0.95	4.18	0.437	0	1	0	2	2761.37	274	302	TRUE
IGD3	080626_05	Acetyl-CoA acetyltransferase, mitochondrial	IPI00030363	ipi.HUMAN.v3.62.fasta	45181.8	1	22	27	30	0.00725	0.578	ENGTVTAANASTLNDGAAALVLMTADAAKR	K	L	0.95	4.95	0.595	0	1	0	2	2917.47	274	303	TRUE
WG3	080626_06	Acetyl-CoA acetyltransferase, mitochondrial	IPI00030363	ipi.HUMAN.v3.62.fasta	45181.8	1	22	26	31	0.0071	0.578	ENGTVTAANASTLNDGAAALVLMTADAAKR	K	L	0.95	4.45	0.466	0	1	0	2	2917.47	274	303	TRUE
IGD3	080626_05	Acetyl-CoA acetyltransferase, mitochondrial	IPI00030363	ipi.HUMAN.v3.62.fasta	45181.8	1	22	27	30	0.00725	0.578	EVVIVSATR	K	T	0.95	2.67	0.405	1	0	0	2	973.568	41	49	TRUE
WG3	080626_06	Acetyl-CoA acetyltransferase, mitochondrial	IPI00030363	ipi.HUMAN.v3.62.fasta	45181.8	1	22	26	31	0.0071	0.578	EVVIVSATR	K	T	0.95	2.96	0.502	1	0	0	2	973.568	41	49	TRUE
WG3	080626_06	Acetyl-CoA acetyltransferase, mitochondrial	IPI00030363	ipi.HUMAN.v3.62.fasta	45181.8	1	22	26	31	0.0071	0.578	FGNEVIPVTVTVK	K	G	0.95	3.37	0.205	1	0	0	2	1402.79	231	243	TRUE
IGD3	080626_05	Acetyl-CoA acetyltransferase, mitochondrial	IPI00030363	ipi.HUMAN.v3.62.fasta	45181.8	1	22	27	30	0.00725	0.578	GQPDVVVKEDEEYKR	K	V	0.95	2.83	0.563	0	2	0	2	1790.89	244	258	TRUE
WG3	080626_06	Acetyl-CoA acetyltransferase, mitochondrial	IPI00030363	ipi.HUMAN.v3.62.fasta	45181.8	1	22	26	31	0.0071	0.578	GQPDVVVKEDEEYKR	K	V	0.95	2.57	0.52	0	1	0	2	1790.89	244	258	TRUE
IGD3	080626_05	Acetyl-CoA acetyltransferase, mitochondrial	IPI00030363	ipi.HUMAN.v3.62.fasta	45181.8	1	22	27	30	0.00725	0.578	GSTPYGGVKLEDLIVK	R	D	0.95	3.29	0.255	1	0	0	2	1675.93	166	181	TRUE
WG3	080626_06	Acetyl-CoA acetyltransferase, mitochondrial	IPI00030363	ipi.HUMAN.v3.62.fasta	45181.8	1	22	26	31	0.0071	0.578	GSTPYGGVKLEDLIVK	R	D	0.95	3.27	0.262	1	0	0	2	1675.93	166	181	TRUE
IGD3	080626_05	Acetyl-CoA acetyltransferase, mitochondrial	IPI00030363	ipi.HUMAN.v3.62.fasta	45181.8	1	22	27	30	0.00725	0.578	GSTPYGGVKLEDLIVKDGLTDVYNK	R	I	0.95	5.19	0.525	0	1	0	2	2681.4	166	190	TRUE
WG3	080626_06	Acetyl-CoA acetyltransferase, mitochondrial	IPI00030363	ipi.HUMAN.v3.62.fasta	45181.8	1	22	26	31	0.0071	0.578	GSTPYGGVKLEDLIVKDGLTDVYNK	R	I	0.95	4.75	0.494	0	1	0	2	2681.4	166	190	TRUE
IGD3	080626_05	Acetyl-CoA acetyltransferase, mitochondrial	IPI00030363	ipi.HUMAN.v3.62.fasta	45181.8	1	22	27	30	0.00725	0.578	IHMGSCAENTAK	K	K	0.95	2.99	0.485	1	0	0	2	1318.59	191	202	TRUE
WG3	080626_06	Acetyl-CoA acetyltransferase, mitochondrial	IPI00030363	ipi.HUMAN.v3.62.fasta	45181.8	1	22	26	31	0.0071	0.578	IHMGSCAENTAK	K	K	0.95	3.16	0.494	1	0	0	2	1318.59	191	202	TRUE
IGD3	080626_05	Acetyl-CoA acetyltransferase, mitochondrial	IPI00030363	ipi.HUMAN.v3.62.fasta	45181.8	1	22	27	30	0.00725	0.578	IVGHLTHALK	R	Q	0.95	2.49	0.436	1	0	0	2	1088.66	394	403	TRUE
WG3	080626_06	Acetyl-CoA acetyltransferase, mitochondrial	IPI00030363	ipi.HUMAN.v3.62.fasta	45181.8	1	22	26	31	0.0071	0.578	IVGHLTHALK	R	Q	0.95	2.35	0.335	0	1	0	2	1088.66	394	403	TRUE
IGD3	080626_05	Acetyl-CoA acetyltransferase, mitochondrial	IPI00030363	ipi.HUMAN.v3.62.fasta	45181.8	1	22	27	30	0.00725	0.578	LEDLIVKDGLTDVYNK	K	I	0.95	4.49	0.432	1	1	0	2	1834.98	175	190	TRUE
WG3	080626_06	Acetyl-CoA acetyltransferase, mitochondrial	IPI00030363	ipi.HUMAN.v3.62.fasta	45181.8	1	22	26	31	0.0071	0.578	LEDLIVKDGLTDVYNK	K	I	0.95	4.53	0.377	1	1	0	2	1834.98	175	190	TRUE
IGD3	080626_05	Acetyl-CoA acetyltransferase, mitochondrial	IPI00030363	ipi.HUMAN.v3.62.fasta	45181.8	1	22	27	30	0.00725	0.578	LGSIAIQGAIEK	K	A	0.95	4.12	0.454	1	0	0	2	1199.7	67	78	TRUE
WG3	080626_06	Acetyl-CoA acetyltransferase, mitochondrial	IPI00030363	ipi.HUMAN.v3.62.fasta	45181.8	1	22	26	31	0.0071	0.578	LGSIAIQGAIEK	K	A	0.95	3.38	0.381	2	0	0	2	1199.7	67	78	TRUE
IGD3	080626_05	Acetyl-CoA acetyltransferase, mitochondrial	IPI00030363	ipi.HUMAN.v3.62.fasta	45181.8	1	22	27	30	0.00725	0.578	LNVTPLAR	R	I	0.95	2.17	0.351	1	0	0	2	883.536	304	311	TRUE
IGD3	080626_05	Acetyl-CoA acetyltransferase, mitochondrial	IPI00030363	ipi.HUMAN.v3.62.fasta	45181.8	1	22	27	30	0.00725	0.578	MLEIDPQKVNINGGAVSLGHPIGMSGAR	K	I	0.95	4.04	0.354	0	0	2	2	2861.48	366	393	TRUE
WG3	080626_06	Acetyl-CoA acetyltransferase, mitochondrial	IPI00030363	ipi.HUMAN.v3.62.fasta	45181.8	1	22	26	31	0.0071	0.578	MLEIDPQKVNINGGAVSLGHPIGMSGAR	K	I	0.95	4.02	0.409	0	0	3	2	2893.47	366	393	TRUE
IGD3	080626_05	Acetyl-CoA acetyltransferase, mitochondrial	IPI00030363	ipi.HUMAN.v3.62.fasta	45181.8	1	22	27	30	0.00725	0.578	NEQDAYAINSYTR	R	S	0.95	4.59	0.599	1	0	0	2	1544.7	209	221	TRUE
WG3	080626_06	Acetyl-CoA acetyltransferase, mitochondrial	IPI00030363	ipi.HUMAN.v3.62.fasta	45181.8	1	22	26	31	0.0071	0.578	NEQDAYAINSYTR	R	S	0.95	4.5	0.574	1	0	0	2	1544.7	209	221	TRUE
IGD3	080626_05	Acetyl-CoA acetyltransferase, mitochondrial	IPI00030363	ipi.HUMAN.v3.62.fasta	45181.8	1	22	27	30	0.00725	0.578	QAVLGAGLPISTPCTTINK	R	V	0.95	5.18	0.625	1	1	0	2	1941.05	106	124	TRUE
WG3	080626_06	Acetyl-CoA acetyltransferase, mitochondrial	IPI00030363	ipi.HUMAN.v3.62.fasta	45181.8	1	22	26	31	0.0071	0.578	QAVLGAGLPISTPCTTINK	R	V	0.95	5.34	0.581	1	1	0	2	1941.05	106	124	TRUE
WG3	080626_06	Acetyl-CoA acetyltransferase, mitochondrial	IPI00030363	ipi.HUMAN.v3.62.fasta	45181.8	1	22	26	31	0.0071	0.578	RLNVTPLAR	K	I	0.95	2.56	0.17	1	0	0	2	1039.64	303	311	TRUE
IGD3	080626_05	Acetyl-CoA acetyltransferase, mitochondrial	IPI00030363	ipi.HUMAN.v3.62.fasta	45181.8	1	22	27	30	0.00725	0.578	SKAAWEAGKFGNEVIPVTVTVK	R	G	0.95	3.69	0.416	0	1	0	2	2331.27	222	243	TRUE
WG3	080626_06	Acetyl-CoA acetyltransferase, mitochondrial	IPI00030363	ipi.HUMAN.v3.62.fasta	45181.8	1	22	26	31	0.0071	0.578	SKAAWEAGKFGNEVIPVTVTVK	R	G	0.95	2.63	0.237	0	0	1	2	2331.27	222	243	TRUE
IGD3	080626_05	Acetyl-CoA acetyltransferase, mitochondrial	IPI00030363	ipi.HUMAN.v3.62.fasta	45181.8	1	22	27	30	0.00725	0.578	TPIGSFLGSLSLLPATK	R	L	0.95	4.23	0.304	1	1	0	2	1701.98	50	66	TRUE
WG3	080626_06	Acetyl-CoA acetyltransferase, mitochondrial	IPI00030363	ipi.HUMAN.v3.62.fasta	45181.8	1	22	26	31	0.0071	0.578	TPIGSFLGSLSLLPATK	R	L	0.95	3.78	0.523	1	1	0	2	1701.98	50	66	TRUE
IGD3	080626_05	Acetyl-CoA acetyltransferase, mitochondrial	IPI00030363	ipi.HUMAN.v3.62.fasta	45181.8	1	22	27	30	0.00725	0.578	VNINGGAVSLGHPIGMSGAR	K	I	0.95	2.5	0.367	0	1	0	2	1906.99	374	393	TRUE
WG3	080626_06	Acetyl-CoA acetyltransferase, mitochondrial	IPI00030363	ipi.HUMAN.v3.62.fasta	45181.8	1	22	26	31	0.0071	0.578	VNINGGAVSLGHPIGMSGAR	K	I	0.95	3.01	0.512	0	2	0	2	1922.99	374	393	TRUE
IGD2	080626_03	Aconitate hydratase, mitochondrial	IPI00017855,IPI00790739	ipi.HUMAN.v3.62.fasta	87804.5	1	14	17	18	0.00367	0.26	AKDINQEVYNFLATAGAK	R	Y	0.95	3.7	0.429	0	1	0	2	1953.01	143	160	TRUE
WG2	080626_04	Aconitate hydratase, mitochondrial	IPI00017855,IPI00790739	ipi.HUMAN.v3.62.fasta	87804.5	1	16	17	20	0.00395	0.28	AKDINQEVYNFLATAGAK	R	Y	0.95	4.22	0.377	0	1	0	2	1953.01	143	160	TRUE
WG2	080626_04	Aconitate hydratase, mitochondrial	IPI00017855,IPI00790739	ipi.HUMAN.v3.62.fasta	87804.5	1	16	17	20	0.00395	0.28	CTTDHISAAGPWLK	K	F	0.95	3.1	0.42	0	1	0	2	1556.75	617	630	TRUE
IGD2	080626_03	Aconitate hydratase, mitochondrial	IPI00017855,IPI00790739	ipi.HUMAN.v3.62.fasta	87804.5	1	14	17	18	0.00367	0.26	DINQEVYNFLATAGAK	K	Y	0.95	5.23	0.633	1	1	0	2	1753.88	145	160	TRUE
WG2	080626_04	Aconitate hydratase, mitochondrial	IPI00017855,IPI00790739	ipi.HUMAN.v3.62.fasta	87804.5	1	16	17	20	0.00395	0.28	DINQEVYNFLATAGAK	K	Y	0.95	4.88	0.576	1	1	0	2	1753.88	145	160	TRUE
IGD2	080626_03	Aconitate hydratase, mitochondrial	IPI00017855,IPI00790739	ipi.HUMAN.v3.62.fasta	87804.5	1	14	17	18	0.00367	0.26	DLGGIVLANACGPCIGQWDRK	R	D	0.95	2.35	0.291	0	1	0	2	2300.13	463	483	TRUE
WG2	080626_04	Aconitate hydratase, mitochondrial	IPI00017855,IPI00790739	ipi.HUMAN.v3.62.fasta	87804.5	1	16	17	20	0.00395	0.28	DLGGIVLANACGPCIGQWDRK	R	D	0.95	3.34	0.32	0	1	0	2	2300.13	463	483	TRUE
IGD2	080626_03	Aconitate hydratase, mitochondrial	IPI00017855,IPI00790739	ipi.HUMAN.v3.62.fasta	87804.5	1	14	17	18	0.00367	0.26	DSSGQHVDVSPTSQR	K	L	0.95	3.65	0.592	1	1	0	2	1599.74	575	589	TRUE
WG2	080626_04	Aconitate hydratase, mitochondrial	IPI00017855,IPI00790739	ipi.HUMAN.v3.62.fasta	87804.5	1	16	17	20	0.00395	0.28	EHAALEPR	R	H	0.95	2.45	0.305	1	0	0	2	922.474	697	704	TRUE
IGD2	080626_03	Aconitate hydratase, mitochondrial	IPI00017855,IPI00790739	ipi.HUMAN.v3.62.fasta	87804.5	1	14	17	18	0.00367	0.26	GHLDNISNNLLIGAINIENGK	R	A	0.95	4.66	0.359	0	1	0	2	2219.18	633	653	TRUE
WG2	080626_04	Aconitate hydratase, mitochondrial	IPI00017855,IPI00790739	ipi.HUMAN.v3.62.fasta	87804.5	1	16	17	20	0.00395	0.28	GHLDNISNNLLIGAINIENGK	R	A	0.95	2.75	0.247	0	1	0	2	2219.18	633	653	TRUE
IGD2	080626_03	Aconitate hydratase, mitochondrial	IPI00017855,IPI00790739	ipi.HUMAN.v3.62.fasta	87804.5	1	14	17	18	0.00367	0.26	IVYGHLDDPASQEIER	K	G	0.95	5.08	0.509	1	1	0	2	1841.9	69	84	TRUE
WG2	080626_04	Aconitate hydratase, mitochondrial	IPI00017855,IPI00790739	ipi.HUMAN.v3.62.fasta	87804.5	1	16	17	20	0.00395	0.28	IVYGHLDDPASQEIER	K	G	0.95	5.4	0.485	0	1	0	2	1841.9	69	84	TRUE
IGD2	080626_03	Aconitate hydratase, mitochondrial	IPI00017855,IPI00790739	ipi.HUMAN.v3.62.fasta	87804.5	1	14	17	18	0.00367	0.26	LTGSLSGWSSPK	K	D	0.95	2.71	0.454	1	0	0	2	1219.63	234	245	TRUE
WG2	080626_04	Aconitate hydratase, mitochondrial	IPI00017855,IPI00790739	ipi.HUMAN.v3.62.fasta	87804.5	1	16	17	20	0.00395	0.28	LTGSLSGWSSPK	K	D	0.95	3.03	0.401	1	0	0	2	1219.63	234	245	TRUE
IGD2	080626_03	Aconitate hydratase, mitochondrial	IPI00017855,IPI00790739	ipi.HUMAN.v3.62.fasta	87804.5	1	14	17	18	0.00367	0.26	NAVTQEFGPVPDTAR	R	Y	0.95	3.92	0.55	1	0	0	2	1601.79	659	673	TRUE
WG2	080626_04	Aconitate hydratase, mitochondrial	IPI00017855,IPI00790739	ipi.HUMAN.v3.62.fasta	87804.5	1	16	17	20	0.00395	0.28	NAVTQEFGPVPDTAR	R	Y	0.95	3.74	0.518	1	0	0	2	1601.79	659	673	TRUE
IGD2	080626_03	Aconitate hydratase, mitochondrial	IPI00017855,IPI00790739	ipi.HUMAN.v3.62.fasta	87804.5	1	14	17	18	0.00367	0.26	NTIVTSYNR	K	N	0.95	2.27	0.238	1	0	0	2	1067.55	491	499	TRUE
WG2	080626_04	Aconitate hydratase, mitochondrial	IPI00017855,IPI00790739	ipi.HUMAN.v3.62.fasta	87804.5	1	16	17	20	0.00395	0.28	NTIVTSYNR	K	N	0.95	2.43	0.264	1	0	0	2	1067.55	491	499	TRUE
WG2	080626_04	Aconitate hydratase, mitochondrial	IPI00017855,IPI00790739	ipi.HUMAN.v3.62.fasta	87804.5	1	16	17	20	0.00395	0.28	QALAHGLK	K	C	0.95	2.04	0.245	1	0	0	2	837.494	427	434	TRUE
IGD2	080626_03	Aconitate hydratase, mitochondrial	IPI00017855,IPI00790739	ipi.HUMAN.v3.62.fasta	87804.5	1	14	17	18	0.00367	0.26	QGLLPLTFADPADYNK	K	I	0.95	4.19	0.459	2	0	0	2	1762.9	727	742	TRUE
WG2	080626_04	Aconitate hydratase, mitochondrial	IPI00017855,IPI00790739	ipi.HUMAN.v3.62.fasta	87804.5	1	16	17	20	0.00395	0.28	QGLLPLTFADPADYNK	K	I	0.95	3.89	0.473	2	0	0	2	1762.9	727	742	TRUE
IGD2	080626_03	Aconitate hydratase, mitochondrial	IPI00017855,IPI00790739	ipi.HUMAN.v3.62.fasta	87804.5	1	14	17	18	0.00367	0.26	SQFTITPGSEQIR	K	A	0.95	3	0.422	1	0	0	2	1463.75	437	449	TRUE
WG2	080626_04	Aconitate hydratase, mitochondrial	IPI00017855,IPI00790739	ipi.HUMAN.v3.62.fasta	87804.5	1	16	17	20	0.00395	0.28	SQFTITPGSEQIR	K	A	0.95	2.84	0.29	1	0	0	2	1463.75	437	449	TRUE
WG2	080626_04	Aconitate hydratase, mitochondrial	IPI00017855,IPI00790739	ipi.HUMAN.v3.62.fasta	87804.5	1	16	17	20	0.00395	0.28	VAMQDATAQMAMLQFISSGLSK	R	V	0.95	4.19	0.541	0	3	0	2	2344.13	96	117	TRUE
IGD2	080626_03	Aconitate hydratase, mitochondrial	IPI00017855,IPI00790739	ipi.HUMAN.v3.62.fasta	87804.5	1	14	17	18	0.00367	0.26	VAVPSTIHCDHLIEAQVGGEK	K	D	0.95	2.42	0.313	0	0	1	2	2260.14	118	138	TRUE
IGD2	080626_03	Aconitate hydratase, mitochondrial	IPI00017855,IPI00790739	ipi.HUMAN.v3.62.fasta	87804.5	1	14	17	18	0.00367	0.26	VGLIGSCTNSSYEDMGR	R	S	0.95	4.57	0.62	1	0	0	2	1845.81	404	420	TRUE
WG2	080626_04	Aconitate hydratase, mitochondrial	IPI00017855,IPI00790739	ipi.HUMAN.v3.62.fasta	87804.5	1	16	17	20	0.00395	0.28	VGLIGSCTNSSYEDMGR	R	S	0.95	4.73	0.6	1	0	0	2	1845.81	404	420	TRUE
IGD2	080626_03	Aconitate hydratase, mitochondrial	IPI00017855,IPI00790739	ipi.HUMAN.v3.62.fasta	87804.5	1	14	17	18	0.00367	0.26	WVVIGDENYGEGSSR	R	E	0.95	4.52	0.545	1	0	0	2	1667.77	682	696	TRUE
WG2	080626_04	Aconitate hydratase, mitochondrial	IPI00017855,IPI00790739	ipi.HUMAN.v3.62.fasta	87804.5	1	16	17	20	0.00395	0.28	WVVIGDENYGEGSSR	R	E	0.95	4.35	0.572	1	0	0	2	1667.77	682	696	TRUE
IGD1	080626_01	Actin, alpha cardiac muscle 1	IPI00023006	ipi.HUMAN.v3.62.fasta	42002.1	1	5	7	10	0.00299	0.523	AGFAGDDAPR	K	A	0.95	2.65	0.367	3	0	0	2	976.448	21	30	FALSE	IPI00479743,IPI00021439,IPI00021440
IGD3	080626_05	Actin, alpha cardiac muscle 1	IPI00023006	ipi.HUMAN.v3.62.fasta	42002.1	1	3	4	13	0.00314	0.472	AGFAGDDAPR	K	A	0.95	3.18	0.443	5	0	0	2	976.448	21	30	FALSE	IPI00479743,IPI00021439,IPI00021440
WG3	080626_06	Actin, alpha cardiac muscle 1	IPI00023006	ipi.HUMAN.v3.62.fasta	42002.1	0.998	2	4	14	0.00321	0.379	AGFAGDDAPR	K	A	0.95	3.36	0.454	4	0	0	2	976.448	21	30	FALSE	IPI00479743,IPI00021439,IPI00021440
IGD1	080626_01	Actin, alpha cardiac muscle 1	IPI00023006	ipi.HUMAN.v3.62.fasta	42002.1	1	5	7	10	0.00299	0.523	AVFPSIVGR	R	P	0.95	2.26	0.387	3	0	0	1	945.552	31	39	FALSE	IPI00479743,IPI00021439,IPI00021440
IGD3	080626_05	Actin, alpha cardiac muscle 1	IPI00023006	ipi.HUMAN.v3.62.fasta	42002.1	1	3	4	13	0.00314	0.472	AVFPSIVGR	R	P	0.95	2.16	0.41	1	0	0	1	945.552	31	39	FALSE	IPI00479743,IPI00021439,IPI00021440
WG3	080626_06	Actin, alpha cardiac muscle 1	IPI00023006	ipi.HUMAN.v3.62.fasta	42002.1	0.998	2	4	14	0.00321	0.379	AVFPSIVGR	R	P	0.95	2.57	0.452	2	0	0	1	945.552	31	39	FALSE	IPI00479743,IPI00021439,IPI00021440
IGD3	080626_05	Actin, alpha cardiac muscle 1	IPI00023006	ipi.HUMAN.v3.62.fasta	42002.1	1	3	4	13	0.00314	0.472	AVFPSIVGRPR	R	H	0.95	2.74	0.338	2	0	0	2	1198.71	31	41	FALSE	IPI00479743,IPI00021439,IPI00021440
WG3	080626_06	Actin, alpha cardiac muscle 1	IPI00023006	ipi.HUMAN.v3.62.fasta	42002.1	0.998	2	4	14	0.00321	0.379	AVFPSIVGRPR	R	H	0.95	2.64	0.319	2	0	0	2	1198.71	31	41	FALSE	IPI00479743,IPI00021439,IPI00021440
IGD1	080626_01	Actin, alpha cardiac muscle 1	IPI00023006	ipi.HUMAN.v3.62.fasta	42002.1	1	5	7	10	0.00299	0.523	CPETLFQPSFIGMESAGIHETTYNSIMK	R	C	0.95	4.87	0.57	0	1	0	2	3188.47	259	286	TRUE
IGD1	080626_01	Actin, alpha cardiac muscle 1	IPI00023006	ipi.HUMAN.v3.62.fasta	42002.1	1	5	7	10	0.00299	0.523	DLTDYLMK	R	I	0.95	2.53	0.385	3	0	0	2	998.486	186	193	FALSE	IPI00021439,IPI00021440
IGD3	080626_05	Actin, alpha cardiac muscle 1	IPI00023006	ipi.HUMAN.v3.62.fasta	42002.1	1	3	4	13	0.00314	0.472	DLTDYLMK	R	I	0.95	2.69	0.342	9	0	0	2	998.486	186	193	FALSE	IPI00021439,IPI00021440
WG3	080626_06	Actin, alpha cardiac muscle 1	IPI00023006	ipi.HUMAN.v3.62.fasta	42002.1	0.998	2	4	14	0.00321	0.379	DLTDYLMK	R	I	0.95	2.9	0.303	7	0	0	2	998.486	186	193	FALSE	IPI00021439,IPI00021440
IGD1	080626_01	Actin, alpha cardiac muscle 1	IPI00023006	ipi.HUMAN.v3.62.fasta	42002.1	1	5	7	10	0.00299	0.523	DLYANNVLSGGTTMYPGIADR	K	M	0.95	4.02	0.531	1	0	0	2	2228.07	294	314	TRUE
IGD3	080626_05	Actin, alpha cardiac muscle 1	IPI00023006	ipi.HUMAN.v3.62.fasta	42002.1	1	3	4	13	0.00314	0.472	DSYVGDEAQSK	K	R	0.95	3.82	0.156	3	0	0	2	1198.52	53	63	FALSE	IPI00021439,IPI00021440
WG3	080626_06	Actin, alpha cardiac muscle 1	IPI00023006	ipi.HUMAN.v3.62.fasta	42002.1	0.998	2	4	14	0.00321	0.379	DSYVGDEAQSK	K	R	0.95	3.77	0.111	2	0	0	2	1198.52	53	63	FALSE	IPI00021439,IPI00021440
IGD3	080626_05	Actin, alpha cardiac muscle 1	IPI00023006	ipi.HUMAN.v3.62.fasta	42002.1	1	3	4	13	0.00314	0.472	DSYVGDEAQSKR	K	G	0.95	3.28	0.179	4	2	0	2	1354.62	53	64	FALSE	IPI00021439,IPI00021440
WG3	080626_06	Actin, alpha cardiac muscle 1	IPI00023006	ipi.HUMAN.v3.62.fasta	42002.1	0.998	2	4	14	0.00321	0.379	DSYVGDEAQSKR	K	G	0.95	2.54	0.205	1	1	0	2	1354.62	53	64	FALSE	IPI00021439,IPI00021440
IGD1	080626_01	Actin, alpha cardiac muscle 1	IPI00023006	ipi.HUMAN.v3.62.fasta	42002.1	1	5	7	10	0.00299	0.523	EITALAPSTMK	K	I	0.95	2.58	0.365	1	0	0	2	1161.62	318	328	FALSE	IPI00021439,IPI00021440
IGD3	080626_05	Actin, alpha cardiac muscle 1	IPI00023006	ipi.HUMAN.v3.62.fasta	42002.1	1	3	4	13	0.00314	0.472	EITALAPSTMK	K	I	0.95	2.73	0.303	3	0	0	2	1161.62	318	328	FALSE	IPI00021439,IPI00021440
WG3	080626_06	Actin, alpha cardiac muscle 1	IPI00023006	ipi.HUMAN.v3.62.fasta	42002.1	0.998	2	4	14	0.00321	0.379	EITALAPSTMK	K	I	0.95	2.64	0.39	5	0	0	2	1161.62	318	328	FALSE	IPI00021439,IPI00021440
IGD1	080626_01	Actin, alpha cardiac muscle 1	IPI00023006	ipi.HUMAN.v3.62.fasta	42002.1	1	5	7	10	0.00299	0.523	EKLCYVALDFENEMATAASSSSLEK	K	S	0.95	4.55	0.449	0	1	0	2	2793.3	216	240	TRUE
IGD3	080626_05	Actin, alpha cardiac muscle 1	IPI00023006	ipi.HUMAN.v3.62.fasta	42002.1	1	3	4	13	0.00314	0.472	FPSIVGRPR	V	H	0.95	2.73	0.266	1	0	0	1	1028.6	33	41	FALSE	IPI00479743,IPI00021439,IPI00021440
IGD3	080626_05	Actin, alpha cardiac muscle 1	IPI00023006	ipi.HUMAN.v3.62.fasta	42002.1	1	3	4	13	0.00314	0.472	GDEAQSKR	V	G	0.95	1.86	0.309	1	0	0	1	890.433	57	64	FALSE	IPI00021439,IPI00021440
IGD3	080626_05	Actin, alpha cardiac muscle 1	IPI00023006	ipi.HUMAN.v3.62.fasta	42002.1	1	3	4	13	0.00314	0.472	GILTLKYPIEHGIITNWDDMEK	R	I	0.95	3.53	0.403	0	1	0	2	2602.32	65	86	TRUE
IGD1	080626_01	Actin, alpha cardiac muscle 1	IPI00023006	ipi.HUMAN.v3.62.fasta	42002.1	1	5	7	10	0.00299	0.523	HQGVMVGMGQK	R	D	0.95	2.44	0.358	1	0	0	2	1171.57	42	52	FALSE	IPI00021439,IPI00021440
IGD3	080626_05	Actin, alpha cardiac muscle 1	IPI00023006	ipi.HUMAN.v3.62.fasta	42002.1	1	3	4	13	0.00314	0.472	HQGVMVGMGQK	R	D	0.95	3.73	0.466	6	5	0	2	1171.57	42	52	FALSE	IPI00021439,IPI00021440
WG3	080626_06	Actin, alpha cardiac muscle 1	IPI00023006	ipi.HUMAN.v3.62.fasta	42002.1	0.998	2	4	14	0.00321	0.379	HQGVMVGMGQK	R	D	0.95	3.79	0.424	7	3	0	2	1171.57	42	52	FALSE	IPI00021439,IPI00021440
IGD3	080626_05	Actin, alpha cardiac muscle 1	IPI00023006	ipi.HUMAN.v3.62.fasta	42002.1	1	3	4	13	0.00314	0.472	HQGVMVGMGQKDSYVGDEAQSK	R	R	0.95	4.14	0.292	0	2	0	2	2367.07	42	63	FALSE	IPI00021439,IPI00021440
WG3	080626_06	Actin, alpha cardiac muscle 1	IPI00023006	ipi.HUMAN.v3.62.fasta	42002.1	0.998	2	4	14	0.00321	0.379	HQGVMVGMGQKDSYVGDEAQSK	R	R	0.95	4.32	0.114	0	0	1	2	2383.07	42	63	FALSE	IPI00021439,IPI00021440
IGD3	080626_05	Actin, alpha cardiac muscle 1	IPI00023006	ipi.HUMAN.v3.62.fasta	42002.1	1	3	4	13	0.00314	0.472	HQGVMVGMGQKDSYVGDEAQSKR	R	G	0.95	4.58	0.527	0	1	3	2	2539.17	42	64	FALSE	IPI00021439,IPI00021440
WG3	080626_06	Actin, alpha cardiac muscle 1	IPI00023006	ipi.HUMAN.v3.62.fasta	42002.1	0.998	2	4	14	0.00321	0.379	HQGVMVGMGQKDSYVGDEAQSKR	R	G	0.95	3.85	0.226	0	0	1	2	2539.17	42	64	FALSE	IPI00021439,IPI00021440
IGD3	080626_05	Actin, alpha cardiac muscle 1	IPI00023006	ipi.HUMAN.v3.62.fasta	42002.1	1	3	4	13	0.00314	0.472	IIAPPERK	K	Y	0.95	1.98	0.349	2	0	0	2	923.567	331	338	FALSE	IPI00021439,IPI00021440
WG3	080626_06	Actin, alpha cardiac muscle 1	IPI00023006	ipi.HUMAN.v3.62.fasta	42002.1	0.998	2	4	14	0.00321	0.379	IIAPPERK	K	Y	0.95	1.9	0.368	1	0	0	2	923.567	331	338	FALSE	IPI00021439,IPI00021440
IGD1	080626_01	Actin, alpha cardiac muscle 1	IPI00023006	ipi.HUMAN.v3.62.fasta	42002.1	1	5	7	10	0.00299	0.523	IIAPPERKYSVWIGGSILASLSTFQQMWISK	K	Q	0.95	3.92	0.545	0	0	2	2	3522.88	331	361	FALSE	IPI00021439,IPI00021440
IGD3	080626_05	Actin, alpha cardiac muscle 1	IPI00023006	ipi.HUMAN.v3.62.fasta	42002.1	1	3	4	13	0.00314	0.472	IKIIAPPER	K	K	0.95	2.29	0.303	1	0	0	2	1036.65	329	337	FALSE	IPI00021439,IPI00021440
WG3	080626_06	Actin, alpha cardiac muscle 1	IPI00023006	ipi.HUMAN.v3.62.fasta	42002.1	0.998	2	4	14	0.00321	0.379	IKIIAPPER	K	K	0.95	2.68	0.316	1	0	0	2	1036.65	329	337	FALSE	IPI00021439,IPI00021440
IGD3	080626_05	Actin, alpha cardiac muscle 1	IPI00023006	ipi.HUMAN.v3.62.fasta	42002.1	1	3	4	13	0.00314	0.472	IKIIAPPERK	K	Y	0.95	3.24	0.289	1	2	0	2	1164.75	329	338	FALSE	IPI00021439,IPI00021440
WG3	080626_06	Actin, alpha cardiac muscle 1	IPI00023006	ipi.HUMAN.v3.62.fasta	42002.1	0.998	2	4	14	0.00321	0.379	IKIIAPPERK	K	Y	0.95	3.35	0.302	0	1	0	2	1164.75	329	338	FALSE	IPI00021439,IPI00021440
IGD1	080626_01	Actin, alpha cardiac muscle 1	IPI00023006	ipi.HUMAN.v3.62.fasta	42002.1	1	5	7	10	0.00299	0.523	IWHHTFYNELR	K	V	0.95	3.92	0.502	0	4	0	2	1515.75	87	97	FALSE	IPI00479743,IPI00021439,IPI00021440
IGD3	080626_05	Actin, alpha cardiac muscle 1	IPI00023006	ipi.HUMAN.v3.62.fasta	42002.1	1	3	4	13	0.00314	0.472	IWHHTFYNELR	K	V	0.95	3.73	0.467	2	5	0	2	1515.75	87	97	FALSE	IPI00479743,IPI00021439,IPI00021440
WG3	080626_06	Actin, alpha cardiac muscle 1	IPI00023006	ipi.HUMAN.v3.62.fasta	42002.1	0.998	2	4	14	0.00321	0.379	IWHHTFYNELR	K	V	0.95	3.73	0.422	2	3	0	2	1515.75	87	97	FALSE	IPI00479743,IPI00021439,IPI00021440
IGD3	080626_05	Actin, alpha cardiac muscle 1	IPI00023006	ipi.HUMAN.v3.62.fasta	42002.1	1	3	4	13	0.00314	0.472	KAGFAGDDAPR	V	A	0.95	2.87	0.19	0	1	0	1	1104.54	20	30	FALSE	IPI00479743,IPI00021439,IPI00021440
WG3	080626_06	Actin, alpha cardiac muscle 1	IPI00023006	ipi.HUMAN.v3.62.fasta	42002.1	0.998	2	4	14	0.00321	0.379	KAGFAGDDAPR	V	A	0.95	3.13	0.272	0	1	0	1	1104.54	20	30	FALSE	IPI00479743,IPI00021439,IPI00021440
IGD3	080626_05	Actin, alpha cardiac muscle 1	IPI00023006	ipi.HUMAN.v3.62.fasta	42002.1	1	3	4	13	0.00314	0.472	KIIAPPER	I	K	0.95	1.92	0.293	1	0	0	1	923.567	330	337	FALSE	IPI00021439,IPI00021440
WG3	080626_06	Actin, alpha cardiac muscle 1	IPI00023006	ipi.HUMAN.v3.62.fasta	42002.1	0.998	2	4	14	0.00321	0.379	KIIAPPER	I	K	0.95	2.18	0.245	1	0	0	1	923.567	330	337	FALSE	IPI00021439,IPI00021440
IGD1	080626_01	Actin, alpha cardiac muscle 1	IPI00023006	ipi.HUMAN.v3.62.fasta	42002.1	1	5	7	10	0.00299	0.523	KYSVWIGGSILASLSTFQQMWISK	R	Q	0.95	5.58	0.538	0	2	0	2	2746.43	338	361	FALSE	IPI00021439,IPI00021440
IGD3	080626_05	Actin, alpha cardiac muscle 1	IPI00023006	ipi.HUMAN.v3.62.fasta	42002.1	1	3	4	13	0.00314	0.472	KYSVWIGGSILASLSTFQQMWISK	R	Q	0.95	5.08	0.572	0	2	0	2	2746.43	338	361	FALSE	IPI00021439,IPI00021440
WG3	080626_06	Actin, alpha cardiac muscle 1	IPI00023006	ipi.HUMAN.v3.62.fasta	42002.1	0.998	2	4	14	0.00321	0.379	KYSVWIGGSILASLSTFQQMWISK	R	Q	0.95	4.56	0.528	0	2	0	2	2730.43	338	361	FALSE	IPI00021439,IPI00021440
IGD1	080626_01	Actin, alpha cardiac muscle 1	IPI00023006	ipi.HUMAN.v3.62.fasta	42002.1	1	5	7	10	0.00299	0.523	LCYVALDFENEMATAASSSSLEK	K	S	0.95	5.13	0.591	1	2	0	2	2552.15	218	240	TRUE
IGD3	080626_05	Actin, alpha cardiac muscle 1	IPI00023006	ipi.HUMAN.v3.62.fasta	42002.1	1	3	4	13	0.00314	0.472	LCYVALDFENEMATAASSSSLEK	K	S	0.95	4.87	0.523	0	1	0	2	2536.16	218	240	TRUE
IGD3	080626_05	Actin, alpha cardiac muscle 1	IPI00023006	ipi.HUMAN.v3.62.fasta	42002.1	1	3	4	13	0.00314	0.472	LDLAGRDLTDYLMK	R	I	0.95	2.66	0.277	1	2	0	2	1623.84	180	193	FALSE	IPI00021439,IPI00021440
IGD3	080626_05	Actin, alpha cardiac muscle 1	IPI00023006	ipi.HUMAN.v3.62.fasta	42002.1	1	3	4	13	0.00314	0.472	MQKEITALAPSTMK	R	I	0.95	4.42	0.432	4	4	0	2	1564.81	315	328	FALSE	IPI00021439,IPI00021440
WG3	080626_06	Actin, alpha cardiac muscle 1	IPI00023006	ipi.HUMAN.v3.62.fasta	42002.1	0.998	2	4	14	0.00321	0.379	MQKEITALAPSTMK	R	I	0.95	4.6	0.469	4	1	0	2	1548.81	315	328	FALSE	IPI00021439,IPI00021440
IGD3	080626_05	Actin, alpha cardiac muscle 1	IPI00023006	ipi.HUMAN.v3.62.fasta	42002.1	1	3	4	13	0.00314	0.472	PRHQGVMVGMGQK	R	D	0.95	3.65	0.427	0	1	0	1	1440.72	40	52	FALSE	IPI00021439,IPI00021440
IGD3	080626_05	Actin, alpha cardiac muscle 1	IPI00023006	ipi.HUMAN.v3.62.fasta	42002.1	1	3	4	13	0.00314	0.472	PSIVGRPR	F	H	0.95	2.74	0.349	1	0	0	1	881.532	34	41	FALSE	IPI00479743,IPI00021439,IPI00021440
WG3	080626_06	Actin, alpha cardiac muscle 1	IPI00023006	ipi.HUMAN.v3.62.fasta	42002.1	0.998	2	4	14	0.00321	0.379	PSIVGRPR	F	H	0.95	2.44	0.338	1	0	0	1	881.532	34	41	FALSE	IPI00479743,IPI00021439,IPI00021440
IGD3	080626_05	Actin, alpha cardiac muscle 1	IPI00023006	ipi.HUMAN.v3.62.fasta	42002.1	1	3	4	13	0.00314	0.472	SYELPDGQVITIGN	K	E	0.95	2.84	0.549	1	0	0	1	1505.75	241	254	FALSE	IPI00479743,IPI00021439,IPI00021440
IGD1	080626_01	Actin, alpha cardiac muscle 1	IPI00023006	ipi.HUMAN.v3.62.fasta	42002.1	1	5	7	10	0.00299	0.523	SYELPDGQVITIGNER	K	F	0.95	4.48	0.532	3	0	0	2	1790.89	241	256	FALSE	IPI00479743,IPI00021439,IPI00021440
IGD3	080626_05	Actin, alpha cardiac muscle 1	IPI00023006	ipi.HUMAN.v3.62.fasta	42002.1	1	3	4	13	0.00314	0.472	SYELPDGQVITIGNER	K	F	0.95	4.3	0.543	6	4	0	2	1790.89	241	256	FALSE	IPI00479743,IPI00021439,IPI00021440
WG3	080626_06	Actin, alpha cardiac muscle 1	IPI00023006	ipi.HUMAN.v3.62.fasta	42002.1	0.998	2	4	14	0.00321	0.379	SYELPDGQVITIGNER	K	F	0.95	4.77	0.536	6	2	0	2	1790.89	241	256	FALSE	IPI00479743,IPI00021439,IPI00021440
IGD3	080626_05	Actin, alpha cardiac muscle 1	IPI00023006	ipi.HUMAN.v3.62.fasta	42002.1	1	3	4	13	0.00314	0.472	VGDEAQSKR	Y	G	0.95	2.97	0.188	1	0	0	1	989.501	56	64	FALSE	IPI00021439,IPI00021440
IGD1	080626_01	Actin, alpha cardiac muscle 1	IPI00023006	ipi.HUMAN.v3.62.fasta	42002.1	1	5	7	10	0.00299	0.523	YPIEHGIITNWDDMEK	K	I	0.95	4.44	0.46	2	2	0	2	1960.91	71	86	TRUE
IGD3	080626_05	Actin, alpha cardiac muscle 1	IPI00023006	ipi.HUMAN.v3.62.fasta	42002.1	1	3	4	13	0.00314	0.472	YPIEHGIITNWDDMEK	K	I	0.95	4.21	0.43	3	8	0	2	1960.91	71	86	TRUE
WG3	080626_06	Actin, alpha cardiac muscle 1	IPI00023006	ipi.HUMAN.v3.62.fasta	42002.1	0.998	2	4	14	0.00321	0.379	YPIEHGIITNWDDMEK	K	I	0.95	4.86	0.472	5	7	0	2	1960.91	71	86	TRUE
WG3	080626_06	Actin, alpha cardiac muscle 1	IPI00023006	ipi.HUMAN.v3.62.fasta	42002.1	0.998	2	4	14	0.00321	0.379	YPIEHGIITNWDDMEKIWHHTFYNELR	K	V	0.95	4.5	0.443	0	0	1	2	3473.64	71	97	TRUE
IGD1	080626_01	Actin, alpha cardiac muscle 1	IPI00023006	ipi.HUMAN.v3.62.fasta	42002.1	1	5	7	10	0.00299	0.523	YSVWIGGSILASLSTFQQMWISK	K	Q	0.95	5.96	0.66	0	1	0	2	2618.33	339	361	FALSE	IPI00021439,IPI00021440
IGD1	080626_01	Actin, cytoplasmic 1	IPI00021439,IPI00021440	ipi.HUMAN.v3.62.fasta	41775.9	1	25	33	120	0.0359	0.757	AGFAGDDAPR	K	A	0.95	2.65	0.367	3	0	0	2	976.448	19	28	TRUE	IPI00479743,IPI00023006
IGD3	080626_05	Actin, cytoplasmic 1	IPI00021439,IPI00021440	ipi.HUMAN.v3.62.fasta	41775.9	1	48	67	177	0.0428	0.824	AGFAGDDAPR	K	A	0.95	3.18	0.443	5	0	0	2	976.448	19	28	TRUE	IPI00479743,IPI00023006
IGD4	080626_07	Actin, cytoplasmic 1	IPI00021439,IPI00021440	ipi.HUMAN.v3.62.fasta	41775.9	1	12	15	45	0.0148	0.491	AGFAGDDAPR	K	A	0.95	2.58	0.409	1	0	0	2	976.448	19	28	TRUE
IGD5	080626_09	Actin, cytoplasmic 1	IPI00021439,IPI00021440	ipi.HUMAN.v3.62.fasta	41775.9	1	10	12	31	0.0348	0.413	AGFAGDDAPR	K	A	0.95	2.83	0.39	1	0	0	2	976.448	19	28	TRUE
WG3	080626_06	Actin, cytoplasmic 1	IPI00021439,IPI00021440	ipi.HUMAN.v3.62.fasta	41775.9	1	40	54	150	0.0343	0.805	AGFAGDDAPR	K	A	0.95	3.36	0.454	4	0	0	2	976.448	19	28	TRUE	IPI00479743,IPI00023006
WG5	080626_10	Actin, cytoplasmic 1	IPI00021439,IPI00021440	ipi.HUMAN.v3.62.fasta	41775.9	1	8	10	20	0.0244	0.411	AGFAGDDAPR	K	A	0.95	2.89	0.377	1	0	0	2	976.448	19	28	TRUE
IGD1	080626_01	Actin, cytoplasmic 1	IPI00021439,IPI00021440	ipi.HUMAN.v3.62.fasta	41775.9	1	25	33	120	0.0359	0.757	AVFPSIVGR	R	P	0.95	2.26	0.387	3	0	0	1	945.552	29	37	TRUE	IPI00479743,IPI00023006
IGD3	080626_05	Actin, cytoplasmic 1	IPI00021439,IPI00021440	ipi.HUMAN.v3.62.fasta	41775.9	1	48	67	177	0.0428	0.824	AVFPSIVGR	R	P	0.95	2.16	0.41	1	0	0	1	945.552	29	37	TRUE	IPI00479743,IPI00023006
WG1	080626_02	Actin, cytoplasmic 1	IPI00021439,IPI00021440	ipi.HUMAN.v3.62.fasta	41775.9	1	18	25	82	0.0239	0.619	AVFPSIVGR	R	P	0.95	2.22	0.337	1	0	0	1	945.552	29	37	TRUE	IPI00479743,IPI00023006
WG3	080626_06	Actin, cytoplasmic 1	IPI00021439,IPI00021440	ipi.HUMAN.v3.62.fasta	41775.9	1	40	54	150	0.0343	0.805	AVFPSIVGR	R	P	0.95	2.57	0.452	2	0	0	1	945.552	29	37	TRUE	IPI00479743,IPI00023006
IGD3	080626_05	Actin, cytoplasmic 1	IPI00021439,IPI00021440	ipi.HUMAN.v3.62.fasta	41775.9	1	48	67	177	0.0428	0.824	AVFPSIVGRPR	R	H	0.95	2.74	0.338	2	0	0	2	1198.71	29	39	TRUE	IPI00479743,IPI00023006
WG3	080626_06	Actin, cytoplasmic 1	IPI00021439,IPI00021440	ipi.HUMAN.v3.62.fasta	41775.9	1	40	54	150	0.0343	0.805	AVFPSIVGRPR	R	H	0.95	2.64	0.319	2	0	0	2	1198.71	29	39	TRUE	IPI00479743,IPI00023006
IGD3	080626_05	Actin, cytoplasmic 1	IPI00021439,IPI00021440	ipi.HUMAN.v3.62.fasta	41775.9	1	48	67	177	0.0428	0.824	CDVDIRK	K	D	0.95	2.48	0.203	1	0	0	2	905.451	285	291	TRUE
WG3	080626_06	Actin, cytoplasmic 1	IPI00021439,IPI00021440	ipi.HUMAN.v3.62.fasta	41775.9	1	40	54	150	0.0343	0.805	CDVDIRK	K	D	0.95	2.25	0.213	1	0	0	2	905.451	285	291	TRUE
IGD3	080626_05	Actin, cytoplasmic 1	IPI00021439,IPI00021440	ipi.HUMAN.v3.62.fasta	41775.9	1	48	67	177	0.0428	0.824	CDVDIRKDLYANTVLSGGTTMYPGIADR	K	M	0.95	5.41	0.584	0	1	2	2	3101.5	285	312	TRUE
WG3	080626_06	Actin, cytoplasmic 1	IPI00021439,IPI00021440	ipi.HUMAN.v3.62.fasta	41775.9	1	40	54	150	0.0343	0.805	CDVDIRKDLYANTVLSGGTTMYPGIADR	K	M	0.95	6.03	0.544	0	2	2	2	3117.5	285	312	TRUE
IGD1	080626_01	Actin, cytoplasmic 1	IPI00021439,IPI00021440	ipi.HUMAN.v3.62.fasta	41775.9	1	25	33	120	0.0359	0.757	CPEALFQPSFLGMESCGIHETTFNSIMK	R	C	0.95	5.95	0.612	0	5	2	2	3231.46	257	284	TRUE
IGD2	080626_03	Actin, cytoplasmic 1	IPI00021439,IPI00021440	ipi.HUMAN.v3.62.fasta	41719.8	1	8	10	24	0.0049	0.411	CPEALFQPSFLGMESCGIHETTFNSIMK	R	C	0.95	5.33	0.567	0	1	0	2	3231.46	257	284	TRUE
IGD3	080626_05	Actin, cytoplasmic 1	IPI00021439,IPI00021440	ipi.HUMAN.v3.62.fasta	41775.9	1	48	67	177	0.0428	0.824	CPEALFQPSFLGMESCGIHETTFNSIMK	R	C	0.95	4.5	0.559	0	2	0	2	3247.46	257	284	TRUE
IGD4	080626_07	Actin, cytoplasmic 1	IPI00021439,IPI00021440	ipi.HUMAN.v3.62.fasta	41775.9	1	12	15	45	0.0148	0.491	CPEALFQPSFLGMESCGIHETTFNSIMK	R	C	0.95	4.92	0.565	0	2	0	2	3231.46	257	284	TRUE
IGD5	080626_09	Actin, cytoplasmic 1	IPI00021439,IPI00021440	ipi.HUMAN.v3.62.fasta	41775.9	1	10	12	31	0.0348	0.413	CPEALFQPSFLGMESCGIHETTFNSIMK	R	C	0.95	5.47	0.604	0	1	0	2	3231.46	257	284	TRUE
WG1	080626_02	Actin, cytoplasmic 1	IPI00021439,IPI00021440	ipi.HUMAN.v3.62.fasta	41775.9	1	18	25	82	0.0239	0.619	CPEALFQPSFLGMESCGIHETTFNSIMK	R	C	0.95	5.44	0.615	0	3	1	2	3231.46	257	284	TRUE
WG2	080626_04	Actin, cytoplasmic 1	IPI00021439,IPI00021440	ipi.HUMAN.v3.62.fasta	41719.8	1	8	9	19	0.00375	0.411	CPEALFQPSFLGMESCGIHETTFNSIMK	R	C	0.95	5.47	0.577	0	1	0	2	3231.46	257	284	TRUE
WG3	080626_06	Actin, cytoplasmic 1	IPI00021439,IPI00021440	ipi.HUMAN.v3.62.fasta	41775.9	1	40	54	150	0.0343	0.805	CPEALFQPSFLGMESCGIHETTFNSIMK	R	C	0.95	5.74	0.559	0	3	0	2	3231.46	257	284	TRUE
WG4	080626_08	Actin, cytoplasmic 1	IPI00021439,IPI00021440	ipi.HUMAN.v3.62.fasta	41775.9	1	9	11	27	0.00798	0.411	CPEALFQPSFLGMESCGIHETTFNSIMK	R	C	0.95	5.84	0.503	0	1	0	2	3231.46	257	284	TRUE
WG5	080626_10	Actin, cytoplasmic 1	IPI00021439,IPI00021440	ipi.HUMAN.v3.62.fasta	41775.9	1	8	10	20	0.0244	0.411	CPEALFQPSFLGMESCGIHETTFNSIMK	R	C	0.95	5.18	0.561	0	1	0	2	3231.46	257	284	TRUE
IGD1	080626_01	Actin, cytoplasmic 1	IPI00021439,IPI00021440	ipi.HUMAN.v3.62.fasta	41775.9	1	25	33	120	0.0359	0.757	DLTDYLMK	R	I	0.95	2.53	0.385	3	0	0	2	998.486	184	191	TRUE	IPI00023006
IGD3	080626_05	Actin, cytoplasmic 1	IPI00021439,IPI00021440	ipi.HUMAN.v3.62.fasta	41775.9	1	48	67	177	0.0428	0.824	DLTDYLMK	R	I	0.95	2.69	0.342	9	0	0	2	998.486	184	191	TRUE	IPI00023006
IGD4	080626_07	Actin, cytoplasmic 1	IPI00021439,IPI00021440	ipi.HUMAN.v3.62.fasta	41775.9	1	12	15	45	0.0148	0.491	DLTDYLMK	R	I	0.95	1.95	0.317	1	0	0	2	998.486	184	191	TRUE
WG1	080626_02	Actin, cytoplasmic 1	IPI00021439,IPI00021440	ipi.HUMAN.v3.62.fasta	41775.9	1	18	25	82	0.0239	0.619	DLTDYLMK	R	I	0.95	2.46	0.325	2	0	0	2	998.486	184	191	TRUE	IPI00023006
WG3	080626_06	Actin, cytoplasmic 1	IPI00021439,IPI00021440	ipi.HUMAN.v3.62.fasta	41775.9	1	40	54	150	0.0343	0.805	DLTDYLMK	R	I	0.95	2.9	0.303	7	0	0	2	998.486	184	191	TRUE	IPI00023006
IGD1	080626_01	Actin, cytoplasmic 1	IPI00021439,IPI00021440	ipi.HUMAN.v3.62.fasta	41775.9	1	25	33	120	0.0359	0.757	DLYANTVLSGGTTMYPGIADR	K	M	0.95	5.26	0.593	9	6	0	2	2215.07	292	312	TRUE
IGD2	080626_03	Actin, cytoplasmic 1	IPI00021439,IPI00021440	ipi.HUMAN.v3.62.fasta	41719.8	1	8	10	24	0.0049	0.411	DLYANTVLSGGTTMYPGIADR	K	M	0.95	5.91	0.665	1	1	0	2	2215.07	292	312	TRUE
IGD3	080626_05	Actin, cytoplasmic 1	IPI00021439,IPI00021440	ipi.HUMAN.v3.62.fasta	41775.9	1	48	67	177	0.0428	0.824	DLYANTVLSGGTTMYPGIADR	K	M	0.95	5.75	0.613	6	4	0	2	2231.07	292	312	TRUE
IGD4	080626_07	Actin, cytoplasmic 1	IPI00021439,IPI00021440	ipi.HUMAN.v3.62.fasta	41775.9	1	12	15	45	0.0148	0.491	DLYANTVLSGGTTMYPGIADR	K	M	0.95	5.15	0.591	4	3	0	2	2215.07	292	312	TRUE
IGD5	080626_09	Actin, cytoplasmic 1	IPI00021439,IPI00021440	ipi.HUMAN.v3.62.fasta	41775.9	1	10	12	31	0.0348	0.413	DLYANTVLSGGTTMYPGIADR	K	M	0.95	5.89	0.595	2	2	0	2	2231.07	292	312	TRUE
WG1	080626_02	Actin, cytoplasmic 1	IPI00021439,IPI00021440	ipi.HUMAN.v3.62.fasta	41775.9	1	18	25	82	0.0239	0.619	DLYANTVLSGGTTMYPGIADR	K	M	0.95	5.12	0.63	6	3	0	2	2215.07	292	312	TRUE
WG2	080626_04	Actin, cytoplasmic 1	IPI00021439,IPI00021440	ipi.HUMAN.v3.62.fasta	41719.8	1	8	9	19	0.00375	0.411	DLYANTVLSGGTTMYPGIADR	K	M	0.95	4.74	0.599	1	0	0	2	2215.07	292	312	TRUE
WG3	080626_06	Actin, cytoplasmic 1	IPI00021439,IPI00021440	ipi.HUMAN.v3.62.fasta	41775.9	1	40	54	150	0.0343	0.805	DLYANTVLSGGTTMYPGIADR	K	M	0.95	5.02	0.596	7	4	0	2	2231.07	292	312	TRUE
WG4	080626_08	Actin, cytoplasmic 1	IPI00021439,IPI00021440	ipi.HUMAN.v3.62.fasta	41775.9	1	9	11	27	0.00798	0.411	DLYANTVLSGGTTMYPGIADR	K	M	0.95	5.49	0.626	2	1	0	2	2231.07	292	312	TRUE
WG5	080626_10	Actin, cytoplasmic 1	IPI00021439,IPI00021440	ipi.HUMAN.v3.62.fasta	41775.9	1	8	10	20	0.0244	0.411	DLYANTVLSGGTTMYPGIADR	K	M	0.95	5.59	0.573	1	2	0	2	2231.07	292	312	TRUE
IGD3	080626_05	Actin, cytoplasmic 1	IPI00021439,IPI00021440	ipi.HUMAN.v3.62.fasta	41775.9	1	48	67	177	0.0428	0.824	DSYVGDEAQSK	K	R	0.95	3.82	0.156	3	0	0	2	1198.52	51	61	TRUE	IPI00023006
WG3	080626_06	Actin, cytoplasmic 1	IPI00021439,IPI00021440	ipi.HUMAN.v3.62.fasta	41775.9	1	40	54	150	0.0343	0.805	DSYVGDEAQSK	K	R	0.95	3.77	0.111	2	0	0	2	1198.52	51	61	TRUE	IPI00023006
IGD3	080626_05	Actin, cytoplasmic 1	IPI00021439,IPI00021440	ipi.HUMAN.v3.62.fasta	41775.9	1	48	67	177	0.0428	0.824	DSYVGDEAQSKR	K	G	0.95	3.28	0.179	4	2	0	2	1354.62	51	62	TRUE	IPI00023006
WG3	080626_06	Actin, cytoplasmic 1	IPI00021439,IPI00021440	ipi.HUMAN.v3.62.fasta	41775.9	1	40	54	150	0.0343	0.805	DSYVGDEAQSKR	K	G	0.95	2.54	0.205	1	1	0	2	1354.62	51	62	TRUE	IPI00023006
IGD1	080626_01	Actin, cytoplasmic 1	IPI00021439,IPI00021440	ipi.HUMAN.v3.62.fasta	41775.9	1	25	33	120	0.0359	0.757	EITALAPSTMK	K	I	0.95	2.58	0.365	1	0	0	2	1161.62	316	326	TRUE	IPI00023006
IGD3	080626_05	Actin, cytoplasmic 1	IPI00021439,IPI00021440	ipi.HUMAN.v3.62.fasta	41775.9	1	48	67	177	0.0428	0.824	EITALAPSTMK	K	I	0.95	2.73	0.303	3	0	0	2	1161.62	316	326	TRUE	IPI00023006
WG1	080626_02	Actin, cytoplasmic 1	IPI00021439,IPI00021440	ipi.HUMAN.v3.62.fasta	41775.9	1	18	25	82	0.0239	0.619	EITALAPSTMK	K	I	0.95	1.94	0.318	1	0	0	2	1161.62	316	326	TRUE	IPI00023006
WG3	080626_06	Actin, cytoplasmic 1	IPI00021439,IPI00021440	ipi.HUMAN.v3.62.fasta	41775.9	1	40	54	150	0.0343	0.805	EITALAPSTMK	K	I	0.95	2.64	0.39	5	0	0	2	1161.62	316	326	TRUE	IPI00023006
IGD1	080626_01	Actin, cytoplasmic 1	IPI00021439,IPI00021440	ipi.HUMAN.v3.62.fasta	41775.9	1	25	33	120	0.0359	0.757	EKLCYVALDFEQEMATAASSSSLEK	K	S	0.95	5.3	0.571	0	5	1	2	2823.31	214	238	TRUE	IPI00479743
IGD2	080626_03	Actin, cytoplasmic 1	IPI00021439,IPI00021440	ipi.HUMAN.v3.62.fasta	41719.8	1	8	10	24	0.0049	0.411	EKLCYVALDFEQEMATAASSSSLEK	K	S	0.95	4.69	0.48	0	1	0	2	2807.31	214	238	TRUE
IGD3	080626_05	Actin, cytoplasmic 1	IPI00021439,IPI00021440	ipi.HUMAN.v3.62.fasta	41775.9	1	48	67	177	0.0428	0.824	EKLCYVALDFEQEMATAASSSSLEK	K	S	0.95	4.95	0.394	0	1	0	2	2807.31	214	238	TRUE	IPI00479743
IGD4	080626_07	Actin, cytoplasmic 1	IPI00021439,IPI00021440	ipi.HUMAN.v3.62.fasta	41775.9	1	12	15	45	0.0148	0.491	EKLCYVALDFEQEMATAASSSSLEK	K	S	0.95	5.48	0.572	0	2	0	2	2823.31	214	238	TRUE
IGD5	080626_09	Actin, cytoplasmic 1	IPI00021439,IPI00021440	ipi.HUMAN.v3.62.fasta	41775.9	1	10	12	31	0.0348	0.413	EKLCYVALDFEQEMATAASSSSLEK	K	S	0.95	4.14	0.484	0	2	0	2	2823.31	214	238	TRUE
WG1	080626_02	Actin, cytoplasmic 1	IPI00021439,IPI00021440	ipi.HUMAN.v3.62.fasta	41775.9	1	18	25	82	0.0239	0.619	EKLCYVALDFEQEMATAASSSSLEK	K	S	0.95	5.95	0.61	0	3	1	2	2823.31	214	238	TRUE	IPI00479743
WG2	080626_04	Actin, cytoplasmic 1	IPI00021439,IPI00021440	ipi.HUMAN.v3.62.fasta	41719.8	1	8	9	19	0.00375	0.411	EKLCYVALDFEQEMATAASSSSLEK	K	S	0.95	5.7	0.519	0	1	0	2	2807.31	214	238	TRUE
WG3	080626_06	Actin, cytoplasmic 1	IPI00021439,IPI00021440	ipi.HUMAN.v3.62.fasta	41775.9	1	40	54	150	0.0343	0.805	EKLCYVALDFEQEMATAASSSSLEK	K	S	0.95	4.67	0.521	0	2	0	2	2807.31	214	238	TRUE	IPI00479743
WG4	080626_08	Actin, cytoplasmic 1	IPI00021439,IPI00021440	ipi.HUMAN.v3.62.fasta	41775.9	1	9	11	27	0.00798	0.411	EKLCYVALDFEQEMATAASSSSLEK	K	S	0.95	4.71	0.515	0	1	0	2	2807.31	214	238	TRUE
WG5	080626_10	Actin, cytoplasmic 1	IPI00021439,IPI00021440	ipi.HUMAN.v3.62.fasta	41775.9	1	8	10	20	0.0244	0.411	EKLCYVALDFEQEMATAASSSSLEK	K	S	0.95	4.22	0.413	0	1	0	2	2807.31	214	238	TRUE
IGD1	080626_01	Actin, cytoplasmic 1	IPI00021439,IPI00021440	ipi.HUMAN.v3.62.fasta	41775.9	1	25	33	120	0.0359	0.757	FLGMESCGIHETTFNSIMK	S	C	0.95	2.61	0.178	0	1	0	1	2202	266	284	TRUE	IPI00479743
IGD3	080626_05	Actin, cytoplasmic 1	IPI00021439,IPI00021440	ipi.HUMAN.v3.62.fasta	41775.9	1	48	67	177	0.0428	0.824	FPSIVGRPR	V	H	0.95	2.73	0.266	1	0	0	1	1028.6	31	39	TRUE	IPI00479743,IPI00023006
IGD1	080626_01	Actin, cytoplasmic 1	IPI00021439,IPI00021440	ipi.HUMAN.v3.62.fasta	41775.9	1	25	33	120	0.0359	0.757	FQPSFLGMESCGIHETTFNSIMK	L	C	0.95	2.27	0.232	0	1	0	1	2661.21	262	284	TRUE
WG3	080626_06	Actin, cytoplasmic 1	IPI00021439,IPI00021440	ipi.HUMAN.v3.62.fasta	41775.9	1	40	54	150	0.0343	0.805	FRCPEALFQPSFLGMES	R	C	0.95	3.64	0.532	1	0	0	1	2015.94	255	271	TRUE
IGD1	080626_01	Actin, cytoplasmic 1	IPI00021439,IPI00021440	ipi.HUMAN.v3.62.fasta	41775.9	1	25	33	120	0.0359	0.757	FRCPEALFQPSFLGMESCGIHETTFNSIMK	R	C	0.95	3.46	0.224	0	0	2	2	3550.63	255	284	TRUE
WG3	080626_06	Actin, cytoplasmic 1	IPI00021439,IPI00021440	ipi.HUMAN.v3.62.fasta	41775.9	1	40	54	150	0.0343	0.805	FRCPEALFQPSFLGMESCGIHETTFNSIMK	R	C	0.95	4.23	0.298	0	0	1	2	3550.63	255	284	TRUE
IGD3	080626_05	Actin, cytoplasmic 1	IPI00021439,IPI00021440	ipi.HUMAN.v3.62.fasta	41775.9	1	48	67	177	0.0428	0.824	GDEAQSKR	V	G	0.95	1.86	0.309	1	0	0	1	890.433	55	62	TRUE	IPI00023006
IGD1	080626_01	Actin, cytoplasmic 1	IPI00021439,IPI00021440	ipi.HUMAN.v3.62.fasta	41775.9	1	25	33	120	0.0359	0.757	GYSFTTTAER	R	E	0.95	2.96	0.426	3	0	0	2	1132.53	197	206	TRUE
IGD2	080626_03	Actin, cytoplasmic 1	IPI00021439,IPI00021440	ipi.HUMAN.v3.62.fasta	41719.8	1	8	10	24	0.0049	0.411	GYSFTTTAER	R	E	0.95	2.47	0.353	1	0	0	2	1132.53	197	206	TRUE
IGD3	080626_05	Actin, cytoplasmic 1	IPI00021439,IPI00021440	ipi.HUMAN.v3.62.fasta	41775.9	1	48	67	177	0.0428	0.824	GYSFTTTAER	R	E	0.95	3.18	0.486	5	0	0	2	1132.53	197	206	TRUE
IGD4	080626_07	Actin, cytoplasmic 1	IPI00021439,IPI00021440	ipi.HUMAN.v3.62.fasta	41775.9	1	12	15	45	0.0148	0.491	GYSFTTTAER	R	E	0.95	2.29	0.267	1	0	0	2	1132.53	197	206	TRUE
WG1	080626_02	Actin, cytoplasmic 1	IPI00021439,IPI00021440	ipi.HUMAN.v3.62.fasta	41775.9	1	18	25	82	0.0239	0.619	GYSFTTTAER	R	E	0.95	2.79	0.472	2	0	0	2	1132.53	197	206	TRUE
WG2	080626_04	Actin, cytoplasmic 1	IPI00021439,IPI00021440	ipi.HUMAN.v3.62.fasta	41719.8	1	8	9	19	0.00375	0.411	GYSFTTTAER	R	E	0.95	2.02	0.343	1	0	0	2	1132.53	197	206	TRUE
WG3	080626_06	Actin, cytoplasmic 1	IPI00021439,IPI00021440	ipi.HUMAN.v3.62.fasta	41775.9	1	40	54	150	0.0343	0.805	GYSFTTTAER	R	E	0.95	2.88	0.415	4	0	0	2	1132.53	197	206	TRUE
WG4	080626_08	Actin, cytoplasmic 1	IPI00021439,IPI00021440	ipi.HUMAN.v3.62.fasta	41775.9	1	9	11	27	0.00798	0.411	GYSFTTTAER	R	E	0.95	1.99	0.342	1	0	0	2	1132.53	197	206	TRUE
IGD3	080626_05	Actin, cytoplasmic 1	IPI00021439,IPI00021440	ipi.HUMAN.v3.62.fasta	41775.9	1	48	67	177	0.0428	0.824	GYSFTTTAEREIVR	R	D	0.95	1.91	0.392	0	1	0	2	1629.82	197	210	TRUE
WG3	080626_06	Actin, cytoplasmic 1	IPI00021439,IPI00021440	ipi.HUMAN.v3.62.fasta	41775.9	1	40	54	150	0.0343	0.805	GYSFTTTAEREIVR	R	D	0.95	1.97	0.408	1	1	0	2	1629.82	197	210	TRUE
IGD1	080626_01	Actin, cytoplasmic 1	IPI00021439,IPI00021440	ipi.HUMAN.v3.62.fasta	41775.9	1	25	33	120	0.0359	0.757	HQGVMVGMGQK	R	D	0.95	2.44	0.358	1	0	0	2	1171.57	40	50	TRUE	IPI00023006
IGD3	080626_05	Actin, cytoplasmic 1	IPI00021439,IPI00021440	ipi.HUMAN.v3.62.fasta	41775.9	1	48	67	177	0.0428	0.824	HQGVMVGMGQK	R	D	0.95	3.73	0.466	6	5	0	2	1171.57	40	50	TRUE	IPI00023006
WG3	080626_06	Actin, cytoplasmic 1	IPI00021439,IPI00021440	ipi.HUMAN.v3.62.fasta	41775.9	1	40	54	150	0.0343	0.805	HQGVMVGMGQK	R	D	0.95	3.79	0.424	7	3	0	2	1171.57	40	50	TRUE	IPI00023006
IGD3	080626_05	Actin, cytoplasmic 1	IPI00021439,IPI00021440	ipi.HUMAN.v3.62.fasta	41775.9	1	48	67	177	0.0428	0.824	HQGVMVGMGQKDSYVGDEAQSK	R	R	0.95	4.14	0.292	0	2	0	2	2367.07	40	61	TRUE	IPI00023006
WG3	080626_06	Actin, cytoplasmic 1	IPI00021439,IPI00021440	ipi.HUMAN.v3.62.fasta	41775.9	1	40	54	150	0.0343	0.805	HQGVMVGMGQKDSYVGDEAQSK	R	R	0.95	4.32	0.114	0	0	1	2	2383.07	40	61	TRUE	IPI00023006
IGD3	080626_05	Actin, cytoplasmic 1	IPI00021439,IPI00021440	ipi.HUMAN.v3.62.fasta	41775.9	1	48	67	177	0.0428	0.824	HQGVMVGMGQKDSYVGDEAQSKR	R	G	0.95	4.58	0.527	0	1	3	2	2539.17	40	62	TRUE	IPI00023006
WG3	080626_06	Actin, cytoplasmic 1	IPI00021439,IPI00021440	ipi.HUMAN.v3.62.fasta	41775.9	1	40	54	150	0.0343	0.805	HQGVMVGMGQKDSYVGDEAQSKR	R	G	0.95	3.85	0.226	0	0	1	2	2539.17	40	62	TRUE	IPI00023006
IGD3	080626_05	Actin, cytoplasmic 1	IPI00021439,IPI00021440	ipi.HUMAN.v3.62.fasta	41775.9	1	48	67	177	0.0428	0.824	IIAPPERK	K	Y	0.95	1.98	0.349	2	0	0	2	923.567	329	336	TRUE	IPI00023006
WG3	080626_06	Actin, cytoplasmic 1	IPI00021439,IPI00021440	ipi.HUMAN.v3.62.fasta	41775.9	1	40	54	150	0.0343	0.805	IIAPPERK	K	Y	0.95	1.9	0.368	1	0	0	2	923.567	329	336	TRUE	IPI00023006
IGD1	080626_01	Actin, cytoplasmic 1	IPI00021439,IPI00021440	ipi.HUMAN.v3.62.fasta	41775.9	1	25	33	120	0.0359	0.757	IIAPPERKYSVWIGGSILASLSTFQQMWISK	K	Q	0.95	3.92	0.545	0	0	2	2	3522.88	329	359	TRUE	IPI00023006
IGD3	080626_05	Actin, cytoplasmic 1	IPI00021439,IPI00021440	ipi.HUMAN.v3.62.fasta	41775.9	1	48	67	177	0.0428	0.824	IKIIAPPER	K	K	0.95	2.29	0.303	1	0	0	2	1036.65	327	335	TRUE	IPI00023006
WG3	080626_06	Actin, cytoplasmic 1	IPI00021439,IPI00021440	ipi.HUMAN.v3.62.fasta	41775.9	1	40	54	150	0.0343	0.805	IKIIAPPER	K	K	0.95	2.68	0.316	1	0	0	2	1036.65	327	335	TRUE	IPI00023006
IGD3	080626_05	Actin, cytoplasmic 1	IPI00021439,IPI00021440	ipi.HUMAN.v3.62.fasta	41775.9	1	48	67	177	0.0428	0.824	IKIIAPPERK	K	Y	0.95	3.24	0.289	1	2	0	2	1164.75	327	336	TRUE	IPI00023006
WG3	080626_06	Actin, cytoplasmic 1	IPI00021439,IPI00021440	ipi.HUMAN.v3.62.fasta	41775.9	1	40	54	150	0.0343	0.805	IKIIAPPERK	K	Y	0.95	3.35	0.302	0	1	0	2	1164.75	327	336	TRUE	IPI00023006
IGD1	080626_01	Actin, cytoplasmic 1	IPI00021439,IPI00021440	ipi.HUMAN.v3.62.fasta	41775.9	1	25	33	120	0.0359	0.757	IWHHTFYNELR	K	V	0.95	3.92	0.502	0	4	0	2	1515.75	85	95	TRUE	IPI00479743,IPI00023006
IGD3	080626_05	Actin, cytoplasmic 1	IPI00021439,IPI00021440	ipi.HUMAN.v3.62.fasta	41775.9	1	48	67	177	0.0428	0.824	IWHHTFYNELR	K	V	0.95	3.73	0.467	2	5	0	2	1515.75	85	95	TRUE	IPI00479743,IPI00023006
IGD4	080626_07	Actin, cytoplasmic 1	IPI00021439,IPI00021440	ipi.HUMAN.v3.62.fasta	41775.9	1	12	15	45	0.0148	0.491	IWHHTFYNELR	K	V	0.95	3.54	0.452	0	1	0	2	1515.75	85	95	TRUE
WG1	080626_02	Actin, cytoplasmic 1	IPI00021439,IPI00021440	ipi.HUMAN.v3.62.fasta	41775.9	1	18	25	82	0.0239	0.619	IWHHTFYNELR	K	V	0.95	3.2	0.306	0	1	0	2	1515.75	85	95	TRUE	IPI00479743,IPI00023006
WG3	080626_06	Actin, cytoplasmic 1	IPI00021439,IPI00021440	ipi.HUMAN.v3.62.fasta	41775.9	1	40	54	150	0.0343	0.805	IWHHTFYNELR	K	V	0.95	3.73	0.422	2	3	0	2	1515.75	85	95	TRUE	IPI00479743,IPI00023006
IGD3	080626_05	Actin, cytoplasmic 1	IPI00021439,IPI00021440	ipi.HUMAN.v3.62.fasta	41775.9	1	48	67	177	0.0428	0.824	KAGFAGDDAPR	C	A	0.95	2.87	0.19	0	1	0	1	1104.54	18	28	TRUE	IPI00479743,IPI00023006
WG3	080626_06	Actin, cytoplasmic 1	IPI00021439,IPI00021440	ipi.HUMAN.v3.62.fasta	41775.9	1	40	54	150	0.0343	0.805	KAGFAGDDAPR	C	A	0.95	3.13	0.272	0	1	0	1	1104.54	18	28	TRUE	IPI00479743,IPI00023006
IGD1	080626_01	Actin, cytoplasmic 1	IPI00021439,IPI00021440	ipi.HUMAN.v3.62.fasta	41775.9	1	25	33	120	0.0359	0.757	KDLYANTVLSGGTTMYPGIADR	R	M	0.95	4.91	0.48	1	2	0	2	2359.16	291	312	TRUE
IGD3	080626_05	Actin, cytoplasmic 1	IPI00021439,IPI00021440	ipi.HUMAN.v3.62.fasta	41775.9	1	48	67	177	0.0428	0.824	KDLYANTVLSGGTTMYPGIADR	R	M	0.95	5.43	0.564	2	4	0	2	2343.17	291	312	TRUE
IGD4	080626_07	Actin, cytoplasmic 1	IPI00021439,IPI00021440	ipi.HUMAN.v3.62.fasta	41775.9	1	12	15	45	0.0148	0.491	KDLYANTVLSGGTTMYPGIADR	R	M	0.95	4.75	0.413	0	2	0	2	2359.16	291	312	TRUE
IGD5	080626_09	Actin, cytoplasmic 1	IPI00021439,IPI00021440	ipi.HUMAN.v3.62.fasta	41775.9	1	10	12	31	0.0348	0.413	KDLYANTVLSGGTTMYPGIADR	R	M	0.95	4.99	0.486	0	1	0	2	2343.17	291	312	TRUE
WG1	080626_02	Actin, cytoplasmic 1	IPI00021439,IPI00021440	ipi.HUMAN.v3.62.fasta	41775.9	1	18	25	82	0.0239	0.619	KDLYANTVLSGGTTMYPGIADR	R	M	0.95	4.85	0.496	0	2	0	2	2343.17	291	312	TRUE
WG3	080626_06	Actin, cytoplasmic 1	IPI00021439,IPI00021440	ipi.HUMAN.v3.62.fasta	41775.9	1	40	54	150	0.0343	0.805	KDLYANTVLSGGTTMYPGIADR	R	M	0.95	6.47	0.615	2	4	0	2	2343.17	291	312	TRUE
IGD3	080626_05	Actin, cytoplasmic 1	IPI00021439,IPI00021440	ipi.HUMAN.v3.62.fasta	41775.9	1	48	67	177	0.0428	0.824	KIIAPPER	I	K	0.95	1.92	0.293	1	0	0	1	923.567	328	335	TRUE	IPI00023006
WG3	080626_06	Actin, cytoplasmic 1	IPI00021439,IPI00021440	ipi.HUMAN.v3.62.fasta	41775.9	1	40	54	150	0.0343	0.805	KIIAPPER	I	K	0.95	2.18	0.245	1	0	0	1	923.567	328	335	TRUE	IPI00023006
IGD1	080626_01	Actin, cytoplasmic 1	IPI00021439,IPI00021440	ipi.HUMAN.v3.62.fasta	41775.9	1	25	33	120	0.0359	0.757	KYSVWIGGSILASLSTFQQMWISK	R	Q	0.95	5.58	0.538	0	2	0	2	2746.43	336	359	TRUE	IPI00023006
IGD2	080626_03	Actin, cytoplasmic 1	IPI00021439,IPI00021440	ipi.HUMAN.v3.62.fasta	41719.8	1	8	10	24	0.0049	0.411	KYSVWIGGSILASLSTFQQMWISK	R	Q	0.95	5.36	0.557	0	2	0	2	2746.43	336	359	TRUE
IGD3	080626_05	Actin, cytoplasmic 1	IPI00021439,IPI00021440	ipi.HUMAN.v3.62.fasta	41775.9	1	48	67	177	0.0428	0.824	KYSVWIGGSILASLSTFQQMWISK	R	Q	0.95	5.08	0.572	0	2	0	2	2746.43	336	359	TRUE	IPI00023006
IGD4	080626_07	Actin, cytoplasmic 1	IPI00021439,IPI00021440	ipi.HUMAN.v3.62.fasta	41775.9	1	12	15	45	0.0148	0.491	KYSVWIGGSILASLSTFQQMWISK	R	Q	0.95	4.99	0.564	0	2	0	2	2746.43	336	359	TRUE
IGD5	080626_09	Actin, cytoplasmic 1	IPI00021439,IPI00021440	ipi.HUMAN.v3.62.fasta	41775.9	1	10	12	31	0.0348	0.413	KYSVWIGGSILASLSTFQQMWISK	R	Q	0.95	5.18	0.531	0	2	0	2	2746.43	336	359	TRUE
WG1	080626_02	Actin, cytoplasmic 1	IPI00021439,IPI00021440	ipi.HUMAN.v3.62.fasta	41775.9	1	18	25	82	0.0239	0.619	KYSVWIGGSILASLSTFQQMWISK	R	Q	0.95	4.73	0.569	0	2	0	2	2730.43	336	359	TRUE	IPI00023006
WG2	080626_04	Actin, cytoplasmic 1	IPI00021439,IPI00021440	ipi.HUMAN.v3.62.fasta	41719.8	1	8	9	19	0.00375	0.411	KYSVWIGGSILASLSTFQQMWISK	R	Q	0.95	4.74	0.572	0	2	0	2	2746.43	336	359	TRUE
WG3	080626_06	Actin, cytoplasmic 1	IPI00021439,IPI00021440	ipi.HUMAN.v3.62.fasta	41775.9	1	40	54	150	0.0343	0.805	KYSVWIGGSILASLSTFQQMWISK	R	Q	0.95	4.56	0.528	0	2	0	2	2730.43	336	359	TRUE	IPI00023006
WG4	080626_08	Actin, cytoplasmic 1	IPI00021439,IPI00021440	ipi.HUMAN.v3.62.fasta	41775.9	1	9	11	27	0.00798	0.411	KYSVWIGGSILASLSTFQQMWISK	R	Q	0.95	5.09	0.546	0	2	0	2	2746.43	336	359	TRUE
WG5	080626_10	Actin, cytoplasmic 1	IPI00021439,IPI00021440	ipi.HUMAN.v3.62.fasta	41775.9	1	8	10	20	0.0244	0.411	KYSVWIGGSILASLSTFQQMWISK	R	Q	0.95	4.5	0.59	0	2	0	2	2730.43	336	359	TRUE
IGD1	080626_01	Actin, cytoplasmic 1	IPI00021439,IPI00021440	ipi.HUMAN.v3.62.fasta	41775.9	1	25	33	120	0.0359	0.757	LCYVALDFEQEMATAASSSSLEK	K	S	0.95	6.72	0.642	14	24	0	2	2566.17	216	238	TRUE	IPI00479743
IGD2	080626_03	Actin, cytoplasmic 1	IPI00021439,IPI00021440	ipi.HUMAN.v3.62.fasta	41719.8	1	8	10	24	0.0049	0.411	LCYVALDFEQEMATAASSSSLEK	K	S	0.95	5.69	0.565	4	11	0	2	2550.17	216	238	TRUE
IGD3	080626_05	Actin, cytoplasmic 1	IPI00021439,IPI00021440	ipi.HUMAN.v3.62.fasta	41775.9	1	48	67	177	0.0428	0.824	LCYVALDFEQEMATAASSSSLEK	K	S	0.95	5.59	0.603	3	10	0	2	2566.17	216	238	TRUE	IPI00479743
IGD4	080626_07	Actin, cytoplasmic 1	IPI00021439,IPI00021440	ipi.HUMAN.v3.62.fasta	41775.9	1	12	15	45	0.0148	0.491	LCYVALDFEQEMATAASSSSLEK	K	S	0.95	6.15	0.594	3	16	0	2	2566.17	216	238	TRUE
IGD5	080626_09	Actin, cytoplasmic 1	IPI00021439,IPI00021440	ipi.HUMAN.v3.62.fasta	41775.9	1	10	12	31	0.0348	0.413	LCYVALDFEQEMATAASSSSLEK	K	S	0.95	5.81	0.581	3	12	0	2	2566.17	216	238	TRUE
WG1	080626_02	Actin, cytoplasmic 1	IPI00021439,IPI00021440	ipi.HUMAN.v3.62.fasta	41775.9	1	18	25	82	0.0239	0.619	LCYVALDFEQEMATAASSSSLEK	K	S	0.95	5.9	0.634	11	24	1	2	2566.17	216	238	TRUE	IPI00479743
WG2	080626_04	Actin, cytoplasmic 1	IPI00021439,IPI00021440	ipi.HUMAN.v3.62.fasta	41719.8	1	8	9	19	0.00375	0.411	LCYVALDFEQEMATAASSSSLEK	K	S	0.95	5.61	0.593	2	8	0	2	2566.17	216	238	TRUE
WG3	080626_06	Actin, cytoplasmic 1	IPI00021439,IPI00021440	ipi.HUMAN.v3.62.fasta	41775.9	1	40	54	150	0.0343	0.805	LCYVALDFEQEMATAASSSSLEK	K	S	0.95	6.12	0.592	3	9	0	2	2566.17	216	238	TRUE	IPI00479743
WG4	080626_08	Actin, cytoplasmic 1	IPI00021439,IPI00021440	ipi.HUMAN.v3.62.fasta	41775.9	1	9	11	27	0.00798	0.411	LCYVALDFEQEMATAASSSSLEK	K	S	0.95	5.69	0.602	3	10	0	2	2566.17	216	238	TRUE
WG5	080626_10	Actin, cytoplasmic 1	IPI00021439,IPI00021440	ipi.HUMAN.v3.62.fasta	41775.9	1	8	10	20	0.0244	0.411	LCYVALDFEQEMATAASSSSLEK	K	S	0.95	5.9	0.613	3	6	0	2	2550.17	216	238	TRUE
IGD3	080626_05	Actin, cytoplasmic 1	IPI00021439,IPI00021440	ipi.HUMAN.v3.62.fasta	41775.9	1	48	67	177	0.0428	0.824	LDLAGRDLTDYLMK	R	I	0.95	2.66	0.277	1	2	0	2	1623.84	178	191	TRUE	IPI00023006
IGD3	080626_05	Actin, cytoplasmic 1	IPI00021439,IPI00021440	ipi.HUMAN.v3.62.fasta	41775.9	1	48	67	177	0.0428	0.824	MQKEITALAPSTMK	R	I	0.95	4.42	0.432	4	4	0	2	1564.81	313	326	TRUE	IPI00023006
WG3	080626_06	Actin, cytoplasmic 1	IPI00021439,IPI00021440	ipi.HUMAN.v3.62.fasta	41775.9	1	40	54	150	0.0343	0.805	MQKEITALAPSTMK	R	I	0.95	4.6	0.469	4	1	0	2	1548.81	313	326	TRUE	IPI00023006
IGD1	080626_01	Actin, cytoplasmic 1	IPI00021439,IPI00021440	ipi.HUMAN.v3.62.fasta	41775.9	1	25	33	120	0.0359	0.757	MTQIMFETFNTPAMYVAIQAVLSLYASGR	K	T	0.95	4.76	0.45	0	2	0	2	3285.6	119	147	TRUE
WG1	080626_02	Actin, cytoplasmic 1	IPI00021439,IPI00021440	ipi.HUMAN.v3.62.fasta	41775.9	1	18	25	82	0.0239	0.619	NTPAMYVAIQAVLSLYASGR	F	T	0.95	5.25	0.541	0	1	0	1	2125.11	128	147	TRUE
IGD3	080626_05	Actin, cytoplasmic 1	IPI00021439,IPI00021440	ipi.HUMAN.v3.62.fasta	41775.9	1	48	67	177	0.0428	0.824	PEEHPVLLTEAPLNPK	A	A	0.95	4.23	0.195	1	1	0	1	1783.96	98	113	TRUE
IGD3	080626_05	Actin, cytoplasmic 1	IPI00021439,IPI00021440	ipi.HUMAN.v3.62.fasta	41775.9	1	48	67	177	0.0428	0.824	PRHQGVMVGMGQK	R	D	0.95	3.65	0.427	0	1	0	1	1440.72	38	50	TRUE	IPI00023006
IGD3	080626_05	Actin, cytoplasmic 1	IPI00021439,IPI00021440	ipi.HUMAN.v3.62.fasta	41775.9	1	48	67	177	0.0428	0.824	PSIVGRPR	F	H	0.95	2.74	0.349	1	0	0	1	881.532	32	39	TRUE	IPI00479743,IPI00023006
WG3	080626_06	Actin, cytoplasmic 1	IPI00021439,IPI00021440	ipi.HUMAN.v3.62.fasta	41775.9	1	40	54	150	0.0343	0.805	PSIVGRPR	F	H	0.95	2.44	0.338	1	0	0	1	881.532	32	39	TRUE	IPI00479743,IPI00023006
IGD1	080626_01	Actin, cytoplasmic 1	IPI00021439,IPI00021440	ipi.HUMAN.v3.62.fasta	41775.9	1	25	33	120	0.0359	0.757	QEYDESGPSIVHR	K	K	0.95	2.94	0.472	0	2	0	2	1516.7	360	372	TRUE	IPI00479743
IGD3	080626_05	Actin, cytoplasmic 1	IPI00021439,IPI00021440	ipi.HUMAN.v3.62.fasta	41775.9	1	48	67	177	0.0428	0.824	QEYDESGPSIVHR	K	K	0.95	3.44	0.506	2	2	0	2	1516.7	360	372	TRUE	IPI00479743
WG3	080626_06	Actin, cytoplasmic 1	IPI00021439,IPI00021440	ipi.HUMAN.v3.62.fasta	41775.9	1	40	54	150	0.0343	0.805	QEYDESGPSIVHR	K	K	0.95	3.1	0.505	2	2	0	2	1516.7	360	372	TRUE	IPI00479743
IGD3	080626_05	Actin, cytoplasmic 1	IPI00021439,IPI00021440	ipi.HUMAN.v3.62.fasta	41775.9	1	48	67	177	0.0428	0.824	QEYDESGPSIVHRK	K	C	0.95	3.2	0.495	1	1	1	2	1644.8	360	373	TRUE	IPI00479743
WG3	080626_06	Actin, cytoplasmic 1	IPI00021439,IPI00021440	ipi.HUMAN.v3.62.fasta	41775.9	1	40	54	150	0.0343	0.805	QEYDESGPSIVHRK	K	C	0.95	3.09	0.498	1	0	0	2	1644.8	360	373	TRUE	IPI00479743
IGD3	080626_05	Actin, cytoplasmic 1	IPI00021439,IPI00021440	ipi.HUMAN.v3.62.fasta	41775.9	1	48	67	177	0.0428	0.824	SGDGVTHTVPIYEGYALPHAILR	D	L	0.95	3.73	0.47	0	0	1	1	2466.28	155	177	TRUE
WG3	080626_06	Actin, cytoplasmic 1	IPI00021439,IPI00021440	ipi.HUMAN.v3.62.fasta	41775.9	1	40	54	150	0.0343	0.805	SGDGVTHTVPIYEGYALPHAILR	D	L	0.95	3	0.323	0	0	1	1	2466.28	155	177	TRUE
IGD3	080626_05	Actin, cytoplasmic 1	IPI00021439,IPI00021440	ipi.HUMAN.v3.62.fasta	41775.9	1	48	67	177	0.0428	0.824	SYELPDGQVITIGN	K	E	0.95	2.84	0.549	1	0	0	1	1505.75	239	252	TRUE	IPI00479743,IPI00023006
IGD1	080626_01	Actin, cytoplasmic 1	IPI00021439,IPI00021440	ipi.HUMAN.v3.62.fasta	41775.9	1	25	33	120	0.0359	0.757	SYELPDGQVITIGNER	K	F	0.95	4.48	0.532	3	0	0	2	1790.89	239	254	TRUE	IPI00479743,IPI00023006
IGD2	080626_03	Actin, cytoplasmic 1	IPI00021439,IPI00021440	ipi.HUMAN.v3.62.fasta	41719.8	1	8	10	24	0.0049	0.411	SYELPDGQVITIGNER	K	F	0.95	3.14	0.385	1	0	0	2	1790.89	239	254	TRUE
IGD3	080626_05	Actin, cytoplasmic 1	IPI00021439,IPI00021440	ipi.HUMAN.v3.62.fasta	41775.9	1	48	67	177	0.0428	0.824	SYELPDGQVITIGNER	K	F	0.95	4.3	0.543	6	4	0	2	1790.89	239	254	TRUE	IPI00479743,IPI00023006
IGD4	080626_07	Actin, cytoplasmic 1	IPI00021439,IPI00021440	ipi.HUMAN.v3.62.fasta	41775.9	1	12	15	45	0.0148	0.491	SYELPDGQVITIGNER	K	F	0.95	3.98	0.493	2	0	0	2	1790.89	239	254	TRUE
IGD5	080626_09	Actin, cytoplasmic 1	IPI00021439,IPI00021440	ipi.HUMAN.v3.62.fasta	41775.9	1	10	12	31	0.0348	0.413	SYELPDGQVITIGNER	K	F	0.95	4.25	0.458	2	0	0	2	1790.89	239	254	TRUE
WG1	080626_02	Actin, cytoplasmic 1	IPI00021439,IPI00021440	ipi.HUMAN.v3.62.fasta	41775.9	1	18	25	82	0.0239	0.619	SYELPDGQVITIGNER	K	F	0.95	4.15	0.56	3	0	0	2	1790.89	239	254	TRUE	IPI00479743,IPI00023006
WG2	080626_04	Actin, cytoplasmic 1	IPI00021439,IPI00021440	ipi.HUMAN.v3.62.fasta	41719.8	1	8	9	19	0.00375	0.411	SYELPDGQVITIGNER	K	F	0.95	2.99	0.384	1	0	0	2	1790.89	239	254	TRUE
WG3	080626_06	Actin, cytoplasmic 1	IPI00021439,IPI00021440	ipi.HUMAN.v3.62.fasta	41775.9	1	40	54	150	0.0343	0.805	SYELPDGQVITIGNER	K	F	0.95	4.77	0.536	6	2	0	2	1790.89	239	254	TRUE	IPI00479743,IPI00023006
WG4	080626_08	Actin, cytoplasmic 1	IPI00021439,IPI00021440	ipi.HUMAN.v3.62.fasta	41775.9	1	9	11	27	0.00798	0.411	SYELPDGQVITIGNER	K	F	0.95	3.95	0.515	2	0	0	2	1790.89	239	254	TRUE
WG5	080626_10	Actin, cytoplasmic 1	IPI00021439,IPI00021440	ipi.HUMAN.v3.62.fasta	41775.9	1	8	10	20	0.0244	0.411	SYELPDGQVITIGNER	K	F	0.95	3.98	0.418	1	0	0	2	1790.89	239	254	TRUE
IGD3	080626_05	Actin, cytoplasmic 1	IPI00021439,IPI00021440	ipi.HUMAN.v3.62.fasta	41775.9	1	48	67	177	0.0428	0.824	TTGIVMDSGDGVTH	R	T	0.95	4.01	0.556	2	0	0	1	1405.63	148	161	TRUE	IPI00479743
WG3	080626_06	Actin, cytoplasmic 1	IPI00021439,IPI00021440	ipi.HUMAN.v3.62.fasta	41775.9	1	40	54	150	0.0343	0.805	TTGIVMDSGDGVTH	R	T	0.95	2.96	0.48	1	0	0	1	1389.63	148	161	TRUE	IPI00479743
IGD1	080626_01	Actin, cytoplasmic 1	IPI00021439,IPI00021440	ipi.HUMAN.v3.62.fasta	41775.9	1	25	33	120	0.0359	0.757	TTGIVMDSGDGVTHTVPIYEGYALPH	R	A	0.95	4.65	0.459	0	3	0	1	2730.31	148	173	TRUE
IGD3	080626_05	Actin, cytoplasmic 1	IPI00021439,IPI00021440	ipi.HUMAN.v3.62.fasta	41775.9	1	48	67	177	0.0428	0.824	TTGIVMDSGDGVTHTVPIYEGYALPH	R	A	0.95	5.44	0.528	0	3	0	1	2746.3	148	173	TRUE
WG1	080626_02	Actin, cytoplasmic 1	IPI00021439,IPI00021440	ipi.HUMAN.v3.62.fasta	41775.9	1	18	25	82	0.0239	0.619	TTGIVMDSGDGVTHTVPIYEGYALPH	R	A	0.95	4.74	0.473	0	2	0	1	2730.31	148	173	TRUE
WG3	080626_06	Actin, cytoplasmic 1	IPI00021439,IPI00021440	ipi.HUMAN.v3.62.fasta	41775.9	1	40	54	150	0.0343	0.805	TTGIVMDSGDGVTHTVPIYEGYALPH	R	A	0.95	4.47	0.452	0	3	0	1	2746.3	148	173	TRUE
IGD1	080626_01	Actin, cytoplasmic 1	IPI00021439,IPI00021440	ipi.HUMAN.v3.62.fasta	41775.9	1	25	33	120	0.0359	0.757	TTGIVMDSGDGVTHTVPIYEGYALPHAILR	R	L	0.95	6.04	0.591	0	3	7	2	3183.61	148	177	TRUE
IGD2	080626_03	Actin, cytoplasmic 1	IPI00021439,IPI00021440	ipi.HUMAN.v3.62.fasta	41719.8	1	8	10	24	0.0049	0.411	TTGIVMDSGDGVTHTVPIYEGYALPHAILR	R	L	0.95	4.2	0.437	0	0	1	2	3183.61	148	177	TRUE
IGD3	080626_05	Actin, cytoplasmic 1	IPI00021439,IPI00021440	ipi.HUMAN.v3.62.fasta	41775.9	1	48	67	177	0.0428	0.824	TTGIVMDSGDGVTHTVPIYEGYALPHAILR	R	L	0.95	5.81	0.627	0	7	9	2	3183.61	148	177	TRUE
IGD4	080626_07	Actin, cytoplasmic 1	IPI00021439,IPI00021440	ipi.HUMAN.v3.62.fasta	41775.9	1	12	15	45	0.0148	0.491	TTGIVMDSGDGVTHTVPIYEGYALPHAILR	R	L	0.95	5.94	0.615	0	1	4	2	3183.61	148	177	TRUE
IGD5	080626_09	Actin, cytoplasmic 1	IPI00021439,IPI00021440	ipi.HUMAN.v3.62.fasta	41775.9	1	10	12	31	0.0348	0.413	TTGIVMDSGDGVTHTVPIYEGYALPHAILR	R	L	0.95	5.31	0.555	0	0	2	2	3183.61	148	177	TRUE
WG1	080626_02	Actin, cytoplasmic 1	IPI00021439,IPI00021440	ipi.HUMAN.v3.62.fasta	41775.9	1	18	25	82	0.0239	0.619	TTGIVMDSGDGVTHTVPIYEGYALPHAILR	R	L	0.95	5.85	0.602	0	3	5	2	3183.61	148	177	TRUE
WG2	080626_04	Actin, cytoplasmic 1	IPI00021439,IPI00021440	ipi.HUMAN.v3.62.fasta	41719.8	1	8	9	19	0.00375	0.411	TTGIVMDSGDGVTHTVPIYEGYALPHAILR	R	L	0.95	3.77	0.415	0	0	2	2	3183.61	148	177	TRUE
WG3	080626_06	Actin, cytoplasmic 1	IPI00021439,IPI00021440	ipi.HUMAN.v3.62.fasta	41775.9	1	40	54	150	0.0343	0.805	TTGIVMDSGDGVTHTVPIYEGYALPHAILR	R	L	0.95	6.13	0.619	0	7	13	2	3183.61	148	177	TRUE
WG4	080626_08	Actin, cytoplasmic 1	IPI00021439,IPI00021440	ipi.HUMAN.v3.62.fasta	41775.9	1	9	11	27	0.00798	0.411	TTGIVMDSGDGVTHTVPIYEGYALPHAILR	R	L	0.95	4.94	0.536	0	0	3	2	3199.61	148	177	TRUE
WG5	080626_10	Actin, cytoplasmic 1	IPI00021439,IPI00021440	ipi.HUMAN.v3.62.fasta	41775.9	1	8	10	20	0.0244	0.411	TTGIVMDSGDGVTHTVPIYEGYALPHAILR	R	L	0.95	3.68	0.4	0	0	2	2	3199.61	148	177	TRUE
IGD3	080626_05	Actin, cytoplasmic 1	IPI00021439,IPI00021440	ipi.HUMAN.v3.62.fasta	41775.9	1	48	67	177	0.0428	0.824	TVLSGGTTMYPGIADR	N	M	0.95	5.04	0.63	1	0	0	1	1654.81	297	312	TRUE
IGD1	080626_01	Actin, cytoplasmic 1	IPI00021439,IPI00021440	ipi.HUMAN.v3.62.fasta	41775.9	1	25	33	120	0.0359	0.757	VALDFEQEMATAASSSSLEK	Y	S	0.95	5.89	0.623	1	1	0	1	2114	219	238	TRUE	IPI00479743
WG1	080626_02	Actin, cytoplasmic 1	IPI00021439,IPI00021440	ipi.HUMAN.v3.62.fasta	41775.9	1	18	25	82	0.0239	0.619	VALDFEQEMATAASSSSLEK	Y	S	0.95	4.74	0.648	1	1	0	1	2114	219	238	TRUE	IPI00479743
IGD3	080626_05	Actin, cytoplasmic 1	IPI00021439,IPI00021440	ipi.HUMAN.v3.62.fasta	41775.9	1	48	67	177	0.0428	0.824	VAPEEHPVLLTEAPLN	R	P	0.95	3.13	0.151	1	0	0	1	1728.92	96	111	TRUE
IGD1	080626_01	Actin, cytoplasmic 1	IPI00021439,IPI00021440	ipi.HUMAN.v3.62.fasta	41775.9	1	25	33	120	0.0359	0.757	VAPEEHPVLLTEAPLNPK	R	A	0.95	3.78	0.386	1	1	0	2	1954.06	96	113	TRUE
IGD3	080626_05	Actin, cytoplasmic 1	IPI00021439,IPI00021440	ipi.HUMAN.v3.62.fasta	41775.9	1	48	67	177	0.0428	0.824	VAPEEHPVLLTEAPLNPK	R	A	0.95	4.04	0.375	3	3	0	2	1954.06	96	113	TRUE
WG1	080626_02	Actin, cytoplasmic 1	IPI00021439,IPI00021440	ipi.HUMAN.v3.62.fasta	41775.9	1	18	25	82	0.0239	0.619	VAPEEHPVLLTEAPLNPK	R	A	0.95	4.36	0.202	0	1	0	2	1954.06	96	113	TRUE
WG3	080626_06	Actin, cytoplasmic 1	IPI00021439,IPI00021440	ipi.HUMAN.v3.62.fasta	41775.9	1	40	54	150	0.0343	0.805	VAPEEHPVLLTEAPLNPK	R	A	0.95	4.09	0.396	3	3	0	2	1954.06	96	113	TRUE
IGD3	080626_05	Actin, cytoplasmic 1	IPI00021439,IPI00021440	ipi.HUMAN.v3.62.fasta	41775.9	1	48	67	177	0.0428	0.824	VAPEEHPVLLTEAPLNPKANR	R	E	0.95	2.23	0.251	0	0	1	2	2295.25	96	116	TRUE
IGD3	080626_05	Actin, cytoplasmic 1	IPI00021439,IPI00021440	ipi.HUMAN.v3.62.fasta	41775.9	1	48	67	177	0.0428	0.824	VGDEAQSKR	Y	G	0.95	2.97	0.188	1	0	0	1	989.501	54	62	TRUE	IPI00023006
IGD3	080626_05	Actin, cytoplasmic 1	IPI00021439,IPI00021440	ipi.HUMAN.v3.62.fasta	41775.9	1	48	67	177	0.0428	0.824	WISKQEYDESGPSIVHR	M	K	0.95	2.35	0.268	0	0	1	1	2030.99	356	372	TRUE	IPI00479743
WG3	080626_06	Actin, cytoplasmic 1	IPI00021439,IPI00021440	ipi.HUMAN.v3.62.fasta	41775.9	1	40	54	150	0.0343	0.805	WISKQEYDESGPSIVHR	M	K	0.95	2.77	0.369	0	0	1	1	2030.99	356	372	TRUE	IPI00479743
IGD3	080626_05	Actin, cytoplasmic 1	IPI00021439,IPI00021440	ipi.HUMAN.v3.62.fasta	41775.9	1	48	67	177	0.0428	0.824	YPIEHGIVTNWDDMEK	K	I	0.95	2.97	0.417	0	2	0	2	1962.89	69	84	TRUE
WG3	080626_06	Actin, cytoplasmic 1	IPI00021439,IPI00021440	ipi.HUMAN.v3.62.fasta	41775.9	1	40	54	150	0.0343	0.805	YPIEHGIVTNWDDMEK	K	I	0.95	3.9	0.384	0	2	0	2	1946.9	69	84	TRUE
IGD1	080626_01	Actin, cytoplasmic 1	IPI00021439,IPI00021440	ipi.HUMAN.v3.62.fasta	41775.9	1	25	33	120	0.0359	0.757	YSVWIGGSILASLSTFQQMWISK	K	Q	0.95	5.96	0.66	0	1	0	2	2618.33	337	359	TRUE	IPI00023006
IGD5	080626_09	Actin, cytoplasmic 1	IPI00021439,IPI00021440	ipi.HUMAN.v3.62.fasta	41775.9	1	10	12	31	0.0348	0.413	YSVWIGGSILASLSTFQQMWISK	K	Q	0.95	4.31	0.326	0	1	0	2	2618.33	337	359	TRUE
WG1	080626_02	Actin, cytoplasmic 1	IPI00021439,IPI00021440	ipi.HUMAN.v3.62.fasta	41775.9	1	18	25	82	0.0239	0.619	YSVWIGGSILASLSTFQQMWISK	K	Q	0.95	5.15	0.61	0	1	0	2	2618.33	337	359	TRUE	IPI00023006
WG4	080626_08	Actin, cytoplasmic 1	IPI00021439,IPI00021440	ipi.HUMAN.v3.62.fasta	41775.9	1	9	11	27	0.00798	0.411	YSVWIGGSILASLSTFQQMWISK	K	Q	0.95	6.23	0.592	0	1	0	2	2618.33	337	359	TRUE
WG3	080626_06	Actin-related protein 10	IPI00302690	ipi.HUMAN.v3.62.fasta	46290.4	0.999	2	2	2	0.000458	0.106	EQSLPSVMGSVPEGVLEDIK	K	A	0.95	4.17	0.557	1	0	0	2	2114.07	192	211	TRUE
WG3	080626_06	Actin-related protein 10	IPI00302690	ipi.HUMAN.v3.62.fasta	46290.4	0.999	2	2	2	0.000458	0.106	FNIDGNNERPSPPPNVDYPLDGEK	K	I	0.95	3.98	0.316	0	1	0	2	2684.26	231	254	TRUE
WG3	080626_06	Actin-related protein 2	IPI00005159	ipi.HUMAN.v3.62.fasta	44743.7	1	13	17	24	0.0055	0.363	CGYAGSNFPEHIFPALVGR	K	P	0.95	3	0.328	0	1	0	1	2092.01	20	38	TRUE
IGD3	080626_05	Actin-related protein 2	IPI00005159	ipi.HUMAN.v3.62.fasta	44743.7	1	11	13	18	0.00435	0.363	CGYAGSNFPEHIFPALVGRPIIR	K	S	0.95	2.99	0.442	0	0	1	2	2571.33	20	42	TRUE
WG3	080626_06	Actin-related protein 2	IPI00005159	ipi.HUMAN.v3.62.fasta	44743.7	1	13	17	24	0.0055	0.363	CGYAGSNFPEHIFPALVGRPIIR	K	S	0.95	3.05	0.502	0	1	2	2	2571.33	20	42	TRUE
IGD3	080626_05	Actin-related protein 2	IPI00005159	ipi.HUMAN.v3.62.fasta	44743.7	1	11	13	18	0.00435	0.363	DLMVGDEASELR	K	S	0.95	3.61	0.498	1	0	0	2	1334.63	54	65	TRUE
WG3	080626_06	Actin-related protein 2	IPI00005159	ipi.HUMAN.v3.62.fasta	44743.7	1	13	17	24	0.0055	0.363	DLMVGDEASELR	K	S	0.95	3.52	0.479	2	0	0	2	1334.63	54	65	TRUE
IGD1	080626_01	Actin-related protein 2	IPI00005159,IPI00470573	ipi.HUMAN.v3.62.fasta	44743.7	1	3	5	5	0.0015	0.175	FEAPEALFQPHLINVEGVGVAELLFNTIQAADIDTR	R	S	0.95	6.65	0.622	0	1	1	2	3938.03	259	294	TRUE
WG1	080626_02	Actin-related protein 2	IPI00005159,IPI00470573	ipi.HUMAN.v3.62.fasta	45359.5	1	4	6	6	0.00175	0.173	FEAPEALFQPHLINVEGVGVAELLFNTIQAADIDTR	R	S	0.95	7.48	0.637	0	1	1	2	3938.03	264	299	TRUE
IGD3	080626_05	Actin-related protein 2	IPI00005159	ipi.HUMAN.v3.62.fasta	44743.7	1	11	13	18	0.00435	0.363	GYAFNHSADFETVR	R	M	0.95	3.38	0.51	1	1	0	2	1613.73	201	214	TRUE
WG3	080626_06	Actin-related protein 2	IPI00005159	ipi.HUMAN.v3.62.fasta	44743.7	1	13	17	24	0.0055	0.363	GYAFNHSADFETVR	R	M	0.95	3.96	0.545	1	1	0	2	1613.73	201	214	TRUE
IGD3	080626_05	Actin-related protein 2	IPI00005159	ipi.HUMAN.v3.62.fasta	44743.7	1	11	13	18	0.00435	0.363	HIVLSGGSTMYPGLPSR	K	L	0.95	3.29	0.41	0	2	0	2	1787.91	300	316	TRUE
WG3	080626_06	Actin-related protein 2	IPI00005159	ipi.HUMAN.v3.62.fasta	44743.7	1	13	17	24	0.0055	0.363	HIVLSGGSTMYPGLPSR	K	L	0.95	5.12	0.544	1	2	0	2	1771.92	300	316	TRUE
IGD3	080626_05	Actin-related protein 2	IPI00005159	ipi.HUMAN.v3.62.fasta	44743.7	1	11	13	18	0.00435	0.363	HLWDYTFGPEK	K	L	0.95	2.56	0.437	1	0	0	2	1392.66	87	97	TRUE
WG3	080626_06	Actin-related protein 2	IPI00005159	ipi.HUMAN.v3.62.fasta	44743.7	1	13	17	24	0.0055	0.363	HLWDYTFGPEK	K	L	0.95	2.8	0.378	1	0	0	2	1392.66	87	97	TRUE
IGD1	080626_01	Actin-related protein 2	IPI00005159,IPI00470573	ipi.HUMAN.v3.62.fasta	44743.7	1	3	5	5	0.0015	0.175	HMVFLGGAVLADIMK	K	D	0.95	3.2	0.278	0	1	0	2	1601.85	352	366	TRUE
WG1	080626_02	Actin-related protein 2	IPI00005159,IPI00470573	ipi.HUMAN.v3.62.fasta	45359.5	1	4	6	6	0.00175	0.173	HMVFLGGAVLADIMK	K	D	0.95	2.76	0.328	0	1	0	2	1601.85	357	371	TRUE
IGD3	080626_05	Actin-related protein 2	IPI00005159	ipi.HUMAN.v3.62.fasta	44743.7	1	11	13	18	0.00435	0.363	ILLTEPPMNPTK	K	N	0.95	3.07	0.426	2	0	0	2	1369.74	107	118	TRUE
WG3	080626_06	Actin-related protein 2	IPI00005159	ipi.HUMAN.v3.62.fasta	44743.7	1	13	17	24	0.0055	0.363	ILLTEPPMNPTK	K	N	0.95	2.93	0.369	2	0	0	2	1369.74	107	118	TRUE
IGD3	080626_05	Actin-related protein 2	IPI00005159	ipi.HUMAN.v3.62.fasta	44743.7	1	11	13	18	0.00435	0.363	KVVVCDNGTGFVK	R	C	0.95	3.47	0.444	1	1	0	2	1422.74	7	19	TRUE
WG3	080626_06	Actin-related protein 2	IPI00005159	ipi.HUMAN.v3.62.fasta	44743.7	1	13	17	24	0.0055	0.363	KVVVCDNGTGFVK	R	C	0.95	3.38	0.463	1	1	0	2	1422.74	7	19	TRUE
IGD1	080626_01	Actin-related protein 2	IPI00005159,IPI00470573	ipi.HUMAN.v3.62.fasta	44743.7	1	3	5	5	0.0015	0.175	LALETTVLVESYTLPDGR	K	I	0.95	4.32	0.462	1	1	0	2	1977.05	233	250	TRUE
WG1	080626_02	Actin-related protein 2	IPI00005159,IPI00470573	ipi.HUMAN.v3.62.fasta	45359.5	1	4	6	6	0.00175	0.173	LALETTVLVESYTLPDGR	K	I	0.95	3.83	0.226	1	1	0	2	1977.05	238	255	TRUE
IGD3	080626_05	Actin-related protein 2	IPI00005159	ipi.HUMAN.v3.62.fasta	44743.7	1	11	13	18	0.00435	0.363	LCYVGYNIEQEQK	K	L	0.95	4.83	0.531	1	0	0	2	1643.77	220	232	TRUE
WG3	080626_06	Actin-related protein 2	IPI00005159	ipi.HUMAN.v3.62.fasta	44743.7	1	13	17	24	0.0055	0.363	LCYVGYNIEQEQK	K	L	0.95	4.69	0.475	1	0	0	2	1643.77	220	232	TRUE
WG1	080626_02	Actin-related protein 2	IPI00005159,IPI00470573	ipi.HUMAN.v3.62.fasta	45359.5	1	4	6	6	0.00175	0.173	LINVEGVGVAELLFNTIQAADIDTR	H	S	0.95	6.01	0.616	0	1	0	1	2671.43	275	299	TRUE
IGD3	080626_05	Actin-related protein 2	IPI00005159	ipi.HUMAN.v3.62.fasta	44743.7	1	11	13	18	0.00435	0.363	NWDDMKHLWDYTFGPEK	R	L	0.95	3.28	0.447	0	1	0	2	2181.97	81	97	TRUE
WG3	080626_06	Actin-related protein 2	IPI00005159	ipi.HUMAN.v3.62.fasta	44743.7	1	13	17	24	0.0055	0.363	NWDDMKHLWDYTFGPEK	R	L	0.95	4.36	0.482	0	1	0	2	2181.97	81	97	TRUE
IGD3	080626_05	Actin-related protein 2	IPI00005159	ipi.HUMAN.v3.62.fasta	44743.7	1	11	13	18	0.00435	0.363	SMLEVNYPMENGIVR	R	N	0.95	5.16	0.496	4	0	0	2	1767.84	66	80	TRUE
WG3	080626_06	Actin-related protein 2	IPI00005159	ipi.HUMAN.v3.62.fasta	44743.7	1	13	17	24	0.0055	0.363	SMLEVNYPMENGIVR	R	N	0.95	5.2	0.484	4	0	0	2	1783.84	66	80	TRUE
IGD3	080626_05	Actin-related protein 2	IPI00005159	ipi.HUMAN.v3.62.fasta	44743.7	1	11	13	18	0.00435	0.363	VGNIEIKDLMVGDEASELR	K	S	0.95	4.7	0.508	0	1	0	2	2104.06	47	65	TRUE
WG3	080626_06	Actin-related protein 2	IPI00005159	ipi.HUMAN.v3.62.fasta	44743.7	1	13	17	24	0.0055	0.363	VGNIEIKDLMVGDEASELR	K	S	0.95	3.78	0.514	0	1	0	2	2104.06	47	65	TRUE
WG3	080626_06	Actin-related protein 2	IPI00005159	ipi.HUMAN.v3.62.fasta	44743.7	1	13	17	24	0.0055	0.363	VVVCDNGTGFVK	K	C	0.95	3.07	0.526	1	0	0	2	1294.65	8	19	TRUE
WG3	080626_06	Actin-related protein 2/3 complex subunit 1A	IPI00333068	ipi.HUMAN.v3.62.fasta	41551.2	1	3	3	3	0.000687	0.105	DGVWKPTLVILR	K	I	0.95	2.98	0.292	0	1	0	2	1396.83	83	94	TRUE
IGD3	080626_05	Actin-related protein 2/3 complex subunit 1A	IPI00333068	ipi.HUMAN.v3.62.fasta	41551.2	0.998	2	2	2	0.000483	0.073	LAWVSHDSTVSVADASK	R	S	0.95	2.74	0.227	0	1	0	2	1772.88	219	235	TRUE
WG3	080626_06	Actin-related protein 2/3 complex subunit 1A	IPI00333068	ipi.HUMAN.v3.62.fasta	41551.2	1	3	3	3	0.000687	0.105	LAWVSHDSTVSVADASK	R	S	0.95	3.11	0.428	0	1	0	2	1772.88	219	235	TRUE
IGD1	080626_01	Actin-related protein 2/3 complex subunit 1A	IPI00333068,IPI00909730	ipi.HUMAN.v3.62.fasta	41551.2	1	4	4	4	0.0012	0.178	LISVCYFESENDWWVSK	R	H	0.95	3.96	0.552	1	0	0	2	2161.99	119	135	TRUE
IGD1	080626_01	Actin-related protein 2/3 complex subunit 1A	IPI00333068,IPI00909730	ipi.HUMAN.v3.62.fasta	41551.2	1	4	4	4	0.0012	0.178	NTALETLHQNSITQVSIYEVDK	R	Q	0.95	4.63	0.407	0	1	0	2	2503.27	316	337	TRUE
IGD1	080626_01	Actin-related protein 2/3 complex subunit 1A	IPI00333068,IPI00909730	ipi.HUMAN.v3.62.fasta	41551.2	1	4	4	4	0.0012	0.178	NTALETLHQNSITQVSIYEVDKQDCR	R	K	0.95	3.25	0.287	0	0	1	2	3062.49	316	341	TRUE
IGD1	080626_01	Actin-related protein 2/3 complex subunit 1A	IPI00333068,IPI00909730	ipi.HUMAN.v3.62.fasta	41551.2	1	4	4	4	0.0012	0.178	STVLSLDWHPNNVLLAAGSCDFK	R	C	0.95	4.05	0.404	0	1	0	2	2544.26	143	165	TRUE
IGD3	080626_05	Actin-related protein 2/3 complex subunit 1A	IPI00333068	ipi.HUMAN.v3.62.fasta	41551.2	0.998	2	2	2	0.000483	0.073	TLESSIQGLR	K	I	0.95	2.34	0.219	1	0	0	2	1103.61	359	368	TRUE
WG3	080626_06	Actin-related protein 2/3 complex subunit 1A	IPI00333068	ipi.HUMAN.v3.62.fasta	41551.2	1	3	3	3	0.000687	0.105	TLESSIQGLR	K	I	0.95	2.74	0.26	1	0	0	2	1103.61	359	368	TRUE
IGD4	080626_07	Actin-related protein 2/3 complex subunit 3	IPI00005162,IPI00871870	ipi.HUMAN.v3.62.fasta	20511.8	1	6	7	11	0.00362	0.348	DTDIVDEAIYYFK	K	A	0.95	4.26	0.527	1	0	0	2	1591.75	38	50	TRUE
WG4	080626_08	Actin-related protein 2/3 complex subunit 3	IPI00005162,IPI00871870	ipi.HUMAN.v3.62.fasta	20529.8	1	6	7	11	0.00325	0.337	DTDIVDEAIYYFK	K	A	0.95	4.38	0.52	1	0	0	2	1591.75	38	50	TRUE
IGD4	080626_07	Actin-related protein 2/3 complex subunit 3	IPI00005162,IPI00871870	ipi.HUMAN.v3.62.fasta	20511.8	1	6	7	11	0.00362	0.348	ETKDTDIVDEAIYYFK	R	A	0.95	3.55	0.357	0	1	0	2	1949.94	35	50	TRUE
WG4	080626_08	Actin-related protein 2/3 complex subunit 3	IPI00005162,IPI00871870	ipi.HUMAN.v3.62.fasta	20529.8	1	6	7	11	0.00325	0.337	ETKDTDIVDEAIYYFK	R	A	0.95	3.93	0.407	0	1	0	2	1949.94	35	50	TRUE
IGD4	080626_07	Actin-related protein 2/3 complex subunit 3	IPI00005162,IPI00871870	ipi.HUMAN.v3.62.fasta	20511.8	1	6	7	11	0.00362	0.348	LIGNMALLPIR	K	S	0.95	2.87	0.451	3	0	0	2	1210.73	15	25	TRUE
WG4	080626_08	Actin-related protein 2/3 complex subunit 3	IPI00005162,IPI00871870	ipi.HUMAN.v3.62.fasta	20529.8	1	6	7	11	0.00325	0.337	LIGNMALLPIR	K	S	0.95	2.76	0.479	3	0	0	2	1210.73	15	25	TRUE
IGD4	080626_07	Actin-related protein 2/3 complex subunit 3	IPI00005162,IPI00871870	ipi.HUMAN.v3.62.fasta	20511.8	1	6	7	11	0.00362	0.348	PANKQEDEVMR	K	A	0.95	3.37	0.495	1	0	0	1	1316.63	120	130	TRUE
WG4	080626_08	Actin-related protein 2/3 complex subunit 3	IPI00005162,IPI00871870	ipi.HUMAN.v3.62.fasta	20529.8	1	6	7	11	0.00325	0.337	PANKQEDEVMR	K	A	0.95	2.85	0.334	1	0	0	1	1316.63	120	130	TRUE
IGD4	080626_07	Actin-related protein 2/3 complex subunit 3	IPI00005162,IPI00871870	ipi.HUMAN.v3.62.fasta	20511.8	1	6	7	11	0.00362	0.348	PAYHSSLMDPDTK	L	L	0.95	3.59	0.545	2	2	0	1	1477.66	2	14	TRUE
WG4	080626_08	Actin-related protein 2/3 complex subunit 3	IPI00005162,IPI00871870	ipi.HUMAN.v3.62.fasta	20529.8	1	6	7	11	0.00325	0.337	PAYHSSLMDPDTK	M	L	0.95	3.93	0.476	2	2	0	1	1477.66	2	14	TRUE
WG4	080626_08	Actin-related protein 2/3 complex subunit 3	IPI00005162,IPI00871870	ipi.HUMAN.v3.62.fasta	20529.8	1	6	7	11	0.00325	0.337	SQFKGPAPR	R	E	0.95	2.36	0.189	1	0	0	2	987.537	26	34	TRUE
IGD4	080626_07	Actin-related protein 2/3 complex subunit 3	IPI00005162,IPI00871870	ipi.HUMAN.v3.62.fasta	20511.8	1	6	7	11	0.00362	0.348	VFDPQNDKPSK	K	W	0.95	2.78	0.229	1	0	0	2	1274.64	148	158	TRUE
IGD1	080626_01	Actin-related protein 3	IPI00028091	ipi.HUMAN.v3.62.fasta	47353.8	1	6	6	6	0.0018	0.258	DITYFIQQLLR	R	D	0.95	3.68	0.408	1	0	0	2	1409.78	199	209	TRUE
WG3	080626_06	Actin-related protein 3	IPI00028091	ipi.HUMAN.v3.62.fasta	47353.8	0.998	2	2	2	0.000458	0.0789	DITYFIQQLLR	R	D	0.95	3.85	0.427	1	0	0	2	1409.78	199	209	TRUE
IGD1	080626_01	Actin-related protein 3	IPI00028091	ipi.HUMAN.v3.62.fasta	47353.8	1	6	6	6	0.0018	0.258	EFSIDVGYER	K	F	0.95	2	0.38	1	0	0	2	1214.57	266	275	TRUE
IGD1	080626_01	Actin-related protein 3	IPI00028091	ipi.HUMAN.v3.62.fasta	47353.8	1	6	6	6	0.0018	0.258	GVDDLDFFIGDEAIEKPTYATK	K	W	0.95	4	0.511	0	1	0	2	2444.19	54	75	TRUE
WG3	080626_06	Actin-related protein 3	IPI00028091	ipi.HUMAN.v3.62.fasta	47353.8	0.998	2	2	2	0.000458	0.0789	GVDDLDFFIGDEAIEKPTYATK	K	W	0.95	4.34	0.608	0	1	0	2	2444.19	54	75	TRUE
IGD1	080626_01	Actin-related protein 3	IPI00028091	ipi.HUMAN.v3.62.fasta	47353.8	1	6	6	6	0.0018	0.258	NIVLSGGSTMFR	K	D	0.95	3.18	0.545	1	0	0	2	1281.66	318	329	TRUE
IGD1	080626_01	Actin-related protein 3	IPI00028091	ipi.HUMAN.v3.62.fasta	47353.8	1	6	6	6	0.0018	0.258	TLTGTVIDSGDGVTHVIPVAEGYVIGSCIK	R	H	0.95	4.65	0.404	0	1	0	2	3058.58	162	191	TRUE
IGD1	080626_01	Actin-related protein 3	IPI00028091	ipi.HUMAN.v3.62.fasta	47353.8	1	6	6	6	0.0018	0.258	YAVWFGGSMLASTPEFYQVCHTK	R	K	0.95	3.35	0.294	0	1	0	2	2679.24	375	397	TRUE
WG5	080626_10	Activated RNA polymerase II transcriptional coactivator p15	IPI00221222,IPI00930562	ipi.HUMAN.v3.62.fasta	14377.9	0.998	2	2	2	0.00244	0.157	DDNMFQIGK	R	M	0.95	3.09	0.341	1	0	0	2	1067.48	60	68	TRUE
WG5	080626_10	Activated RNA polymerase II transcriptional coactivator p15	IPI00221222,IPI00930562	ipi.HUMAN.v3.62.fasta	14377.9	0.998	2	2	2	0.00244	0.157	EQISDIDDAVR	K	K	0.95	2.49	0.521	1	0	0	2	1260.61	115	125	TRUE
WG1	080626_02	Activating signal cointegrator 1 complex subunit 3	IPI00430472	ipi.HUMAN.v3.62.fasta	251449	1	14	14	14	0.00407	0.0699	ADLIVTTPEK	K	W	0.95	2.72	0.335	1	0	0	2	1086.6	1421	1430	TRUE
WG1	080626_02	Activating signal cointegrator 1 complex subunit 3	IPI00430472	ipi.HUMAN.v3.62.fasta	251449	1	14	14	14	0.00407	0.0699	AMLPCPDYDTDTK	R	T	0.95	2.57	0.424	1	0	0	2	1542.65	1902	1914	TRUE
IGD1	080626_01	Activating signal cointegrator 1 complex subunit 3	IPI00430472	ipi.HUMAN.v3.62.fasta	251449	1	14	14	14	0.00419	0.0695	ANPLAYGISHK	R	A	0.95	2.42	0.332	1	0	0	2	1170.63	928	938	TRUE
WG1	080626_02	Activating signal cointegrator 1 complex subunit 3	IPI00430472	ipi.HUMAN.v3.62.fasta	251449	1	14	14	14	0.00407	0.0699	ANPLAYGISHK	R	A	0.95	3.06	0.442	1	0	0	2	1170.63	928	938	TRUE
IGD1	080626_01	Activating signal cointegrator 1 complex subunit 3	IPI00430472	ipi.HUMAN.v3.62.fasta	251449	1	14	14	14	0.00419	0.0695	ELTGDMQLSK	K	S	0.95	2.34	0.284	1	0	0	2	1137.55	563	572	TRUE
WG1	080626_02	Activating signal cointegrator 1 complex subunit 3	IPI00430472	ipi.HUMAN.v3.62.fasta	251449	1	14	14	14	0.00407	0.0699	ELTGDMQLSK	K	S	0.95	2.14	0.387	1	0	0	2	1137.55	563	572	TRUE
IGD1	080626_01	Activating signal cointegrator 1 complex subunit 3	IPI00430472	ipi.HUMAN.v3.62.fasta	251449	1	14	14	14	0.00419	0.0695	QDNYNEEVADLK	K	I	0.95	3.5	0.368	1	0	0	2	1437.65	19	30	TRUE
WG1	080626_02	Activating signal cointegrator 1 complex subunit 3	IPI00430472	ipi.HUMAN.v3.62.fasta	251449	1	14	14	14	0.00407	0.0699	QDNYNEEVADLK	K	I	0.95	3.64	0.351	1	0	0	2	1437.65	19	30	TRUE
IGD1	080626_01	Activating signal cointegrator 1 complex subunit 3	IPI00430472	ipi.HUMAN.v3.62.fasta	251449	1	14	14	14	0.00419	0.0695	QHFQQGVIK	R	K	0.95	2.88	0.395	0	1	0	2	1084.59	519	527	TRUE
IGD1	080626_01	Activating signal cointegrator 1 complex subunit 3	IPI00430472	ipi.HUMAN.v3.62.fasta	251449	1	14	14	14	0.00419	0.0695	QVESTQSMIR	R	I	0.95	2.89	0.413	1	0	0	2	1178.58	634	643	TRUE
IGD1	080626_01	Activating signal cointegrator 1 complex subunit 3	IPI00430472	ipi.HUMAN.v3.62.fasta	251449	1	14	14	14	0.00419	0.0695	RLEPLGIIVK	R	E	0.95	2.7	0.538	1	0	0	2	1137.74	553	562	TRUE
WG1	080626_02	Activating signal cointegrator 1 complex subunit 3	IPI00430472	ipi.HUMAN.v3.62.fasta	251449	1	14	14	14	0.00407	0.0699	RLEPLGIIVK	R	E	0.95	3.25	0.514	1	0	0	2	1137.74	553	562	TRUE
IGD1	080626_01	Activating signal cointegrator 1 complex subunit 3	IPI00430472	ipi.HUMAN.v3.62.fasta	251449	1	14	14	14	0.00419	0.0695	SVGDVALSQIVR	K	L	0.95	3.08	0.303	1	0	0	2	1243.7	595	606	TRUE
IGD1	080626_01	Activating signal cointegrator 1 complex subunit 3	IPI00430472	ipi.HUMAN.v3.62.fasta	251449	1	14	14	14	0.00419	0.0695	TEGDIFAIVSK	K	A	0.95	2.87	0.302	1	0	0	2	1179.63	1007	1017	TRUE
WG1	080626_02	Activating signal cointegrator 1 complex subunit 3	IPI00430472	ipi.HUMAN.v3.62.fasta	251449	1	14	14	14	0.00407	0.0699	TEGDIFAIVSK	K	A	0.95	3.03	0.433	1	0	0	2	1179.63	1007	1017	TRUE
IGD1	080626_01	Activating signal cointegrator 1 complex subunit 3	IPI00430472	ipi.HUMAN.v3.62.fasta	251449	1	14	14	14	0.00419	0.0695	TGYFSSTDLGR	R	T	0.95	3.21	0.552	1	0	0	2	1203.56	973	983	TRUE
WG1	080626_02	Activating signal cointegrator 1 complex subunit 3	IPI00430472	ipi.HUMAN.v3.62.fasta	251449	1	14	14	14	0.00407	0.0699	TGYFSSTDLGR	R	T	0.95	3.16	0.388	1	0	0	2	1203.56	973	983	TRUE
IGD1	080626_01	Activating signal cointegrator 1 complex subunit 3	IPI00430472	ipi.HUMAN.v3.62.fasta	251449	1	14	14	14	0.00419	0.0695	TNFISSHTEKPVR	R	I	0.95	2.7	0.305	0	1	0	2	1515.79	1473	1485	TRUE
WG1	080626_02	Activating signal cointegrator 1 complex subunit 3	IPI00430472	ipi.HUMAN.v3.62.fasta	251449	1	14	14	14	0.00407	0.0699	TNFISSHTEKPVR	R	I	0.95	2.65	0.309	0	1	0	2	1515.79	1473	1485	TRUE
WG1	080626_02	Activating signal cointegrator 1 complex subunit 3	IPI00430472	ipi.HUMAN.v3.62.fasta	251449	1	14	14	14	0.00407	0.0699	TSAFIAGAK	K	M	0.948	2.09	0.217	1	0	0	2	865.478	415	423	TRUE
IGD1	080626_01	Activating signal cointegrator 1 complex subunit 3	IPI00430472	ipi.HUMAN.v3.62.fasta	251449	1	14	14	14	0.00419	0.0695	TVAAELAIFR	K	V	0.95	1.98	0.254	1	0	0	2	1090.63	1356	1365	TRUE
WG1	080626_02	Activating signal cointegrator 1 complex subunit 3	IPI00430472	ipi.HUMAN.v3.62.fasta	251449	1	14	14	14	0.00407	0.0699	TVAAELAIFR	K	V	0.95	2.31	0.364	1	0	0	2	1090.63	1356	1365	TRUE
IGD1	080626_01	Activating signal cointegrator 1 complex subunit 3	IPI00430472	ipi.HUMAN.v3.62.fasta	251449	1	14	14	14	0.00419	0.0695	TVEELFVNCK	K	V	0.95	3.72	0.489	1	0	0	2	1238.61	1630	1639	TRUE
WG1	080626_02	Activating signal cointegrator 1 complex subunit 3	IPI00430472	ipi.HUMAN.v3.62.fasta	251449	1	14	14	14	0.00407	0.0699	TVEELFVNCK	K	V	0.95	3.05	0.468	1	0	0	2	1238.61	1630	1639	TRUE
IGD1	080626_01	Activating signal cointegrator 1 complex subunit 3	IPI00430472	ipi.HUMAN.v3.62.fasta	251449	1	14	14	14	0.00419	0.0695	VIELTGDVTPDMK	K	S	0.95	3.12	0.499	1	0	0	2	1417.72	1404	1416	TRUE
WG1	080626_02	Activating signal cointegrator 1 complex subunit 3	IPI00430472	ipi.HUMAN.v3.62.fasta	251449	1	14	14	14	0.00407	0.0699	VIELTGDVTPDMK	K	S	0.95	3.17	0.508	1	0	0	2	1417.72	1404	1416	TRUE
IGD1	080626_01	Activating signal cointegrator 1 complex subunit 3	IPI00430472	ipi.HUMAN.v3.62.fasta	251449	1	14	14	14	0.00419	0.0695	VSDSLTDLALK	K	-	0.95	3.37	0.454	1	0	0	2	1161.64	2192	2202	TRUE
WG1	080626_02	Activating signal cointegrator 1 complex subunit 3	IPI00430472	ipi.HUMAN.v3.62.fasta	251449	1	14	14	14	0.00407	0.0699	VSDSLTDLALK	K	-	0.95	3.39	0.417	1	0	0	2	1161.64	2192	2202	TRUE
IGD3	080626_05	Activator of 90 kDa heat shock protein ATPase homolog 1	IPI00030706	ipi.HUMAN.v3.62.fasta	38256.4	1	14	15	17	0.00411	0.417	ADATNVNNWHWTER	R	D	0.95	4.09	0.55	1	1	0	2	1713.77	17	30	TRUE
WG3	080626_06	Activator of 90 kDa heat shock protein ATPase homolog 1	IPI00030706	ipi.HUMAN.v3.62.fasta	38256.4	1	14	16	20	0.00458	0.473	ADATNVNNWHWTER	R	D	0.95	3.81	0.539	1	1	0	2	1713.77	17	30	TRUE
IGD3	080626_05	Activator of 90 kDa heat shock protein ATPase homolog 1	IPI00030706	ipi.HUMAN.v3.62.fasta	38256.4	1	14	15	17	0.00411	0.417	DASNWSTDK	R	L	0.95	2.41	0.343	1	0	0	2	1023.44	31	39	TRUE
WG3	080626_06	Activator of 90 kDa heat shock protein ATPase homolog 1	IPI00030706	ipi.HUMAN.v3.62.fasta	38256.4	1	14	16	20	0.00458	0.473	DASNWSTDK	R	L	0.95	2.23	0.302	1	0	0	2	1023.44	31	39	TRUE
IGD3	080626_05	Activator of 90 kDa heat shock protein ATPase homolog 1	IPI00030706	ipi.HUMAN.v3.62.fasta	38256.4	1	14	15	17	0.00411	0.417	DASNWSTDKLK	R	T	0.95	2.85	0.304	1	0	0	2	1264.62	31	41	TRUE
WG3	080626_06	Activator of 90 kDa heat shock protein ATPase homolog 1	IPI00030706	ipi.HUMAN.v3.62.fasta	38256.4	1	14	16	20	0.00458	0.473	DASNWSTDKLK	R	T	0.95	2.87	0.308	1	0	0	2	1264.62	31	41	TRUE
IGD3	080626_05	Activator of 90 kDa heat shock protein ATPase homolog 1	IPI00030706	ipi.HUMAN.v3.62.fasta	38256.4	1	14	15	17	0.00411	0.417	EAMGIYISTLK	R	T	0.95	2.28	0.426	1	0	0	2	1225.65	146	156	TRUE
WG3	080626_06	Activator of 90 kDa heat shock protein ATPase homolog 1	IPI00030706	ipi.HUMAN.v3.62.fasta	38256.4	1	14	16	20	0.00458	0.473	EAMGIYISTLK	R	T	0.95	3.04	0.374	1	0	0	2	1225.65	146	156	TRUE
IGD3	080626_05	Activator of 90 kDa heat shock protein ATPase homolog 1	IPI00030706	ipi.HUMAN.v3.62.fasta	38256.4	1	14	15	17	0.00411	0.417	ETFLTSPEELYR	K	V	0.95	3.02	0.314	1	0	0	2	1484.73	213	224	TRUE
WG3	080626_06	Activator of 90 kDa heat shock protein ATPase homolog 1	IPI00030706	ipi.HUMAN.v3.62.fasta	38256.4	1	14	16	20	0.00458	0.473	ETFLTSPEELYR	K	V	0.95	3.21	0.356	1	0	0	2	1484.73	213	224	TRUE
IGD3	080626_05	Activator of 90 kDa heat shock protein ATPase homolog 1	IPI00030706	ipi.HUMAN.v3.62.fasta	38256.4	1	14	15	17	0.00411	0.417	FHMVDGNVSGEFTDLVPEK	K	H	0.95	3.17	0.352	0	2	0	2	2121	250	268	TRUE
WG3	080626_06	Activator of 90 kDa heat shock protein ATPase homolog 1	IPI00030706	ipi.HUMAN.v3.62.fasta	38256.4	1	14	16	20	0.00458	0.473	FHMVDGNVSGEFTDLVPEK	K	H	0.95	3.63	0.33	0	2	0	2	2121	250	268	TRUE
IGD3	080626_05	Activator of 90 kDa heat shock protein ATPase homolog 1	IPI00030706	ipi.HUMAN.v3.62.fasta	38256.4	1	14	15	17	0.00411	0.417	GIPAPEEERTR	R	Q	0.95	2.48	0.403	1	0	0	2	1254.64	306	316	TRUE
IGD3	080626_05	Activator of 90 kDa heat shock protein ATPase homolog 1	IPI00030706	ipi.HUMAN.v3.62.fasta	38256.4	1	14	15	17	0.00411	0.417	ITLKETFLTSPEELYR	K	V	0.95	3.23	0.384	0	1	0	2	1940.04	209	224	TRUE
WG3	080626_06	Activator of 90 kDa heat shock protein ATPase homolog 1	IPI00030706	ipi.HUMAN.v3.62.fasta	38256.4	1	14	16	20	0.00458	0.473	ITLKETFLTSPEELYR	K	V	0.95	3.07	0.344	0	1	0	2	1940.04	209	224	TRUE
WG3	080626_06	Activator of 90 kDa heat shock protein ATPase homolog 1	IPI00030706	ipi.HUMAN.v3.62.fasta	38256.4	1	14	16	20	0.00458	0.473	LDGEASINNRK	K	G	0.95	2.84	0.33	1	0	0	2	1216.63	64	74	TRUE
IGD3	080626_05	Activator of 90 kDa heat shock protein ATPase homolog 1	IPI00030706	ipi.HUMAN.v3.62.fasta	38256.4	1	14	15	17	0.00411	0.417	LNWTGTSK	K	S	0.95	2.12	0.293	1	0	0	2	906.468	87	94	TRUE
WG3	080626_06	Activator of 90 kDa heat shock protein ATPase homolog 1	IPI00030706	ipi.HUMAN.v3.62.fasta	38256.4	1	14	16	20	0.00458	0.473	LNWTGTSK	K	S	0.95	2.14	0.388	1	0	0	2	906.468	87	94	TRUE
IGD3	080626_05	Activator of 90 kDa heat shock protein ATPase homolog 1	IPI00030706	ipi.HUMAN.v3.62.fasta	38256.4	1	14	15	17	0.00411	0.417	NGETELCMEGR	K	G	0.95	2.57	0.224	2	0	0	2	1295.54	295	305	TRUE
WG3	080626_06	Activator of 90 kDa heat shock protein ATPase homolog 1	IPI00030706	ipi.HUMAN.v3.62.fasta	38256.4	1	14	16	20	0.00458	0.473	NGETELCMEGR	K	G	0.95	3.1	0.171	2	0	0	2	1311.53	295	305	TRUE
IGD3	080626_05	Activator of 90 kDa heat shock protein ATPase homolog 1	IPI00030706	ipi.HUMAN.v3.62.fasta	38256.4	1	14	15	17	0.00411	0.417	QTFGYGAR	K	L	0.95	1.66	0.405	1	0	0	2	899.437	329	336	TRUE
WG3	080626_06	Activator of 90 kDa heat shock protein ATPase homolog 1	IPI00030706	ipi.HUMAN.v3.62.fasta	38256.4	1	14	16	20	0.00458	0.473	QTFGYGAR	K	L	0.95	1.74	0.352	1	0	0	2	899.437	329	336	TRUE
WG3	080626_06	Activator of 90 kDa heat shock protein ATPase homolog 1	IPI00030706	ipi.HUMAN.v3.62.fasta	38256.4	1	14	16	20	0.00458	0.473	TEFTQGMILPTMNGESVDPVGQPALK	K	T	0.95	3.29	0.375	0	1	0	2	2776.35	157	182	TRUE
IGD3	080626_05	Activator of 90 kDa heat shock protein ATPase homolog 1	IPI00030706	ipi.HUMAN.v3.62.fasta	38256.4	1	14	15	17	0.00411	0.417	VFTTQELVQAFTHAPATLEADR	R	G	0.95	5.36	0.605	0	1	0	2	2445.24	225	246	TRUE
WG3	080626_06	Activator of 90 kDa heat shock protein ATPase homolog 1	IPI00030706	ipi.HUMAN.v3.62.fasta	38256.4	1	14	16	20	0.00458	0.473	VFTTQELVQAFTHAPATLEADR	R	G	0.95	5.16	0.605	0	2	0	2	2445.24	225	246	TRUE
IGD3	080626_05	Activator of 90 kDa heat shock protein ATPase homolog 1	IPI00030706	ipi.HUMAN.v3.62.fasta	38256.4	1	14	15	17	0.00411	0.417	VFTTQELVQAFTHAPATLEADRGGK	R	F	0.95	3.86	0.496	0	0	1	2	2687.38	225	249	TRUE
WG3	080626_06	Activator of 90 kDa heat shock protein ATPase homolog 1	IPI00030706	ipi.HUMAN.v3.62.fasta	38256.4	1	14	16	20	0.00458	0.473	VFTTQELVQAFTHAPATLEADRGGK	R	F	0.95	4.7	0.595	0	1	2	2	2687.38	225	249	TRUE
IGD3	080626_05	Activator of 90 kDa heat shock protein ATPase homolog 1	IPI00030706	ipi.HUMAN.v3.62.fasta	38256.4	1	14	15	17	0.00411	0.417	YYFEGIK	R	Q	0.946	1.73	0.302	1	0	0	2	919.456	322	328	TRUE
IGD2	080626_03	Acylamino-acid-releasing enzyme	IPI00337741,IPI00926648	ipi.HUMAN.v3.62.fasta	81655.5	1	12	12	14	0.00286	0.208	AESFFQTK	K	A	0.95	2.27	0.208	1	0	0	2	957.468	173	180	TRUE
IGD2	080626_03	Acylamino-acid-releasing enzyme	IPI00337741,IPI00926648	ipi.HUMAN.v3.62.fasta	81655.5	1	12	12	14	0.00286	0.208	AGGTGPGEEKQFLEVWEK	K	N	0.95	2.92	0.199	0	1	0	2	1961.96	109	126	TRUE
WG2	080626_04	Acylamino-acid-releasing enzyme	IPI00337741,IPI00926648	ipi.HUMAN.v3.62.fasta	81655.5	1	12	12	13	0.00257	0.201	AGGTGPGEEKQFLEVWEK	K	N	0.95	3.1	0.221	0	1	0	2	1961.96	109	126	TRUE
IGD2	080626_03	Acylamino-acid-releasing enzyme	IPI00337741,IPI00926648	ipi.HUMAN.v3.62.fasta	81655.5	1	12	12	14	0.00286	0.208	ALDVSASDDEIAR	K	L	0.95	4.46	0.506	1	0	0	2	1361.65	181	193	TRUE
WG2	080626_04	Acylamino-acid-releasing enzyme	IPI00337741,IPI00926648	ipi.HUMAN.v3.62.fasta	81655.5	1	12	12	13	0.00257	0.201	ALDVSASDDEIAR	K	L	0.95	4.01	0.499	1	0	0	2	1361.65	181	193	TRUE
IGD2	080626_03	Acylamino-acid-releasing enzyme	IPI00337741,IPI00926648	ipi.HUMAN.v3.62.fasta	81655.5	1	12	12	14	0.00286	0.208	CELLSDDSLAVSSPR	K	L	0.95	4.11	0.44	1	0	0	2	1648.78	292	306	TRUE
IGD2	080626_03	Acylamino-acid-releasing enzyme	IPI00337741,IPI00926648	ipi.HUMAN.v3.62.fasta	81655.5	1	12	12	14	0.00286	0.208	GSTGFGQDSILSLPGNVGHQDVK	R	D	0.95	3.64	0.485	0	1	0	2	2313.15	539	561	TRUE
WG2	080626_04	Acylamino-acid-releasing enzyme	IPI00337741,IPI00926648	ipi.HUMAN.v3.62.fasta	81655.5	1	12	12	13	0.00257	0.201	LKKPDQAIK	R	G	0.95	1.97	0.264	1	0	0	2	1040.65	194	202	TRUE
IGD2	080626_03	Acylamino-acid-releasing enzyme	IPI00337741,IPI00926648	ipi.HUMAN.v3.62.fasta	81655.5	1	12	12	14	0.00286	0.208	LLLYPK	R	S	0.95	2.21	0.178	1	0	0	2	746.481	704	709	TRUE
IGD2	080626_03	Acylamino-acid-releasing enzyme	IPI00337741,IPI00926648	ipi.HUMAN.v3.62.fasta	81655.5	1	12	12	14	0.00286	0.208	MGFAVLLVNYR	K	G	0.95	2.6	0.289	1	0	0	2	1282.7	528	538	TRUE
WG2	080626_04	Acylamino-acid-releasing enzyme	IPI00337741,IPI00926648	ipi.HUMAN.v3.62.fasta	81655.5	1	12	12	13	0.00257	0.201	MGFAVLLVNYR	K	G	0.95	2.72	0.475	1	0	0	2	1282.7	528	538	TRUE
WG2	080626_04	Acylamino-acid-releasing enzyme	IPI00337741,IPI00926648	ipi.HUMAN.v3.62.fasta	81655.5	1	12	12	13	0.00257	0.201	QGMEYYR	K	A	0.95	1.55	0.334	1	0	0	2	946.409	687	693	TRUE
WG2	080626_04	Acylamino-acid-releasing enzyme	IPI00337741,IPI00926648	ipi.HUMAN.v3.62.fasta	81655.5	1	12	12	13	0.00257	0.201	QPALSAACLGPEVTTQYGGQYR	R	T	0.95	2.8	0.395	0	1	0	2	2367.14	23	44	TRUE
IGD2	080626_03	Acylamino-acid-releasing enzyme	IPI00337741,IPI00926648	ipi.HUMAN.v3.62.fasta	81655.5	1	12	12	14	0.00286	0.208	QVLLSEPEEAAALYR	R	G	0.95	3.15	0.348	1	0	0	2	1688.89	4	18	TRUE
WG2	080626_04	Acylamino-acid-releasing enzyme	IPI00337741,IPI00926648	ipi.HUMAN.v3.62.fasta	81655.5	1	12	12	13	0.00257	0.201	QVLLSEPEEAAALYR	R	G	0.95	3.51	0.377	1	0	0	2	1688.89	4	18	TRUE
IGD2	080626_03	Acylamino-acid-releasing enzyme	IPI00337741,IPI00926648	ipi.HUMAN.v3.62.fasta	81655.5	1	12	12	14	0.00286	0.208	SALYYVDLIGGK	R	C	0.95	3.05	0.478	2	0	0	2	1298.7	280	291	TRUE
WG2	080626_04	Acylamino-acid-releasing enzyme	IPI00337741,IPI00926648	ipi.HUMAN.v3.62.fasta	81655.5	1	12	12	13	0.00257	0.201	SALYYVDLIGGK	R	C	0.95	3.8	0.481	1	0	0	2	1298.7	280	291	TRUE
WG2	080626_04	Acylamino-acid-releasing enzyme	IPI00337741,IPI00926648	ipi.HUMAN.v3.62.fasta	81655.5	1	12	12	13	0.00257	0.201	SFNLSALEK	K	H	0.95	2.74	0.187	1	0	0	2	1008.54	132	140	TRUE
IGD2	080626_03	Acylamino-acid-releasing enzyme	IPI00337741,IPI00926648	ipi.HUMAN.v3.62.fasta	81655.5	1	12	12	14	0.00286	0.208	TPLLLMLGQEDR	K	R	0.95	2.81	0.343	2	0	0	2	1385.75	670	681	TRUE
WG2	080626_04	Acylamino-acid-releasing enzyme	IPI00337741,IPI00926648	ipi.HUMAN.v3.62.fasta	81655.5	1	12	12	13	0.00257	0.201	TPLLLMLGQEDR	K	R	0.95	3.11	0.352	2	0	0	2	1385.75	670	681	TRUE
IGD2	080626_03	Acylamino-acid-releasing enzyme	IPI00337741,IPI00926648	ipi.HUMAN.v3.62.fasta	81655.5	1	12	12	14	0.00286	0.208	TVHTEWTQR	R	D	0.95	2.52	0.375	1	0	0	2	1157.57	45	53	TRUE
WG2	080626_04	Acylamino-acid-releasing enzyme	IPI00337741,IPI00926648	ipi.HUMAN.v3.62.fasta	81655.5	1	12	12	13	0.00257	0.201	TVHTEWTQR	R	D	0.95	2.49	0.294	1	0	0	2	1157.57	45	53	TRUE
IGD2	080626_03	Acylamino-acid-releasing enzyme	IPI00337741,IPI00926648	ipi.HUMAN.v3.62.fasta	81655.5	1	12	12	14	0.00286	0.208	VTSVVVDVVPR	K	Q	0.95	3.58	0.458	1	0	0	2	1169.69	340	350	TRUE
WG2	080626_04	Acylamino-acid-releasing enzyme	IPI00337741,IPI00926648	ipi.HUMAN.v3.62.fasta	81655.5	1	12	12	13	0.00257	0.201	VTSVVVDVVPR	K	Q	0.95	3.5	0.509	1	0	0	2	1169.69	340	350	TRUE
WG3	080626_06	Acyl-CoA:lysophosphatidylglycerol acyltransferase 1	IPI00022447	ipi.HUMAN.v3.62.fasta	43073.1	0.998	2	2	2	0.000458	0.0649	AEPIDIQTWILGYR	K	K	0.95	3.61	0.457	1	0	0	2	1674.89	262	275	TRUE
WG3	080626_06	Acyl-CoA:lysophosphatidylglycerol acyltransferase 1	IPI00022447	ipi.HUMAN.v3.62.fasta	43073.1	0.998	2	2	2	0.000458	0.0649	KPTVTHVHYR	R	I	0.95	3.19	0.406	0	1	0	2	1237.68	276	285	TRUE
IGD5	080626_09	Acylphosphatase-1	IPI00221117	ipi.HUMAN.v3.62.fasta	11242.8	1	3	3	3	0.00337	0.343	GTVQGQLQGPISK	R	V	0.95	3.37	0.542	1	0	0	2	1312.72	46	58	TRUE
WG5	080626_10	Acylphosphatase-1	IPI00221117	ipi.HUMAN.v3.62.fasta	11242.8	1	4	4	5	0.00611	0.465	GTVQGQLQGPISK	R	V	0.95	3.61	0.539	1	0	0	2	1312.72	46	58	TRUE
IGD5	080626_09	Acylphosphatase-1	IPI00221117	ipi.HUMAN.v3.62.fasta	11242.8	1	3	3	3	0.00337	0.343	HMQEWLETR	R	G	0.95	2.31	0.422	1	0	0	2	1245.57	61	69	TRUE
WG5	080626_10	Acylphosphatase-1	IPI00221117	ipi.HUMAN.v3.62.fasta	11242.8	1	4	4	5	0.00611	0.465	HMQEWLETR	R	G	0.95	2.55	0.534	2	0	0	2	1229.57	61	69	TRUE
WG5	080626_10	Acylphosphatase-1	IPI00221117	ipi.HUMAN.v3.62.fasta	11242.8	1	4	4	5	0.00611	0.465	LGLVGWVQNTDR	K	G	0.95	2.37	0.345	1	0	0	2	1357.72	34	45	TRUE
IGD5	080626_09	Acylphosphatase-1	IPI00221117	ipi.HUMAN.v3.62.fasta	11242.8	1	3	3	3	0.00337	0.343	SHIDKANFNNEK	K	V	0.95	2.42	0.383	0	1	0	2	1416.69	74	85	TRUE
WG5	080626_10	Acylphosphatase-1	IPI00221117	ipi.HUMAN.v3.62.fasta	11242.8	1	4	4	5	0.00611	0.465	SHIDKANFNNEK	K	V	0.95	2.11	0.231	0	1	0	2	1416.69	74	85	TRUE
WG5	080626_10	Acylphosphatase-2	IPI00216461	ipi.HUMAN.v3.62.fasta	13873	0.998	2	2	2	0.00244	0.157	GTVTGQVQGPEDK	K	V	0.95	2.8	0.177	1	0	0	2	1315.65	74	86	TRUE
WG5	080626_10	Acylphosphatase-2	IPI00216461	ipi.HUMAN.v3.62.fasta	13873	0.998	2	2	2	0.00244	0.157	VQGVCFR	R	M	0.95	1.88	0.344	1	0	0	2	865.435	46	52	TRUE
IGD4	080626_07	Acyl-protein thioesterase 2	IPI00027032,IPI00646978	ipi.HUMAN.v3.62.fasta	22609.2	1	3	3	3	0.000988	0.212	DLAILQCHGELDPMVPVR	K	F	0.95	3.81	0.26	0	1	0	2	2079.04	142	159	TRUE
WG4	080626_08	Acyl-protein thioesterase 2	IPI00027032,IPI00646978	ipi.HUMAN.v3.62.fasta	22609.2	1	3	3	3	0.000887	0.212	DLAILQCHGELDPMVPVR	K	F	0.95	4.22	0.414	0	1	0	2	2079.04	142	159	TRUE
IGD4	080626_07	Acyl-protein thioesterase 2	IPI00027032,IPI00646978	ipi.HUMAN.v3.62.fasta	22609.2	1	3	3	3	0.000988	0.212	TYPGVMHSSCPQEMAAVK	K	E	0.95	1.79	0.437	0	1	0	2	2008.89	181	198	TRUE
WG4	080626_08	Acyl-protein thioesterase 2	IPI00027032,IPI00646978	ipi.HUMAN.v3.62.fasta	22609.2	1	3	3	3	0.000887	0.212	TYPGVMHSSCPQEMAAVK	K	E	0.95	1.79	0.264	0	1	0	2	2008.89	181	198	TRUE
IGD4	080626_07	Acyl-protein thioesterase 2	IPI00027032,IPI00646978	ipi.HUMAN.v3.62.fasta	22609.2	1	3	3	3	0.000988	0.212	YICPHAPR	K	I	0.95	2.13	0.468	1	0	0	2	1013.5	31	38	TRUE
WG4	080626_08	Acyl-protein thioesterase 2	IPI00027032,IPI00646978	ipi.HUMAN.v3.62.fasta	22609.2	1	3	3	3	0.000887	0.212	YICPHAPR	K	I	0.95	2.07	0.355	1	0	0	2	1013.5	31	38	TRUE
IGD2	080626_03	adaptor-related protein complex 1, gamma 1 subunit isoform a	IPI00293396,IPI00643591,IPI00939879	ipi.HUMAN.v3.62.fasta	91707.6	1	12	12	13	0.00265	0.187	AALCAVHVIR	K	K	0.95	1.87	0.395	0	1	0	2	1109.62	157	166	TRUE
WG2	080626_04	adaptor-related protein complex 1, gamma 1 subunit isoform a	IPI00293396,IPI00643591,IPI00939879	ipi.HUMAN.v3.62.fasta	91707.6	1	10	11	12	0.00237	0.164	ADCASGIFLAAEK	K	Y	0.95	2.65	0.224	1	0	0	2	1352.65	401	413	TRUE
IGD2	080626_03	adaptor-related protein complex 1, gamma 1 subunit isoform a	IPI00293396,IPI00643591,IPI00939879	ipi.HUMAN.v3.62.fasta	91707.6	1	12	12	13	0.00265	0.187	AVEYNALFK	R	K	0.95	2.35	0.396	1	0	0	2	1054.56	566	574	TRUE
WG2	080626_04	adaptor-related protein complex 1, gamma 1 subunit isoform a	IPI00293396,IPI00643591,IPI00939879	ipi.HUMAN.v3.62.fasta	91707.6	1	10	11	12	0.00237	0.164	AVEYNALFK	R	K	0.95	2.41	0.358	1	0	0	2	1054.56	566	574	TRUE
IGD2	080626_03	adaptor-related protein complex 1, gamma 1 subunit isoform a	IPI00293396,IPI00643591,IPI00939879	ipi.HUMAN.v3.62.fasta	91707.6	1	12	12	13	0.00265	0.187	ELLYFLDSCEPEFK	K	A	0.95	2.97	0.423	1	0	0	2	1789.84	387	400	TRUE
WG2	080626_04	adaptor-related protein complex 1, gamma 1 subunit isoform a	IPI00293396,IPI00643591,IPI00939879	ipi.HUMAN.v3.62.fasta	91707.6	1	10	11	12	0.00237	0.164	ELLYFLDSCEPEFK	K	A	0.95	3.25	0.437	1	0	0	2	1789.84	387	400	TRUE
WG2	080626_04	adaptor-related protein complex 1, gamma 1 subunit isoform a	IPI00293396,IPI00643591,IPI00939879	ipi.HUMAN.v3.62.fasta	91707.6	1	10	11	12	0.00237	0.164	FTCTVNR	R	I	0.95	2.07	0.299	1	0	0	2	897.425	540	546	TRUE
IGD2	080626_03	adaptor-related protein complex 1, gamma 1 subunit isoform a	IPI00293396,IPI00643591,IPI00939879	ipi.HUMAN.v3.62.fasta	91707.6	1	12	12	13	0.00265	0.187	GYALTAIMK	R	L	0.95	2.18	0.37	1	0	0	2	967.528	527	535	TRUE
IGD2	080626_03	adaptor-related protein complex 1, gamma 1 subunit isoform a	IPI00293396,IPI00643591,IPI00939879	ipi.HUMAN.v3.62.fasta	91707.6	1	12	12	13	0.00265	0.187	IGYLGAMLLLDER	R	Q	0.95	4.04	0.505	1	0	0	2	1463.79	84	96	TRUE
WG2	080626_04	adaptor-related protein complex 1, gamma 1 subunit isoform a	IPI00293396,IPI00643591,IPI00939879	ipi.HUMAN.v3.62.fasta	91707.6	1	10	11	12	0.00237	0.164	IGYLGAMLLLDER	R	Q	0.95	4.11	0.396	1	0	0	2	1463.79	84	96	TRUE
IGD2	080626_03	adaptor-related protein complex 1, gamma 1 subunit isoform a	IPI00293396,IPI00643591,IPI00939879	ipi.HUMAN.v3.62.fasta	91707.6	1	12	12	13	0.00265	0.187	KVPELMEMFLPATK	R	N	0.95	2.81	0.282	0	1	0	2	1633.87	167	180	TRUE
IGD2	080626_03	adaptor-related protein complex 1, gamma 1 subunit isoform a	IPI00293396,IPI00643591,IPI00939879	ipi.HUMAN.v3.62.fasta	91707.6	1	12	12	13	0.00265	0.187	NDDDSSEAMNDILAQVATNTETSK	R	N	0.95	5.18	0.513	0	1	0	2	2569.12	262	285	TRUE
WG2	080626_04	adaptor-related protein complex 1, gamma 1 subunit isoform a	IPI00293396,IPI00643591,IPI00939879	ipi.HUMAN.v3.62.fasta	91707.6	1	10	11	12	0.00237	0.164	NDDDSSEAMNDILAQVATNTETSK	R	N	0.95	5.3	0.512	0	1	0	2	2569.12	262	285	TRUE
IGD2	080626_03	adaptor-related protein complex 1, gamma 1 subunit isoform a	IPI00293396,IPI00643591,IPI00939879	ipi.HUMAN.v3.62.fasta	91707.6	1	12	12	13	0.00265	0.187	NLIMSGYSPEHDVSGISDPFLQVR	K	I	0.95	5.21	0.558	0	2	0	2	2661.3	228	251	TRUE
WG2	080626_04	adaptor-related protein complex 1, gamma 1 subunit isoform a	IPI00293396,IPI00643591,IPI00939879	ipi.HUMAN.v3.62.fasta	91707.6	1	10	11	12	0.00237	0.164	NLIMSGYSPEHDVSGISDPFLQVR	K	I	0.95	4.63	0.623	0	2	0	2	2661.3	228	251	TRUE
IGD2	080626_03	adaptor-related protein complex 1, gamma 1 subunit isoform a	IPI00293396,IPI00643591,IPI00939879	ipi.HUMAN.v3.62.fasta	91707.6	1	12	12	13	0.00265	0.187	SSFREEDNTYR	R	C	0.95	2.57	0.264	1	0	0	2	1403.62	36	46	TRUE
WG2	080626_04	adaptor-related protein complex 1, gamma 1 subunit isoform a	IPI00293396,IPI00643591,IPI00939879	ipi.HUMAN.v3.62.fasta	91707.6	1	10	11	12	0.00237	0.164	SSFREEDNTYR	R	C	0.95	2.51	0.361	1	1	0	2	1403.62	36	46	TRUE
IGD2	080626_03	adaptor-related protein complex 1, gamma 1 subunit isoform a	IPI00293396,IPI00643591,IPI00939879	ipi.HUMAN.v3.62.fasta	91707.6	1	12	12	13	0.00265	0.187	TSNSYLR	K	K	0.95	2.43	0.211	1	0	0	2	840.421	148	154	TRUE
WG2	080626_04	adaptor-related protein complex 1, gamma 1 subunit isoform a	IPI00293396,IPI00643591,IPI00939879	ipi.HUMAN.v3.62.fasta	91707.6	1	10	11	12	0.00237	0.164	TVQTDHNAVQR	K	H	0.95	3.47	0.426	1	0	0	2	1268.63	338	348	TRUE
IGD2	080626_03	adaptor-related protein complex 1, gamma 1 subunit isoform a	IPI00293396,IPI00643591,IPI00939879	ipi.HUMAN.v3.62.fasta	91707.6	1	12	12	13	0.00265	0.187	VLTTAGSYVR	R	D	0.95	2.41	0.417	1	0	0	2	1066.59	428	437	TRUE
IGD2	080626_03	adaptor-related protein complex 1, gamma 1 subunit isoform a	IPI00293396,IPI00643591,IPI00939879	ipi.HUMAN.v3.62.fasta	91707.6	1	12	12	13	0.00265	0.187	YVALTSLLK	R	T	0.95	1.96	0.336	1	0	0	2	1007.61	329	337	TRUE
WG2	080626_04	adaptor-related protein complex 1, gamma 1 subunit isoform a	IPI00293396,IPI00643591,IPI00939879	ipi.HUMAN.v3.62.fasta	91707.6	1	10	11	12	0.00237	0.164	YVALTSLLK	R	T	0.95	2.11	0.404	1	0	0	2	1007.61	329	337	TRUE
IGD2	080626_03	Adenosine monophosphate deaminase 2	IPI00007722,IPI00184670,IPI00215826,IPI00215827,IPI00942246	ipi.HUMAN.v3.62.fasta	100672	0.998	2	2	2	0.000408	0.0228	CGVPFTDLLDAAK	K	S	0.95	2.46	0.206	1	0	0	2	1406.7	230	242	TRUE
IGD2	080626_03	Adenosine monophosphate deaminase 2	IPI00007722,IPI00184670,IPI00215826,IPI00215827,IPI00942246	ipi.HUMAN.v3.62.fasta	100672	0.998	2	2	2	0.000408	0.0228	WLVQVPR	R	L	0.95	2.28	0.228	1	0	0	2	897.53	570	576	TRUE
IGD3	080626_05	Adenosylhomocysteinase	IPI00012007	ipi.HUMAN.v3.62.fasta	47699.1	1	17	21	24	0.0058	0.384	ALDIAENEMPGLMR	K	M	0.95	3.42	0.434	1	0	0	2	1591.75	21	34	TRUE
WG3	080626_06	Adenosylhomocysteinase	IPI00012007	ipi.HUMAN.v3.62.fasta	47699.1	1	15	18	25	0.00572	0.382	ALDIAENEMPGLMR	K	M	0.95	3.13	0.493	1	0	0	2	1591.75	21	34	TRUE
IGD3	080626_05	Adenosylhomocysteinase	IPI00012007	ipi.HUMAN.v3.62.fasta	47699.1	1	17	21	24	0.0058	0.384	ATDVMIAGK	R	V	0.95	2.74	0.418	2	0	0	2	921.471	206	214	TRUE
WG3	080626_06	Adenosylhomocysteinase	IPI00012007	ipi.HUMAN.v3.62.fasta	47699.1	1	15	18	25	0.00572	0.382	ATDVMIAGK	R	V	0.95	2.51	0.461	2	0	0	2	921.471	206	214	TRUE
IGD3	080626_05	Adenosylhomocysteinase	IPI00012007	ipi.HUMAN.v3.62.fasta	47699.1	1	17	21	24	0.0058	0.384	DGPLNMILDDGGDLTNLIHTK	K	Y	0.95	3.05	0.5	0	1	0	2	2268.12	122	142	TRUE
WG3	080626_06	Adenosylhomocysteinase	IPI00012007	ipi.HUMAN.v3.62.fasta	47699.1	1	15	18	25	0.00572	0.382	DGPLNMILDDGGDLTNLIHTK	K	Y	0.95	4.89	0.583	0	5	0	2	2268.12	122	142	TRUE
IGD3	080626_05	Adenosylhomocysteinase	IPI00012007	ipi.HUMAN.v3.62.fasta	47699.1	1	17	21	24	0.0058	0.384	ERYSASKPLK	R	G	0.95	3.06	0.364	0	1	0	2	1178.65	37	46	TRUE
IGD3	080626_05	Adenosylhomocysteinase	IPI00012007	ipi.HUMAN.v3.62.fasta	47699.1	1	17	21	24	0.0058	0.384	GISEETTTGVHNLYK	R	M	0.95	3.92	0.576	1	1	0	2	1648.82	152	166	TRUE
WG3	080626_06	Adenosylhomocysteinase	IPI00012007	ipi.HUMAN.v3.62.fasta	47699.1	1	15	18	25	0.00572	0.382	GISEETTTGVHNLYK	R	M	0.95	4.01	0.557	1	1	0	2	1648.82	152	166	TRUE
IGD3	080626_05	Adenosylhomocysteinase	IPI00012007	ipi.HUMAN.v3.62.fasta	47699.1	1	17	21	24	0.0058	0.384	IILLAEGR	R	L	0.95	2.35	0.251	1	0	0	2	884.557	336	343	TRUE
IGD3	080626_05	Adenosylhomocysteinase	IPI00012007	ipi.HUMAN.v3.62.fasta	47699.1	1	17	21	24	0.0058	0.384	KALDIAENEMPGLMR	R	M	0.95	3.56	0.309	0	1	0	2	1703.85	20	34	TRUE
WG3	080626_06	Adenosylhomocysteinase	IPI00012007	ipi.HUMAN.v3.62.fasta	47699.1	1	15	18	25	0.00572	0.382	KALDIAENEMPGLMR	R	M	0.95	3.62	0.471	0	1	0	2	1703.85	20	34	TRUE
IGD3	080626_05	Adenosylhomocysteinase	IPI00012007	ipi.HUMAN.v3.62.fasta	47699.1	1	17	21	24	0.0058	0.384	KLDEAVAEAHLGK	K	L	0.95	4.51	0.557	1	1	0	2	1380.75	389	401	TRUE
WG3	080626_06	Adenosylhomocysteinase	IPI00012007	ipi.HUMAN.v3.62.fasta	47699.1	1	15	18	25	0.00572	0.382	KLDEAVAEAHLGK	K	L	0.95	4.81	0.544	1	1	0	2	1380.75	389	401	TRUE
IGD3	080626_05	Adenosylhomocysteinase	IPI00012007	ipi.HUMAN.v3.62.fasta	47699.1	1	17	21	24	0.0058	0.384	MMANGILKVPAINVNDSVTK	K	S	0.95	4.61	0.461	0	1	0	2	2131.13	167	186	TRUE
WG3	080626_06	Adenosylhomocysteinase	IPI00012007	ipi.HUMAN.v3.62.fasta	47699.1	1	15	18	25	0.00572	0.382	QAQYLGMSCDGPFKPDHYR	K	-	0.95	2.97	0.327	0	0	1	2	2270.01	413	431	TRUE
WG3	080626_06	Adenosylhomocysteinase	IPI00012007	ipi.HUMAN.v3.62.fasta	47699.1	1	15	18	25	0.00572	0.382	QAQYLGMSCDGPFKPDHYRY	K	-	0.95	3.01	0.471	0	0	2	2	2449.07	413	432	TRUE
IGD3	080626_05	Adenosylhomocysteinase	IPI00012007	ipi.HUMAN.v3.62.fasta	47699.1	1	17	21	24	0.0058	0.384	RIILLAEGR	R	L	0.95	1.92	0.307	1	0	0	2	1040.66	335	343	TRUE
WG3	080626_06	Adenosylhomocysteinase	IPI00012007	ipi.HUMAN.v3.62.fasta	47699.1	1	15	18	25	0.00572	0.382	RIILLAEGR	R	L	0.95	1.91	0.28	1	0	0	2	1040.66	335	343	TRUE
IGD3	080626_05	Adenosylhomocysteinase	IPI00012007	ipi.HUMAN.v3.62.fasta	47699.1	1	17	21	24	0.0058	0.384	SKFDNLYGCR	K	E	0.95	3.31	0.435	1	1	0	2	1259.58	187	196	TRUE
WG3	080626_06	Adenosylhomocysteinase	IPI00012007	ipi.HUMAN.v3.62.fasta	47699.1	1	15	18	25	0.00572	0.382	SKFDNLYGCR	K	E	0.95	3.21	0.522	1	0	0	2	1259.58	187	196	TRUE
IGD3	080626_05	Adenosylhomocysteinase	IPI00012007	ipi.HUMAN.v3.62.fasta	47699.1	1	17	21	24	0.0058	0.384	VADIGLAAWGR	K	K	0.95	3.99	0.425	1	0	0	2	1128.62	9	19	TRUE
WG3	080626_06	Adenosylhomocysteinase	IPI00012007	ipi.HUMAN.v3.62.fasta	47699.1	1	15	18	25	0.00572	0.382	VADIGLAAWGR	K	K	0.95	3.78	0.427	1	0	0	2	1128.62	9	19	TRUE
IGD3	080626_05	Adenosylhomocysteinase	IPI00012007	ipi.HUMAN.v3.62.fasta	47699.1	1	17	21	24	0.0058	0.384	VAVVAGYGDVGK	K	G	0.95	3.4	0.52	1	0	0	2	1134.62	215	226	TRUE
WG3	080626_06	Adenosylhomocysteinase	IPI00012007	ipi.HUMAN.v3.62.fasta	47699.1	1	15	18	25	0.00572	0.382	VAVVAGYGDVGK	K	G	0.95	3.6	0.471	1	0	0	2	1134.62	215	226	TRUE
IGD3	080626_05	Adenosylhomocysteinase	IPI00012007	ipi.HUMAN.v3.62.fasta	47699.1	1	17	21	24	0.0058	0.384	VNIKPQVDR	K	Y	0.95	2.45	0.299	0	1	0	2	1068.62	319	327	TRUE
WG3	080626_06	Adenosylhomocysteinase	IPI00012007	ipi.HUMAN.v3.62.fasta	47699.1	1	15	18	25	0.00572	0.382	VNIKPQVDR	K	Y	0.95	2.85	0.331	1	1	0	2	1068.62	319	327	TRUE
IGD3	080626_05	Adenosylhomocysteinase	IPI00012007	ipi.HUMAN.v3.62.fasta	47699.1	1	17	21	24	0.0058	0.384	VPAINVNDSVTK	K	S	0.95	3.32	0.589	1	0	0	2	1256.68	175	186	TRUE
WG3	080626_06	Adenosylhomocysteinase	IPI00012007	ipi.HUMAN.v3.62.fasta	47699.1	1	15	18	25	0.00572	0.382	VPAINVNDSVTK	K	S	0.95	3.67	0.545	1	0	0	2	1256.68	175	186	TRUE
IGD3	080626_05	Adenosylhomocysteinase	IPI00012007	ipi.HUMAN.v3.62.fasta	47699.1	1	17	21	24	0.0058	0.384	YPQLLPGIR	K	G	0.95	2.62	0.315	3	0	0	2	1056.62	143	151	TRUE
WG3	080626_06	Adenosylhomocysteinase	IPI00012007	ipi.HUMAN.v3.62.fasta	47699.1	1	15	18	25	0.00572	0.382	YPQLLPGIR	K	G	0.95	2.99	0.278	2	0	0	2	1056.62	143	151	TRUE
IGD3	080626_05	Adenosylhomocysteinase	IPI00012007	ipi.HUMAN.v3.62.fasta	47699.1	1	17	21	24	0.0058	0.384	YSASKPLKGAR	R	I	0.95	3.32	0.544	1	1	0	2	1177.67	39	49	TRUE
IGD4	080626_07	Adenylate kinase isoenzyme 1	IPI00018342,IPI00640817	ipi.HUMAN.v3.62.fasta	23393.1	1	6	7	8	0.00263	0.295	ATEPVIAFYEK	K	R	0.95	2.76	0.38	1	0	0	2	1267.66	172	182	TRUE
WG4	080626_08	Adenylate kinase isoenzyme 1	IPI00018342,IPI00640817	ipi.HUMAN.v3.62.fasta	21617.1	1	5	6	8	0.00237	0.237	ATEPVIAFYEK	K	R	0.95	2.88	0.505	1	0	0	2	1267.66	156	166	TRUE
IGD4	080626_07	Adenylate kinase isoenzyme 1	IPI00018342,IPI00640817	ipi.HUMAN.v3.62.fasta	23393.1	1	6	7	8	0.00263	0.295	ATEPVIAFYEKR	K	G	0.95	2.93	0.523	0	1	0	2	1423.76	172	183	TRUE
WG4	080626_08	Adenylate kinase isoenzyme 1	IPI00018342,IPI00640817	ipi.HUMAN.v3.62.fasta	21617.1	1	5	6	8	0.00237	0.237	ATEPVIAFYEKR	K	G	0.95	2.92	0.463	0	1	0	2	1423.76	156	167	TRUE
IGD4	080626_07	Adenylate kinase isoenzyme 1	IPI00018342,IPI00640817	ipi.HUMAN.v3.62.fasta	23393.1	1	6	7	8	0.00263	0.295	GETSGRVDDNEETIKK	R	R	0.95	2.79	0.265	0	1	0	2	1777.86	149	164	TRUE
IGD4	080626_07	Adenylate kinase isoenzyme 1	IPI00018342,IPI00640817	ipi.HUMAN.v3.62.fasta	23393.1	1	6	7	8	0.00263	0.295	GFLIDGYPR	K	E	0.95	3	0.467	1	0	0	2	1037.54	105	113	TRUE
WG4	080626_08	Adenylate kinase isoenzyme 1	IPI00018342,IPI00640817	ipi.HUMAN.v3.62.fasta	21617.1	1	5	6	8	0.00237	0.237	GFLIDGYPR	K	E	0.95	2.89	0.35	2	0	0	2	1037.54	89	97	TRUE
IGD4	080626_07	Adenylate kinase isoenzyme 1	IPI00018342,IPI00640817	ipi.HUMAN.v3.62.fasta	23393.1	1	6	7	8	0.00263	0.295	IIFVVGGPGSGK	K	G	0.95	3.13	0.445	2	0	0	2	1130.66	26	37	TRUE
WG4	080626_08	Adenylate kinase isoenzyme 1	IPI00018342,IPI00640817	ipi.HUMAN.v3.62.fasta	21617.1	1	5	6	8	0.00237	0.237	IIFVVGGPGSGK	K	G	0.95	2.98	0.472	2	0	0	2	1130.66	10	21	TRUE
IGD4	080626_07	Adenylate kinase isoenzyme 1	IPI00018342,IPI00640817	ipi.HUMAN.v3.62.fasta	23393.1	1	6	7	8	0.00263	0.295	YGYTHLSTGDLLR	K	S	0.95	4.74	0.609	1	1	0	2	1495.75	48	60	TRUE
WG4	080626_08	Adenylate kinase isoenzyme 1	IPI00018342,IPI00640817	ipi.HUMAN.v3.62.fasta	21617.1	1	5	6	8	0.00237	0.237	YGYTHLSTGDLLR	K	S	0.95	4.48	0.56	1	1	0	2	1495.75	32	44	TRUE
IGD4	080626_07	Adenylate kinase isoenzyme 6	IPI00032879	ipi.HUMAN.v3.62.fasta	20043.8	0.998	2	2	2	0.000659	0.145	MLLPNILLTGTPGVGK	-	T	0.95	2.89	0.509	1	0	0	2	1623.95	1	16	TRUE
WG4	080626_08	Adenylate kinase isoenzyme 6	IPI00032879	ipi.HUMAN.v3.62.fasta	20043.8	1	3	3	3	0.000887	0.198	MLLPNILLTGTPGVGK	-	T	0.95	4.07	0.484	1	0	0	2	1639.95	1	16	TRUE
IGD4	080626_07	Adenylate kinase isoenzyme 6	IPI00032879	ipi.HUMAN.v3.62.fasta	20043.8	0.998	2	2	2	0.000659	0.145	TDTNVLYER	R	L	0.95	2.95	0.29	1	0	0	2	1110.54	97	105	TRUE
WG4	080626_08	Adenylate kinase isoenzyme 6	IPI00032879	ipi.HUMAN.v3.62.fasta	20043.8	1	3	3	3	0.000887	0.198	TDTNVLYER	R	L	0.95	2.67	0.389	1	0	0	2	1110.54	97	105	TRUE
WG4	080626_08	Adenylate kinase isoenzyme 6	IPI00032879	ipi.HUMAN.v3.62.fasta	20043.8	1	3	3	3	0.000887	0.198	YINVGDLAR	K	E	0.95	2.42	0.172	1	0	0	2	1020.55	31	39	TRUE
IGD4	080626_07	ADP-ribosylation factor-like protein 15	IPI00005163	ipi.HUMAN.v3.62.fasta	22859.1	1	3	3	3	0.000988	0.191	AVPFQNAILNVK	K	E	0.95	1.91	0.399	1	0	0	2	1313.76	70	81	TRUE
IGD4	080626_07	ADP-ribosylation factor-like protein 15	IPI00005163	ipi.HUMAN.v3.62.fasta	22859.1	1	3	3	3	0.000988	0.191	LCSESPDNVVSTTGFSIK	K	A	0.95	4.23	0.631	1	0	0	2	1940.93	52	69	TRUE
IGD4	080626_07	ADP-ribosylation factor-like protein 15	IPI00005163	ipi.HUMAN.v3.62.fasta	22859.1	1	3	3	3	0.000988	0.191	YFELEPLAR	K	G	0.95	2.47	0.287	1	0	0	2	1137.59	158	166	TRUE
WG4	080626_08	ADP-ribosylation factor-like protein 3	IPI00003327	ipi.HUMAN.v3.62.fasta	20438.3	0.998	2	2	2	0.000591	0.115	ILLLGLDNAGK	R	T	0.95	3.58	0.363	1	0	0	2	1126.68	20	30	TRUE
WG4	080626_08	ADP-ribosylation factor-like protein 3	IPI00003327	ipi.HUMAN.v3.62.fasta	20438.3	0.998	2	2	2	0.000591	0.115	LKSAPDQEVR	K	I	0.95	2.96	0.185	0	1	0	2	1142.62	10	19	TRUE
IGD2	080626_03	AFG3-like protein 2	IPI00001091	ipi.HUMAN.v3.62.fasta	88568.7	1	16	17	18	0.00367	0.221	EITWKDFVNNYLSK	R	G	0.95	2.49	0.196	0	1	0	2	1756.89	169	182	TRUE
IGD2	080626_03	AFG3-like protein 2	IPI00001091	ipi.HUMAN.v3.62.fasta	88568.7	1	16	17	18	0.00367	0.221	GAILTGPPGTGK	K	T	0.95	2.62	0.351	1	0	0	2	1068.61	343	354	TRUE
WG2	080626_04	AFG3-like protein 2	IPI00001091	ipi.HUMAN.v3.62.fasta	88568.7	1	13	14	15	0.00296	0.21	GAILTGPPGTGK	K	T	0.95	2.25	0.35	1	0	0	2	1068.61	343	354	TRUE
IGD2	080626_03	AFG3-like protein 2	IPI00001091	ipi.HUMAN.v3.62.fasta	88568.7	1	16	17	18	0.00367	0.221	GLGYAQYLPK	K	E	0.95	2.56	0.392	1	0	0	2	1109.6	602	611	TRUE
WG2	080626_04	AFG3-like protein 2	IPI00001091	ipi.HUMAN.v3.62.fasta	88568.7	1	13	14	15	0.00296	0.21	GLGYAQYLPK	K	E	0.95	2.45	0.368	1	0	0	2	1109.6	602	611	TRUE
WG2	080626_04	AFG3-like protein 2	IPI00001091	ipi.HUMAN.v3.62.fasta	88568.7	1	13	14	15	0.00296	0.21	GVVDRLEVVNKR	K	F	0.95	2.51	0.231	0	1	0	2	1383.81	183	194	TRUE
IGD2	080626_03	AFG3-like protein 2	IPI00001091	ipi.HUMAN.v3.62.fasta	88568.7	1	16	17	18	0.00367	0.221	HLSDSINQK	R	H	0.95	2.81	0.389	1	0	0	2	1041.53	535	543	TRUE
WG2	080626_04	AFG3-like protein 2	IPI00001091	ipi.HUMAN.v3.62.fasta	88568.7	1	13	14	15	0.00296	0.21	HLSDSINQK	R	H	0.95	2.5	0.392	1	0	0	2	1041.53	535	543	TRUE
WG2	080626_04	AFG3-like protein 2	IPI00001091	ipi.HUMAN.v3.62.fasta	88568.7	1	13	14	15	0.00296	0.21	ILINDAYKR	R	T	0.95	2.17	0.265	0	1	0	2	1105.64	703	711	TRUE
WG2	080626_04	AFG3-like protein 2	IPI00001091	ipi.HUMAN.v3.62.fasta	88568.7	1	13	14	15	0.00296	0.21	ITTGAQDDLRK	R	V	0.95	2.52	0.286	0	1	0	2	1217.65	642	652	TRUE
IGD2	080626_03	AFG3-like protein 2	IPI00001091	ipi.HUMAN.v3.62.fasta	88568.7	1	16	17	18	0.00367	0.221	KDDSHWWSR	K	F	0.95	2.42	0.413	0	1	0	2	1216.55	122	130	TRUE
WG2	080626_04	AFG3-like protein 2	IPI00001091	ipi.HUMAN.v3.62.fasta	88568.7	1	13	14	15	0.00296	0.21	KDDSHWWSR	K	F	0.95	2.71	0.299	0	1	0	2	1216.55	122	130	TRUE
IGD2	080626_03	AFG3-like protein 2	IPI00001091	ipi.HUMAN.v3.62.fasta	88568.7	1	16	17	18	0.00367	0.221	KLASLTPGFSGADVANVCNEAALIAAR	R	H	0.95	4.35	0.367	0	1	0	2	2716.41	508	534	TRUE
WG2	080626_04	AFG3-like protein 2	IPI00001091	ipi.HUMAN.v3.62.fasta	88568.7	1	13	14	15	0.00296	0.21	KLASLTPGFSGADVANVCNEAALIAAR	R	H	0.95	4.38	0.416	0	1	0	2	2716.41	508	534	TRUE
IGD2	080626_03	AFG3-like protein 2	IPI00001091	ipi.HUMAN.v3.62.fasta	88568.7	1	16	17	18	0.00367	0.221	KTQVLQPEEK	K	K	0.95	3.19	0.244	1	0	0	2	1199.66	559	568	TRUE
IGD2	080626_03	AFG3-like protein 2	IPI00001091	ipi.HUMAN.v3.62.fasta	88568.7	1	16	17	18	0.00367	0.221	KVTQSAYAQIVQFGMNEK	R	V	0.95	3.78	0.439	0	1	0	2	2042.04	652	669	TRUE
IGD2	080626_03	AFG3-like protein 2	IPI00001091	ipi.HUMAN.v3.62.fasta	88568.7	1	16	17	18	0.00367	0.221	LIDDEVR	R	I	0.95	2.42	0.218	1	0	0	2	859.452	696	702	TRUE
IGD2	080626_03	AFG3-like protein 2	IPI00001091	ipi.HUMAN.v3.62.fasta	88568.7	1	16	17	18	0.00367	0.221	NLETLQQELGIEGENR	R	V	0.95	5.34	0.516	1	0	0	2	1842.92	225	240	TRUE
WG2	080626_04	AFG3-like protein 2	IPI00001091	ipi.HUMAN.v3.62.fasta	88568.7	1	13	14	15	0.00296	0.21	NLETLQQELGIEGENR	R	V	0.95	4.71	0.475	1	0	0	2	1842.92	225	240	TRUE
IGD2	080626_03	AFG3-like protein 2	IPI00001091	ipi.HUMAN.v3.62.fasta	88568.7	1	16	17	18	0.00367	0.221	QGDMVLEKPYSEATAR	R	L	0.95	3.14	0.384	0	2	0	2	1810.86	680	695	TRUE
WG2	080626_04	AFG3-like protein 2	IPI00001091	ipi.HUMAN.v3.62.fasta	88568.7	1	13	14	15	0.00296	0.21	QGDMVLEKPYSEATAR	R	L	0.95	2.88	0.305	0	2	0	2	1794.87	680	695	TRUE
IGD2	080626_03	AFG3-like protein 2	IPI00001091	ipi.HUMAN.v3.62.fasta	88568.7	1	16	17	18	0.00367	0.221	TQVLQPEEK	K	K	0.95	2.37	0.264	1	0	0	2	1071.57	560	568	TRUE
IGD2	080626_03	AFG3-like protein 2	IPI00001091	ipi.HUMAN.v3.62.fasta	88568.7	1	16	17	18	0.00367	0.221	VGQISFDLPR	K	Q	0.95	3.46	0.408	1	0	0	2	1131.62	670	679	TRUE
WG2	080626_04	AFG3-like protein 2	IPI00001091	ipi.HUMAN.v3.62.fasta	88568.7	1	13	14	15	0.00296	0.21	VGQISFDLPR	K	Q	0.95	3.35	0.416	1	0	0	2	1131.62	670	679	TRUE
IGD2	080626_03	AFG3-like protein 2	IPI00001091	ipi.HUMAN.v3.62.fasta	88568.7	1	16	17	18	0.00367	0.221	VRDLFALAR	R	K	0.95	2.33	0.334	0	1	0	2	1060.63	389	397	TRUE
IGD2	080626_03	AFG3-like protein 2	IPI00001091	ipi.HUMAN.v3.62.fasta	88568.7	1	16	17	18	0.00367	0.221	VSEEIFFGR	R	I	0.95	2.84	0.28	1	0	0	2	1083.55	633	641	TRUE
WG2	080626_04	AFG3-like protein 2	IPI00001091	ipi.HUMAN.v3.62.fasta	88568.7	1	13	14	15	0.00296	0.21	VSEEIFFGR	R	I	0.95	2.72	0.365	1	0	0	2	1083.55	633	641	TRUE
IGD2	080626_03	AFG3-like protein 2	IPI00001091	ipi.HUMAN.v3.62.fasta	88568.7	1	16	17	18	0.00367	0.221	VTQSAYAQIVQFGMNEK	K	V	0.95	4.92	0.59	1	1	0	2	1913.94	653	669	TRUE
WG2	080626_04	AFG3-like protein 2	IPI00001091	ipi.HUMAN.v3.62.fasta	88568.7	1	13	14	15	0.00296	0.21	VTQSAYAQIVQFGMNEK	K	V	0.95	5.87	0.535	1	1	0	2	1913.94	653	669	TRUE
WG2	080626_04	A-kinase anchor protein 8-like	IPI00297455	ipi.HUMAN.v3.62.fasta	71622.8	0.998	2	2	2	0.000395	0.0387	SGRPMASGYGR	R	M	0.95	2.07	0.333	1	0	0	2	1138.54	189	199	TRUE
WG2	080626_04	A-kinase anchor protein 8-like	IPI00297455	ipi.HUMAN.v3.62.fasta	71622.8	0.998	2	2	2	0.000395	0.0387	TVEDLDGLIQQIYR	K	D	0.95	3.28	0.349	1	0	0	2	1662.87	449	462	TRUE
IGD3	080626_05	Alpha-2-macroglobulin receptor-associated protein	IPI00026848	ipi.HUMAN.v3.62.fasta	41449.6	1	5	5	5	0.00121	0.182	FSGEELDKLWR	K	E	0.95	2.62	0.279	0	1	0	2	1379.7	164	174	TRUE
IGD3	080626_05	Alpha-2-macroglobulin receptor-associated protein	IPI00026848	ipi.HUMAN.v3.62.fasta	41449.6	1	5	5	5	0.00121	0.182	HALLEGR	K	T	0.95	1.97	0.305	1	0	0	2	795.447	324	330	TRUE
IGD3	080626_05	Alpha-2-macroglobulin receptor-associated protein	IPI00026848	ipi.HUMAN.v3.62.fasta	41449.6	1	5	5	5	0.00121	0.182	KHLQDLSGR	K	I	0.95	2.33	0.22	0	1	0	2	1053.58	340	348	TRUE
IGD3	080626_05	Alpha-2-macroglobulin receptor-associated protein	IPI00026848	ipi.HUMAN.v3.62.fasta	41449.6	1	5	5	5	0.00121	0.182	QVTSNSLSGTQEDGLDDPRLEK	R	L	0.95	3.77	0.517	0	1	0	2	2389.15	132	153	TRUE
WG3	080626_06	Alpha-2-macroglobulin receptor-associated protein	IPI00026848	ipi.HUMAN.v3.62.fasta	41449.6	1	3	3	3	0.000687	0.134	QVTSNSLSGTQEDGLDDPRLEK	R	L	0.95	2.97	0.37	0	1	0	2	2389.15	132	153	TRUE
WG3	080626_06	Alpha-2-macroglobulin receptor-associated protein	IPI00026848	ipi.HUMAN.v3.62.fasta	41449.6	1	3	3	3	0.000687	0.134	TKELGYTVKK	R	H	0.95	2.55	0.263	0	1	0	2	1166.68	331	340	TRUE
IGD3	080626_05	Alpha-2-macroglobulin receptor-associated protein	IPI00026848	ipi.HUMAN.v3.62.fasta	41449.6	1	5	5	5	0.00121	0.182	VSHQGYSTEAEFEEPR	R	V	0.95	4	0.437	0	1	0	2	1865.83	241	256	TRUE
WG3	080626_06	Alpha-2-macroglobulin receptor-associated protein	IPI00026848	ipi.HUMAN.v3.62.fasta	41449.6	1	3	3	3	0.000687	0.134	VSHQGYSTEAEFEEPR	R	V	0.95	3.82	0.437	0	1	0	2	1865.83	241	256	TRUE
IGD2	080626_03	Alpha-actinin-1	IPI00013508,IPI00013808,IPI00759776,IPI00909239,IPI00921118	ipi.HUMAN.v3.62.fasta	107127	0.998	2	2	2	0.000408	0.0237	LASDLLEWIR	K	R	0.95	3.08	0.218	1	0	0	2	1215.67	282	291	TRUE
IGD2	080626_03	Alpha-actinin-1	IPI00013508,IPI00013808,IPI00759776,IPI00909239,IPI00921118	ipi.HUMAN.v3.62.fasta	107127	0.998	2	2	2	0.000408	0.0237	VGWEQLLTTIAR	R	T	0.95	3.29	0.324	1	0	0	2	1386.77	715	726	TRUE
IGD3	080626_05	Alpha-centractin	IPI00029468	ipi.HUMAN.v3.62.fasta	42597.2	1	8	10	12	0.0029	0.38	ACYLSINPQKDETLETEK	R	A	0.95	3.66	0.447	0	1	0	2	2139.03	221	238	TRUE
WG3	080626_06	Alpha-centractin	IPI00029468	ipi.HUMAN.v3.62.fasta	42597.2	1	7	8	12	0.00275	0.346	ACYLSINPQKDETLETEK	R	A	0.95	3.18	0.418	0	1	0	2	2139.03	221	238	TRUE
IGD3	080626_05	Alpha-centractin	IPI00029468	ipi.HUMAN.v3.62.fasta	42597.2	1	8	10	12	0.0029	0.38	AGFAGDQIPK	K	Y	0.95	2.81	0.272	1	0	0	2	1003.52	23	32	TRUE
IGD1	080626_01	Alpha-centractin	IPI00029468,IPI00908883	ipi.HUMAN.v3.62.fasta	42597.2	1	4	4	4	0.0012	0.207	APELLFRPDLIGEESEGIHEVLVFAIQK	R	S	0.95	5.53	0.623	0	0	1	2	3149.69	258	285	TRUE
WG1	080626_02	Alpha-centractin	IPI00029468,IPI00908883	ipi.HUMAN.v3.62.fasta	38355.4	1	4	4	4	0.00116	0.233	APELLFRPDLIGEESEGIHEVLVFAIQK	R	S	0.95	5.54	0.644	0	0	1	2	3149.69	217	244	TRUE
IGD3	080626_05	Alpha-centractin	IPI00029468	ipi.HUMAN.v3.62.fasta	42597.2	1	8	10	12	0.0029	0.38	AQYYLPDGSTIEIGPSR	K	F	0.95	5.13	0.576	2	0	0	2	1866.92	239	255	TRUE
WG3	080626_06	Alpha-centractin	IPI00029468	ipi.HUMAN.v3.62.fasta	42597.2	1	7	8	12	0.00275	0.346	AQYYLPDGSTIEIGPSR	K	F	0.95	4.72	0.579	2	0	0	2	1866.92	239	255	TRUE
IGD3	080626_05	Alpha-centractin	IPI00029468	ipi.HUMAN.v3.62.fasta	42597.2	1	8	10	12	0.0029	0.38	DQLQTFSEEHPVLLTEAPLNPR	K	K	0.95	5.7	0.592	0	1	0	2	2534.29	97	118	TRUE
WG3	080626_06	Alpha-centractin	IPI00029468	ipi.HUMAN.v3.62.fasta	42597.2	1	7	8	12	0.00275	0.346	DQLQTFSEEHPVLLTEAPLNPR	K	K	0.95	5.55	0.588	0	2	0	2	2534.29	97	118	TRUE
IGD1	080626_01	Alpha-centractin	IPI00029468,IPI00908883	ipi.HUMAN.v3.62.fasta	42597.2	1	4	4	4	0.0012	0.207	LYSTWIGGSILASLDTFKK	R	M	0.95	2.79	0.3	0	1	0	2	2100.14	337	355	TRUE
IGD3	080626_05	Alpha-centractin	IPI00029468	ipi.HUMAN.v3.62.fasta	42597.2	1	8	10	12	0.0029	0.38	LYSTWIGGSILASLDTFKK	R	M	0.95	2.18	0.361	0	1	0	2	2100.14	337	355	TRUE
WG1	080626_02	Alpha-centractin	IPI00029468,IPI00908883	ipi.HUMAN.v3.62.fasta	38355.4	1	4	4	4	0.00116	0.233	LYSTWIGGSILASLDTFKK	R	M	0.95	3.92	0.419	0	1	0	2	2100.14	296	314	TRUE
IGD1	080626_01	Alpha-centractin	IPI00029468,IPI00908883	ipi.HUMAN.v3.62.fasta	42597.2	1	4	4	4	0.0012	0.207	TLFSNIVLSGGSTLFK	R	G	0.95	4.51	0.525	1	0	0	2	1683.93	293	308	TRUE
IGD3	080626_05	Alpha-centractin	IPI00029468	ipi.HUMAN.v3.62.fasta	42597.2	1	8	10	12	0.0029	0.38	TLFSNIVLSGGSTLFK	R	G	0.95	5.08	0.599	1	1	0	2	1683.93	293	308	TRUE
WG1	080626_02	Alpha-centractin	IPI00029468,IPI00908883	ipi.HUMAN.v3.62.fasta	38355.4	1	4	4	4	0.00116	0.233	TLFSNIVLSGGSTLFK	R	G	0.95	4.27	0.577	1	0	0	2	1683.93	252	267	TRUE
WG3	080626_06	Alpha-centractin	IPI00029468	ipi.HUMAN.v3.62.fasta	42597.2	1	7	8	12	0.00275	0.346	TLFSNIVLSGGSTLFK	R	G	0.95	5.07	0.61	2	1	0	2	1683.93	293	308	TRUE
IGD3	080626_05	Alpha-centractin	IPI00029468	ipi.HUMAN.v3.62.fasta	42597.2	1	8	10	12	0.0029	0.38	TTGVVLDSGDGVTHAVPIYEGFAMPHSIMR	R	I	0.95	4.21	0.525	0	0	2	2	3189.53	153	182	TRUE
WG3	080626_06	Alpha-centractin	IPI00029468	ipi.HUMAN.v3.62.fasta	42597.2	1	7	8	12	0.00275	0.346	TTGVVLDSGDGVTHAVPIYEGFAMPHSIMR	R	I	0.95	4	0.361	0	0	2	2	3157.54	153	182	TRUE
IGD1	080626_01	Alpha-centractin	IPI00029468,IPI00908883	ipi.HUMAN.v3.62.fasta	42597.2	1	4	4	4	0.0012	0.207	VMAGALEGDIFIGPK	R	A	0.95	4.07	0.512	1	0	0	2	1517.8	47	61	TRUE
WG1	080626_02	Alpha-centractin	IPI00029468,IPI00908883	ipi.HUMAN.v3.62.fasta	38355.4	1	4	4	4	0.00116	0.233	VMAGALEGDIFIGPK	R	A	0.95	3.38	0.468	1	0	0	2	1517.8	47	61	TRUE
IGD3	080626_05	Alpha-centractin	IPI00029468	ipi.HUMAN.v3.62.fasta	42597.2	1	8	10	12	0.0029	0.38	YCFPNYVGRPK	K	H	0.95	2.97	0.255	1	1	0	2	1400.68	33	43	TRUE
WG3	080626_06	Alpha-centractin	IPI00029468	ipi.HUMAN.v3.62.fasta	42597.2	1	7	8	12	0.00275	0.346	YCFPNYVGRPK	K	H	0.95	2.81	0.376	0	1	0	2	1400.68	33	43	TRUE
WG3	080626_06	Alpha-centractin	IPI00029468	ipi.HUMAN.v3.62.fasta	42597.2	1	7	8	12	0.00275	0.346	YPMEHGIVKDWNDMER	R	I	0.95	2.78	0.391	0	0	1	2	2035.9	73	88	TRUE
IGD2	080626_03	Alpha-N-acetylglucosaminidase	IPI00008787,IPI00555656,IPI00746033	ipi.HUMAN.v3.62.fasta	47102.3	0.999	2	2	2	0.000408	0.0668	FLLGSWLEQAR	R	A	0.95	2.65	0.259	1	0	0	2	1319.71	292	302	TRUE
IGD2	080626_03	Alpha-N-acetylglucosaminidase	IPI00008787,IPI00555656,IPI00746033	ipi.HUMAN.v3.62.fasta	47102.3	0.999	2	2	2	0.000408	0.0668	KDPVPDLAAWVTSFAAR	R	R	0.95	2.88	0.254	0	1	0	2	1843.97	141	157	TRUE
WG1	080626_02	Anaphase-promoting complex subunit 1	IPI00033907	ipi.HUMAN.v3.62.fasta	216485	1	4	4	4	0.00116	0.0195	SPSISNMAALSR	R	A	0.95	2.55	0.347	1	0	0	2	1249.62	341	352	TRUE
WG1	080626_02	Anaphase-promoting complex subunit 1	IPI00033907	ipi.HUMAN.v3.62.fasta	216485	1	4	4	4	0.00116	0.0195	SQALAVYK	K	A	0.95	1.55	0.405	1	0	0	2	879.493	108	115	TRUE
WG1	080626_02	Anaphase-promoting complex subunit 1	IPI00033907	ipi.HUMAN.v3.62.fasta	216485	1	4	4	4	0.00116	0.0195	WVDSNVPQIIR	K	E	0.95	2.35	0.337	1	0	0	2	1326.72	1425	1435	TRUE
WG1	080626_02	Anaphase-promoting complex subunit 1	IPI00033907	ipi.HUMAN.v3.62.fasta	216485	1	4	4	4	0.00116	0.0195	YGLLFER	K	S	0.95	1.62	0.346	1	0	0	2	897.483	185	191	TRUE
IGD1	080626_01	Annexin A1	IPI00218918	ipi.HUMAN.v3.62.fasta	38697.9	1	6	8	10	0.00299	0.275	ALTGHLEEVVLALLK	K	T	0.95	3.96	0.597	1	1	0	2	1605.96	99	113	TRUE
WG1	080626_02	Annexin A1	IPI00218918	ipi.HUMAN.v3.62.fasta	38697.9	1	5	6	6	0.00175	0.234	ALTGHLEEVVLALLK	K	T	0.95	4.42	0.611	1	0	0	2	1605.96	99	113	TRUE
IGD1	080626_01	Annexin A1	IPI00218918	ipi.HUMAN.v3.62.fasta	38697.9	1	6	8	10	0.00299	0.275	GLGTDEDTLIEILASR	K	T	0.95	3.3	0.31	0	1	0	2	1702.89	129	144	TRUE
WG1	080626_02	Annexin A1	IPI00218918	ipi.HUMAN.v3.62.fasta	38697.9	1	5	6	6	0.00175	0.234	GLGTDEDTLIEILASR	K	T	0.95	3.36	0.312	0	1	0	2	1702.89	129	144	TRUE
WG2	080626_04	Annexin A1	IPI00549413	ipi.HUMAN.v3.62.fasta	22738	0.998	2	2	2	0.000395	0.162	GLGTDEDTLIEILASR	K	T	0.95	4.05	0.462	1	0	0	2	1702.89	140	155	TRUE
WG3	080626_06	Annexin A1	IPI00218918,IPI00549413	ipi.HUMAN.v3.62.fasta	38697.9	1	4	4	4	0.000916	0.118	GLGTDEDTLIEILASR	K	T	0.95	4.26	0.474	1	0	0	2	1702.89	129	144	TRUE
IGD1	080626_01	Annexin A1	IPI00218918	ipi.HUMAN.v3.62.fasta	38697.9	1	6	8	10	0.00299	0.275	GTDVNVFNTILTTR	K	S	0.95	4.1	0.559	1	0	0	2	1550.82	215	228	TRUE
IGD1	080626_01	Annexin A1	IPI00218918	ipi.HUMAN.v3.62.fasta	38697.9	1	6	8	10	0.00299	0.275	GVDEATIIDILTK	K	R	0.95	3.58	0.476	2	0	0	2	1387.77	59	71	TRUE
IGD3	080626_05	Annexin A1	IPI00218918,IPI00549413	ipi.HUMAN.v3.62.fasta	38697.9	1	3	3	3	0.000725	0.0723	GVDEATIIDILTK	K	R	0.95	3.32	0.457	1	0	0	2	1387.77	59	71	TRUE
WG1	080626_02	Annexin A1	IPI00218918	ipi.HUMAN.v3.62.fasta	38697.9	1	5	6	6	0.00175	0.234	GVDEATIIDILTK	K	R	0.95	3.75	0.482	1	0	0	2	1387.77	59	71	TRUE
WG3	080626_06	Annexin A1	IPI00218918,IPI00549413	ipi.HUMAN.v3.62.fasta	38697.9	1	4	4	4	0.000916	0.118	GVDEATIIDILTK	K	R	0.95	3.35	0.483	1	0	0	2	1387.77	59	71	TRUE
IGD3	080626_05	Annexin A1	IPI00218918,IPI00549413	ipi.HUMAN.v3.62.fasta	38697.9	1	3	3	3	0.000725	0.0723	GVDEATIIDILTKR	K	N	0.95	3.01	0.169	0	1	0	2	1543.87	59	72	TRUE
WG3	080626_06	Annexin A1	IPI00218918,IPI00549413	ipi.HUMAN.v3.62.fasta	38697.9	1	4	4	4	0.000916	0.118	GVDEATIIDILTKR	K	N	0.95	2.21	0.235	0	1	0	2	1543.87	59	72	TRUE
IGD1	080626_01	Annexin A1	IPI00218918	ipi.HUMAN.v3.62.fasta	38697.9	1	6	8	10	0.00299	0.275	MYGISLCQAILDETKGDYEK	K	I	0.95	4.21	0.493	0	2	0	2	2334.1	318	337	TRUE
WG1	080626_02	Annexin A1	IPI00218918	ipi.HUMAN.v3.62.fasta	38697.9	1	5	6	6	0.00175	0.234	MYGISLCQAILDETKGDYEK	K	I	0.95	2.79	0.312	0	1	0	2	2334.1	318	337	TRUE
IGD1	080626_01	Annexin A1	IPI00218918	ipi.HUMAN.v3.62.fasta	38697.9	1	6	8	10	0.00299	0.275	QAWFIENEEQEYVQTVK	K	S	0.95	5.66	0.55	1	1	0	2	2141.02	10	26	TRUE
WG1	080626_02	Annexin A1	IPI00218918	ipi.HUMAN.v3.62.fasta	38697.9	1	5	6	6	0.00175	0.234	QAWFIENEEQEYVQTVK	K	S	0.95	5.74	0.591	1	1	0	2	2141.02	10	26	TRUE
IGD3	080626_05	Annexin A1	IPI00218918,IPI00549413	ipi.HUMAN.v3.62.fasta	38697.9	1	3	3	3	0.000725	0.0723	TPAQFDADELR	K	A	0.95	2.81	0.44	1	0	0	2	1262.6	114	124	TRUE
WG3	080626_06	Annexin A1	IPI00218918,IPI00549413	ipi.HUMAN.v3.62.fasta	38697.9	1	4	4	4	0.000916	0.118	TPAQFDADELR	K	A	0.95	2.81	0.461	1	0	0	2	1262.6	114	124	TRUE
WG2	080626_04	Annexin A1	IPI00549413	ipi.HUMAN.v3.62.fasta	22738	0.998	2	2	2	0.000395	0.162	YTFSKMAMVSEFLKQAW	R	F	0.95	2.21	0.286	0	1	0	1	2099	7	23	TRUE
IGD1	080626_01	annexin A2 isoform 1	IPI00418169,IPI00455315,IPI00797556,IPI00909509	ipi.HUMAN.v3.62.fasta	38588.1	1	3	4	4	0.0012	0.136	GLGTDEDSLIEIICSR	K	T	0.95	3.18	0.332	1	0	0	2	1777.86	120	135	TRUE
IGD3	080626_05	annexin A2 isoform 1	IPI00418169,IPI00455315,IPI00797556	ipi.HUMAN.v3.62.fasta	38588.1	1	4	4	4	0.000966	0.168	GLGTDEDSLIEIICSR	K	T	0.95	3.86	0.468	1	0	0	2	1777.86	120	135	TRUE
WG3	080626_06	annexin A2 isoform 1	IPI00418169,IPI00455315,IPI00797556	ipi.HUMAN.v3.62.fasta	38588.1	1	3	3	3	0.000687	0.136	GLGTDEDSLIEIICSR	K	T	0.95	3.78	0.414	1	0	0	2	1777.86	120	135	TRUE
IGD1	080626_01	annexin A2 isoform 1	IPI00418169,IPI00455315,IPI00797556,IPI00909509	ipi.HUMAN.v3.62.fasta	38588.1	1	3	4	4	0.0012	0.136	GVDEVTIVNILTNR	K	S	0.95	3.93	0.428	1	0	0	2	1542.85	50	63	TRUE
IGD3	080626_05	annexin A2 isoform 1	IPI00418169,IPI00455315,IPI00797556	ipi.HUMAN.v3.62.fasta	38588.1	1	4	4	4	0.000966	0.168	GVDEVTIVNILTNR	K	S	0.95	3.88	0.477	1	0	0	2	1542.85	50	63	TRUE
WG3	080626_06	annexin A2 isoform 1	IPI00418169,IPI00455315,IPI00797556	ipi.HUMAN.v3.62.fasta	38588.1	1	3	3	3	0.000687	0.136	GVDEVTIVNILTNR	K	S	0.95	4.37	0.49	1	0	0	2	1542.85	50	63	TRUE
IGD1	080626_01	annexin A2 isoform 1	IPI00418169,IPI00455315,IPI00797556,IPI00909509	ipi.HUMAN.v3.62.fasta	38588.1	1	3	4	4	0.0012	0.136	SALSGHLETVILGLLK	K	T	0.95	3.57	0.553	1	1	0	2	1650.98	89	104	TRUE
IGD3	080626_05	annexin A2 isoform 1	IPI00418169,IPI00455315,IPI00797556	ipi.HUMAN.v3.62.fasta	38588.1	1	4	4	4	0.000966	0.168	SALSGHLETVILGLLK	K	T	0.95	2.7	0.258	0	1	0	2	1650.98	89	104	TRUE
WG3	080626_06	annexin A2 isoform 1	IPI00418169,IPI00455315,IPI00797556	ipi.HUMAN.v3.62.fasta	38588.1	1	3	3	3	0.000687	0.136	SALSGHLETVILGLLK	K	T	0.95	2.4	0.318	0	1	0	2	1650.98	89	104	TRUE
IGD3	080626_05	annexin A2 isoform 1	IPI00418169,IPI00455315,IPI00797556	ipi.HUMAN.v3.62.fasta	38588.1	1	4	4	4	0.000966	0.168	TPAQYDASELK	K	A	0.95	2.64	0.464	1	0	0	2	1222.6	105	115	TRUE
IGD2	080626_03	annexin VI isoform 2	IPI00002459,IPI00221226	ipi.HUMAN.v3.62.fasta	75859.5	1	7	8	8	0.00163	0.137	ALIEILATR	K	T	0.95	2.76	0.27	1	0	0	2	999.62	457	465	TRUE
WG2	080626_04	annexin VI isoform 2	IPI00002459,IPI00221226	ipi.HUMAN.v3.62.fasta	75859.5	1	8	8	8	0.00158	0.163	ALIEILATR	K	T	0.95	2.71	0.273	1	0	0	2	999.62	457	465	TRUE
IGD2	080626_03	annexin VI isoform 2	IPI00002459,IPI00221226	ipi.HUMAN.v3.62.fasta	75859.5	1	7	8	8	0.00163	0.137	DAFVAIVQSVK	R	N	0.95	3.2	0.257	1	0	0	2	1176.66	588	598	TRUE
WG2	080626_04	annexin VI isoform 2	IPI00002459,IPI00221226	ipi.HUMAN.v3.62.fasta	75859.5	1	8	8	8	0.00158	0.163	DAFVAIVQSVK	R	N	0.95	2.88	0.287	1	0	0	2	1176.66	588	598	TRUE
IGD2	080626_03	annexin VI isoform 2	IPI00002459,IPI00221226	ipi.HUMAN.v3.62.fasta	75859.5	1	7	8	8	0.00163	0.137	GFGSDKEAILDIITSR	K	S	0.95	3.18	0.365	0	1	0	2	1721.91	35	50	TRUE
WG2	080626_04	annexin VI isoform 2	IPI00002459,IPI00221226	ipi.HUMAN.v3.62.fasta	75859.5	1	8	8	8	0.00158	0.163	GFGSDKEAILDIITSR	K	S	0.95	4.09	0.37	0	1	0	2	1721.91	35	50	TRUE
IGD2	080626_03	annexin VI isoform 2	IPI00002459,IPI00221226	ipi.HUMAN.v3.62.fasta	75859.5	1	7	8	8	0.00163	0.137	GLGTDEDTIIDIITHR	K	S	0.95	2.34	0.248	0	1	0	2	1768.91	378	393	TRUE
WG2	080626_04	annexin VI isoform 2	IPI00002459,IPI00221226	ipi.HUMAN.v3.62.fasta	75859.5	1	8	8	8	0.00158	0.163	GLGTDEDTIIDIITHR	K	S	0.95	3.25	0.299	0	1	0	2	1768.91	378	393	TRUE
WG2	080626_04	annexin VI isoform 2	IPI00002459,IPI00221226	ipi.HUMAN.v3.62.fasta	75859.5	1	8	8	8	0.00158	0.163	GTVRPANDFNPDADAK	K	A	0.95	2.82	0.22	0	1	0	2	1687.8	355	370	TRUE
IGD2	080626_03	annexin VI isoform 2	IPI00002459,IPI00221226	ipi.HUMAN.v3.62.fasta	75859.5	1	7	8	8	0.00163	0.137	SEIDLLNIR	R	R	0.95	2.29	0.297	1	0	0	2	1072.6	630	638	TRUE
IGD2	080626_03	annexin VI isoform 2	IPI00002459,IPI00221226	ipi.HUMAN.v3.62.fasta	75859.5	1	7	8	8	0.00163	0.137	SLHQAIEGDTSGDFLK	K	A	0.95	3.76	0.366	1	1	0	2	1717.84	648	663	TRUE
WG2	080626_04	annexin VI isoform 2	IPI00002459,IPI00221226	ipi.HUMAN.v3.62.fasta	75859.5	1	8	8	8	0.00158	0.163	SLHQAIEGDTSGDFLK	K	A	0.95	3.37	0.402	0	1	0	2	1717.84	648	663	TRUE
WG2	080626_04	annexin VI isoform 2	IPI00002459,IPI00221226	ipi.HUMAN.v3.62.fasta	75859.5	1	8	8	8	0.00158	0.163	TTGKPIEASIR	K	G	0.95	2.12	0.228	0	1	0	2	1172.66	221	231	TRUE
IGD2	080626_03	annexin VI isoform 2	IPI00002459,IPI00221226	ipi.HUMAN.v3.62.fasta	75859.5	1	7	8	8	0.00163	0.137	WGTDEAQFIYILGNR	K	S	0.95	3.89	0.471	1	0	0	2	1782.88	192	206	TRUE
WG2	080626_04	annexin VI isoform 2	IPI00002459,IPI00221226	ipi.HUMAN.v3.62.fasta	75859.5	1	8	8	8	0.00158	0.163	WGTDEAQFIYILGNR	K	S	0.95	3.95	0.459	1	0	0	2	1782.88	192	206	TRUE
IGD3	080626_05	AP-1 complex subunit mu-1	IPI00032516,IPI00910088	ipi.HUMAN.v3.62.fasta	49823.2	1	6	6	6	0.00145	0.186	FEIPYFTTSGIQVR	K	Y	0.95	2.87	0.315	1	0	0	2	1657.86	392	405	TRUE
WG3	080626_06	AP-1 complex subunit mu-1	IPI00032516,IPI00910088	ipi.HUMAN.v3.62.fasta	49823.2	1	5	5	5	0.00114	0.161	FEIPYFTTSGIQVR	K	Y	0.95	2.78	0.354	1	0	0	2	1657.86	392	405	TRUE
IGD3	080626_05	AP-1 complex subunit mu-1	IPI00032516,IPI00910088	ipi.HUMAN.v3.62.fasta	49823.2	1	6	6	6	0.00145	0.186	LETGAPRPPATVTNAVSWR	K	S	0.95	3.64	0.424	0	1	0	2	2023.07	142	160	TRUE
WG3	080626_06	AP-1 complex subunit mu-1	IPI00032516,IPI00910088	ipi.HUMAN.v3.62.fasta	49823.2	1	5	5	5	0.00114	0.161	LETGAPRPPATVTNAVSWR	K	S	0.95	2.89	0.171	0	1	0	2	2023.07	142	160	TRUE
WG3	080626_06	AP-1 complex subunit mu-1	IPI00032516,IPI00910088	ipi.HUMAN.v3.62.fasta	49823.2	1	5	5	5	0.00114	0.161	LNTHVKPLIWIESVIEK	R	H	0.95	2.67	0.353	0	1	0	2	2019.16	281	297	TRUE
IGD3	080626_05	AP-1 complex subunit mu-1	IPI00032516,IPI00910088	ipi.HUMAN.v3.62.fasta	49823.2	1	6	6	6	0.00145	0.186	SGYQALPWVR	K	Y	0.95	3.01	0.437	1	0	0	2	1176.62	413	422	TRUE
WG3	080626_06	AP-1 complex subunit mu-1	IPI00032516,IPI00910088	ipi.HUMAN.v3.62.fasta	49823.2	1	5	5	5	0.00114	0.161	SGYQALPWVR	K	Y	0.95	2.98	0.406	1	0	0	2	1176.62	413	422	TRUE
IGD3	080626_05	AP-1 complex subunit mu-1	IPI00032516,IPI00910088	ipi.HUMAN.v3.62.fasta	49823.2	1	6	6	6	0.00145	0.186	TISFIPPDGEFELMSYR	R	L	0.95	2.88	0.288	1	0	0	2	2001.96	264	280	TRUE
IGD3	080626_05	AP-1 complex subunit mu-1	IPI00032516,IPI00910088	ipi.HUMAN.v3.62.fasta	49823.2	1	6	6	6	0.00145	0.186	VFLSGMPELR	R	L	0.95	2.92	0.379	1	0	0	2	1148.61	214	223	TRUE
WG3	080626_06	AP-1 complex subunit mu-1	IPI00032516,IPI00910088	ipi.HUMAN.v3.62.fasta	49823.2	1	5	5	5	0.00114	0.161	VFLSGMPELR	R	L	0.95	2.47	0.417	1	0	0	2	1148.61	214	223	TRUE
IGD3	080626_05	AP-1 complex subunit mu-1	IPI00032516,IPI00910088	ipi.HUMAN.v3.62.fasta	49823.2	1	6	6	6	0.00145	0.186	YITQNGDYQLR	R	T	0.95	2.39	0.237	1	0	0	2	1370.67	423	433	TRUE
IGD3	080626_05	AP-3 complex subunit mu-1	IPI00032459,IPI00909671	ipi.HUMAN.v3.62.fasta	46922	1	3	3	3	0.000725	0.112	GLVNLQSGAPKPEENPSLNIQFK	K	I	0.95	4.69	0.57	0	1	0	2	2480.31	356	378	TRUE
WG3	080626_06	AP-3 complex subunit mu-1	IPI00032459,IPI00909671	ipi.HUMAN.v3.62.fasta	46922	1	3	3	3	0.000687	0.124	GLVNLQSGAPKPEENPSLNIQFK	K	I	0.95	4.23	0.528	0	1	0	2	2480.31	356	378	TRUE
IGD3	080626_05	AP-3 complex subunit mu-1	IPI00032459,IPI00909671	ipi.HUMAN.v3.62.fasta	46922	1	3	3	3	0.000725	0.112	ITPQKLPSLK	K	G	0.95	1.89	0.554	0	1	0	2	1124.7	346	355	TRUE
WG3	080626_06	AP-3 complex subunit mu-1	IPI00032459,IPI00909671	ipi.HUMAN.v3.62.fasta	46922	1	3	3	3	0.000687	0.124	LSGMPDLSLSFMNPR	K	L	0.95	3.5	0.425	1	0	0	2	1664.81	212	226	TRUE
IGD3	080626_05	AP-3 complex subunit mu-1	IPI00032459,IPI00909671	ipi.HUMAN.v3.62.fasta	46922	1	3	3	3	0.000725	0.112	VSSQNLVAIPVYVK	R	H	0.95	3.49	0.417	1	0	0	2	1516.87	264	277	TRUE
WG3	080626_06	AP-3 complex subunit mu-1	IPI00032459,IPI00909671	ipi.HUMAN.v3.62.fasta	46922	1	3	3	3	0.000687	0.124	VSSQNLVAIPVYVK	R	H	0.95	3.14	0.496	1	0	0	2	1516.87	264	277	TRUE
IGD3	080626_05	Argininosuccinate synthase	IPI00020632	ipi.HUMAN.v3.62.fasta	50800.3	0.999	2	2	2	0.000483	0.0756	DGTTHQTSLELFMYLNEVAGK	K	H	0.95	4.93	0.538	0	1	0	2	2370.13	278	298	TRUE
WG3	080626_06	Argininosuccinate synthase	IPI00020632	ipi.HUMAN.v3.62.fasta	50800.3	1	3	3	3	0.000687	0.127	DGTTHQTSLELFMYLNEVAGK	K	H	0.95	3.49	0.328	0	1	0	2	2370.13	278	298	TRUE
WG3	080626_06	Argininosuccinate synthase	IPI00020632	ipi.HUMAN.v3.62.fasta	50800.3	1	3	3	3	0.000687	0.127	EQGYDVIAYLANIGQKEDFEEAR	K	K	0.95	3.22	0.27	0	1	0	2	2658.27	64	86	TRUE
IGD1	080626_01	Argininosuccinate synthase	IPI00020632,IPI00909521	ipi.HUMAN.v3.62.fasta	50800.3	1	3	4	5	0.0015	0.149	FAELVYTGFWHSPECEFVR	K	H	0.95	3.46	0.351	0	1	0	2	2374.1	355	373	TRUE
IGD3	080626_05	Argininosuccinate synthase	IPI00020632	ipi.HUMAN.v3.62.fasta	50800.3	0.999	2	2	2	0.000483	0.0756	FELSCYSLAPQIK	R	V	0.95	3.77	0.379	1	0	0	2	1555.78	166	178	TRUE
WG3	080626_06	Argininosuccinate synthase	IPI00020632	ipi.HUMAN.v3.62.fasta	50800.3	1	3	3	3	0.000687	0.127	FELSCYSLAPQIK	R	V	0.95	2.98	0.275	1	0	0	2	1555.78	166	178	TRUE
IGD1	080626_01	Argininosuccinate synthase	IPI00020632,IPI00909521	ipi.HUMAN.v3.62.fasta	50800.3	1	3	4	5	0.0015	0.149	GIYETPAGTILYHAHLDIEAFTMDR	R	E	0.95	2.97	0.444	0	1	2	2	2834.38	318	342	TRUE
IGD1	080626_01	Argininosuccinate synthase	IPI00020632,IPI00909521	ipi.HUMAN.v3.62.fasta	50800.3	1	3	4	5	0.0015	0.149	NPWSMDENLMHISYEAGILENPK	K	N	0.95	4.98	0.533	0	1	0	2	2688.24	215	237	TRUE
IGD3	080626_05	arylacetamide deacetylase-like 1 isoform b	IPI00002230,IPI00790972,IPI00924788,IPI00925612	ipi.HUMAN.v3.62.fasta	45790.6	0.998	2	2	3	0.000725	0.0711	NYKPVVQTTGNAR	K	I	0.95	2.81	0.295	0	1	0	2	1447.77	299	311	TRUE
WG3	080626_06	arylacetamide deacetylase-like 1 isoform b	IPI00002230,IPI00790972,IPI00924788,IPI00925612	ipi.HUMAN.v3.62.fasta	45790.6	0.998	2	3	3	0.000687	0.0711	NYKPVVQTTGNAR	K	I	0.95	2.82	0.376	0	1	0	2	1447.77	299	311	TRUE
IGD3	080626_05	arylacetamide deacetylase-like 1 isoform b	IPI00002230,IPI00790972,IPI00924788,IPI00925612	ipi.HUMAN.v3.62.fasta	45790.6	0.998	2	2	3	0.000725	0.0711	SAPLIADQAVLQLLPK	R	T	0.95	3.88	0.503	2	0	0	2	1676.99	324	339	TRUE
WG3	080626_06	arylacetamide deacetylase-like 1 isoform b	IPI00002230,IPI00790972,IPI00924788,IPI00925612	ipi.HUMAN.v3.62.fasta	45790.6	0.998	2	3	3	0.000687	0.0711	SAPLIADQAVLQLLPK	R	T	0.95	4.32	0.597	1	1	0	2	1676.99	324	339	TRUE
IGD3	080626_05	Aspartate aminotransferase, cytoplasmic	IPI00219029	ipi.HUMAN.v3.62.fasta	46230.1	1	16	21	29	0.00701	0.521	APPSVFAEVPQAQPVLVFK	M	L	0.95	5.62	0.696	2	2	0	1	2024.12	2	20	TRUE
WG3	080626_06	Aspartate aminotransferase, cytoplasmic	IPI00219029	ipi.HUMAN.v3.62.fasta	46230.1	1	18	23	31	0.0071	0.53	APPSVFAEVPQAQPVLVFK	M	L	0.95	5.31	0.657	1	2	0	1	2024.12	2	20	TRUE
IGD3	080626_05	Aspartate aminotransferase, cytoplasmic	IPI00219029	ipi.HUMAN.v3.62.fasta	46230.1	1	16	21	29	0.00701	0.521	EPESILQVLSQMEK	K	I	0.95	3.37	0.465	2	0	0	2	1630.84	277	290	TRUE
WG3	080626_06	Aspartate aminotransferase, cytoplasmic	IPI00219029	ipi.HUMAN.v3.62.fasta	46230.1	1	18	23	31	0.0071	0.53	EPESILQVLSQMEK	K	I	0.95	3.64	0.381	2	0	0	2	1630.84	277	290	TRUE
IGD3	080626_05	Aspartate aminotransferase, cytoplasmic	IPI00219029	ipi.HUMAN.v3.62.fasta	46230.1	1	16	21	29	0.00701	0.521	IANDNSLNHEYLPILGLAEFR	K	S	0.95	4.86	0.455	0	2	0	2	2399.24	61	81	TRUE
WG3	080626_06	Aspartate aminotransferase, cytoplasmic	IPI00219029	ipi.HUMAN.v3.62.fasta	46230.1	1	18	23	31	0.0071	0.53	IANDNSLNHEYLPILGLAEFR	K	S	0.95	4.68	0.393	0	2	0	2	2399.24	61	81	TRUE
IGD3	080626_05	Aspartate aminotransferase, cytoplasmic	IPI00219029	ipi.HUMAN.v3.62.fasta	46230.1	1	16	21	29	0.00701	0.521	IGADFLAR	R	W	0.95	2.28	0.326	1	0	0	2	862.478	115	122	TRUE
WG3	080626_06	Aspartate aminotransferase, cytoplasmic	IPI00219029	ipi.HUMAN.v3.62.fasta	46230.1	1	18	23	31	0.0071	0.53	IGADFLAR	R	W	0.95	2.79	0.377	1	0	0	2	862.478	115	122	TRUE
WG3	080626_06	Aspartate aminotransferase, cytoplasmic	IPI00219029	ipi.HUMAN.v3.62.fasta	46230.1	1	18	23	31	0.0071	0.53	INVSGLTTK	R	N	0.95	1.82	0.355	1	0	0	2	932.541	388	396	TRUE
IGD3	080626_05	Aspartate aminotransferase, cytoplasmic	IPI00219029	ipi.HUMAN.v3.62.fasta	46230.1	1	16	21	29	0.00701	0.521	ITWSNPPAQGAR	R	I	0.95	3.61	0.379	2	0	0	2	1297.66	294	305	TRUE
WG3	080626_06	Aspartate aminotransferase, cytoplasmic	IPI00219029	ipi.HUMAN.v3.62.fasta	46230.1	1	18	23	31	0.0071	0.53	ITWSNPPAQGAR	R	I	0.95	3.83	0.441	2	0	0	2	1297.66	294	305	TRUE
IGD3	080626_05	Aspartate aminotransferase, cytoplasmic	IPI00219029	ipi.HUMAN.v3.62.fasta	46230.1	1	16	21	29	0.00701	0.521	IVASTLSNPELFEEWTGNVK	R	T	0.95	4.64	0.489	2	1	0	2	2234.13	306	325	TRUE
WG3	080626_06	Aspartate aminotransferase, cytoplasmic	IPI00219029	ipi.HUMAN.v3.62.fasta	46230.1	1	18	23	31	0.0071	0.53	IVASTLSNPELFEEWTGNVK	R	T	0.95	4.84	0.52	1	1	0	2	2234.13	306	325	TRUE
IGD3	080626_05	Aspartate aminotransferase, cytoplasmic	IPI00219029	ipi.HUMAN.v3.62.fasta	46230.1	1	16	21	29	0.00701	0.521	KVNLGVGAYR	R	T	0.95	2.75	0.29	1	1	0	2	1076.62	33	42	TRUE
WG3	080626_06	Aspartate aminotransferase, cytoplasmic	IPI00219029	ipi.HUMAN.v3.62.fasta	46230.1	1	18	23	31	0.0071	0.53	KVNLGVGAYR	R	T	0.95	2.73	0.382	1	1	0	2	1076.62	33	42	TRUE
IGD3	080626_05	Aspartate aminotransferase, cytoplasmic	IPI00219029	ipi.HUMAN.v3.62.fasta	46230.1	1	16	21	29	0.00701	0.521	LALGDDSPALK	R	E	0.95	2.81	0.422	1	0	0	2	1099.6	87	97	TRUE
WG3	080626_06	Aspartate aminotransferase, cytoplasmic	IPI00219029	ipi.HUMAN.v3.62.fasta	46230.1	1	18	23	31	0.0071	0.53	LALGDDSPALK	R	E	0.95	2.52	0.399	1	0	0	2	1099.6	87	97	TRUE
IGD3	080626_05	Aspartate aminotransferase, cytoplasmic	IPI00219029	ipi.HUMAN.v3.62.fasta	46230.1	1	16	21	29	0.00701	0.521	LALGDDSPALKEK	R	R	0.95	2.99	0.396	1	0	0	2	1356.74	87	99	TRUE
WG3	080626_06	Aspartate aminotransferase, cytoplasmic	IPI00219029	ipi.HUMAN.v3.62.fasta	46230.1	1	18	23	31	0.0071	0.53	LALGDDSPALKEK	R	R	0.95	2.81	0.409	1	0	0	2	1356.74	87	99	TRUE
IGD3	080626_05	Aspartate aminotransferase, cytoplasmic	IPI00219029	ipi.HUMAN.v3.62.fasta	46230.1	1	16	21	29	0.00701	0.521	NLDYVATSIHEAVTK	K	I	0.95	4.93	0.533	1	1	0	2	1660.85	397	411	TRUE
IGD3	080626_05	Aspartate aminotransferase, cytoplasmic	IPI00219029	ipi.HUMAN.v3.62.fasta	46230.1	1	16	21	29	0.00701	0.521	NTPVYVSSPTWENHNAVFSAAGFK	K	D	0.95	2.16	0.256	0	1	0	2	2623.26	131	154	TRUE
WG3	080626_06	Aspartate aminotransferase, cytoplasmic	IPI00219029	ipi.HUMAN.v3.62.fasta	46230.1	1	18	23	31	0.0071	0.53	NTPVYVSSPTWENHNAVFSAAGFK	K	D	0.95	2.38	0.27	0	1	0	2	2623.26	131	154	TRUE
WG3	080626_06	Aspartate aminotransferase, cytoplasmic	IPI00219029	ipi.HUMAN.v3.62.fasta	46230.1	1	18	23	31	0.0071	0.53	PPSVFAEVPQAQPVLVFK	A	L	0.95	2.92	0.454	0	1	0	1	1953.08	3	20	TRUE
WG3	080626_06	Aspartate aminotransferase, cytoplasmic	IPI00219029	ipi.HUMAN.v3.62.fasta	46230.1	1	18	23	31	0.0071	0.53	QVEYLVNEK	K	H	0.95	2.49	0.238	1	0	0	2	1121.58	370	378	TRUE
WG3	080626_06	Aspartate aminotransferase, cytoplasmic	IPI00219029	ipi.HUMAN.v3.62.fasta	46230.1	1	18	23	31	0.0071	0.53	RVGGVQSLGGTGALR	K	I	0.95	3.94	0.537	1	1	0	2	1427.81	100	114	TRUE
IGD3	080626_05	Aspartate aminotransferase, cytoplasmic	IPI00219029	ipi.HUMAN.v3.62.fasta	46230.1	1	16	21	29	0.00701	0.521	TDDCHPWVLPVVK	R	K	0.95	2.92	0.421	1	1	0	2	1565.78	43	55	TRUE
WG3	080626_06	Aspartate aminotransferase, cytoplasmic	IPI00219029	ipi.HUMAN.v3.62.fasta	46230.1	1	18	23	31	0.0071	0.53	TDDCHPWVLPVVK	R	K	0.95	3.33	0.399	1	1	0	2	1565.78	43	55	TRUE
IGD3	080626_05	Aspartate aminotransferase, cytoplasmic	IPI00219029	ipi.HUMAN.v3.62.fasta	46230.1	1	16	21	29	0.00701	0.521	TPGTWNHITDQIGMFSFTGLNPK	K	Q	0.95	4.86	0.579	0	2	0	2	2578.24	347	369	TRUE
WG3	080626_06	Aspartate aminotransferase, cytoplasmic	IPI00219029	ipi.HUMAN.v3.62.fasta	46230.1	1	18	23	31	0.0071	0.53	TPGTWNHITDQIGMFSFTGLNPK	K	Q	0.95	5.86	0.581	0	3	0	2	2578.24	347	369	TRUE
IGD3	080626_05	Aspartate aminotransferase, cytoplasmic	IPI00219029	ipi.HUMAN.v3.62.fasta	46230.1	1	16	21	29	0.00701	0.521	VGGVQSLGGTGALR	R	I	0.95	3	0.491	1	0	0	2	1271.71	101	114	TRUE
WG3	080626_06	Aspartate aminotransferase, cytoplasmic	IPI00219029	ipi.HUMAN.v3.62.fasta	46230.1	1	18	23	31	0.0071	0.53	VGGVQSLGGTGALR	R	I	0.95	3.27	0.535	1	0	0	2	1271.71	101	114	TRUE
IGD3	080626_05	Aspartate aminotransferase, cytoplasmic	IPI00219029	ipi.HUMAN.v3.62.fasta	46230.1	1	16	21	29	0.00701	0.521	VGNLTVVGKEPESILQVLSQMEK	R	I	0.95	4.35	0.465	0	2	0	2	2498.35	268	290	TRUE
WG3	080626_06	Aspartate aminotransferase, cytoplasmic	IPI00219029	ipi.HUMAN.v3.62.fasta	46230.1	1	18	23	31	0.0071	0.53	VGNLTVVGKEPESILQVLSQMEK	R	I	0.95	4.2	0.49	0	3	0	2	2498.35	268	290	TRUE
IGD3	080626_05	Aspartate aminotransferase, cytoplasmic	IPI00219029	ipi.HUMAN.v3.62.fasta	46230.1	1	16	21	29	0.00701	0.521	VNLGVGAYR	K	T	0.95	2.95	0.357	1	0	0	2	948.526	34	42	TRUE
IGD3	080626_05	Aspartate aminotransferase, mitochondrial	IPI00018206	ipi.HUMAN.v3.62.fasta	47458.6	1	22	26	31	0.00749	0.567	ASAELALGENSEVLK	K	S	0.95	4.62	0.513	1	0	0	2	1530.8	108	122	TRUE
IGD4	080626_07	Aspartate aminotransferase, mitochondrial	IPI00018206	ipi.HUMAN.v3.62.fasta	47458.6	1	3	3	3	0.000988	0.102	ASAELALGENSEVLK	K	S	0.95	4.43	0.486	1	0	0	2	1530.8	108	122	TRUE
WG3	080626_06	Aspartate aminotransferase, mitochondrial	IPI00018206	ipi.HUMAN.v3.62.fasta	47458.6	1	22	25	33	0.00756	0.649	ASAELALGENSEVLK	K	S	0.95	4.14	0.545	1	0	0	2	1530.8	108	122	TRUE
IGD3	080626_05	Aspartate aminotransferase, mitochondrial	IPI00018206	ipi.HUMAN.v3.62.fasta	47458.6	1	22	26	31	0.00749	0.567	DAGMQLQGYR	R	Y	0.95	3.61	0.465	2	0	0	2	1138.53	171	180	TRUE
WG3	080626_06	Aspartate aminotransferase, mitochondrial	IPI00018206	ipi.HUMAN.v3.62.fasta	47458.6	1	22	25	33	0.00756	0.649	DAGMQLQGYR	R	Y	0.95	3.51	0.486	2	0	0	2	1138.53	171	180	TRUE
IGD3	080626_05	Aspartate aminotransferase, mitochondrial	IPI00018206	ipi.HUMAN.v3.62.fasta	47458.6	1	22	26	31	0.00749	0.567	DVFLPKPTWGNHTPIFR	R	D	0.95	3.68	0.53	0	1	0	2	2025.07	154	170	TRUE
WG3	080626_06	Aspartate aminotransferase, mitochondrial	IPI00018206	ipi.HUMAN.v3.62.fasta	47458.6	1	22	25	33	0.00756	0.649	DVFLPKPTWGNHTPIFR	R	D	0.95	2.99	0.312	0	1	0	2	2025.07	154	170	TRUE
WG3	080626_06	Aspartate aminotransferase, mitochondrial	IPI00018206	ipi.HUMAN.v3.62.fasta	47458.6	1	22	25	33	0.00756	0.649	EGSTHNWQHITDQIGMFCFTGLKPEQVER	K	L	0.95	3.33	0.325	0	0	0	2	3461.6	365	393	TRUE
IGD3	080626_05	Aspartate aminotransferase, mitochondrial	IPI00018206	ipi.HUMAN.v3.62.fasta	47458.6	1	22	26	31	0.00749	0.567	EYLPIGGLAEFCK	K	A	0.95	2.84	0.465	1	0	0	2	1496.75	95	107	TRUE
WG3	080626_06	Aspartate aminotransferase, mitochondrial	IPI00018206	ipi.HUMAN.v3.62.fasta	47458.6	1	22	25	33	0.00756	0.649	EYLPIGGLAEFCK	K	A	0.95	3.1	0.462	1	0	0	2	1496.75	95	107	TRUE
IGD1	080626_01	Aspartate aminotransferase, mitochondrial	IPI00018206,IPI00910267	ipi.HUMAN.v3.62.fasta	42970.2	0.999	2	2	2	0.000599	0.0749	FVTVQTISGTGALR	K	I	0.95	4.27	0.524	1	0	0	2	1449.81	83	96	TRUE
IGD3	080626_05	Aspartate aminotransferase, mitochondrial	IPI00018206	ipi.HUMAN.v3.62.fasta	47458.6	1	22	26	31	0.00749	0.567	FVTVQTISGTGALR	R	I	0.95	4.06	0.58	1	0	0	2	1449.81	126	139	TRUE
IGD4	080626_07	Aspartate aminotransferase, mitochondrial	IPI00018206	ipi.HUMAN.v3.62.fasta	47458.6	1	3	3	3	0.000988	0.102	FVTVQTISGTGALR	R	I	0.95	4.33	0.44	1	0	0	2	1449.81	126	139	TRUE
WG3	080626_06	Aspartate aminotransferase, mitochondrial	IPI00018206	ipi.HUMAN.v3.62.fasta	47458.6	1	22	25	33	0.00756	0.649	FVTVQTISGTGALR	R	I	0.95	4.34	0.567	2	0	0	2	1449.81	126	139	TRUE
IGD3	080626_05	Aspartate aminotransferase, mitochondrial	IPI00018206	ipi.HUMAN.v3.62.fasta	47458.6	1	22	26	31	0.00749	0.567	IAAAILNTPDLR	R	K	0.95	4.27	0.531	2	0	0	2	1267.74	326	337	TRUE
WG3	080626_06	Aspartate aminotransferase, mitochondrial	IPI00018206	ipi.HUMAN.v3.62.fasta	47458.6	1	22	25	33	0.00756	0.649	IAAAILNTPDLR	R	K	0.95	3.69	0.483	2	0	0	2	1267.74	326	337	TRUE
IGD3	080626_05	Aspartate aminotransferase, mitochondrial	IPI00018206	ipi.HUMAN.v3.62.fasta	47458.6	1	22	26	31	0.00749	0.567	IAAAILNTPDLRK	R	Q	0.95	3.81	0.504	1	1	0	2	1395.83	326	338	TRUE
WG3	080626_06	Aspartate aminotransferase, mitochondrial	IPI00018206	ipi.HUMAN.v3.62.fasta	47458.6	1	22	25	33	0.00756	0.649	IAAAILNTPDLRK	R	Q	0.95	3.86	0.534	1	1	0	2	1395.83	326	338	TRUE
IGD3	080626_05	Aspartate aminotransferase, mitochondrial	IPI00018206	ipi.HUMAN.v3.62.fasta	47458.6	1	22	26	31	0.00749	0.567	IGASFLQR	R	F	0.95	3.08	0.179	1	0	0	2	891.505	140	147	TRUE
WG3	080626_06	Aspartate aminotransferase, mitochondrial	IPI00018206	ipi.HUMAN.v3.62.fasta	47458.6	1	22	25	33	0.00756	0.649	IGASFLQR	R	F	0.95	3.07	0.198	1	0	0	2	891.505	140	147	TRUE
IGD3	080626_05	Aspartate aminotransferase, mitochondrial	IPI00018206	ipi.HUMAN.v3.62.fasta	47458.6	1	22	26	31	0.00749	0.567	ILIRPMYSNPPLNGAR	K	I	0.95	3.27	0.346	0	2	0	2	1811.99	310	325	TRUE
WG3	080626_06	Aspartate aminotransferase, mitochondrial	IPI00018206	ipi.HUMAN.v3.62.fasta	47458.6	1	22	25	33	0.00756	0.649	ILIRPMYSNPPLNGAR	K	I	0.95	3.6	0.316	0	3	0	2	1827.99	310	325	TRUE
IGD3	080626_05	Aspartate aminotransferase, mitochondrial	IPI00018206	ipi.HUMAN.v3.62.fasta	47458.6	1	22	26	31	0.00749	0.567	IPEQSVLLLHACAHNPTGVDPRPEQWK	K	E	0.95	3.52	0.323	0	0	1	2	3092.57	201	227	TRUE
WG3	080626_06	Aspartate aminotransferase, mitochondrial	IPI00018206	ipi.HUMAN.v3.62.fasta	47458.6	1	22	25	33	0.00756	0.649	IPEQSVLLLHACAHNPTGVDPRPEQWK	K	E	0.95	2.72	0.276	0	0	1	2	3092.57	201	227	TRUE
IGD3	080626_05	Aspartate aminotransferase, mitochondrial	IPI00018206	ipi.HUMAN.v3.62.fasta	47458.6	1	22	26	31	0.00749	0.567	ISVAGVTSSNVGYLAH	R	A	0.95	3.22	0.491	1	0	0	1	1574.82	408	423	TRUE
WG3	080626_06	Aspartate aminotransferase, mitochondrial	IPI00018206	ipi.HUMAN.v3.62.fasta	47458.6	1	22	25	33	0.00756	0.649	ISVAGVTSSNVGYLAH	R	A	0.95	3.43	0.535	1	0	0	1	1574.82	408	423	TRUE
IGD3	080626_05	Aspartate aminotransferase, mitochondrial	IPI00018206	ipi.HUMAN.v3.62.fasta	47458.6	1	22	26	31	0.00749	0.567	ISVAGVTSSNVGYLAHAIHQVTK	R	-	0.95	2.92	0.466	0	1	1	2	2352.27	408	430	TRUE
WG3	080626_06	Aspartate aminotransferase, mitochondrial	IPI00018206	ipi.HUMAN.v3.62.fasta	47458.6	1	22	25	33	0.00756	0.649	ISVAGVTSSNVGYLAHAIHQVTK	R	-	0.95	3.15	0.405	0	1	1	2	2352.27	408	430	TRUE
IGD3	080626_05	Aspartate aminotransferase, mitochondrial	IPI00018206	ipi.HUMAN.v3.62.fasta	47458.6	1	22	26	31	0.00749	0.567	KMNLGVGAYR	K	D	0.95	2.79	0.395	0	1	0	2	1108.59	59	68	TRUE
WG3	080626_06	Aspartate aminotransferase, mitochondrial	IPI00018206	ipi.HUMAN.v3.62.fasta	47458.6	1	22	25	33	0.00756	0.649	KMNLGVGAYR	K	D	0.95	2.4	0.351	0	1	0	2	1108.59	59	68	TRUE
IGD3	080626_05	Aspartate aminotransferase, mitochondrial	IPI00018206	ipi.HUMAN.v3.62.fasta	47458.6	1	22	26	31	0.00749	0.567	KQWLQEVK	R	G	0.95	2.25	0.243	1	0	0	2	1058.6	338	345	TRUE
IGD3	080626_05	Aspartate aminotransferase, mitochondrial	IPI00018206	ipi.HUMAN.v3.62.fasta	47458.6	1	22	26	31	0.00749	0.567	LIKEFSIYMTK	R	D	0.95	3.05	0.343	1	1	0	2	1372.75	394	404	TRUE
WG3	080626_06	Aspartate aminotransferase, mitochondrial	IPI00018206	ipi.HUMAN.v3.62.fasta	47458.6	1	22	25	33	0.00756	0.649	LIKEFSIYMTK	R	D	0.95	3.6	0.433	2	1	0	2	1372.75	394	404	TRUE
IGD3	080626_05	Aspartate aminotransferase, mitochondrial	IPI00018206	ipi.HUMAN.v3.62.fasta	47458.6	1	22	26	31	0.00749	0.567	MNLGVGAYRDDNGKPYVLPSVR	K	K	0.95	4.86	0.535	0	1	0	2	2437.23	60	81	TRUE
WG3	080626_06	Aspartate aminotransferase, mitochondrial	IPI00018206	ipi.HUMAN.v3.62.fasta	47458.6	1	22	25	33	0.00756	0.649	MNLGVGAYRDDNGKPYVLPSVR	K	K	0.95	5.27	0.507	0	1	0	2	2437.23	60	81	TRUE
IGD3	080626_05	Aspartate aminotransferase, mitochondrial	IPI00018206	ipi.HUMAN.v3.62.fasta	47458.6	1	22	26	31	0.00749	0.567	NLDKEYLPIGGLAEFCK	K	A	0.95	4.91	0.424	0	1	0	2	1966.99	91	107	TRUE
WG3	080626_06	Aspartate aminotransferase, mitochondrial	IPI00018206	ipi.HUMAN.v3.62.fasta	47458.6	1	22	25	33	0.00756	0.649	NLDKEYLPIGGLAEFCKA	K	S	0.95	2.82	0.278	0	1	0	1	1981.01	91	108	TRUE
IGD3	080626_05	Aspartate aminotransferase, mitochondrial	IPI00018206	ipi.HUMAN.v3.62.fasta	47458.6	1	22	26	31	0.00749	0.567	NMGLYGER	K	V	0.95	2.7	0.279	1	0	0	2	955.43	280	287	TRUE
WG3	080626_06	Aspartate aminotransferase, mitochondrial	IPI00018206	ipi.HUMAN.v3.62.fasta	47458.6	1	22	25	33	0.00756	0.649	NMGLYGER	K	V	0.95	2.31	0.268	1	0	0	2	939.435	280	287	TRUE
IGD3	080626_05	Aspartate aminotransferase, mitochondrial	IPI00018206	ipi.HUMAN.v3.62.fasta	47458.6	1	22	26	31	0.00749	0.567	PILGVTEAFKR	D	D	0.95	2.49	0.342	0	1	0	1	1230.72	43	53	TRUE
IGD3	080626_05	Aspartate aminotransferase, mitochondrial	IPI00018206	ipi.HUMAN.v3.62.fasta	47458.6	1	22	26	31	0.00749	0.567	PTWGNHTPIFR	K	D	0.95	3.21	0.379	1	1	0	1	1325.67	160	170	TRUE
WG3	080626_06	Aspartate aminotransferase, mitochondrial	IPI00018206	ipi.HUMAN.v3.62.fasta	47458.6	1	22	25	33	0.00756	0.649	PTWGNHTPIFR	K	D	0.95	2.91	0.217	1	0	0	1	1325.67	160	170	TRUE
WG3	080626_06	Aspartate aminotransferase, mitochondrial	IPI00018206	ipi.HUMAN.v3.62.fasta	47458.6	1	22	25	33	0.00756	0.649	SSWWTHVEMGPPDPILGVTEAFKR	A	D	0.95	3.07	0.42	0	0	1	1	2756.35	30	53	TRUE
IGD1	080626_01	Aspartate aminotransferase, mitochondrial	IPI00018206,IPI00910267	ipi.HUMAN.v3.62.fasta	42970.2	0.999	2	2	2	0.000599	0.0749	TCGFDFTGAVEDISK	K	I	0.95	3.94	0.487	1	0	0	2	1646.74	143	157	TRUE
IGD3	080626_05	Aspartate aminotransferase, mitochondrial	IPI00018206	ipi.HUMAN.v3.62.fasta	47458.6	1	22	26	31	0.00749	0.567	TCGFDFTGAVEDISK	K	I	0.95	4.6	0.605	1	0	0	2	1646.74	186	200	TRUE
IGD4	080626_07	Aspartate aminotransferase, mitochondrial	IPI00018206	ipi.HUMAN.v3.62.fasta	47458.6	1	3	3	3	0.000988	0.102	TCGFDFTGAVEDISK	K	I	0.95	4.1	0.559	1	0	0	2	1646.74	186	200	TRUE
WG3	080626_06	Aspartate aminotransferase, mitochondrial	IPI00018206	ipi.HUMAN.v3.62.fasta	47458.6	1	22	25	33	0.00756	0.649	TCGFDFTGAVEDISK	K	I	0.95	4.42	0.528	1	0	0	2	1646.74	186	200	TRUE
IGD3	080626_05	Aspartate aminotransferase, mitochondrial	IPI00018206	ipi.HUMAN.v3.62.fasta	47458.6	1	22	26	31	0.00749	0.567	VGAFTMVCK	R	D	0.95	3.11	0.446	3	0	0	2	1012.5	288	296	TRUE
WG3	080626_06	Aspartate aminotransferase, mitochondrial	IPI00018206	ipi.HUMAN.v3.62.fasta	47458.6	1	22	25	33	0.00756	0.649	VGAFTMVCK	R	D	0.95	3.03	0.441	2	0	0	2	1012.5	288	296	TRUE
IGD2	080626_03	Aspartyl/asparaginyl beta-hydroxylase	IPI00294834	ipi.HUMAN.v3.62.fasta	85844.6	0.998	2	2	2	0.000408	0.0449	GAIETYQEVASLPDVPADLLK	R	L	0.95	4.16	0.531	1	0	0	2	2229.17	400	420	TRUE
WG2	080626_04	Aspartyl/asparaginyl beta-hydroxylase	IPI00294834	ipi.HUMAN.v3.62.fasta	85844.6	0.998	2	3	3	0.000593	0.0449	GAIETYQEVASLPDVPADLLK	R	L	0.95	3.96	0.485	1	1	0	2	2229.17	400	420	TRUE
IGD2	080626_03	Aspartyl/asparaginyl beta-hydroxylase	IPI00294834	ipi.HUMAN.v3.62.fasta	85844.6	0.998	2	2	2	0.000408	0.0449	GDWSQFTLWQQGR	K	R	0.95	3.35	0.402	1	0	0	2	1608.76	623	635	TRUE
WG2	080626_04	Aspartyl/asparaginyl beta-hydroxylase	IPI00294834	ipi.HUMAN.v3.62.fasta	85844.6	0.998	2	3	3	0.000593	0.0449	GDWSQFTLWQQGR	K	R	0.95	3.61	0.466	1	0	0	2	1608.76	623	635	TRUE
IGD4	080626_07	ATP synthase subunit b, mitochondrial	IPI00029133,IPI00456747	ipi.HUMAN.v3.62.fasta	22257.1	1	12	17	25	0.00823	0.528	EQEHMINWVEK	K	H	0.95	3.25	0.449	1	0	0	2	1458.67	150	160	TRUE
IGD4	080626_07	ATP synthase subunit b, mitochondrial	IPI00029133,IPI00456747	ipi.HUMAN.v3.62.fasta	22257.1	1	12	17	25	0.00823	0.528	HVVQSISTQQEK	K	E	0.95	4.2	0.498	1	1	0	2	1383.72	161	172	TRUE
WG4	080626_08	ATP synthase subunit b, mitochondrial	IPI00029133,IPI00456747	ipi.HUMAN.v3.62.fasta	22257.1	1	14	20	28	0.00828	0.615	HVVQSISTQQEK	K	E	0.95	4.25	0.515	1	1	0	2	1383.72	161	172	TRUE
IGD4	080626_07	ATP synthase subunit b, mitochondrial	IPI00029133,IPI00456747	ipi.HUMAN.v3.62.fasta	22257.1	1	12	17	25	0.00823	0.528	HVVQSISTQQEKETIAK	K	C	0.95	4.84	0.593	0	2	0	2	1926.03	161	177	TRUE
WG4	080626_08	ATP synthase subunit b, mitochondrial	IPI00029133,IPI00456747	ipi.HUMAN.v3.62.fasta	22257.1	1	14	20	28	0.00828	0.615	HVVQSISTQQEKETIAK	K	C	0.95	4.64	0.581	0	2	0	2	1926.03	161	177	TRUE
IGD4	080626_07	ATP synthase subunit b, mitochondrial	IPI00029133,IPI00456747	ipi.HUMAN.v3.62.fasta	22257.1	1	12	17	25	0.00823	0.528	HYLFDVQR	R	N	0.95	2.52	0.289	2	0	0	2	1077.55	103	110	TRUE
WG4	080626_08	ATP synthase subunit b, mitochondrial	IPI00029133,IPI00456747	ipi.HUMAN.v3.62.fasta	22257.1	1	14	20	28	0.00828	0.615	HYLFDVQR	R	N	0.95	2.43	0.34	2	0	0	2	1077.55	103	110	TRUE
WG4	080626_08	ATP synthase subunit b, mitochondrial	IPI00029133,IPI00456747	ipi.HUMAN.v3.62.fasta	22257.1	1	14	20	28	0.00828	0.615	KAQAQPVM	K	-	0.95	2.12	0.417	1	0	0	2	872.466	188	195	TRUE
WG4	080626_08	ATP synthase subunit b, mitochondrial	IPI00029133,IPI00456747	ipi.HUMAN.v3.62.fasta	22257.1	1	14	20	28	0.00828	0.615	KYGPFVADFADKLNEQK	K	L	0.95	3.55	0.45	0	1	0	2	1970	54	70	TRUE
WG4	080626_08	ATP synthase subunit b, mitochondrial	IPI00029133,IPI00456747	ipi.HUMAN.v3.62.fasta	22257.1	1	14	20	28	0.00828	0.615	LAQLEEAK	K	Q	0.95	1.93	0.267	1	0	0	2	901.499	71	78	TRUE
IGD4	080626_07	ATP synthase subunit b, mitochondrial	IPI00029133,IPI00456747	ipi.HUMAN.v3.62.fasta	22257.1	1	12	17	25	0.00823	0.528	LDYHISVQNMMR	R	R	0.95	4.4	0.376	2	2	0	2	1538.71	136	147	TRUE
WG4	080626_08	ATP synthase subunit b, mitochondrial	IPI00029133,IPI00456747	ipi.HUMAN.v3.62.fasta	22257.1	1	14	20	28	0.00828	0.615	LDYHISVQNMMR	R	R	0.95	3.9	0.358	1	2	0	2	1522.71	136	147	TRUE
IGD4	080626_07	ATP synthase subunit b, mitochondrial	IPI00029133,IPI00456747	ipi.HUMAN.v3.62.fasta	22257.1	1	12	17	25	0.00823	0.528	NNIAMALEVTYR	R	E	0.95	3.85	0.435	2	0	0	2	1410.7	111	122	TRUE
WG4	080626_08	ATP synthase subunit b, mitochondrial	IPI00029133,IPI00456747	ipi.HUMAN.v3.62.fasta	22257.1	1	14	20	28	0.00828	0.615	NNIAMALEVTYR	R	E	0.95	3.93	0.493	1	0	0	2	1410.7	111	122	TRUE
IGD4	080626_07	ATP synthase subunit b, mitochondrial	IPI00029133,IPI00456747	ipi.HUMAN.v3.62.fasta	22257.1	1	12	17	25	0.00823	0.528	NRLDYHISVQNMMR	K	R	0.95	2.84	0.353	0	3	0	2	1792.86	134	147	TRUE
WG4	080626_08	ATP synthase subunit b, mitochondrial	IPI00029133,IPI00456747	ipi.HUMAN.v3.62.fasta	22257.1	1	14	20	28	0.00828	0.615	NRLDYHISVQNMMR	K	R	0.95	3.12	0.392	0	3	1	2	1792.86	134	147	TRUE
IGD4	080626_07	ATP synthase subunit b, mitochondrial	IPI00029133,IPI00456747	ipi.HUMAN.v3.62.fasta	22257.1	1	12	17	25	0.00823	0.528	QASIQHIQNAIDTEK	K	S	0.95	3.16	0.379	1	1	0	2	1695.87	79	93	TRUE
WG4	080626_08	ATP synthase subunit b, mitochondrial	IPI00029133,IPI00456747	ipi.HUMAN.v3.62.fasta	22257.1	1	14	20	28	0.00828	0.615	QASIQHIQNAIDTEK	K	S	0.95	3.31	0.359	1	1	0	2	1695.87	79	93	TRUE
IGD4	080626_07	ATP synthase subunit b, mitochondrial	IPI00029133,IPI00456747	ipi.HUMAN.v3.62.fasta	22257.1	1	12	17	25	0.00823	0.528	QASIQHIQNAIDTEKSQQALVQK	K	R	0.95	3.83	0.405	0	1	0	2	2578.36	79	101	TRUE
WG4	080626_08	ATP synthase subunit b, mitochondrial	IPI00029133,IPI00456747	ipi.HUMAN.v3.62.fasta	22257.1	1	14	20	28	0.00828	0.615	QASIQHIQNAIDTEKSQQALVQK	K	R	0.95	4.37	0.451	0	1	0	2	2578.36	79	101	TRUE
IGD4	080626_07	ATP synthase subunit b, mitochondrial	IPI00029133,IPI00456747	ipi.HUMAN.v3.62.fasta	22257.1	1	12	17	25	0.00823	0.528	RKEQEHMINWVEK	R	H	0.95	3.72	0.458	0	2	1	2	1726.87	148	160	TRUE
WG4	080626_08	ATP synthase subunit b, mitochondrial	IPI00029133,IPI00456747	ipi.HUMAN.v3.62.fasta	22257.1	1	14	20	28	0.00828	0.615	RKEQEHMINWVEK	R	H	0.95	3.48	0.203	0	1	3	2	1726.87	148	160	TRUE
IGD4	080626_07	ATP synthase subunit b, mitochondrial	IPI00029133,IPI00456747	ipi.HUMAN.v3.62.fasta	22257.1	1	12	17	25	0.00823	0.528	YGPFVADFADK	K	L	0.95	2.93	0.384	1	0	0	2	1229.58	55	65	TRUE
WG4	080626_08	ATP synthase subunit b, mitochondrial	IPI00029133,IPI00456747	ipi.HUMAN.v3.62.fasta	22257.1	1	14	20	28	0.00828	0.615	YGPFVADFADK	K	L	0.95	3.13	0.369	1	0	0	2	1229.58	55	65	TRUE
IGD4	080626_07	ATP synthase subunit b, mitochondrial	IPI00029133,IPI00456747	ipi.HUMAN.v3.62.fasta	22257.1	1	12	17	25	0.00823	0.528	YGPFVADFADKLNEQK	K	L	0.95	4.44	0.508	1	1	0	2	1841.91	55	70	TRUE
WG4	080626_08	ATP synthase subunit b, mitochondrial	IPI00029133,IPI00456747	ipi.HUMAN.v3.62.fasta	22257.1	1	14	20	28	0.00828	0.615	YGPFVADFADKLNEQK	K	L	0.95	4.92	0.51	1	2	0	2	1841.91	55	70	TRUE
IGD1	080626_01	ATP synthase subunit beta, mitochondrial	IPI00303476	ipi.HUMAN.v3.62.fasta	56542.5	1	10	12	12	0.00359	0.344	DQEGQDVLLFIDNIFR	R	F	0.95	3.98	0.495	1	1	0	2	1921.97	295	310	TRUE
IGD1	080626_01	ATP synthase subunit beta, mitochondrial	IPI00303476	ipi.HUMAN.v3.62.fasta	56542.5	1	10	12	12	0.00359	0.344	EGNDLYHEMIESGVINLK	R	D	0.95	3.99	0.332	0	1	0	2	2061	242	259	TRUE
IGD1	080626_01	ATP synthase subunit beta, mitochondrial	IPI00303476	ipi.HUMAN.v3.62.fasta	56542.5	1	10	12	12	0.00359	0.344	FLSQPFQVAEVFTGHMGK	R	L	0.95	3.24	0.359	0	1	0	2	2023.01	463	480	TRUE
WG1	080626_02	ATP synthase subunit beta, mitochondrial	IPI00303476	ipi.HUMAN.v3.62.fasta	56542.5	1	4	4	5	0.00146	0.174	FLSQPFQVAEVFTGHMGK	R	L	0.95	3.04	0.35	0	1	0	2	2023.01	463	480	TRUE
IGD1	080626_01	ATP synthase subunit beta, mitochondrial	IPI00303476	ipi.HUMAN.v3.62.fasta	56542.5	1	10	12	12	0.00359	0.344	FTQAGSEVSALLGR	R	I	0.95	3.9	0.467	1	0	0	2	1435.75	311	324	TRUE
IGD1	080626_01	ATP synthase subunit beta, mitochondrial	IPI00303476	ipi.HUMAN.v3.62.fasta	56542.5	1	10	12	12	0.00359	0.344	GSITSVQAIYVPADDLTDPAPATTFAHLDATTVLSR	K	A	0.95	4.84	0.557	0	1	0	2	3714.89	352	387	TRUE
IGD1	080626_01	ATP synthase subunit beta, mitochondrial	IPI00303476	ipi.HUMAN.v3.62.fasta	56542.5	1	10	12	12	0.00359	0.344	KGSITSVQAIYVPADDLTDPAPATTFAHLDATTVLSR	K	A	0.95	3.93	0.421	0	0	1	2	3842.98	351	387	TRUE
WG1	080626_02	ATP synthase subunit beta, mitochondrial	IPI00303476	ipi.HUMAN.v3.62.fasta	56542.5	1	4	4	5	0.00146	0.174	KGSITSVQAIYVPADDLTDPAPATTFAHLDATTVLSR	K	A	0.95	3.74	0.148	0	0	1	2	3842.98	351	387	TRUE
IGD1	080626_01	ATP synthase subunit beta, mitochondrial	IPI00303476	ipi.HUMAN.v3.62.fasta	56542.5	1	10	12	12	0.00359	0.344	LVLEVAQHLGESTVR	R	T	0.95	2.58	0.499	1	1	0	2	1650.92	95	109	TRUE
IGD1	080626_01	ATP synthase subunit beta, mitochondrial	IPI00303476	ipi.HUMAN.v3.62.fasta	56542.5	1	10	12	12	0.00359	0.344	QFAPIHAEAPEFMEMSVEQEILVTGIK	K	V	0.95	4.65	0.497	0	1	0	2	3044.51	162	188	TRUE
IGD1	080626_01	ATP synthase subunit beta, mitochondrial	IPI00303476	ipi.HUMAN.v3.62.fasta	56542.5	1	10	12	12	0.00359	0.344	SLQDIIAILGMDELSEEDKLTVSR	K	A	0.95	3.91	0.506	0	1	0	2	2691.38	433	456	TRUE
WG1	080626_02	ATP synthase subunit beta, mitochondrial	IPI00303476	ipi.HUMAN.v3.62.fasta	56542.5	1	4	4	5	0.00146	0.174	SLQDIIAILGMDELSEEDKLTVSR	K	A	0.95	4.27	0.517	0	2	0	2	2675.38	433	456	TRUE
IGD1	080626_01	ATP synthase subunit beta, mitochondrial	IPI00303476	ipi.HUMAN.v3.62.fasta	56542.5	1	10	12	12	0.00359	0.344	VALTGLTVAEYFR	R	D	0.95	4.39	0.477	1	0	0	2	1439.79	282	294	TRUE
WG1	080626_02	ATP synthase subunit beta, mitochondrial	IPI00303476	ipi.HUMAN.v3.62.fasta	56542.5	1	4	4	5	0.00146	0.174	VALTGLTVAEYFR	R	D	0.95	3.75	0.527	1	0	0	2	1439.79	282	294	TRUE
IGD5	080626_09	ATP synthase subunit epsilon-like protein, mitochondrial	IPI00176527,IPI00215878	ipi.HUMAN.v3.62.fasta	5788.9	0.998	2	2	2	0.00224	0.294	DALKTEFK	R	A	0.95	2.31	0.206	1	0	0	2	951.515	25	32	TRUE
WG5	080626_10	ATP synthase subunit epsilon-like protein, mitochondrial	IPI00176527,IPI00215878	ipi.HUMAN.v3.62.fasta	5788.9	1	2	2	2	0.00244	0.314	DALKTEFK	R	A	0.95	2.28	0.257	1	0	0	2	951.515	25	32	TRUE
WG5	080626_10	ATP synthase subunit epsilon-like protein, mitochondrial	IPI00176527,IPI00215878	ipi.HUMAN.v3.62.fasta	5788.9	1	2	2	2	0.00244	0.314	QAGLSYIR	R	Y	0.95	1.91	0.288	1	0	0	2	907.5	7	14	TRUE
IGD5	080626_09	ATP synthase subunit epsilon-like protein, mitochondrial	IPI00176527,IPI00215878	ipi.HUMAN.v3.62.fasta	5788.9	0.998	2	2	2	0.00224	0.294	YSQICAK	R	V	0.95	2.31	0.226	1	0	0	2	869.419	15	21	TRUE
IGD5	080626_09	ATP synthase subunit g, mitochondrial	IPI00027448	ipi.HUMAN.v3.62.fasta	11410.5	1	5	7	12	0.0135	0.476	IVNSAQTGSFK	K	Q	0.95	3.92	0.492	1	0	0	2	1151.61	56	66	TRUE
WG5	080626_10	ATP synthase subunit g, mitochondrial	IPI00027448	ipi.HUMAN.v3.62.fasta	11410.5	1	5	6	10	0.0122	0.476	IVNSAQTGSFK	K	Q	0.95	3.91	0.467	1	0	0	2	1151.61	56	66	TRUE
IGD5	080626_09	ATP synthase subunit g, mitochondrial	IPI00027448	ipi.HUMAN.v3.62.fasta	11410.5	1	5	7	12	0.0135	0.476	KIVNSAQTGSFK	K	Q	0.95	3.58	0.517	1	1	0	2	1279.7	55	66	TRUE
WG5	080626_10	ATP synthase subunit g, mitochondrial	IPI00027448	ipi.HUMAN.v3.62.fasta	11410.5	1	5	6	10	0.0122	0.476	KIVNSAQTGSFK	K	Q	0.95	3.5	0.531	1	0	0	2	1279.7	55	66	TRUE
IGD5	080626_09	ATP synthase subunit g, mitochondrial	IPI00027448	ipi.HUMAN.v3.62.fasta	11410.5	1	5	7	12	0.0135	0.476	LATFWYYAK	R	V	0.95	2.81	0.401	2	0	0	2	1162.59	27	35	TRUE
WG5	080626_10	ATP synthase subunit g, mitochondrial	IPI00027448	ipi.HUMAN.v3.62.fasta	11410.5	1	5	6	10	0.0122	0.476	LATFWYYAK	R	V	0.95	2.59	0.352	2	0	0	2	1162.59	27	35	TRUE
IGD5	080626_09	ATP synthase subunit g, mitochondrial	IPI00027448	ipi.HUMAN.v3.62.fasta	11410.5	1	5	7	12	0.0135	0.476	TPALVNAAVTYSKPR	K	L	0.95	5.02	0.66	2	2	0	2	1587.89	12	26	TRUE
WG5	080626_10	ATP synthase subunit g, mitochondrial	IPI00027448	ipi.HUMAN.v3.62.fasta	11410.5	1	5	6	10	0.0122	0.476	TPALVNAAVTYSKPR	K	L	0.95	4.69	0.642	1	2	0	2	1587.89	12	26	TRUE
IGD5	080626_09	ATP synthase subunit g, mitochondrial	IPI00027448	ipi.HUMAN.v3.62.fasta	11410.5	1	5	7	12	0.0135	0.476	VELVPPTPAEIPR	K	A	0.95	2.78	0.478	3	0	0	2	1417.81	36	48	TRUE
WG5	080626_10	ATP synthase subunit g, mitochondrial	IPI00027448	ipi.HUMAN.v3.62.fasta	11410.5	1	5	6	10	0.0122	0.476	VELVPPTPAEIPR	K	A	0.95	3.28	0.5	3	0	0	2	1417.81	36	48	TRUE
IGD4	080626_07	ATP synthase subunit O, mitochondrial	IPI00007611	ipi.HUMAN.v3.62.fasta	23259.4	1	12	14	19	0.00626	0.634	GEVPCTVTSASPLEEATLSELK	R	T	0.95	5.28	0.616	1	1	0	2	2318.14	137	158	TRUE
WG4	080626_08	ATP synthase subunit O, mitochondrial	IPI00007611	ipi.HUMAN.v3.62.fasta	23259.4	1	11	14	20	0.00591	0.587	GEVPCTVTSASPLEEATLSELK	R	T	0.95	4.61	0.559	1	1	0	2	2318.14	137	158	TRUE
IGD4	080626_07	ATP synthase subunit O, mitochondrial	IPI00007611	ipi.HUMAN.v3.62.fasta	23259.4	1	12	14	19	0.00626	0.634	LEQVEKELLR	K	V	0.95	2.71	0.221	0	1	0	2	1256.72	55	64	TRUE
WG4	080626_08	ATP synthase subunit O, mitochondrial	IPI00007611	ipi.HUMAN.v3.62.fasta	23259.4	1	11	14	20	0.00591	0.587	LEQVEKELLR	K	V	0.95	2.61	0.324	0	1	0	2	1256.72	55	64	TRUE
IGD4	080626_07	ATP synthase subunit O, mitochondrial	IPI00007611	ipi.HUMAN.v3.62.fasta	23259.4	1	12	14	19	0.00626	0.634	LSNTQGVVSAFSTMMSVHR	R	G	0.95	3.02	0.307	0	2	0	2	2067.99	118	136	TRUE
WG4	080626_08	ATP synthase subunit O, mitochondrial	IPI00007611	ipi.HUMAN.v3.62.fasta	23259.4	1	11	14	20	0.00591	0.587	LSNTQGVVSAFSTMMSVHR	R	G	0.95	2.47	0.304	0	2	0	2	2067.99	118	136	TRUE
IGD4	080626_07	ATP synthase subunit O, mitochondrial	IPI00007611	ipi.HUMAN.v3.62.fasta	23259.4	1	12	14	19	0.00626	0.634	LVRPPVQVYGIEGR	K	Y	0.95	4.82	0.595	1	1	0	2	1582.91	27	40	TRUE
WG4	080626_08	ATP synthase subunit O, mitochondrial	IPI00007611	ipi.HUMAN.v3.62.fasta	23259.4	1	11	14	20	0.00591	0.587	LVRPPVQVYGIEGR	K	Y	0.95	4.75	0.558	2	2	0	2	1582.91	27	40	TRUE
IGD4	080626_07	ATP synthase subunit O, mitochondrial	IPI00007611	ipi.HUMAN.v3.62.fasta	23259.4	1	12	14	19	0.00626	0.634	QNKLEQVEKELLR	K	V	0.95	2.66	0.21	0	1	0	2	1626.92	52	64	TRUE
WG4	080626_08	ATP synthase subunit O, mitochondrial	IPI00007611	ipi.HUMAN.v3.62.fasta	23259.4	1	11	14	20	0.00591	0.587	QNKLEQVEKELLR	K	V	0.95	2.88	0.313	0	1	1	2	1626.92	52	64	TRUE
IGD4	080626_07	ATP synthase subunit O, mitochondrial	IPI00007611	ipi.HUMAN.v3.62.fasta	23259.4	1	12	14	19	0.00626	0.634	SFLSQGQVLK	K	L	0.95	2.52	0.312	2	0	0	2	1106.62	163	172	TRUE
WG4	080626_08	ATP synthase subunit O, mitochondrial	IPI00007611	ipi.HUMAN.v3.62.fasta	23259.4	1	11	14	20	0.00591	0.587	SFLSQGQVLK	K	L	0.95	2.65	0.319	2	0	0	2	1106.62	163	172	TRUE
IGD4	080626_07	ATP synthase subunit O, mitochondrial	IPI00007611	ipi.HUMAN.v3.62.fasta	23259.4	1	12	14	19	0.00626	0.634	SFLSQGQVLKLEAK	K	T	0.95	3.01	0.295	1	0	0	2	1547.88	163	176	TRUE
WG4	080626_08	ATP synthase subunit O, mitochondrial	IPI00007611	ipi.HUMAN.v3.62.fasta	23259.4	1	11	14	20	0.00591	0.587	SFLSQGQVLKLEAK	K	T	0.95	3.5	0.489	1	0	0	2	1547.88	163	176	TRUE
IGD4	080626_07	ATP synthase subunit O, mitochondrial	IPI00007611	ipi.HUMAN.v3.62.fasta	23259.4	1	12	14	19	0.00626	0.634	TDPSILGGMIVR	K	I	0.95	3.52	0.483	2	0	0	2	1258.68	177	188	TRUE
WG4	080626_08	ATP synthase subunit O, mitochondrial	IPI00007611	ipi.HUMAN.v3.62.fasta	23259.4	1	11	14	20	0.00591	0.587	TDPSILGGMIVR	K	I	0.95	3.37	0.51	2	0	0	2	1258.68	177	188	TRUE
IGD4	080626_07	ATP synthase subunit O, mitochondrial	IPI00007611	ipi.HUMAN.v3.62.fasta	23259.4	1	12	14	19	0.00626	0.634	VAASVLNPYVK	K	R	0.95	3.91	0.241	2	0	0	2	1160.67	74	84	TRUE
WG4	080626_08	ATP synthase subunit O, mitochondrial	IPI00007611	ipi.HUMAN.v3.62.fasta	23259.4	1	11	14	20	0.00591	0.587	VAASVLNPYVK	K	R	0.95	3.86	0.276	2	0	0	2	1160.67	74	84	TRUE
IGD4	080626_07	ATP synthase subunit O, mitochondrial	IPI00007611	ipi.HUMAN.v3.62.fasta	23259.4	1	12	14	19	0.00626	0.634	VAQILKEPK	R	V	0.95	2.34	0.37	2	0	0	2	1025.64	65	73	TRUE
WG4	080626_08	ATP synthase subunit O, mitochondrial	IPI00007611	ipi.HUMAN.v3.62.fasta	23259.4	1	11	14	20	0.00591	0.587	VAQILKEPK	R	V	0.95	2.37	0.286	1	0	0	2	1025.64	65	73	TRUE
IGD4	080626_07	ATP synthase subunit O, mitochondrial	IPI00007611	ipi.HUMAN.v3.62.fasta	23259.4	1	12	14	19	0.00626	0.634	VKSLNDITAK	K	E	0.95	2.79	0.331	0	1	0	2	1088.63	89	98	TRUE
IGD4	080626_07	ATP synthase subunit O, mitochondrial	IPI00007611	ipi.HUMAN.v3.62.fasta	23259.4	1	12	14	19	0.00626	0.634	YATALYSAASK	R	Q	0.95	3.27	0.55	1	0	0	2	1145.58	41	51	TRUE
WG4	080626_08	ATP synthase subunit O, mitochondrial	IPI00007611	ipi.HUMAN.v3.62.fasta	23259.4	1	11	14	20	0.00591	0.587	YATALYSAASK	R	Q	0.95	3.14	0.518	1	0	0	2	1145.58	41	51	TRUE
WG5	080626_10	ATP synthase, H+ transporting, mitochondrial F0 complex, subunit E	IPI00218848	ipi.HUMAN.v3.62.fasta	8290.2	0.998	2	2	2	0.00244	0.25	VPPVQVSPLIK	M	L	0.95	2.6	0.615	1	0	0	1	1176.74	5	15	TRUE
WG5	080626_10	ATP synthase, H+ transporting, mitochondrial F0 complex, subunit E	IPI00218848	ipi.HUMAN.v3.62.fasta	8290.2	0.998	2	2	2	0.00244	0.25	YNYLKPR	R	A	0.95	2.26	0.202	1	0	0	2	953.52	33	39	TRUE
WG2	080626_04	ATP-dependent DNA helicase 2 subunit 1	IPI00644712,IPI00893062,IPI00893179	ipi.HUMAN.v3.62.fasta	69828.4	1	5	5	5	0.000988	0.131	DTGIFLDLMHLK	R	K	0.95	2.95	0.412	0	1	0	2	1402.74	195	206	TRUE
WG2	080626_04	ATP-dependent DNA helicase 2 subunit 1	IPI00644712,IPI00893062,IPI00893179	ipi.HUMAN.v3.62.fasta	69828.4	1	5	5	5	0.000988	0.131	IISSDRDLLAVVFYGTEK	K	D	0.95	3.18	0.306	0	1	0	2	2026.09	75	92	TRUE
WG2	080626_04	ATP-dependent DNA helicase 2 subunit 1	IPI00644712,IPI00893062,IPI00893179	ipi.HUMAN.v3.62.fasta	69828.4	1	5	5	5	0.000988	0.131	LGSLVDEFKELVYPPDYNPEGK	R	V	0.95	3.05	0.181	0	1	0	2	2509.25	518	539	TRUE
WG2	080626_04	ATP-dependent DNA helicase 2 subunit 1	IPI00644712,IPI00893062,IPI00893179	ipi.HUMAN.v3.62.fasta	69828.4	1	5	5	5	0.000988	0.131	NIYVLQELDNPGAK	K	R	0.95	3.72	0.4	1	0	0	2	1573.82	101	114	TRUE
WG2	080626_04	ATP-dependent DNA helicase 2 subunit 1	IPI00644712,IPI00893062,IPI00893179	ipi.HUMAN.v3.62.fasta	69828.4	1	5	5	5	0.000988	0.131	SDSFENPVLQQHFR	R	N	0.95	2.21	0.301	0	1	0	2	1703.81	475	488	TRUE
IGD2	080626_03	ATP-dependent DNA helicase 2 subunit 2	IPI00220834	ipi.HUMAN.v3.62.fasta	82689.1	1	34	48	68	0.0139	0.534	AFREEAIKFSEEQR	R	F	0.95	3.19	0.435	0	0	1	2	1739.87	641	654	TRUE
WG2	080626_04	ATP-dependent DNA helicase 2 subunit 2	IPI00220834	ipi.HUMAN.v3.62.fasta	82689.1	1	37	51	72	0.0142	0.492	AFREEAIKFSEEQR	R	F	0.95	2.88	0.304	0	0	1	2	1739.87	641	654	TRUE
IGD2	080626_03	ATP-dependent DNA helicase 2 subunit 2	IPI00220834	ipi.HUMAN.v3.62.fasta	82689.1	1	34	48	68	0.0139	0.534	ALQEKVEIK	K	Q	0.95	2.51	0.24	0	1	0	2	1057.63	661	669	TRUE
IGD2	080626_03	ATP-dependent DNA helicase 2 subunit 2	IPI00220834	ipi.HUMAN.v3.62.fasta	82689.1	1	34	48	68	0.0139	0.534	ANPQVGVAFPHIK	R	H	0.95	2.18	0.503	1	1	0	2	1377.76	401	413	TRUE
WG2	080626_04	ATP-dependent DNA helicase 2 subunit 2	IPI00220834	ipi.HUMAN.v3.62.fasta	82689.1	1	37	51	72	0.0142	0.492	ANPQVGVAFPHIK	R	H	0.95	3.33	0.577	1	2	0	2	1377.76	401	413	TRUE
IGD2	080626_03	ATP-dependent DNA helicase 2 subunit 2	IPI00220834	ipi.HUMAN.v3.62.fasta	82689.1	1	34	48	68	0.0139	0.534	CFSVLGFCK	K	S	0.95	2.95	0.428	1	0	0	2	1117.52	339	347	TRUE
WG2	080626_04	ATP-dependent DNA helicase 2 subunit 2	IPI00220834	ipi.HUMAN.v3.62.fasta	82689.1	1	37	51	72	0.0142	0.492	CFSVLGFCK	K	S	0.95	2.77	0.358	2	0	0	2	1117.52	339	347	TRUE
IGD2	080626_03	ATP-dependent DNA helicase 2 subunit 2	IPI00220834	ipi.HUMAN.v3.62.fasta	82689.1	1	34	48	68	0.0139	0.534	DKPSGDTAAVFEEGGDVDDLLDMI	K	-	0.95	5.82	0.648	2	1	0	2	2525.12	709	732	TRUE
IGD2	080626_03	ATP-dependent DNA helicase 2 subunit 2	IPI00220834	ipi.HUMAN.v3.62.fasta	82689.1	1	34	48	68	0.0139	0.534	DQVTAQEIFQDNHEDGPTAK	K	K	0.95	3.52	0.464	0	1	0	2	2243.02	546	565	TRUE
WG2	080626_04	ATP-dependent DNA helicase 2 subunit 2	IPI00220834	ipi.HUMAN.v3.62.fasta	82689.1	1	37	51	72	0.0142	0.492	DQVTAQEIFQDNHEDGPTAK	K	K	0.95	3	0.337	0	1	0	2	2243.02	546	565	TRUE
IGD2	080626_03	ATP-dependent DNA helicase 2 subunit 2	IPI00220834	ipi.HUMAN.v3.62.fasta	82689.1	1	34	48	68	0.0139	0.534	EDGSGDRGDGPFR	K	L	0.95	2.67	0.417	1	1	0	2	1364.58	172	184	TRUE
WG2	080626_04	ATP-dependent DNA helicase 2 subunit 2	IPI00220834	ipi.HUMAN.v3.62.fasta	82689.1	1	37	51	72	0.0142	0.492	EDGSGDRGDGPFR	K	L	0.95	2.04	0.364	1	1	0	2	1364.58	172	184	TRUE
WG2	080626_04	ATP-dependent DNA helicase 2 subunit 2	IPI00220834	ipi.HUMAN.v3.62.fasta	82689.1	1	37	51	72	0.0142	0.492	EDIQKETVYCLNDDDETEVLKEDIIQGFR	K	Y	0.95	3.79	0.0921	0	0	1	2	3514.65	287	315	TRUE
IGD2	080626_03	ATP-dependent DNA helicase 2 subunit 2	IPI00220834	ipi.HUMAN.v3.62.fasta	82689.1	1	34	48	68	0.0139	0.534	EEASGSSVTAEEAK	K	K	0.95	3.78	0.584	1	0	0	2	1394.63	689	702	TRUE
WG2	080626_04	ATP-dependent DNA helicase 2 subunit 2	IPI00220834	ipi.HUMAN.v3.62.fasta	82689.1	1	37	51	72	0.0142	0.492	EEASGSSVTAEEAK	K	K	0.95	4.02	0.565	1	0	0	2	1394.63	689	702	TRUE
IGD2	080626_03	ATP-dependent DNA helicase 2 subunit 2	IPI00220834	ipi.HUMAN.v3.62.fasta	82689.1	1	34	48	68	0.0139	0.534	EEASGSSVTAEEAKK	K	F	0.95	4.08	0.462	1	1	0	2	1522.72	689	703	TRUE
WG2	080626_04	ATP-dependent DNA helicase 2 subunit 2	IPI00220834	ipi.HUMAN.v3.62.fasta	82689.1	1	37	51	72	0.0142	0.492	EEASGSSVTAEEAKK	K	F	0.95	3.95	0.427	1	1	0	2	1522.72	689	703	TRUE
IGD2	080626_03	ATP-dependent DNA helicase 2 subunit 2	IPI00220834	ipi.HUMAN.v3.62.fasta	82689.1	1	34	48	68	0.0139	0.534	EPLPPIQQHIWNMLNPPAEVTTK	R	S	0.95	3.98	0.412	0	6	0	2	2653.38	503	525	TRUE
WG2	080626_04	ATP-dependent DNA helicase 2 subunit 2	IPI00220834	ipi.HUMAN.v3.62.fasta	82689.1	1	37	51	72	0.0142	0.492	EPLPPIQQHIWNMLNPPAEVTTK	R	S	0.95	3.91	0.396	0	7	0	2	2653.38	503	525	TRUE
IGD2	080626_03	ATP-dependent DNA helicase 2 subunit 2	IPI00220834	ipi.HUMAN.v3.62.fasta	82689.1	1	34	48	68	0.0139	0.534	ETVYCLNDDDETEVLKEDIIQGFR	K	Y	0.95	4.47	0.476	0	2	0	2	2901.35	292	315	TRUE
WG2	080626_04	ATP-dependent DNA helicase 2 subunit 2	IPI00220834	ipi.HUMAN.v3.62.fasta	82689.1	1	37	51	72	0.0142	0.492	ETVYCLNDDDETEVLKEDIIQGFR	K	Y	0.95	4.91	0.483	0	2	0	2	2901.35	292	315	TRUE
IGD2	080626_03	ATP-dependent DNA helicase 2 subunit 2	IPI00220834	ipi.HUMAN.v3.62.fasta	82689.1	1	34	48	68	0.0139	0.534	FFMGNQVLK	R	V	0.95	2.17	0.337	3	0	0	2	1083.57	355	363	TRUE
WG2	080626_04	ATP-dependent DNA helicase 2 subunit 2	IPI00220834	ipi.HUMAN.v3.62.fasta	82689.1	1	37	51	72	0.0142	0.492	FFMGNQVLK	R	V	0.95	2.15	0.318	2	0	0	2	1099.56	355	363	TRUE
IGD2	080626_03	ATP-dependent DNA helicase 2 subunit 2	IPI00220834	ipi.HUMAN.v3.62.fasta	82689.1	1	34	48	68	0.0139	0.534	GITEQQKEGLEIVK	K	M	0.95	3.74	0.299	1	0	0	2	1571.86	196	209	TRUE
WG2	080626_04	ATP-dependent DNA helicase 2 subunit 2	IPI00220834	ipi.HUMAN.v3.62.fasta	82689.1	1	37	51	72	0.0142	0.492	GITEQQKEGLEIVK	K	M	0.95	3.85	0.319	1	1	0	2	1571.86	196	209	TRUE
IGD2	080626_03	ATP-dependent DNA helicase 2 subunit 2	IPI00220834	ipi.HUMAN.v3.62.fasta	82689.1	1	34	48	68	0.0139	0.534	HIEIFTDLSSR	R	F	0.95	3.3	0.504	2	0	0	2	1317.68	131	141	TRUE
WG2	080626_04	ATP-dependent DNA helicase 2 subunit 2	IPI00220834	ipi.HUMAN.v3.62.fasta	82689.1	1	37	51	72	0.0142	0.492	HIEIFTDLSSR	R	F	0.95	3.12	0.5	1	0	0	2	1317.68	131	141	TRUE
IGD2	080626_03	ATP-dependent DNA helicase 2 subunit 2	IPI00220834	ipi.HUMAN.v3.62.fasta	82689.1	1	34	48	68	0.0139	0.534	HLMLPDFDLLEDIESK	R	I	0.95	5.09	0.483	2	3	0	2	1914.95	82	97	TRUE
WG2	080626_04	ATP-dependent DNA helicase 2 subunit 2	IPI00220834	ipi.HUMAN.v3.62.fasta	82689.1	1	37	51	72	0.0142	0.492	HLMLPDFDLLEDIESK	R	I	0.95	4.63	0.487	2	4	0	2	1930.95	82	97	TRUE
IGD2	080626_03	ATP-dependent DNA helicase 2 subunit 2	IPI00220834	ipi.HUMAN.v3.62.fasta	82689.1	1	34	48	68	0.0139	0.534	HNYECLVYVQLPFMEDLR	K	Q	0.95	4.21	0.33	0	1	0	2	2326.1	414	431	TRUE
WG2	080626_04	ATP-dependent DNA helicase 2 subunit 2	IPI00220834	ipi.HUMAN.v3.62.fasta	82689.1	1	37	51	72	0.0142	0.492	HNYECLVYVQLPFMEDLR	K	Q	0.95	3.84	0.361	0	2	0	2	2342.09	414	431	TRUE
IGD2	080626_03	ATP-dependent DNA helicase 2 subunit 2	IPI00220834	ipi.HUMAN.v3.62.fasta	82689.1	1	34	48	68	0.0139	0.534	HSIHWPCR	R	L	0.95	2.38	0.415	1	1	0	2	1092.52	243	250	TRUE
WG2	080626_04	ATP-dependent DNA helicase 2 subunit 2	IPI00220834	ipi.HUMAN.v3.62.fasta	82689.1	1	37	51	72	0.0142	0.492	HSIHWPCR	R	L	0.95	2.09	0.329	1	0	0	2	1092.52	243	250	TRUE
IGD2	080626_03	ATP-dependent DNA helicase 2 subunit 2	IPI00220834	ipi.HUMAN.v3.62.fasta	82689.1	1	34	48	68	0.0139	0.534	IKTLFPLIEAK	K	K	0.95	2.67	0.4	1	1	0	2	1272.79	533	543	TRUE
WG2	080626_04	ATP-dependent DNA helicase 2 subunit 2	IPI00220834	ipi.HUMAN.v3.62.fasta	82689.1	1	37	51	72	0.0142	0.492	IKTLFPLIEAK	K	K	0.95	2.83	0.391	1	1	0	2	1272.79	533	543	TRUE
WG2	080626_04	ATP-dependent DNA helicase 2 subunit 2	IPI00220834	ipi.HUMAN.v3.62.fasta	82689.1	1	37	51	72	0.0142	0.492	IQPGSQQADFLDALIVSMDVIQHETIGK	K	K	0.945	1.71	0.271	0	1	0	2	3069.56	98	125	TRUE
IGD2	080626_03	ATP-dependent DNA helicase 2 subunit 2	IPI00220834	ipi.HUMAN.v3.62.fasta	82689.1	1	34	48	68	0.0139	0.534	IQPGSQQADFLDALIVSMDVIQHETIGKK	K	F	0.95	3.4	0.502	0	0	1	2	3197.65	98	126	TRUE
IGD2	080626_03	ATP-dependent DNA helicase 2 subunit 2	IPI00220834	ipi.HUMAN.v3.62.fasta	82689.1	1	34	48	68	0.0139	0.534	KDEKTDTLEDLFPTTK	K	I	0.95	4.46	0.537	1	1	0	2	1880.95	466	481	TRUE
WG2	080626_04	ATP-dependent DNA helicase 2 subunit 2	IPI00220834	ipi.HUMAN.v3.62.fasta	82689.1	1	37	51	72	0.0142	0.492	KDEKTDTLEDLFPTTK	K	I	0.95	4.79	0.581	1	1	0	2	1880.95	466	481	TRUE
WG2	080626_04	ATP-dependent DNA helicase 2 subunit 2	IPI00220834	ipi.HUMAN.v3.62.fasta	82689.1	1	37	51	72	0.0142	0.492	KFLAPK	K	D	0.95	2.01	0.215	1	0	0	2	703.45	703	708	TRUE
IGD2	080626_03	ATP-dependent DNA helicase 2 subunit 2	IPI00220834	ipi.HUMAN.v3.62.fasta	82689.1	1	34	48	68	0.0139	0.534	KKDQVTAQEIFQDNHEDGPTAK	K	K	0.95	5.52	0.476	0	1	1	2	2499.21	544	565	TRUE
WG2	080626_04	ATP-dependent DNA helicase 2 subunit 2	IPI00220834	ipi.HUMAN.v3.62.fasta	82689.1	1	37	51	72	0.0142	0.492	KKDQVTAQEIFQDNHEDGPTAK	K	K	0.95	5.03	0.501	0	1	1	2	2499.21	544	565	TRUE
IGD2	080626_03	ATP-dependent DNA helicase 2 subunit 2	IPI00220834	ipi.HUMAN.v3.62.fasta	82689.1	1	34	48	68	0.0139	0.534	KVITMFVQR	K	Q	0.95	2.95	0.448	2	2	0	2	1137.64	36	44	TRUE
WG2	080626_04	ATP-dependent DNA helicase 2 subunit 2	IPI00220834	ipi.HUMAN.v3.62.fasta	82689.1	1	37	51	72	0.0142	0.492	KVITMFVQR	K	Q	0.95	2.44	0.329	2	0	0	2	1121.65	36	44	TRUE
IGD2	080626_03	ATP-dependent DNA helicase 2 subunit 2	IPI00220834	ipi.HUMAN.v3.62.fasta	82689.1	1	34	48	68	0.0139	0.534	KYAPTEAQLNAVDALIDSMSLAK	K	K	0.95	4.7	0.543	0	2	0	2	2449.26	443	465	TRUE
WG2	080626_04	ATP-dependent DNA helicase 2 subunit 2	IPI00220834	ipi.HUMAN.v3.62.fasta	82689.1	1	37	51	72	0.0142	0.492	KYAPTEAQLNAVDALIDSMSLAK	K	K	0.95	4.37	0.582	1	2	0	2	2449.26	443	465	TRUE
IGD2	080626_03	ATP-dependent DNA helicase 2 subunit 2	IPI00220834	ipi.HUMAN.v3.62.fasta	82689.1	1	34	48	68	0.0139	0.534	LFQCLLHR	R	A	0.95	2.17	0.329	0	1	0	2	1086.59	490	497	TRUE
WG2	080626_04	ATP-dependent DNA helicase 2 subunit 2	IPI00220834	ipi.HUMAN.v3.62.fasta	82689.1	1	37	51	72	0.0142	0.492	LFQCLLHR	R	A	0.95	1.86	0.355	0	1	0	2	1086.59	490	497	TRUE
IGD2	080626_03	ATP-dependent DNA helicase 2 subunit 2	IPI00220834	ipi.HUMAN.v3.62.fasta	82689.1	1	34	48	68	0.0139	0.534	LGGHGPSFPLK	R	G	0.95	3.41	0.286	1	2	0	2	1109.61	185	195	TRUE
WG2	080626_04	ATP-dependent DNA helicase 2 subunit 2	IPI00220834	ipi.HUMAN.v3.62.fasta	82689.1	1	37	51	72	0.0142	0.492	LGGHGPSFPLK	R	G	0.95	3.37	0.423	1	2	0	2	1109.61	185	195	TRUE
IGD2	080626_03	ATP-dependent DNA helicase 2 subunit 2	IPI00220834	ipi.HUMAN.v3.62.fasta	82689.1	1	34	48	68	0.0139	0.534	LTIGSNLSIR	R	I	0.95	2.33	0.342	1	0	0	2	1073.63	251	260	TRUE
IGD2	080626_03	ATP-dependent DNA helicase 2 subunit 2	IPI00220834	ipi.HUMAN.v3.62.fasta	82689.1	1	34	48	68	0.0139	0.534	RFFMGNQVLK	R	V	0.95	3.3	0.447	1	1	0	2	1239.67	354	363	TRUE
WG2	080626_04	ATP-dependent DNA helicase 2 subunit 2	IPI00220834	ipi.HUMAN.v3.62.fasta	82689.1	1	37	51	72	0.0142	0.492	RFFMGNQVLK	R	V	0.95	3.79	0.383	1	1	0	2	1239.67	354	363	TRUE
WG2	080626_04	ATP-dependent DNA helicase 2 subunit 2	IPI00220834	ipi.HUMAN.v3.62.fasta	82689.1	1	37	51	72	0.0142	0.492	RHIEIFTDLSSR	K	F	0.95	4.72	0.475	0	1	0	2	1473.78	130	141	TRUE
IGD2	080626_03	ATP-dependent DNA helicase 2 subunit 2	IPI00220834	ipi.HUMAN.v3.62.fasta	82689.1	1	34	48	68	0.0139	0.534	SQLDIIIHSLK	K	K	0.95	2.7	0.349	0	1	0	2	1266.74	145	155	TRUE
WG2	080626_04	ATP-dependent DNA helicase 2 subunit 2	IPI00220834	ipi.HUMAN.v3.62.fasta	82689.1	1	37	51	72	0.0142	0.492	SQLDIIIHSLK	K	K	0.95	3.12	0.434	1	1	0	2	1266.74	145	155	TRUE
IGD2	080626_03	ATP-dependent DNA helicase 2 subunit 2	IPI00220834	ipi.HUMAN.v3.62.fasta	82689.1	1	34	48	68	0.0139	0.534	SQLDIIIHSLKK	K	C	0.95	3.73	0.323	1	1	0	2	1394.84	145	156	TRUE
WG2	080626_04	ATP-dependent DNA helicase 2 subunit 2	IPI00220834	ipi.HUMAN.v3.62.fasta	82689.1	1	37	51	72	0.0142	0.492	SQLDIIIHSLKK	K	C	0.95	3.91	0.308	1	1	0	2	1394.84	145	156	TRUE
IGD2	080626_03	ATP-dependent DNA helicase 2 subunit 2	IPI00220834	ipi.HUMAN.v3.62.fasta	82689.1	1	34	48	68	0.0139	0.534	TDTLEDLFPTTK	K	I	0.95	4.29	0.503	1	0	0	2	1380.69	470	481	TRUE
WG2	080626_04	ATP-dependent DNA helicase 2 subunit 2	IPI00220834	ipi.HUMAN.v3.62.fasta	82689.1	1	37	51	72	0.0142	0.492	TDTLEDLFPTTK	K	I	0.95	3.88	0.464	1	0	0	2	1380.69	470	481	TRUE
WG2	080626_04	ATP-dependent DNA helicase 2 subunit 2	IPI00220834	ipi.HUMAN.v3.62.fasta	82689.1	1	37	51	72	0.0142	0.492	TLFPLIEAK	K	K	0.95	2.1	0.272	1	0	0	2	1031.61	535	543	TRUE
IGD2	080626_03	ATP-dependent DNA helicase 2 subunit 2	IPI00220834	ipi.HUMAN.v3.62.fasta	82689.1	1	34	48	68	0.0139	0.534	TLKKEDIQK	K	E	0.95	2.27	0.296	0	1	0	2	1102.65	283	291	TRUE
WG2	080626_04	ATP-dependent DNA helicase 2 subunit 2	IPI00220834	ipi.HUMAN.v3.62.fasta	82689.1	1	37	51	72	0.0142	0.492	TLKKEDIQK	K	E	0.95	2.47	0.258	1	0	0	2	1102.65	283	291	TRUE
WG2	080626_04	ATP-dependent DNA helicase 2 subunit 2	IPI00220834	ipi.HUMAN.v3.62.fasta	82689.1	1	37	51	72	0.0142	0.492	VDEEQMK	K	Y	0.95	2.05	0.277	1	0	0	2	878.393	326	332	TRUE
IGD2	080626_03	ATP-dependent DNA helicase 2 subunit 2	IPI00220834	ipi.HUMAN.v3.62.fasta	82689.1	1	34	48	68	0.0139	0.534	VITMFVQR	K	Q	0.95	3.05	0.446	2	0	0	2	993.555	37	44	TRUE
WG2	080626_04	ATP-dependent DNA helicase 2 subunit 2	IPI00220834	ipi.HUMAN.v3.62.fasta	82689.1	1	37	51	72	0.0142	0.492	VITMFVQR	K	Q	0.95	2.7	0.399	2	0	0	2	993.555	37	44	TRUE
IGD2	080626_03	ATP-dependent DNA helicase 2 subunit 2	IPI00220834	ipi.HUMAN.v3.62.fasta	82689.1	1	34	48	68	0.0139	0.534	YAPTEAQLNAVDALIDSMSLAK	K	K	0.95	5.35	0.552	2	2	0	2	2321.17	444	465	TRUE
WG2	080626_04	ATP-dependent DNA helicase 2 subunit 2	IPI00220834	ipi.HUMAN.v3.62.fasta	82689.1	1	37	51	72	0.0142	0.492	YAPTEAQLNAVDALIDSMSLAK	K	K	0.95	5.61	0.602	2	2	0	2	2321.17	444	465	TRUE
IGD2	080626_03	ATP-dependent DNA helicase 2 subunit 2	IPI00220834	ipi.HUMAN.v3.62.fasta	82689.1	1	34	48	68	0.0139	0.534	YGSDIVPFSK	R	V	0.95	3.11	0.563	1	0	0	2	1112.56	316	325	TRUE
WG2	080626_04	ATP-dependent DNA helicase 2 subunit 2	IPI00220834	ipi.HUMAN.v3.62.fasta	82689.1	1	37	51	72	0.0142	0.492	YGSDIVPFSK	R	V	0.95	2.83	0.418	1	0	0	2	1112.56	316	325	TRUE
WG2	080626_04	ATP-dependent DNA helicase 2 subunit 2	IPI00220834	ipi.HUMAN.v3.62.fasta	82689.1	1	37	51	72	0.0142	0.492	YGSDIVPFSKVDEEQMK	R	Y	0.95	3.08	0.316	0	1	0	2	1987.93	316	332	TRUE
IGD2	080626_03	ATP-dependent RNA helicase DDX1	IPI00293655	ipi.HUMAN.v3.62.fasta	82415.1	1	9	9	9	0.00184	0.176	ALIVEPSRELAEQTLNNIK	K	Q	0.95	3.89	0.308	0	1	0	2	2138.18	289	307	TRUE
WG2	080626_04	ATP-dependent RNA helicase DDX1	IPI00293655	ipi.HUMAN.v3.62.fasta	82415.1	1	13	14	14	0.00277	0.297	ALIVEPSRELAEQTLNNIK	K	Q	0.95	4.57	0.401	0	1	0	2	2138.18	289	307	TRUE
IGD2	080626_03	ATP-dependent RNA helicase DDX1	IPI00293655	ipi.HUMAN.v3.62.fasta	82415.1	1	9	9	9	0.00184	0.176	APDGYIVK	K	S	0.95	2.23	0.32	1	0	0	2	862.467	261	268	TRUE
IGD2	080626_03	ATP-dependent RNA helicase DDX1	IPI00293655	ipi.HUMAN.v3.62.fasta	82415.1	1	9	9	9	0.00184	0.176	DNTRPGANSPEMWSEAIK	K	I	0.95	3.9	0.413	0	1	0	2	2002.93	473	490	TRUE
WG2	080626_04	ATP-dependent RNA helicase DDX1	IPI00293655	ipi.HUMAN.v3.62.fasta	82415.1	1	13	14	14	0.00277	0.297	DNTRPGANSPEMWSEAIK	K	I	0.95	3.72	0.434	0	1	0	2	2002.93	473	490	TRUE
WG2	080626_04	ATP-dependent RNA helicase DDX1	IPI00293655	ipi.HUMAN.v3.62.fasta	82415.1	1	13	14	14	0.00277	0.297	DQLSVLENGVDIVVGTPGR	R	L	0.95	3.98	0.496	1	1	0	2	1968.04	331	349	TRUE
IGD2	080626_03	ATP-dependent RNA helicase DDX1	IPI00293655	ipi.HUMAN.v3.62.fasta	82415.1	1	9	9	9	0.00184	0.176	EAQTSFLHLGYLPNQLFR	K	T	0.95	3.13	0.212	0	1	0	2	2134.11	721	738	TRUE
WG2	080626_04	ATP-dependent RNA helicase DDX1	IPI00293655	ipi.HUMAN.v3.62.fasta	82415.1	1	13	14	14	0.00277	0.297	EAQTSFLHLGYLPNQLFR	K	T	0.95	3.81	0.266	0	1	0	2	2134.11	721	738	TRUE
IGD2	080626_03	ATP-dependent RNA helicase DDX1	IPI00293655	ipi.HUMAN.v3.62.fasta	82415.1	1	9	9	9	0.00184	0.176	ELAEQTLNNIK	R	Q	0.95	3.25	0.393	1	0	0	2	1272.68	297	307	TRUE
WG2	080626_04	ATP-dependent RNA helicase DDX1	IPI00293655	ipi.HUMAN.v3.62.fasta	82415.1	1	13	14	14	0.00277	0.297	ELAEQTLNNIK	R	Q	0.95	3.32	0.42	1	0	0	2	1272.68	297	307	TRUE
WG2	080626_04	ATP-dependent RNA helicase DDX1	IPI00293655	ipi.HUMAN.v3.62.fasta	82415.1	1	13	14	14	0.00277	0.297	GHQFSCVCLHGDR	K	K	0.95	2.52	0.275	0	0	1	2	1572.68	537	549	TRUE
IGD2	080626_03	ATP-dependent RNA helicase DDX1	IPI00293655	ipi.HUMAN.v3.62.fasta	82415.1	1	9	9	9	0.00184	0.176	GHVDILAPTVQELAALEK	K	E	0.95	4.16	0.441	0	1	0	2	1904.05	703	720	TRUE
WG2	080626_04	ATP-dependent RNA helicase DDX1	IPI00293655	ipi.HUMAN.v3.62.fasta	82415.1	1	13	14	14	0.00277	0.297	GHVDILAPTVQELAALEK	K	E	0.95	4.63	0.467	0	1	0	2	1904.05	703	720	TRUE
IGD2	080626_03	ATP-dependent RNA helicase DDX1	IPI00293655	ipi.HUMAN.v3.62.fasta	82415.1	1	9	9	9	0.00184	0.176	GIDIHGVPYVINVTLPDEK	R	Q	0.95	3.75	0.443	0	1	0	2	2079.11	578	596	TRUE
WG2	080626_04	ATP-dependent RNA helicase DDX1	IPI00293655	ipi.HUMAN.v3.62.fasta	82415.1	1	13	14	14	0.00277	0.297	GIDIHGVPYVINVTLPDEK	R	Q	0.95	3.11	0.266	0	1	0	2	2079.11	578	596	TRUE
IGD2	080626_03	ATP-dependent RNA helicase DDX1	IPI00293655	ipi.HUMAN.v3.62.fasta	82415.1	1	9	9	9	0.00184	0.176	GSAFAIGSDGLCCQSR	R	E	0.95	4.03	0.478	1	0	0	2	1685.74	99	114	TRUE
WG2	080626_04	ATP-dependent RNA helicase DDX1	IPI00293655	ipi.HUMAN.v3.62.fasta	82415.1	1	13	14	14	0.00277	0.297	GSAFAIGSDGLCCQSR	R	E	0.95	4.28	0.568	1	0	0	2	1685.74	99	114	TRUE
IGD2	080626_03	ATP-dependent RNA helicase DDX1	IPI00293655	ipi.HUMAN.v3.62.fasta	82415.1	1	9	9	9	0.00184	0.176	HYYEVSCHDQGLCR	K	V	0.95	3.66	0.58	0	1	0	2	1823.76	133	146	TRUE
WG2	080626_04	ATP-dependent RNA helicase DDX1	IPI00293655	ipi.HUMAN.v3.62.fasta	82415.1	1	13	14	14	0.00277	0.297	HYYEVSCHDQGLCR	K	V	0.95	3.62	0.601	0	1	0	2	1823.76	133	146	TRUE
WG2	080626_04	ATP-dependent RNA helicase DDX1	IPI00293655	ipi.HUMAN.v3.62.fasta	82415.1	1	13	14	14	0.00277	0.297	IMHFPTWVDLKGEDSVPDTVHHVVVPVNPK	K	T	0.95	2.54	0.208	0	0	0	2	3392.75	422	451	TRUE
WG2	080626_04	ATP-dependent RNA helicase DDX1	IPI00293655	ipi.HUMAN.v3.62.fasta	82415.1	1	13	14	14	0.00277	0.297	MHNQIPQVTSDGKR	R	L	0.95	3.37	0.352	0	1	0	2	1610.81	387	400	TRUE
WG2	080626_04	ATP-dependent RNA helicase DDX1	IPI00293655	ipi.HUMAN.v3.62.fasta	82415.1	1	13	14	14	0.00277	0.297	TKIDCDNLEQYFIQQGGGPDKK	R	G	0.95	5.64	0.541	0	1	0	2	2554.22	515	536	TRUE
WG2	080626_04	ATP-dependent RNA helicase DDX3X	IPI00215637	ipi.HUMAN.v3.62.fasta	73227.7	1	4	4	4	0.00079	0.0861	DLLDLLVEAK	K	Q	0.95	2.41	0.221	1	0	0	2	1128.65	555	564	TRUE
WG2	080626_04	ATP-dependent RNA helicase DDX3X	IPI00215637	ipi.HUMAN.v3.62.fasta	73227.7	1	4	4	4	0.00079	0.0861	DREEALHQFR	R	S	0.95	2.18	0.239	0	1	0	2	1300.64	479	488	TRUE
WG2	080626_04	ATP-dependent RNA helicase DDX3X	IPI00215637	ipi.HUMAN.v3.62.fasta	73227.7	1	4	4	4	0.00079	0.0861	MLDMGFEPQIR	R	R	0.95	3.29	0.519	1	0	0	2	1336.64	352	362	FALSE	IPI00889541
WG2	080626_04	ATP-dependent RNA helicase DDX3X	IPI00215637	ipi.HUMAN.v3.62.fasta	73227.7	1	4	4	4	0.00079	0.0861	SFLLDLLNATGK	R	D	0.95	4.08	0.41	1	0	0	2	1291.73	429	440	TRUE
[truncated: 13,530 more rows]
