# Supplementary material for: Whole gel processing procedure for GeLC-MS/MS based proteomics
Source: Proteome Sci. 2013 Apr 23;11:17. doi: 10.1186/1477-5956-11-17 (PMC3656797; doi:10.1186/1477-5956-11-17)
Supplement: Additional file 4: Table 4 — Identified proteins in mouse tumor tissue IGD vs WG. [file 1477-5956-11-17-S4.xlsx]

## Sheet: mouse tumor tissue
Identified proteins in mouse tumor tissue lysate. Gel bands correspond to figure 2B and table 1
Gel slice 1			spectral counts			Gel slice 2			spectral counts			Gel slice 3			spectral counts			Gel slice 4			spectral counts			Gel slice 5			spectral counts			Gel slice 6			spectral counts
Identified Proteins (86)	Accession Number	Mr (kDa)	IGD	WG		Identified Proteins (121)	Accession Number	Mr (kDa)	IGD	WG		Identified Proteins (81)	Accession Number	Mr (kDa)	IGD	WG		Identified Proteins (114)	Accession Number	Mr (kDa)	IGD	WG		Identified Proteins (52)	Accession Number	Mr (kDa)	IGD	WG		Identified Proteins (62)	Accession Number	Mr (kDa)	IGD	WG
Isoform PLEC-1I of Plectin-1	IPI00229509	517	29	5		Serum albumin	IPI00131695	69	57	76		Annexin A1	IPI00230395	39	13	24		14-3-3 protein gamma	IPI00230707	28	14	23		similar to Cofilin-1	IPI00848816	19	5	18		Cellular retinoic acid-binding protein 1	IPI00230721	16	6	33
Annexin A2	IPI00468203	39	21	17		Heat shock cognate 71 kDa protein	IPI00323357	71	70	58		Glyceraldehyde-3-phosphate dehydrogenase	IPI00273646	36	7	13		Actin, cytoplasmic 1	IPI00110850	42	14	22		40S ribosomal protein S18	IPI00317590	18	6	17		11 kDa protein	IPI00329998	11	3	28
Talin-1	IPI00465786	270	18	8		Isoform A of Lamin-A/C	IPI00620256	74	38	35		Transaldolase	IPI00124692	37	13	7		14-3-3 protein zeta/delta	IPI00116498	28	13	24		Peptidyl-prolyl cis-trans isomerase	IPI00554989	18	3	15		Profilin-1	IPI00224740	15	3	21
L-lactate dehydrogenase A chain	IPI00319994	36	18	15		Isoform 1 of Heterogeneous nuclear ribonucleoprotein M	IPI00132443	78	28	27		Actin, cytoplasmic 1	IPI00110850	42	9	9		ADP/ATP translocase 2	IPI00127841	33	4	15		Transgelin-2	IPI00125778	22	5	11		Actin, cytoplasmic 1	IPI00110850	42	5	9
similar to Glyceraldehyde-3-phosphate dehydrogenase	IPI00271869	36	18	9		Plastin-2	IPI00118892	70	20	28		Fructose-bisphosphate aldolase A	IPI00221402	39	8	10		60S ribosomal protein L13	IPI00224505	24	7	10		Actin, cytoplasmic 1	IPI00110850	42	9	8		Hemoglobin subunit beta-2	IPI00316491	16	5	11
Isoform 3 of Heterogeneous nuclear ribonucleoproteins A2/B1	IPI00405058	32	15	10		Lamin-B1	IPI00230394	67	24	21		L-lactate dehydrogenase A chain	IPI00319994	36	10	7		L-lactate dehydrogenase A chain	IPI00319994	36	10	8		Putative RNA-binding protein 3	IPI00130883	17	5	9		cytochrome c oxidase, subunit Vb	IPI00116154	14	1	12
Col6a3 protein	IPI00830749	289	12	4		Isoform Long of Complement C3 (Fragment)	IPI00323624	186	19	18		Alpha-2-macroglobulin	IPI00624663	167	6	4		14-3-3 protein eta	IPI00227392	28	6	9		receptor accessory protein 5	IPI00315463	21	2	11		Thioredoxin	IPI00226993	12	3	10
Actin, cytoplasmic 1	IPI00110850	42	14	8		Polyadenylate-binding protein 1	IPI00124287	71	22	14		Serum albumin	IPI00131695	69	6	9		40S ribosomal protein S4, X isoform	IPI00331092	30	3	8		60S ribosomal protein L28	IPI00222547	16	2	7		Cytochrome c, somatic	IPI00222419	12	2	10
Ras GTPase-activating-like protein IQGAP1	IPI00467447	189	14	2		Annexin A6	IPI00554894	76	11	16		Elongation factor 1-alpha 1	IPI00307837	50	4	8		Keratin, type I cytoskeletal 17	IPI00230365	48	7	5		40S ribosomal protein S25	IPI00137735	14	5	6		Protein S100-A9	IPI00222556	13	1	10
Clathrin heavy chain 1	IPI00169916	192	12	4		heat shock protein 9	IPI00880839	73	18	12		Annexin A2	IPI00468203	39	7	7		Phosphoglycerate mutase 1	IPI00457898	29	4	9		sorting nexin 3	IPI00420136	19	2	5		Retinol-binding protein 1	IPI00225337	16	1	12
Isoform Pl-VDAC1 of Voltage-dependent anion-selective channel protein 1	IPI00122549	32	12	8		Transketolase	IPI00137409	68	13	13		Isoform 1 of Heterogeneous nuclear ribonucleoproteins A2/B1	IPI00828488	37	7	7		Prohibitin	IPI00133440	30	5	6		Protein ARMET	IPI00110350	20	0	4		Cytochrome c oxidase subunit 5A, mitochondrial	IPI00120719	16	1	9
Putative uncharacterized protein	IPI00553777	39	11	7		Isoform 1 of Heterogeneous nuclear ribonucleoprotein K	IPI00223253	51	3	17		Eukaryotic translation initiation factor 2 subunit 1	IPI00474446	36	5	6		Electron transfer flavoprotein subunit beta	IPI00121440	28	6	7		ADP-ribosylation factor 2	IPI00135730	21	0	6		Fatty acid-binding protein, epidermal	IPI00114162	15	1	12
Vigilin	IPI00123379	142	9	5		Serine protease inhibitor A3K	IPI00131830	47	8	15		Alcohol dehydrogenase [NADP+]	IPI00466128	37	5	4		Isoform 2 of Adenylate kinase 2, mitochondrial	IPI00269076	26	6	7		Eukaryotic translation initiation factor 5A-1	IPI00108125	17	4	4		Galectin-1	IPI00229517	15	0	12
Myosin-9	IPI00123181	226	9	2		Probable ATP-dependent RNA helicase DDX5	IPI00420363	69	9	12		Isoform 1 of SUMO-activating enzyme subunit 1	IPI00129105	39	3	8		Isoform 1 of 14-3-3 protein theta	IPI00408378	28	2	9		Nucleoside diphosphate kinase B	IPI00127417	17	0	8		NADH dehydrogenase [ubiquinone] 1 alpha subcomplex subunit 7	IPI00130322	13	1	7
Isoform 1 of Tenascin	IPI00403938	232	8	4		Isoform 1 of V-type proton ATPase catalytic subunit A	IPI00407692	68	11	10		LIM and SH3 domain protein 1	IPI00125091	30	2	7		Inositol monophosphatase	IPI00115085	30	4	7		Isoform 1 of Ubiquitin-conjugating enzyme E2 variant 1	IPI00113257	16	2	5		Protein transport protein Sec61 subunit beta	IPI00133030	10	5	5
Isoform 2 of ATP-dependent RNA helicase A	IPI00339468	150	8	3		Actin, cytoplasmic 1	IPI00110850	42	9	10		Vimentin	IPI00227299	54	5	4		Endoplasmic reticulum protein ERp29	IPI00118832	29	2	7		40S ribosomal protein S13	IPI00125901	17	2	5		Hemoglobin subunit alpha	IPI00469114	15	3	6
Bifunctional aminoacyl-tRNA synthetase	IPI00339916	170	8	4		Heat shock 70 kDa protein 1B	IPI00346073	70	11	8		Eukaryotic translation initiation factor 3 subunit I	IPI00269613	36	2	5		B-cell receptor-associated protein 31	IPI00230422	28	3	6		L-lactate dehydrogenase A chain	IPI00319994	36	4	3		40S ribosomal protein S12	IPI00225634	15	1	8
Coatomer subunit alpha	IPI00229834	138	7	3		L-lactate dehydrogenase A chain	IPI00319994	36	11	10		Isoform 1 of Isocitrate dehydrogenase [NAD] subunit alpha, mitochondrial	IPI00459725	40	3	5		Proteasome subunit alpha type-4	IPI00277001	29	2	6		sorting nexin 12 isoform 2	IPI00468902	20	1	4		SH3 domain-binding glutamic acid-rich-like protein	IPI00122265	13	1	6
Fibronectin	IPI00113539	272	7	3		Isoform 2 of Heterogeneous nuclear ribonucleoprotein Q	IPI00406118	63	7	8		Guanine nucleotide-binding protein G(i), alpha-2 subunit	IPI00228617	40	3	5		Histone H1.2	IPI00223713	21	4	7		Vimentin	IPI00227299	54	0	5		Histidine triad nucleotide-binding protein 1	IPI00108189	14	1	5
Eukaryotic translation initiation factor 3 subunit A	IPI00129276	162	5	4		Glycerol-3-phosphate dehydrogenase, mitochondrial	IPI00876084	81	7	6		Isoform 2 of RNA-binding protein Raly	IPI00130147	33	1	5		Elongation factor 1-alpha 1	IPI00307837	50	4	7		Serine carboxypeptidase 1	IPI00108371	51	2	3		Histone H2A.J	IPI00153400	14	1	6
Structural maintenance of chromosomes protein 3	IPI00132122	142	4	3		Liver carboxylesterase N	IPI00138342	61	7	6		Isoform 1 of Poly(rC)-binding protein 2	IPI00127707	38	3	3		40S ribosomal protein S8	IPI00466820	24	4	7		Small ubiquitin-related modifier 2	IPI00165706	11	2	4		Myeloperoxidase	IPI00113480	81	0	4
Hypoxia up-regulated protein 1	IPI00123342	111	4	2		Isoform HMW of Kininogen-1	IPI00114958	73	7	8		galactokinase 1	IPI00265025	42	3	4		Proteasome subunit alpha type-5	IPI00131407	26	5	5		40S ribosomal protein S17	IPI00465880	16	0	5		Cystatin-B	IPI00125931	11	0	8
Ceruloplasmin	IPI00117831	121	6	2		Putative uncharacterized protein	IPI00123292	74	7	4		Arpc1b protein	IPI00125143	41	5	2		Annexin A2	IPI00468203	39	4	4		Histone H3.2	IPI00230730	15	2	2		lectin, galactose binding, soluble 7	IPI00468187	15	0	6
Isoform M2 of Pyruvate kinase isozymes M1/M2	IPI00407130	58	6	2		Isoform 1 of Septin-9	IPI00457611	66	7	6		Isoform 1 of Heterogeneous nuclear ribonucleoprotein A3	IPI00269661	40	4	2		Proteasome activator complex subunit 1	IPI00124223	29	2	4		Integrin alpha-5	IPI00115976	115	1	3		Lysozyme C-2	IPI00107952	18	0	5
Serum albumin	IPI00131695	69	5	4		T-complex protein 1 subunit gamma	IPI00116283	61	4	7		Heterogeneous nuclear ribonucleoprotein A/B	IPI00117288	31	3	4		Serum amyloid P-component	IPI00309214	26	1	5		similar to Pr22 isoform 1	IPI00475138	17	1	4		Coactosin-like protein	IPI00132575	16	0	4
Collagen alpha-1(VI) chain	IPI00339885	108	4	4		Putative uncharacterized protein	IPI00653643	64	4	5		Calponin-3	IPI00119111	36	1	5		Chloride intracellular channel protein 1	IPI00130344	27	3	7		Signal sequence receptor, delta, isoform CRA_c	IPI00122346	19	1	4		Hemoglobin subunit beta-1	IPI00553333	16	3	3
Valyl-tRNA synthetase	IPI00130353	140	6	1		Acetoacetyl-CoA synthetase	IPI00135189	75	5	6		Stomatin-like protein 2	IPI00115117	38	3	3		Proteasome subunit alpha type-7	IPI00131406	28	1	8		Rho-related GTP-binding protein RhoG	IPI00116558	21	0	3		NADH dehydrogenase [ubiquinone] 1 alpha subcomplex subunit 6	IPI00133399	15	0	6
AHNAK nucleoprotein isoform 1	IPI00553798	604	7	0		Dolichyl-diphosphooligosaccharide--protein glycosyltransferase subunit 1	IPI00309035	69	6	7		Fructose-bisphosphate aldolase C	IPI00119458	39	3	3		Vimentin	IPI00227299	54	2	4		Actin-related protein 2/3 complex subunit 3	IPI00124829	21	0	3		NHP2-like protein 1	IPI00621272	14	0	6
Isoform 1 of Filamin-A	IPI00131138	281	6	0		Nucleolin	IPI00317794	77	5	8		fibrinogen, alpha polypeptide isoform 2	IPI00115522	61	2	3		Isoform Long of 14-3-3 protein beta/alpha	IPI00230682	28	5	5		Putative uncharacterized protein	IPI00117569	19	0	3		Elongation factor 1-alpha 2	IPI00119667	50	3	3
Myb-binding protein 1A	IPI00331361	152	5	2		78 kDa glucose-regulated protein	IPI00319992	72	8	7		Heat shock cognate 71 kDa protein	IPI00323357	71	2	4		Proteasome subunit alpha type-3	IPI00331644	28	4	5		Cold-inducible RNA-binding protein	IPI00121073	19	1	3		Prefoldin subunit 1	IPI00132485	14	0	4
Isoform 1 of Collagen alpha-1(XII) chain	IPI00121430	340	5	1		Ras GTPase-activating protein-binding protein 1	IPI00130095	52	6	6		BTB/POZ domain-containing protein KCTD12	IPI00421206	36	2	4		Proteasome subunit beta type-7	IPI00136483	30	4	5		60S ribosomal protein L27	IPI00122421	16	1	3		Transthyretin	IPI00127560	16	0	5
Sodium/potassium-transporting ATPase subunit alpha-1	IPI00311682	113	5	1		Phenylalanyl-tRNA synthetase beta chain	IPI00322828	66	7	6		Nucleophosmin	IPI00127415	33	2	2		Glyceraldehyde-3-phosphate dehydrogenase	IPI00273646	36	4	5		60S ribosomal protein L35	IPI00263879	15	1	3		40S ribosomal protein S15a	IPI00230660	15	0	4
Isoleucyl-tRNA synthetase, cytoplasmic	IPI00225201	144	4	1		Arginyl-tRNA synthetase, cytoplasmic	IPI00315488	76	5	8		39 kDa protein	IPI00130670	39	4	1		High mobility group protein B1	IPI00420261	25	2	4		similar to ribosomal protein L27A	IPI00461641	17	1	3		Histone H2B type 1-F/J/L	IPI00114642	14	0	5
40S ribosomal protein S3a	IPI00331345	30	4	4		Eukaryotic translation initiation factor 3 subunit L	IPI00463573	67	4	9		Isoform 1 of Core histone macro-H2A.1	IPI00137852	39	1	4		Phosphate carrier protein, mitochondrial	IPI00124771	40	1	4		Annexin A2	IPI00468203	39	3	1		Histone H3.2	IPI00230730	15	0	3
Prohibitin-2	IPI00321718	33	4	3		Apoptosis-inducing factor 1, mitochondrial	IPI00129577	67	7	6		Isoform 1 of Putative RNA-binding protein Luc7-like 2	IPI00380309	47	0	4		Tumor protein D52-like 2, isoform CRA_c	IPI00753310	22	3	4		Gamma-synuclein	IPI00271440	13	0	2		Cathepsin D	IPI00111013	45	0	3
Voltage-dependent anion-selective channel protein 2	IPI00122547	32	4	2		Hemopexin	IPI00128484	51	2	4		small inducible cytokine subfamily E, member 1	IPI00132194	35	1	4		Enoyl-CoA hydratase, mitochondrial	IPI00454049	31	1	4		Actin-related protein 2/3 complex subunit 4	IPI00138691	20	0	4		Annexin A2	IPI00468203	39	2	3
Electron transfer flavoprotein subunit alpha, mitochondrial	IPI00116753	35	3	2		GMP synthase [glutamine-hydrolyzing]	IPI00351252	77	6	6		Malate dehydrogenase, mitochondrial	IPI00323592	36	0	3		Ran-specific GTPase-activating protein (Fragment)	IPI00321978	24	2	6		Peptidyl-prolyl cis-trans isomerase B	IPI00135686	24	0	3		Coiled-coil domain-containing protein 56	IPI00135208	12	1	4
Tubulin alpha-1C chain	IPI00403810	50	4	2		Dihydropyrimidinase-related protein 2	IPI00114375	62	5	6		eukaryotic translation elongation factor 1 delta isoform a	IPI00118875	73	2	3		Glutathione S-transferase omega-1	IPI00114285	27	1	6		Activated RNA polymerase II transcriptional coactivator p15	IPI00225633	14	0	4		Prefoldin subunit 6	IPI00138238	14	0	4
fibulin 2 isoform b	IPI00830803	126	4	1		Succinate dehydrogenase [ubiquinone] flavoprotein subunit, mitochondrial	IPI00230351	73	5	6		Twinfilin-1	IPI00314844	40	2	2		Serum albumin	IPI00131695	69	1	7		Peptidyl-prolyl cis-trans isomerase-like 1	IPI00133229	18	0	3		Transcription elongation factor B polypeptide 1	IPI00323130	12	0	3
Collagen alpha-2(VI) chain	IPI00621027	110	2	0		Talin-1	IPI00465786	270	8	2		Isoform M2 of Pyruvate kinase isozymes M1/M2	IPI00407130	58	2	3		Keratin, type II cytoskeletal 6A	IPI00131368	59	4	4		Isoform Long of Eukaryotic translation initiation factor 4H	IPI00124742	27	1	2		Peptidyl-prolyl cis-trans isomerase NIMA-interacting 4	IPI00109696	14	0	4
Isoform 1 of Myoferlin	IPI00464223	233	6	0		Transforming growth factor-beta-induced protein ig-h3	IPI00122528	75	5	5		Putative uncharacterized protein	IPI00553777	39	3	2		Isoform 3 of Heterogeneous nuclear ribonucleoproteins A2/B1	IPI00405058	32	4	4		Keratin, type I cytoskeletal 18	IPI00311493	48	1	2		MCG67985	IPI00132347	14	0	4
rRNA 2'-O-methyltransferase fibrillarin	IPI00119581	34	3	2		EH-domain containing 4-KJR (Fragment)	IPI00318671	62	5	6		Isoform 1 of Septin-9	IPI00457611	66	3	1		Isoform M2 of Pyruvate kinase isozymes M1/M2	IPI00407130	58	3	4		Transthyretin	IPI00127560	16	0	2		Histone H2A.Z	IPI00331734	14	0	4
Integrin beta-1	IPI00132474	88	4	1		Phosphoglucomutase-2	IPI00338302	69	5	4		F-actin-capping protein subunit alpha-1	IPI00330063	33	1	2		Calcyclin-binding protein	IPI00115650	27	1	4		Actin-related protein 2/3 complex subunit 5-like protein	IPI00111117	17	0	2		Thioesterase superfamily member 2	IPI00132958	15	0	2
Serotransferrin	IPI00139788	77	4	1		Alkylglycerone phosphate synthase	IPI00223818	74	5	4		N-acetylneuraminate lyase	IPI00120989	35	1	3		Coiled-coil-helix-coiled-coil-helix domain-containing protein 3, mitochondrial	IPI00133562	26	3	2		myosin light chain, regulatory B-like	IPI00109044	20	0	3		Serum albumin	IPI00131695	69	0	3
Murinoglobulin-1	IPI00123223	165	3	1		Calpain-2 catalytic subunit	IPI00308938	80	4	5		Hepatoma-derived growth factor	IPI00313817	26	1	4		Putative uncharacterized protein	IPI00404590	19	2	6		Serum albumin	IPI00131695	69	0	3		V-type proton ATPase subunit G 1	IPI00133163	14	0	3
Aminopeptidase N	IPI00319509	110	3	1		Serotransferrin	IPI00139788	77	5	3		Delta-aminolevulinic acid dehydratase	IPI00112719	36	1	2		Chloride intracellular channel protein 4	IPI00135977	29	1	6		Prefoldin subunit 2	IPI00119545	17	0	3		39S ribosomal protein L41, mitochondrial	IPI00378520	15	0	3
Dctn1 protein	IPI00856365	140	5	0		Heat shock protein 75 kDa, mitochondrial	IPI00132762	80	3	7		Emerin	IPI00114401	29	2	2		Isoform BAG-1L of BAG family molecular chaperone regulator 1	IPI00310293	40	1	6		Isoform Mitochondrial of Peroxiredoxin-5, mitochondrial	IPI00129517	22	0	3		ribosomal protein S27a	IPI00470152	18	0	3
Protein flightless-1 homolog	IPI00467104	145	3	0		MCG18238	IPI00229080	83	3	5		Phosphoserine aminotransferase	IPI00115620	40	2	2		40S ribosomal protein S3	IPI00134599	27	1	6		Isoform 2 of Peptidyl-prolyl cis-trans isomerase H	IPI00133136	19	0	2		Cellular retinoic acid-binding protein 2	IPI00133687	16	0	2
60S acidic ribosomal protein P0	IPI00314950	34	2	2		Isoform M2 of Pyruvate kinase isozymes M1/M2	IPI00407130	58	3	5		Cathepsin Z	IPI00125220	34	2	2		Proteasome subunit alpha type-6	IPI00131845	27	2	4		Histone H2A.J	IPI00153400	14	0	2		Putative RNA-binding protein 3	IPI00130883	17	0	3
Malate dehydrogenase, mitochondrial	IPI00323592	36	2	2		Annexin A2	IPI00468203	39	3	7		Transcriptional activator protein Pur-beta	IPI00128867	34	2	2		Isoform 2 of F-actin-capping protein subunit beta	IPI00269481	31	2	3		Prothymosin alpha	IPI00224784	12	0	2		Lysosomal alpha-glucosidase	IPI00111960	106	0	2
Putative uncharacterized protein	IPI00318492	32	3	1		Nucleolar protein 58	IPI00463468	60	6	4		Poly(rC)-binding protein 1	IPI00128904	37	2	2		Carbonic anhydrase 2	IPI00121534	29	2	3		Protein BUD31 homolog	IPI00460253	12	0	2		15 kDa selenoprotein	IPI00112641	18	0	2
Ubiquitin-associated protein 2	IPI00457533	118	3	1		Nucleolar protein 56	IPI00318048	64	2	6		Isoform 1 of Glycerol-3-phosphate dehydrogenase 1-like protein	IPI00336807	38	1	2		14-3-3 protein epsilon	IPI00118384	29	1	5		Rpl12 protein (Fragment)	IPI00463634	23	0	2		39S ribosomal protein L27, mitochondrial	IPI00118227	16	0	2
Isoform 2 of Transcription elongation regulator 1	IPI00229485	122	2	1		Leukotriene A-4 hydrolase	IPI00229527	69	4	4		26S proteasome non-ATPase regulatory subunit 7	IPI00114667	37	2	1		Purine nucleoside phosphorylase	IPI00315452	32	0	4								Tax1-binding protein 3	IPI00119696	14	0	2
Structural maintenance of chromosomes protein 1A	IPI00123870	143	2	1		Calcium-binding mitochondrial carrier protein Aralar1	IPI00308162	75	4	4		MOSC domain-containing protein 2, mitochondrial	IPI00123276	38	1	3		Proteasome subunit beta type-10	IPI00316736	29	2	2								Cystatin-C	IPI00123744	16	0	2
40S ribosomal protein S6	IPI00113655	29	2	2		Plastin-3	IPI00115528	71	2	4		keratin complex 1, acidic, gene 10	IPI00755181	57	4	0		ADP/ATP translocase 1	IPI00115564	33	2	3								CDGSH iron sulfur domain-containing protein 1	IPI00128346	12	0	2
60S ribosomal protein L5	IPI00308706	34	3	1		WD repeat-containing protein 1	IPI00314748	66	2	3		Gamma-soluble NSF attachment protein	IPI00109870	35	1	2		U2 small nuclear ribonucleoprotein A'	IPI00170008	28	2	2								Vacuolar ATPase assembly integral membrane protein VMA21 homolog	IPI00132334	11	0	2
Keratin 15, isoform CRA_a	IPI00225378	49	3	0		Isoform 1 of Probable ATP-dependent RNA helicase DDX17	IPI00396797	72	4	2		Mitochondrial import inner membrane translocase subunit TIM50	IPI00111045	40	1	2		Proline synthetase co-transcribed bacterial homolog protein	IPI00131548	30	1	2								Isoform 1 of Heterogeneous nuclear ribonucleoprotein M	IPI00132443	78	0	2
Nuclear mitotic apparatus protein 1	IPI00263048	236	4	0		Endoplasmin	IPI00129526	92	3	4		5'-AMP-activated protein kinase subunit gamma-1	IPI00119930	38	1	2		Succinate dehydrogenase [ubiquinone] iron-sulfur subunit, mitochondrial	IPI00338536	32	1	3								Isoform SCPx of Non-specific lipid-transfer protein	IPI00134131	59	0	2
Filamin-B	IPI00663627	278	4	0		Elongation factor 1-alpha 2	IPI00119667	50	5	3		Isoform 2 of Transcription elongation factor A protein 1	IPI00121887	34	1	2		Ig kappa chain V-V region MOPC 21	IPI00137941	15	2	1								Transmembrane protein 93	IPI00315230	12	0	2
Protein Niban	IPI00113389	103	3	0		Isoform 3 of Heterogeneous nuclear ribonucleoproteins A2/B1	IPI00405058	32	5	3		Putative uncharacterized protein	IPI00122815	57	1	2		Carbonic anhydrase 1	IPI00230320	28	1	3								40S ribosomal protein S18	IPI00317590	18	0	2
EMILIN-2	IPI00284848	117	3	0		Eukaryotic translation initiation factor 3 subunit D	IPI00762774	64	4	2		Serine/threonine-protein phosphatase PP1-alpha catalytic subunit	IPI00130185	38	1	2		Acidic leucine-rich nuclear phosphoprotein 32 family member A	IPI00314736	29	1	4								Small nuclear ribonucleoprotein Sm D1	IPI00322749	13	0	2
Cytoplasmic dynein 1 heavy chain 1	IPI00119876	532	2	0		similar to Glyceraldehyde-3-phosphate dehydrogenase	IPI00271869	36	5	3		Protein SEC13 homolog	IPI00133920	36	1	2		Calpain small subunit 1	IPI00130992	28	1	4								High mobility group protein B1	IPI00420261	25	0	2
Isoform 2 of Spectrin alpha chain, brain	IPI00753793	282	2	0		Putative uncharacterized protein	IPI00553777	39	5	3		Isoform Long of Complement C3 (Fragment)	IPI00323624	186	1	2		Mitochondrial 2-oxoglutarate/malate carrier protein	IPI00230754	34	1	4
Serine/threonine-protein phosphatase 2A catalytic subunit beta isoform	IPI00111556	36	2	1		Isoform 1 of RNA-binding protein 39	IPI00127763	59	3	4		Keratin, type II cytoskeletal 2 oral	IPI00346834	63	1	2		78 kDa glucose-regulated protein	IPI00319992	72	1	3
Guanine nucleotide-binding protein G(I)/G(S)/G(T) subunit beta-2	IPI00162780	37	2	1		Elongation factor 2	IPI00466069	95	4	3		Haptoglobin	IPI00409148	39	1	2		Proteasome activator complex subunit 2	IPI00124225	27	1	5
Guanine nucleotide-binding protein subunit beta-2-like 1	IPI00317740	35	2	1		Transitional endoplasmic reticulum ATPase	IPI00622235	89	3	4		Isoform A of Lamin-A/C	IPI00620256	74	1	2		60S ribosomal protein L10a	IPI00127085	25	1	4
DNA-directed RNA polymerase II subunit RPB2	IPI00320034	134	2	1		Vesicle-fusing ATPase	IPI00656325	83	3	3		Transitional endoplasmic reticulum ATPase	IPI00622235	89	1	2		Isoform C of Lamin-A/C	IPI00400300	65	2	3
Xanthine dehydrogenase/oxidase	IPI00352984	147	2	1		Aminopeptidase B	IPI00122529	72	4	3		Farnesyl pyrophosphate synthetase	IPI00120457	41	2	1		Elongation factor 2	IPI00466069	95	2	3
complement component factor H	IPI00130010	141	1	2		Signal recognition particle 68 kDa protein	IPI00222977	71	2	2		V-type proton ATPase subunit d 1	IPI00313841	40	2	1		Keratin, type I cytoskeletal 18	IPI00311493	48	1	2
Microtubule-associated protein RP/EB family member 1	IPI00117896	30	2	0		Isoform 1 of U1 small nuclear ribonucleoprotein 70 kDa	IPI00625105	52	3	2		Protein kinase C delta-binding protein	IPI00126939	28	2	1		Heat shock protein HSP 90-alpha	IPI00330804	85	1	3
Isoform 2 of Spectrin beta chain, brain 1	IPI00121892	251	2	0		Dipeptidyl-peptidase 3	IPI00116134	83	4	2		Histone H1.4	IPI00223714	22	0	3		Chitinase-3-like protein 3	IPI00157508	44	1	2
Nucleophosmin	IPI00127415	33	2	0		Collapsin response mediator protein 4A	IPI00406447	74	2	5		Isoform 1 of Small glutamine-rich tetratricopeptide repeat-containing protein alpha	IPI00116331	34	0	3		Dihydropteridine reductase	IPI00459279	26	2	1
Fatty acid synthase	IPI00113223	272	2	0		Beta-glucuronidase	IPI00309230	74	3	0		60S acidic ribosomal protein P0	IPI00314950	34	0	2		Cathepsin K	IPI00316575	37	2	1
Basement membrane-specific heparan sulfate proteoglycan core protein	IPI00113824	398	2	0		Coronin-1B	IPI00124819	54	1	3		Serine/threonine-protein phosphatase 2A catalytic subunit beta isoform	IPI00111556	36	0	2		Keratin, type II cytoskeletal 5	IPI00139301	62	2	1
Elongation factor 1-alpha 2	IPI00119667	50	2	0		Interferon-induced guanylate-binding protein 2	IPI00323251	67	3	3		Aldose reductase-related protein 1	IPI00224181	36	0	2		Signal recognition particle receptor subunit beta	IPI00111271	30	1	4
Biglycan	IPI00123194	42	2	0		Fermitin family homolog 3	IPI00169731	76	2	3		Keratin, type I cytoskeletal 14	IPI00227140	53	2	0		hypothetical protein LOC666586	IPI00138892	15	1	4
Periplakin	IPI00129193	204	2	0		X-prolyl aminopeptidase (Aminopeptidase P) 1, soluble, isoform CRA_b	IPI00420231	75	3	2		L-lactate dehydrogenase B chain	IPI00229510	37	0	2		Ras suppressor protein 1, isoform CRA_b	IPI00331321	31	1	4
40S ribosomal protein S3	IPI00134599	27	2	0		Sorting nexin-2	IPI00109212	58	2	1		Isoform 2 of Arginine and glutamate-rich protein 1	IPI00230009	25	0	2		Alpha-enolase	IPI00462072	47	1	4
hypothetical protein LOC666586	IPI00138892	15	2	0		Alpha-actinin-4	IPI00118899	105	3	2		Keratin, type II cytoskeletal 1b	IPI00462140	61	2	0		14-3-3 protein sigma	IPI00118286	28	0	3
5-oxoprolinase	IPI00169473	138	2	0		Putative uncharacterized protein	IPI00272381	64	2	4		Moesin	IPI00110588	68	0	2		Cathepsin Z	IPI00125220	34	2	2
Isoform 2 of Cytoskeleton-associated protein 5	IPI00317134	219	2	0		Glucosamine--fructose-6-phosphate aminotransferase [isomerizing] 2	IPI00278312	77	3	2		MCG18238	IPI00229080	83	0	2		arginine/serine-rich splicing factor 6	IPI00310880	39	1	2
Isoform 1 of Proteasome-associated protein ECM29 homolog	IPI00321646	204	2	0		Isoform 2 of Nuclear protein localization protein 4 homolog	IPI00118766	64	3	2								Glutamate--cysteine ligase regulatory subunit	IPI00114329	31	2	1
Elongator complex protein 1	IPI00380780	150	2	0		protein disulfide isomerase associated 4	IPI00271951	72	3	3								triosephosphate isomerase 1	IPI00467833	32	1	2
Putative uncharacterized protein	IPI00606586	139	2	0		Vimentin	IPI00227299	54	1	4								Nitrilase homolog 2	IPI00119945	31	2	1
Transitional endoplasmic reticulum ATPase	IPI00622235	89	2	0		26S proteasome non-ATPase regulatory subunit 3	IPI00314439	61	0	5								N(G),N(G)-dimethylarginine dimethylaminohydrolase 2	IPI00336881	30	2	1
Alpha-2-macroglobulin	IPI00624663	167	2	0		Isoform 1 of Tyrosine-protein phosphatase non-receptor type 11	IPI00116554	68	3	2								hydroxyacyl glutathione hydrolase	IPI00115866	34	1	3
						RNA-binding protein FUS	IPI00117063	53	3	2								Latexin	IPI00331745	25	1	3
			86	56		Vigilin	IPI00123379	142	3	1								Isoform 4 of Microtubule-associated protein 4	IPI00406741	95	1	3
						Isoform Pl-VDAC1 of Voltage-dependent anion-selective channel protein 1	IPI00122549	32	2	2								similar to ribosomal protein S2 isoform 2	IPI00665910	28	1	3
						Splicing factor, proline- and glutamine-rich	IPI00129430	75	2	2								Annexin A1	IPI00230395	39	1	2
						Clathrin heavy chain 1	IPI00169916	192	2	2								Keratin, type II cytoskeletal 1	IPI00625729	66	1	3
						Lumican	IPI00313900	38	2	2								Putative uncharacterized protein	IPI00276926	34	1	3
						Keratin, type II cytoskeletal 1	IPI00625729	66	2	2								Protein disulfide-isomerase A3	IPI00230108	57	0	2
						Mitochondrial import receptor subunit TOM70	IPI00377728	68	2	1								Putative uncharacterized protein	IPI00113287	28	0	4
						Isoform 1 of Gelsolin	IPI00117167	86	2	1								Isoform 3 of Ribosome-binding protein 1	IPI00121149	173	1	2
						Bifunctional 3'-phosphoadenosine 5'-phosphosulfate synthetase 1	IPI00311335	71	1	2								Cell differentiation protein RCD1 homolog	IPI00123602	34	1	2
						Neutrophil cytosol factor 2	IPI00115653	59	2	1								Endoplasmin	IPI00129526	92	1	2
						UDP-N-acetylglucosamine 2-epimerase/N-acetylmannosamine kinase	IPI00331262	83	1	3								Phosphomannomutase 2	IPI00131228	28	1	2
						Polypeptide N-acetylgalactosaminyltransferase 1	IPI00117174	64	3	1								40S ribosomal protein S7	IPI00136984	22	1	2
						Keratin, type I cytoskeletal 14	IPI00227140	53	3	1								Isoform 1 of 60 kDa heat shock protein, mitochondrial	IPI00308885	61	1	2
						Isoform B2 of Lamin-B2	IPI00126191	67	2	1								Annexin A5	IPI00317309	36	1	2
						Isoform 1 of Syntaxin-binding protein 3	IPI00624098	68	0	3								Heat shock cognate 71 kDa protein	IPI00323357	71	1	2
						5'-nucleotidase	IPI00122257	64	0	4								Hemoglobin subunit beta-1	IPI00553333	16	1	2
						PDZ and LIM domain 5 isoform ENH1	IPI00653381	63	4	0								Putative uncharacterized protein	IPI00553777	39	1	2
						Isoform 1 of CTP synthase 2	IPI00112017	66	1	2								NADH dehydrogenase [ubiquinone] iron-sulfur protein 3, mitochondrial	IPI00121309	30	0	2
						Ubiquitin-like modifier-activating enzyme 1	IPI00123313	118	1	2								Ribosome maturation protein SBDS	IPI00136151	29	0	2
						Isoform 2 of Dynamin-1-like protein	IPI00172221	80	1	2								Vesicle-associated membrane protein-associated protein B	IPI00135655	27	0	3
						SNW domain-containing protein 1	IPI00317298	61	1	2								Cathepsin D	IPI00111013	45	0	2
						Isoform 1 of Syntaxin-binding protein 1	IPI00415402	68	1	2								Platelet-activating factor acetylhydrolase IB subunit beta	IPI00118821	26	0	2
						Isoform 2 of Periostin	IPI00120870	90	2	1								eukaryotic translation elongation factor 1 delta isoform a	IPI00118875	73	0	2
						60S acidic ribosomal protein P0	IPI00314950	34	2	1								Putative uncharacterized protein	IPI00122815	57	0	2
						Heat shock-related 70 kDa protein 2	IPI00331546	70	2	1								Splicing factor, arginine/serine-rich 9	IPI00132340	26	0	2
						Cytoplasmic dynein 1 heavy chain 1	IPI00119876	532	2	0								Histone H2A.J	IPI00153400	14	0	2
						Isoform 1 of Sec1 family domain-containing protein 1	IPI00224219	72	2	0								Isoform 2 of Heterogeneous nuclear ribonucleoprotein D0	IPI00230086	36	0	2
						Phosphoglucomutase-1	IPI00555140	62	0	3
						Isoform 1 of Eukaryotic translation initiation factor 2A	IPI00119806	64	0	3
						Bifunctional purine biosynthesis protein PURH	IPI00330303	64	0	2
						Lysosomal alpha-glucosidase	IPI00111960	106	0	2
						Nuclear RNA export factor 1	IPI00115588	70	2	0
						Putative uncharacterized protein	IPI00458583	88	0	2
						Ras GTPase-activating-like protein IQGAP1	IPI00467447	189	2	0
