# Supplementary material for: Whole gel processing procedure for GeLC-MS/MS based proteomics
Source: Proteome Sci. 2013 Apr 23;11:17. doi: 10.1186/1477-5956-11-17 (PMC3656797; doi:10.1186/1477-5956-11-17)
Supplement: Additional file 5: Table 5 — Identified peptides in mouse tumor tissue IGD vs WG. [file 1477-5956-11-17-S5.xlsx]

## Sheet: peptide report mousetumortissue
Identified peptides in mouse tumor tissue lysate IGD vs WG
Sample name	MS/MS sample name	Protein name	Protein accession numbers	Database sources	Protein molecular weight (Da)	Protein identification probability	Number of unique peptides	Number of unique spectra	Number of total spectra	Percentage of total spectra	Percentage sequence coverage	Peptide sequence	Previous amino acid	Next amino acid	Best Peptide identification probability	Best SEQUEST XCorr score	Best SEQUEST DCn score	Number of identified +2H spectra	Number of identified +3H spectra	Number of identified +4H spectra	Number of enzymatic termini	Calculated +1H Peptide Mass (AMU)	Peptide start index	Peptide stop index	Assigned	Other Proteins
IGD6	080611_30	11 kDa protein	IPI00329998,IPI00407339,IPI00621374,IPI00621789,IPI00623776,IPI00624840,IPI00624933,IPI00844736,IPI00874920,IPI00876005	ipi.MOUSE.v3.59.fasta	11632	0.998	2	2	3	0.00655	0.212	DAVTYTEHAK	R	R	0.95	2.59	0.371	2	0	0	2	1134.54	71	80	TRUE
WG6	080611_31	11 kDa protein	IPI00329998,IPI00407339,IPI00621374,IPI00621789,IPI00623776,IPI00624840,IPI00624933,IPI00844736,IPI00874920,IPI00876005	ipi.MOUSE.v3.59.fasta	11632	1	13	16	28	0.0206	0.615	DAVTYTEHAK	R	R	0.95	2.82	0.395	3	0	0	2	1134.54	71	80	TRUE
WG6	080611_31	11 kDa protein	IPI00329998,IPI00407339,IPI00621374,IPI00621789,IPI00623776,IPI00624840,IPI00624933,IPI00844736,IPI00874920,IPI00876005	ipi.MOUSE.v3.59.fasta	11632	1	13	16	28	0.0206	0.615	DAVTYTEHAKR	R	K	0.95	2.85	0.406	1	1	0	2	1290.64	71	81	TRUE
IGD6	080611_30	11 kDa protein	IPI00329998,IPI00407339,IPI00621374,IPI00621789,IPI00623776,IPI00624840,IPI00624933,IPI00844736,IPI00874920,IPI00876005	ipi.MOUSE.v3.59.fasta	11632	0.998	2	2	3	0.00655	0.212	DNIQGITKPAIR	R	R	0.95	2.43	0.376	1	0	0	2	1325.75	27	38	TRUE
WG6	080611_31	11 kDa protein	IPI00329998,IPI00407339,IPI00621374,IPI00621789,IPI00623776,IPI00624840,IPI00624933,IPI00844736,IPI00874920,IPI00876005	ipi.MOUSE.v3.59.fasta	11632	1	13	16	28	0.0206	0.615	DNIQGITKPAIR	R	R	0.95	2.82	0.371	4	1	0	2	1325.75	27	38	TRUE
WG6	080611_31	11 kDa protein	IPI00329998,IPI00407339,IPI00621374,IPI00621789,IPI00623776,IPI00624840,IPI00624933,IPI00844736,IPI00874920,IPI00876005	ipi.MOUSE.v3.59.fasta	11632	1	13	16	28	0.0206	0.615	DNIQGITKPAIRR	R	L	0.95	2.44	0.221	0	2	0	2	1481.85	27	39	TRUE
WG6	080611_31	11 kDa protein	IPI00329998,IPI00407339,IPI00621374,IPI00621789,IPI00623776,IPI00624840,IPI00624933,IPI00844736,IPI00874920,IPI00876005	ipi.MOUSE.v3.59.fasta	11632	1	13	16	28	0.0206	0.615	ISGLIYEETR	R	G	0.95	3.78	0.522	2	0	0	2	1180.62	49	58	TRUE
WG6	080611_31	11 kDa protein	IPI00329998,IPI00407339,IPI00621374,IPI00621789,IPI00623776,IPI00624840,IPI00624933,IPI00844736,IPI00874920,IPI00876005	ipi.MOUSE.v3.59.fasta	11632	1	13	16	28	0.0206	0.615	ISGLIYEETRGVLK	R	V	0.95	3.13	0.486	1	0	0	2	1577.89	49	62	TRUE
WG6	080611_31	11 kDa protein	IPI00329998,IPI00407339,IPI00621374,IPI00621789,IPI00623776,IPI00624840,IPI00624933,IPI00844736,IPI00874920,IPI00876005	ipi.MOUSE.v3.59.fasta	11632	1	13	16	28	0.0206	0.615	KTVTAMDVVYALK	R	R	0.95	3.65	0.467	1	0	0	2	1438.8	82	94	TRUE
WG6	080611_31	11 kDa protein	IPI00329998,IPI00407339,IPI00621374,IPI00621789,IPI00623776,IPI00624840,IPI00624933,IPI00844736,IPI00874920,IPI00876005	ipi.MOUSE.v3.59.fasta	11632	1	13	16	28	0.0206	0.615	KTVTAMDVVYALKR	R	Q	0.95	2.7	0.386	0	1	0	2	1594.9	82	95	TRUE
WG6	080611_31	11 kDa protein	IPI00329998,IPI00407339,IPI00621374,IPI00621789,IPI00623776,IPI00624840,IPI00624933,IPI00844736,IPI00874920,IPI00876005	ipi.MOUSE.v3.59.fasta	11632	1	13	16	28	0.0206	0.615	RISGLIYEETR	K	G	0.95	2.91	0.531	1	1	0	2	1336.72	48	58	TRUE
WG6	080611_31	11 kDa protein	IPI00329998,IPI00407339,IPI00621374,IPI00621789,IPI00623776,IPI00624840,IPI00624933,IPI00844736,IPI00874920,IPI00876005	ipi.MOUSE.v3.59.fasta	11632	1	13	16	28	0.0206	0.615	TVTAMDVVYALK	K	R	0.95	2.98	0.466	3	0	0	2	1326.7	83	94	TRUE
WG6	080611_31	11 kDa protein	IPI00329998,IPI00407339,IPI00621374,IPI00621789,IPI00623776,IPI00624840,IPI00624933,IPI00844736,IPI00874920,IPI00876005	ipi.MOUSE.v3.59.fasta	11632	1	13	16	28	0.0206	0.615	TVTAMDVVYALKR	K	Q	0.95	3.11	0.566	3	0	0	2	1466.8	83	95	TRUE
WG6	080611_31	11 kDa protein	IPI00329998,IPI00407339,IPI00621374,IPI00621789,IPI00623776,IPI00624840,IPI00624933,IPI00844736,IPI00874920,IPI00876005	ipi.MOUSE.v3.59.fasta	11632	1	13	16	28	0.0206	0.615	VFLENVIR	K	D	0.95	3.09	0.261	2	0	0	2	989.578	63	70	TRUE
WG6	080611_31	11 kDa protein	IPI00329998,IPI00407339,IPI00621374,IPI00621789,IPI00623776,IPI00624840,IPI00624933,IPI00844736,IPI00874920,IPI00876005	ipi.MOUSE.v3.59.fasta	11632	1	13	16	28	0.0206	0.615	VLRDNIQGITKPAIR	K	R	0.95	3.42	0.379	0	1	0	2	1694.01	24	38	TRUE
WG4	080611_27	14-3-3 protein epsilon	IPI00118384	ipi.MOUSE.v3.59.fasta	29175	1	4	4	5	0.00261	0.149	EAAENSLVAYK	K	A	0.95	2.81	0.416	2	0	0	2	1194.6	143	153	TRUE
WG4	080611_27	14-3-3 protein epsilon	IPI00118384	ipi.MOUSE.v3.59.fasta	29175	1	4	4	5	0.00261	0.149	KEAAENSLVAYK	R	A	0.95	2.94	0.391	0	1	0	2	1322.69	142	153	TRUE
WG4	080611_27	14-3-3 protein epsilon	IPI00118384	ipi.MOUSE.v3.59.fasta	29175	1	4	4	5	0.00261	0.149	LAEQAER	K	Y	0.95	2.43	0.179	1	0	0	2	816.421	13	19	FALSE	IPI00230707,IPI00118286,IPI00230682,IPI00116498,IPI00408378,IPI00227392,IPI00656269
WG4	080611_27	14-3-3 protein epsilon	IPI00118384	ipi.MOUSE.v3.59.fasta	29175	1	4	4	5	0.00261	0.149	NLLSVAYK	R	N	0.95	2.28	0.331	2	0	0	2	907.525	43	50	FALSE	IPI00230707,IPI00118286,IPI00230682,IPI00116498,IPI00408378,IPI00227392,IPI00656269
WG4	080611_27	14-3-3 protein epsilon	IPI00118384	ipi.MOUSE.v3.59.fasta	29175	1	4	4	5	0.00261	0.149	YLAEFATGNDR	R	K	0.95	2.63	0.364	1	0	0	2	1256.59	131	141	TRUE
WG4	080611_27	14-3-3 protein epsilon	IPI00118384	ipi.MOUSE.v3.59.fasta	29175	1	4	4	5	0.00261	0.149	YLAEFATGNDRK	R	E	0.95	2.83	0.355	1	0	0	2	1384.69	131	142	TRUE
IGD4	080611_26	14-3-3 protein eta	IPI00227392	ipi.MOUSE.v3.59.fasta	28212.6	1	5	6	6	0.00466	0.309	AVTELNEPLSNEDR	K	N	0.95	3.67	0.539	1	0	0	2	1586.77	29	42	TRUE
WG4	080611_27	14-3-3 protein eta	IPI00227392	ipi.MOUSE.v3.59.fasta	28212.6	1	6	7	9	0.00469	0.362	AVTELNEPLSNEDR	K	N	0.95	4.32	0.42	1	0	0	2	1586.77	29	42	TRUE
WG4	080611_27	14-3-3 protein eta	IPI00227392	ipi.MOUSE.v3.59.fasta	28212.6	1	6	7	9	0.00469	0.362	EHMQPTHPIR	K	L	0.95	2.66	0.408	1	1	0	2	1245.62	163	172	FALSE	IPI00230707
WG4	080611_27	14-3-3 protein eta	IPI00227392	ipi.MOUSE.v3.59.fasta	28212.6	1	6	7	9	0.00469	0.362	LAEQAER	R	Y	0.95	2.43	0.179	1	0	0	2	816.421	13	19	FALSE	IPI00118384,IPI00230707,IPI00118286,IPI00230682,IPI00116498,IPI00408378,IPI00656269
IGD4	080611_26	14-3-3 protein eta	IPI00227392	ipi.MOUSE.v3.59.fasta	28212.6	1	5	6	6	0.00466	0.309	LAEQAERYDDMASAMK	R	A	0.95	3.7	0.559	0	1	0	2	1860.81	13	28	TRUE
WG4	080611_27	14-3-3 protein eta	IPI00227392	ipi.MOUSE.v3.59.fasta	28212.6	1	6	7	9	0.00469	0.362	LAEQAERYDDMASAMK	R	A	0.95	4.1	0.527	0	3	0	2	1860.81	13	28	TRUE
IGD4	080611_26	14-3-3 protein eta	IPI00227392	ipi.MOUSE.v3.59.fasta	28212.6	1	5	6	6	0.00466	0.309	MKGDYYR	K	Y	0.95	1.92	0.361	1	0	0	2	948.424	126	132	FALSE	IPI00230707,IPI00118286,IPI00116498
WG4	080611_27	14-3-3 protein eta	IPI00227392	ipi.MOUSE.v3.59.fasta	28212.6	1	6	7	9	0.00469	0.362	NCNDFQYESK	K	V	0.95	3.12	0.522	1	0	0	2	1304.52	111	120	TRUE
IGD4	080611_26	14-3-3 protein eta	IPI00227392	ipi.MOUSE.v3.59.fasta	28212.6	1	5	6	6	0.00466	0.309	NLLSVAYK	R	N	0.95	2.46	0.433	2	0	0	2	907.525	43	50	FALSE	IPI00118384,IPI00230707,IPI00118286,IPI00230682,IPI00116498,IPI00408378,IPI00656269
WG4	080611_27	14-3-3 protein eta	IPI00227392	ipi.MOUSE.v3.59.fasta	28212.6	1	6	7	9	0.00469	0.362	NLLSVAYK	R	N	0.95	2.28	0.331	2	0	0	2	907.525	43	50	FALSE	IPI00118384,IPI00230707,IPI00118286,IPI00230682,IPI00116498,IPI00408378,IPI00656269
IGD4	080611_26	14-3-3 protein eta	IPI00227392	ipi.MOUSE.v3.59.fasta	28212.6	1	5	6	6	0.00466	0.309	NSVVEASEAAYK	K	E	0.95	4	0.497	1	0	0	2	1267.62	144	155	TRUE
WG4	080611_27	14-3-3 protein eta	IPI00227392	ipi.MOUSE.v3.59.fasta	28212.6	1	6	7	9	0.00469	0.362	NSVVEASEAAYK	K	E	0.95	4.17	0.476	1	0	0	2	1267.62	144	155	TRUE
IGD4	080611_26	14-3-3 protein eta	IPI00227392	ipi.MOUSE.v3.59.fasta	28212.6	1	5	6	6	0.00466	0.309	VISSIEQK	R	T	0.95	3.37	0.288	2	0	0	2	903.515	62	69	FALSE	IPI00230707,IPI00118286,IPI00230682,IPI00408378,IPI00656269
WG4	080611_27	14-3-3 protein eta	IPI00227392	ipi.MOUSE.v3.59.fasta	28212.6	1	6	7	9	0.00469	0.362	VISSIEQK	R	T	0.95	3.24	0.298	3	0	0	2	903.515	62	69	FALSE	IPI00230707,IPI00118286,IPI00230682,IPI00408378,IPI00656269
IGD4	080611_26	14-3-3 protein eta	IPI00227392	ipi.MOUSE.v3.59.fasta	28212.6	1	5	6	6	0.00466	0.309	YLAEVASGEK	R	K	0.95	2.8	0.344	1	0	0	2	1066.54	133	142	TRUE
WG4	080611_27	14-3-3 protein eta	IPI00227392	ipi.MOUSE.v3.59.fasta	28212.6	1	6	7	9	0.00469	0.362	YLAEVASGEK	R	K	0.95	2.94	0.344	1	0	0	2	1066.54	133	142	TRUE
IGD4	080611_26	14-3-3 protein eta	IPI00227392	ipi.MOUSE.v3.59.fasta	28212.6	1	5	6	6	0.00466	0.309	YLAEVASGEKK	R	N	0.95	2.95	0.363	1	1	0	2	1194.64	133	143	TRUE
WG4	080611_27	14-3-3 protein eta	IPI00227392	ipi.MOUSE.v3.59.fasta	28212.6	1	6	7	9	0.00469	0.362	YLAEVASGEKK	R	N	0.95	2.61	0.352	1	1	0	2	1194.64	133	143	TRUE
WG4	080611_27	14-3-3 protein gamma	IPI00230707	ipi.MOUSE.v3.59.fasta	28303.1	1	12	14	23	0.012	0.389	ATVVESSEK	R	A	0.95	2.51	0.406	1	0	0	2	949.484	144	152	TRUE
IGD4	080611_26	14-3-3 protein gamma	IPI00230707	ipi.MOUSE.v3.59.fasta	28303.1	1	9	9	14	0.0109	0.3	AYSEAHEISK	K	E	0.95	3.3	0.352	1	0	0	2	1134.54	153	162	TRUE
WG4	080611_27	14-3-3 protein gamma	IPI00230707	ipi.MOUSE.v3.59.fasta	28303.1	1	12	14	23	0.012	0.389	AYSEAHEISK	K	E	0.95	3.12	0.388	1	0	0	2	1134.54	153	162	TRUE
WG4	080611_27	14-3-3 protein gamma	IPI00230707	ipi.MOUSE.v3.59.fasta	28303.1	1	12	14	23	0.012	0.389	EHMQPTHPIR	K	L	0.95	2.66	0.408	1	1	0	2	1245.62	163	172	TRUE	IPI00227392
WG4	080611_27	14-3-3 protein gamma	IPI00230707	ipi.MOUSE.v3.59.fasta	28303.1	1	12	14	23	0.012	0.389	LAEQAER	R	Y	0.95	2.43	0.179	1	0	0	2	816.421	13	19	TRUE	IPI00118384,IPI00118286,IPI00230682,IPI00116498,IPI00408378,IPI00227392,IPI00656269
IGD4	080611_26	14-3-3 protein gamma	IPI00230707	ipi.MOUSE.v3.59.fasta	28303.1	1	9	9	14	0.0109	0.3	LAEQAERYDDMAAAMK	R	N	0.95	2.57	0.222	1	0	0	2	1844.82	13	28	TRUE	IPI00230682
WG4	080611_27	14-3-3 protein gamma	IPI00230707	ipi.MOUSE.v3.59.fasta	28303.1	1	12	14	23	0.012	0.389	LAEQAERYDDMAAAMK	R	N	0.95	3.09	0.494	2	1	0	2	1812.83	13	28	TRUE	IPI00230682
IGD4	080611_26	14-3-3 protein gamma	IPI00230707	ipi.MOUSE.v3.59.fasta	28303.1	1	9	9	14	0.0109	0.3	MKGDYYR	K	Y	0.95	1.92	0.361	1	0	0	2	948.424	126	132	TRUE	IPI00118286,IPI00116498,IPI00227392
WG4	080611_27	14-3-3 protein gamma	IPI00230707	ipi.MOUSE.v3.59.fasta	28303.1	1	12	14	23	0.012	0.389	NCSETQYESK	K	V	0.95	3.07	0.385	1	0	0	2	1245.51	111	120	TRUE
IGD4	080611_26	14-3-3 protein gamma	IPI00230707	ipi.MOUSE.v3.59.fasta	28303.1	1	9	9	14	0.0109	0.3	NLLSVAYK	R	N	0.95	2.46	0.433	2	0	0	2	907.525	43	50	TRUE	IPI00118384,IPI00118286,IPI00230682,IPI00116498,IPI00408378,IPI00227392,IPI00656269
WG4	080611_27	14-3-3 protein gamma	IPI00230707	ipi.MOUSE.v3.59.fasta	28303.1	1	12	14	23	0.012	0.389	NLLSVAYK	R	N	0.95	2.28	0.331	2	0	0	2	907.525	43	50	TRUE	IPI00118384,IPI00118286,IPI00230682,IPI00116498,IPI00408378,IPI00227392,IPI00656269
IGD4	080611_26	14-3-3 protein gamma	IPI00230707	ipi.MOUSE.v3.59.fasta	28303.1	1	9	9	14	0.0109	0.3	NVTELNEPLSNEER	K	N	0.95	4.48	0.564	2	0	0	2	1643.79	29	42	TRUE
WG4	080611_27	14-3-3 protein gamma	IPI00230707	ipi.MOUSE.v3.59.fasta	28303.1	1	12	14	23	0.012	0.389	NVTELNEPLSNEER	K	N	0.95	4.85	0.605	2	0	0	2	1643.79	29	42	TRUE
IGD4	080611_26	14-3-3 protein gamma	IPI00230707	ipi.MOUSE.v3.59.fasta	28303.1	1	9	9	14	0.0109	0.3	VISSIEQK	R	T	0.95	3.37	0.288	2	0	0	2	903.515	62	69	TRUE	IPI00118286,IPI00230682,IPI00408378,IPI00227392,IPI00656269
WG4	080611_27	14-3-3 protein gamma	IPI00230707	ipi.MOUSE.v3.59.fasta	28303.1	1	12	14	23	0.012	0.389	VISSIEQK	R	T	0.95	3.24	0.298	3	0	0	2	903.515	62	69	TRUE	IPI00118286,IPI00230682,IPI00408378,IPI00227392,IPI00656269
IGD4	080611_26	14-3-3 protein gamma	IPI00230707	ipi.MOUSE.v3.59.fasta	28303.1	1	9	9	14	0.0109	0.3	YDDMAAAMK	R	N	0.95	3.16	0.347	2	0	0	2	1015.42	20	28	TRUE	IPI00230682
WG4	080611_27	14-3-3 protein gamma	IPI00230707	ipi.MOUSE.v3.59.fasta	28303.1	1	12	14	23	0.012	0.389	YDDMAAAMK	R	N	0.95	2.97	0.381	3	0	0	2	1015.42	20	28	TRUE	IPI00230682
IGD4	080611_26	14-3-3 protein gamma	IPI00230707	ipi.MOUSE.v3.59.fasta	28303.1	1	9	9	14	0.0109	0.3	YLAEVATGEK	R	R	0.95	2.39	0.333	2	0	0	2	1080.56	133	142	TRUE
WG4	080611_27	14-3-3 protein gamma	IPI00230707	ipi.MOUSE.v3.59.fasta	28303.1	1	12	14	23	0.012	0.389	YLAEVATGEK	R	R	0.95	2.73	0.265	2	0	0	2	1080.56	133	142	TRUE
IGD4	080611_26	14-3-3 protein gamma	IPI00230707	ipi.MOUSE.v3.59.fasta	28303.1	1	9	9	14	0.0109	0.3	YLAEVATGEKR	R	A	0.95	2.57	0.427	1	0	0	2	1236.66	133	143	TRUE
WG4	080611_27	14-3-3 protein gamma	IPI00230707	ipi.MOUSE.v3.59.fasta	28303.1	1	12	14	23	0.012	0.389	YLAEVATGEKR	R	A	0.95	3.3	0.421	2	0	0	2	1236.66	133	143	TRUE
WG4	080611_27	14-3-3 protein sigma	IPI00118286	ipi.MOUSE.v3.59.fasta	27714	1	3	3	3	0.00156	0.23	LAEQAER	K	Y	0.95	2.43	0.179	1	0	0	2	816.421	12	18	FALSE	IPI00118384,IPI00230707,IPI00230682,IPI00116498,IPI00408378,IPI00227392,IPI00656269
WG4	080611_27	14-3-3 protein sigma	IPI00118286	ipi.MOUSE.v3.59.fasta	27714	1	3	3	3	0.00156	0.23	NLLSVAYK	R	N	0.95	2.28	0.331	2	0	0	2	907.525	42	49	FALSE	IPI00118384,IPI00230707,IPI00230682,IPI00116498,IPI00408378,IPI00227392,IPI00656269
WG4	080611_27	14-3-3 protein sigma	IPI00118286	ipi.MOUSE.v3.59.fasta	27714	1	3	3	3	0.00156	0.23	SNEEGSEEKGPEVK	K	E	0.95	3.23	0.427	1	0	0	2	1518.69	69	82	TRUE
WG4	080611_27	14-3-3 protein sigma	IPI00118286	ipi.MOUSE.v3.59.fasta	27714	1	3	3	3	0.00156	0.23	VLSSIEQK	R	S	0.95	3.24	0.298	3	0	0	2	903.515	61	68	FALSE	IPI00230707,IPI00230682,IPI00408378,IPI00227392,IPI00656269
WG4	080611_27	14-3-3 protein sigma	IPI00118286	ipi.MOUSE.v3.59.fasta	27714	1	3	3	3	0.00156	0.23	YEDMAAFMK	R	S	0.95	1.89	0.405	1	0	0	2	1105.47	19	27	TRUE
WG4	080611_27	14-3-3 protein sigma	IPI00118286	ipi.MOUSE.v3.59.fasta	27714	1	3	3	3	0.00156	0.23	YLAEVATGDDK	R	K	0.95	1.98	0.291	1	0	0	2	1181.57	130	140	TRUE
IGD4	080611_26	14-3-3 protein zeta/delta	IPI00116498	ipi.MOUSE.v3.59.fasta	27771.9	1	7	8	13	0.0101	0.314	EMQPTHPIR	K	L	0.95	2.56	0.297	2	0	0	2	1124.55	159	167	TRUE	IPI00230682,IPI00408378,IPI00656269
WG4	080611_27	14-3-3 protein zeta/delta	IPI00116498	ipi.MOUSE.v3.59.fasta	27771.9	1	10	13	24	0.0125	0.351	EMQPTHPIR	K	L	0.95	2.78	0.334	2	0	0	2	1108.56	159	167	TRUE	IPI00230682,IPI00408378,IPI00656269
IGD4	080611_26	14-3-3 protein zeta/delta	IPI00116498	ipi.MOUSE.v3.59.fasta	27771.9	1	7	8	13	0.0101	0.314	FLIPNASQPESK	K	V	0.95	3.24	0.436	2	0	0	2	1330.7	104	115	TRUE
WG4	080611_27	14-3-3 protein zeta/delta	IPI00116498	ipi.MOUSE.v3.59.fasta	27771.9	1	10	13	24	0.0125	0.351	FLIPNASQPESK	K	V	0.95	2.83	0.419	3	0	0	2	1330.7	104	115	TRUE
WG4	080611_27	14-3-3 protein zeta/delta	IPI00116498	ipi.MOUSE.v3.59.fasta	27771.9	1	10	13	24	0.0125	0.351	LAEQAER	K	Y	0.95	2.43	0.179	1	0	0	2	816.421	12	18	FALSE	IPI00118384,IPI00230707,IPI00118286,IPI00230682,IPI00408378,IPI00227392,IPI00656269
WG4	080611_27	14-3-3 protein zeta/delta	IPI00116498	ipi.MOUSE.v3.59.fasta	27771.9	1	10	13	24	0.0125	0.351	LAEQAERYDDMAACMK	K	S	0.95	4.07	0.469	0	3	0	2	1917.81	12	27	TRUE
IGD4	080611_26	14-3-3 protein zeta/delta	IPI00116498	ipi.MOUSE.v3.59.fasta	27771.9	1	7	8	13	0.0101	0.314	MKGDYYR	K	Y	0.95	1.92	0.361	1	0	0	2	948.424	121	127	FALSE	IPI00230707,IPI00118286,IPI00227392
IGD4	080611_26	14-3-3 protein zeta/delta	IPI00116498	ipi.MOUSE.v3.59.fasta	27771.9	1	7	8	13	0.0101	0.314	NLLSVAYK	R	N	0.95	2.46	0.433	2	0	0	2	907.525	42	49	FALSE	IPI00118384,IPI00230707,IPI00118286,IPI00230682,IPI00408378,IPI00227392,IPI00656269
WG4	080611_27	14-3-3 protein zeta/delta	IPI00116498	ipi.MOUSE.v3.59.fasta	27771.9	1	10	13	24	0.0125	0.351	NLLSVAYK	R	N	0.95	2.28	0.331	2	0	0	2	907.525	42	49	FALSE	IPI00118384,IPI00230707,IPI00118286,IPI00230682,IPI00408378,IPI00227392,IPI00656269
IGD4	080611_26	14-3-3 protein zeta/delta	IPI00116498	ipi.MOUSE.v3.59.fasta	27771.9	1	7	8	13	0.0101	0.314	SVTEQGAELSNEER	K	N	0.95	4.86	0.543	3	1	0	2	1548.71	28	41	TRUE
WG4	080611_27	14-3-3 protein zeta/delta	IPI00116498	ipi.MOUSE.v3.59.fasta	27771.9	1	10	13	24	0.0125	0.351	SVTEQGAELSNEER	K	N	0.95	5.1	0.504	3	1	0	2	1548.71	28	41	TRUE
IGD4	080611_26	14-3-3 protein zeta/delta	IPI00116498	ipi.MOUSE.v3.59.fasta	27771.9	1	7	8	13	0.0101	0.314	VVSSIEQK	R	T	0.95	2.76	0.322	1	0	0	2	889.499	61	68	TRUE
WG4	080611_27	14-3-3 protein zeta/delta	IPI00116498	ipi.MOUSE.v3.59.fasta	27771.9	1	10	13	24	0.0125	0.351	VVSSIEQK	R	T	0.95	3.2	0.297	1	0	0	2	889.499	61	68	TRUE
IGD4	080611_26	14-3-3 protein zeta/delta	IPI00116498	ipi.MOUSE.v3.59.fasta	27771.9	1	7	8	13	0.0101	0.314	VVSSIEQKTEGAEK	R	K	0.95	3.59	0.51	1	0	0	2	1504.79	61	74	TRUE
WG4	080611_27	14-3-3 protein zeta/delta	IPI00116498	ipi.MOUSE.v3.59.fasta	27771.9	1	10	13	24	0.0125	0.351	VVSSIEQKTEGAEK	R	K	0.95	3.21	0.47	1	0	0	2	1504.79	61	74	TRUE
IGD4	080611_26	14-3-3 protein zeta/delta	IPI00116498	ipi.MOUSE.v3.59.fasta	27771.9	1	7	8	13	0.0101	0.314	VVSSIEQKTEGAEKK	R	Q	0.95	2.47	0.268	0	1	0	2	1632.88	61	75	TRUE
WG4	080611_27	14-3-3 protein zeta/delta	IPI00116498	ipi.MOUSE.v3.59.fasta	27771.9	1	10	13	24	0.0125	0.351	VVSSIEQKTEGAEKK	R	Q	0.95	3.36	0.405	1	1	0	2	1632.88	61	75	TRUE
WG4	080611_27	14-3-3 protein zeta/delta	IPI00116498	ipi.MOUSE.v3.59.fasta	27771.9	1	10	13	24	0.0125	0.351	YDDMAACMK	R	S	0.95	2.51	0.633	4	0	0	2	1136.41	19	27	TRUE
WG4	080611_27	14-3-3 protein zeta/delta	IPI00116498	ipi.MOUSE.v3.59.fasta	27771.9	1	10	13	24	0.0125	0.351	YLAEVAAGDDK	R	K	0.95	2.75	0.286	1	0	0	2	1151.56	128	138	TRUE
IGD4	080611_26	14-3-3 protein zeta/delta	IPI00116498	ipi.MOUSE.v3.59.fasta	27771.9	1	7	8	13	0.0101	0.314	YLAEVAAGDDKK	R	G	0.95	3.04	0.346	2	0	0	2	1279.65	128	139	TRUE
WG4	080611_27	14-3-3 protein zeta/delta	IPI00116498	ipi.MOUSE.v3.59.fasta	27771.9	1	10	13	24	0.0125	0.351	YLAEVAAGDDKK	R	G	0.95	2.66	0.325	2	1	0	2	1279.65	128	139	TRUE
WG6	080611_31	15 kDa selenoprotein	IPI00112641	ipi.MOUSE.v3.59.fasta	17760.3	0.998	2	2	2	0.00147	0.111	AEFASEACR	G	E	0.95	2.45	0.295	1	0	0	1	1040.45	31	39	TRUE
WG6	080611_31	15 kDa selenoprotein	IPI00112641	ipi.MOUSE.v3.59.fasta	17760.3	0.998	2	2	2	0.00147	0.111	FPQVQAFVR	R	S	0.95	2.04	0.266	1	0	0	2	1091.6	98	106	TRUE
WG2	080611_23	26S proteasome non-ATPase regulatory subunit 3	IPI00314439,IPI00652694	ipi.MOUSE.v3.59.fasta	60701.3	1	5	5	5	0.00207	0.102	AVHGFFTSNNATR	K	D	0.95	2.7	0.297	0	1	0	2	1421.69	112	124	TRUE
WG2	080611_23	26S proteasome non-ATPase regulatory subunit 3	IPI00314439,IPI00652694	ipi.MOUSE.v3.59.fasta	60701.3	1	5	5	5	0.00207	0.102	FNQVLDQFGEK	K	F	0.95	3.09	0.297	1	0	0	2	1324.65	371	381	TRUE
WG2	080611_23	26S proteasome non-ATPase regulatory subunit 3	IPI00314439,IPI00652694	ipi.MOUSE.v3.59.fasta	60701.3	1	5	5	5	0.00207	0.102	LQLDSPEDAEFIVAK	K	A	0.95	3.95	0.482	1	0	0	2	1674.86	422	436	TRUE
WG2	080611_23	26S proteasome non-ATPase regulatory subunit 3	IPI00314439,IPI00652694	ipi.MOUSE.v3.59.fasta	60701.3	1	5	5	5	0.00207	0.102	MISLSYSR	R	I	0.95	2.5	0.321	1	0	0	2	956.487	405	412	TRUE
WG2	080611_23	26S proteasome non-ATPase regulatory subunit 3	IPI00314439,IPI00652694	ipi.MOUSE.v3.59.fasta	60701.3	1	5	5	5	0.00207	0.102	YLYYTGR	R	I	0.95	1.84	0.27	1	0	0	2	935.462	284	290	TRUE
IGD3	080611_24	26S proteasome non-ATPase regulatory subunit 7	IPI00114667	ipi.MOUSE.v3.59.fasta	36540	0.998	2	2	2	0.0023	0.0685	DIKDTTVGTLSQR	R	I	0.95	3.02	0.407	1	0	0	2	1433.76	178	190	TRUE
IGD3	080611_24	26S proteasome non-ATPase regulatory subunit 7	IPI00114667	ipi.MOUSE.v3.59.fasta	36540	0.998	2	2	2	0.0023	0.0685	ITNQVHGLK	R	G	0.95	2.72	0.339	1	0	0	2	1009.58	191	199	TRUE
IGD3	080611_24	39 kDa protein	IPI00130670,IPI00918973	ipi.MOUSE.v3.59.fasta	38514.4	1	3	4	4	0.00461	0.094	AATAAADFTAK	K	V	0.95	1.78	0.444	1	0	0	2	1037.53	74	84	TRUE
IGD3	080611_24	39 kDa protein	IPI00130670,IPI00918973	ipi.MOUSE.v3.59.fasta	38514.4	1	3	4	4	0.00461	0.094	GAVWGATLNK	K	D	0.95	2.39	0.422	1	0	0	2	1016.55	60	69	TRUE
IGD3	080611_24	39 kDa protein	IPI00130670,IPI00918973	ipi.MOUSE.v3.59.fasta	38514.4	1	3	4	4	0.00461	0.094	IYDLNKPEAEPK	R	E	0.95	2.45	0.331	1	1	0	2	1416.74	126	137	TRUE
WG6	080611_31	39S ribosomal protein L27, mitochondrial	IPI00118227	ipi.MOUSE.v3.59.fasta	15944.6	0.998	2	2	2	0.00147	0.162	NTEAVDLVTSLPK	K	G	0.95	4.19	0.483	1	0	0	2	1386.75	110	122	TRUE
WG6	080611_31	39S ribosomal protein L27, mitochondrial	IPI00118227	ipi.MOUSE.v3.59.fasta	15944.6	0.998	2	2	2	0.00147	0.162	YTKDVYVPNPK	R	N	0.95	3.04	0.379	1	0	0	2	1323.69	99	109	TRUE
WG6	080611_31	39S ribosomal protein L41, mitochondrial	IPI00378520	ipi.MOUSE.v3.59.fasta	15262.2	1	3	3	3	0.0022	0.215	APAGIDTPLTAK	R	A	0.95	2.44	0.468	1	0	0	2	1154.64	76	87	TRUE
WG6	080611_31	39S ribosomal protein L41, mitochondrial	IPI00378520	ipi.MOUSE.v3.59.fasta	15262.2	1	3	3	3	0.0022	0.215	LFQLYPK	K	N	0.95	2.7	0.1	1	0	0	2	908.524	125	131	TRUE
WG6	080611_31	39S ribosomal protein L41, mitochondrial	IPI00378520	ipi.MOUSE.v3.59.fasta	15262.2	1	3	3	3	0.0022	0.215	YGFEPTQEGK	K	L	0.95	2.42	0.295	1	0	0	2	1155.53	115	124	TRUE
WG6	080611_31	40S ribosomal protein S12	IPI00225634,IPI00473415,IPI00554850	ipi.MOUSE.v3.59.fasta	14514.8	1	6	6	8	0.00588	0.356	ESQAKDVIEEYFK	K	C	0.95	3.19	0.522	1	0	0	2	1585.77	117	129	TRUE
WG6	080611_31	40S ribosomal protein S12	IPI00225634,IPI00473415,IPI00554850	ipi.MOUSE.v3.59.fasta	14514.8	1	6	6	8	0.00588	0.356	KVVGCSCVVVK	R	D	0.95	3.3	0.385	1	0	0	2	1234.66	102	112	TRUE
WG6	080611_31	40S ribosomal protein S12	IPI00225634,IPI00473415,IPI00554850	ipi.MOUSE.v3.59.fasta	14514.8	1	6	6	8	0.00588	0.356	KVVGCSCVVVKDYGK	R	E	0.95	3.3	0.429	0	1	0	2	1697.87	102	116	TRUE
WG6	080611_31	40S ribosomal protein S12	IPI00225634,IPI00473415,IPI00554850	ipi.MOUSE.v3.59.fasta	14514.8	1	6	6	8	0.00588	0.356	LGEWVGLCK	K	I	0.95	3.08	0.475	2	0	0	2	1061.55	85	93	TRUE
WG6	080611_31	40S ribosomal protein S12	IPI00225634,IPI00473415,IPI00554850	ipi.MOUSE.v3.59.fasta	14514.8	1	6	6	8	0.00588	0.356	TALIHDGLAR	K	G	0.95	2.45	0.225	2	0	0	2	1066.6	24	33	TRUE
WG6	080611_31	40S ribosomal protein S12	IPI00225634,IPI00473415,IPI00554850	ipi.MOUSE.v3.59.fasta	14514.8	1	6	6	8	0.00588	0.356	VVGCSCVVVK	K	D	0.95	2.13	0.419	1	0	0	2	1106.57	103	112	TRUE
IGD5	080611_28	40S ribosomal protein S13	IPI00125901	ipi.MOUSE.v3.59.fasta	17223.3	0.998	2	2	2	0.00394	0.139	GLSQSALPYR	K	R	0.95	2.01	0.383	1	0	0	2	1091.58	10	19	TRUE
WG5	080611_29	40S ribosomal protein S13	IPI00125901	ipi.MOUSE.v3.59.fasta	17223.3	1	3	3	5	0.00437	0.219	GLSQSALPYR	K	R	0.95	2.54	0.436	2	0	0	2	1091.58	10	19	TRUE
WG5	080611_29	40S ribosomal protein S13	IPI00125901	ipi.MOUSE.v3.59.fasta	17223.3	1	3	3	5	0.00437	0.219	GLTPSQIGVILR	K	D	0.95	3.18	0.341	1	0	0	2	1253.76	44	55	TRUE
IGD5	080611_28	40S ribosomal protein S13	IPI00125901	ipi.MOUSE.v3.59.fasta	17223.3	0.998	2	2	2	0.00394	0.139	YESSTASALVA	K	-	0.95	1.89	0.326	1	0	0	2	1098.53	141	151	TRUE
WG5	080611_29	40S ribosomal protein S13	IPI00125901	ipi.MOUSE.v3.59.fasta	17223.3	1	3	3	5	0.00437	0.219	YESSTASALVA	K	-	0.95	2.17	0.468	2	0	0	2	1098.53	141	151	TRUE
WG6	080611_31	40S ribosomal protein S15a	IPI00230660,IPI00849417,IPI00857457	ipi.MOUSE.v3.59.fasta	12310.9	1	4	4	4	0.00294	0.269	FDVQLKDLEK	R	W	0.95	3.04	0.194	1	0	0	2	1234.67	79	88	TRUE
WG6	080611_31	40S ribosomal protein S15a	IPI00230660,IPI00849417,IPI00857457	ipi.MOUSE.v3.59.fasta	12310.9	1	4	4	4	0.00294	0.269	FLTVMMK	R	H	0.95	2.45	0.274	1	0	0	2	869.462	37	43	TRUE
WG6	080611_31	40S ribosomal protein S15a	IPI00230660,IPI00849417,IPI00857457	ipi.MOUSE.v3.59.fasta	12310.9	1	4	4	4	0.00294	0.269	MNVLADALK	R	S	0.95	2.57	0.208	1	0	0	2	974.534	4	12	TRUE
WG6	080611_31	40S ribosomal protein S15a	IPI00230660,IPI00849417,IPI00857457	ipi.MOUSE.v3.59.fasta	12310.9	1	4	4	4	0.00294	0.269	WQNNLLPSR	K	Q	0.95	2.47	0.374	1	0	0	2	1127.6	89	97	TRUE
WG5	080611_29	40S ribosomal protein S17	IPI00465880,IPI00755495,IPI00848900	ipi.MOUSE.v3.59.fasta	15832.8	1	3	4	5	0.00437	0.23	IAGYVTHLMK	E	R	0.95	2.97	0.476	2	0	0	2	1148.61	54	63	TRUE
WG5	080611_29	40S ribosomal protein S17	IPI00465880,IPI00755495,IPI00848900	ipi.MOUSE.v3.59.fasta	15832.8	1	3	4	5	0.00437	0.23	LGNDFHTNKR	R	V	0.95	3.16	0.21	1	1	0	2	1201.61	28	37	TRUE
WG5	080611_29	40S ribosomal protein S17	IPI00465880,IPI00755495,IPI00848900	ipi.MOUSE.v3.59.fasta	15832.8	1	3	4	5	0.00437	0.23	VCEEIAIIPSK	R	K	0.95	2.67	0.343	1	0	0	2	1258.67	38	48	TRUE
WG5	080611_29	40S ribosomal protein S18	IPI00317590,IPI00474174,IPI00620156,IPI00851049	ipi.MOUSE.v3.59.fasta	17749.3	1	10	12	17	0.0149	0.434	ADIDLTK	K	R	0.95	2.2	0.211	1	0	0	2	775.42	48	54	TRUE
IGD5	080611_28	40S ribosomal protein S18	IPI00317590,IPI00474174,IPI00620156,IPI00851049	ipi.MOUSE.v3.59.fasta	17749.3	1	4	4	6	0.0118	0.263	AGELTEDEVER	R	V	0.95	2.72	0.42	2	0	0	2	1247.58	56	66	TRUE
WG5	080611_29	40S ribosomal protein S18	IPI00317590,IPI00474174,IPI00620156,IPI00851049	ipi.MOUSE.v3.59.fasta	17749.3	1	10	12	17	0.0149	0.434	AGELTEDEVER	R	V	0.95	3.53	0.504	2	0	0	2	1247.58	56	66	TRUE
WG6	080611_31	40S ribosomal protein S18	IPI00317590,IPI00381655,IPI00474174,IPI00620156,IPI00669224,IPI00851049	ipi.MOUSE.v3.59.fasta	17749.3	0.998	2	2	2	0.00147	0.132	AGELTEDEVER	R	V	0.95	2.14	0.321	1	0	0	2	1247.58	56	66	TRUE
WG5	080611_29	40S ribosomal protein S18	IPI00317590,IPI00474174,IPI00620156,IPI00851049	ipi.MOUSE.v3.59.fasta	17749.3	1	10	12	17	0.0149	0.434	IAFAITAIK	K	G	0.95	2.57	0.14	1	0	0	2	947.592	26	34	TRUE
IGD5	080611_28	40S ribosomal protein S18	IPI00317590,IPI00474174,IPI00620156,IPI00851049	ipi.MOUSE.v3.59.fasta	17749.3	1	4	4	6	0.0118	0.263	KADIDLTK	R	R	0.95	3.16	0.297	1	0	0	2	903.515	47	54	TRUE
WG5	080611_29	40S ribosomal protein S18	IPI00317590,IPI00474174,IPI00620156,IPI00851049	ipi.MOUSE.v3.59.fasta	17749.3	1	10	12	17	0.0149	0.434	KADIDLTK	R	R	0.95	2.22	0.26	1	0	0	2	903.515	47	54	TRUE
WG5	080611_29	40S ribosomal protein S18	IPI00317590,IPI00474174,IPI00620156,IPI00851049	ipi.MOUSE.v3.59.fasta	17749.3	1	10	12	17	0.0149	0.434	KADIDLTKR	R	A	0.95	2.23	0.274	1	1	0	2	1059.62	47	55	TRUE
WG5	080611_29	40S ribosomal protein S18	IPI00317590,IPI00474174,IPI00620156,IPI00851049	ipi.MOUSE.v3.59.fasta	17749.3	1	10	12	17	0.0149	0.434	RAGELTEDEVER	K	V	0.95	4.59	0.406	1	1	0	2	1403.68	55	66	TRUE
IGD5	080611_28	40S ribosomal protein S18	IPI00317590,IPI00474174,IPI00620156,IPI00851049	ipi.MOUSE.v3.59.fasta	17749.3	1	4	4	6	0.0118	0.263	VITIMQNPR	R	Q	0.95	2.86	0.462	2	0	0	2	1087.59	67	75	TRUE
WG5	080611_29	40S ribosomal protein S18	IPI00317590,IPI00474174,IPI00620156,IPI00851049	ipi.MOUSE.v3.59.fasta	17749.3	1	10	12	17	0.0149	0.434	VITIMQNPR	R	Q	0.95	2.85	0.384	3	0	0	2	1087.59	67	75	TRUE
WG6	080611_31	40S ribosomal protein S18	IPI00317590,IPI00381655,IPI00474174,IPI00620156,IPI00669224,IPI00851049	ipi.MOUSE.v3.59.fasta	17749.3	0.998	2	2	2	0.00147	0.132	VITIMQNPR	R	Q	0.95	2.32	0.292	1	0	0	2	1087.59	67	75	TRUE
WG5	080611_29	40S ribosomal protein S18	IPI00317590,IPI00474174,IPI00620156,IPI00851049	ipi.MOUSE.v3.59.fasta	17749.3	1	10	12	17	0.0149	0.434	VLNTNIDGR	R	R	0.95	2.94	0.286	2	0	0	2	1001.54	15	23	TRUE
WG5	080611_29	40S ribosomal protein S18	IPI00317590,IPI00474174,IPI00620156,IPI00851049	ipi.MOUSE.v3.59.fasta	17749.3	1	10	12	17	0.0149	0.434	YAHVVLR	R	K	0.95	2.27	0.167	1	0	0	2	857.499	40	46	TRUE
IGD5	080611_28	40S ribosomal protein S18	IPI00317590,IPI00474174,IPI00620156,IPI00851049	ipi.MOUSE.v3.59.fasta	17749.3	1	4	4	6	0.0118	0.263	YSQVLANGLDNK	K	L	0.95	2.95	0.367	1	0	0	2	1321.67	95	106	TRUE
WG5	080611_29	40S ribosomal protein S18	IPI00317590,IPI00474174,IPI00620156,IPI00851049	ipi.MOUSE.v3.59.fasta	17749.3	1	10	12	17	0.0149	0.434	YSQVLANGLDNK	K	L	0.95	3.47	0.356	2	0	0	2	1321.67	95	106	TRUE
IGD5	080611_28	40S ribosomal protein S25	IPI00137735,IPI00848593	ipi.MOUSE.v3.59.fasta	12239.8	1	4	4	5	0.00986	0.32	AALQELLSK	R	G	0.95	2.83	0.245	1	0	0	2	972.572	70	78	TRUE
WG5	080611_29	40S ribosomal protein S25	IPI00137735,IPI00848593	ipi.MOUSE.v3.59.fasta	12239.8	1	4	4	6	0.00525	0.328	AALQELLSK	R	G	0.95	2.82	0.285	2	0	0	2	972.572	70	78	TRUE
IGD5	080611_28	40S ribosomal protein S25	IPI00137735,IPI00848593	ipi.MOUSE.v3.59.fasta	12239.8	1	4	4	5	0.00986	0.32	AQVIYTR	R	N	0.95	1.82	0.296	1	0	0	2	850.478	89	95	TRUE
WG5	080611_29	40S ribosomal protein S25	IPI00137735,IPI00848593	ipi.MOUSE.v3.59.fasta	12239.8	1	4	4	6	0.00525	0.328	ATYDKLCK	K	E	0.95	2.39	0.234	1	0	0	2	998.498	37	44	TRUE
IGD5	080611_28	40S ribosomal protein S25	IPI00137735,IPI00848593	ipi.MOUSE.v3.59.fasta	12239.8	1	4	4	5	0.00986	0.32	LITPAVVSER	K	L	0.95	2.59	0.433	2	0	0	2	1084.64	51	60	TRUE
WG5	080611_29	40S ribosomal protein S25	IPI00137735,IPI00848593	ipi.MOUSE.v3.59.fasta	12239.8	1	4	4	6	0.00525	0.328	LITPAVVSER	K	L	0.95	2.58	0.448	2	0	0	2	1084.64	51	60	TRUE
IGD5	080611_28	40S ribosomal protein S25	IPI00137735,IPI00848593	ipi.MOUSE.v3.59.fasta	12239.8	1	4	4	5	0.00986	0.32	NTKGGDAPAAGEDA	R	-	0.95	2.99	0.477	1	0	0	2	1273.57	96	109	TRUE
WG5	080611_29	40S ribosomal protein S25	IPI00137735,IPI00848593	ipi.MOUSE.v3.59.fasta	12239.8	1	4	4	6	0.00525	0.328	NTKGGDAPAAGEDA	R	-	0.95	2.99	0.537	1	0	0	2	1273.57	96	109	TRUE
WG4	080611_27	40S ribosomal protein S3	IPI00134599	ipi.MOUSE.v3.59.fasta	26674.5	1	5	5	6	0.00313	0.247	DEILPTTPISEQK	K	G	0.95	2.91	0.211	1	0	0	2	1470.77	215	227	TRUE
WG4	080611_27	40S ribosomal protein S3	IPI00134599	ipi.MOUSE.v3.59.fasta	26674.5	1	5	5	6	0.00313	0.247	ELAEDGYSGVEVR	R	V	0.95	3.35	0.487	1	0	0	2	1423.67	28	40	TRUE
IGD1	080611_20_080612175356	40S ribosomal protein S3	IPI00134599	ipi.MOUSE.v3.59.fasta	26674.5	0.998	2	2	2	0.000979	0.148	FGFPEGSVELYAEK	R	V	0.95	2.29	0.336	1	0	0	2	1572.76	77	90	TRUE
IGD1	080611_20_080612175356	40S ribosomal protein S3	IPI00134599	ipi.MOUSE.v3.59.fasta	26674.5	0.998	2	2	2	0.000979	0.148	FVDGLMIHSGDPVNYYVDTAVR	K	H	0.95	4.26	0.402	0	1	0	2	2468.19	152	173	TRUE
WG4	080611_27	40S ribosomal protein S3	IPI00134599	ipi.MOUSE.v3.59.fasta	26674.5	1	5	5	6	0.00313	0.247	GCEVVVSGK	K	L	0.95	2.47	0.282	1	0	0	2	934.466	133	141	TRUE
WG4	080611_27	40S ribosomal protein S3	IPI00134599	ipi.MOUSE.v3.59.fasta	26674.5	1	5	5	6	0.00313	0.247	GGKPEPPAMPQPVPTA	K	-	0.95	2.71	0.516	2	0	0	2	1589.8	228	243	TRUE
WG4	080611_27	40S ribosomal protein S3	IPI00134599	ipi.MOUSE.v3.59.fasta	26674.5	1	5	5	6	0.00313	0.247	TEIIILATR	R	T	0.95	2.54	0.401	1	0	0	2	1029.63	46	54	TRUE
WG1	080611_21	40S ribosomal protein S3a	IPI00331345,IPI00473521,IPI00679159	ipi.MOUSE.v3.59.fasta	29825.2	0.998	2	3	4	0.00451	0.0682	VFEVSLADLQNDEVAFR	R	K	0.95	4.59	0.564	2	1	0	2	1951.98	66	82	TRUE
WG1	080611_21	40S ribosomal protein S3a	IPI00331345,IPI00473521,IPI00679159	ipi.MOUSE.v3.59.fasta	29825.2	0.998	2	3	4	0.00451	0.0682	VFEVSLADLQNDEVAFRK	R	F	0.95	2.33	0.249	0	1	0	2	2080.07	66	83	TRUE
IGD4	080611_26	40S ribosomal protein S4, X isoform	IPI00331092	ipi.MOUSE.v3.59.fasta	29599.3	1	2	2	3	0.00233	0.0722	DANGNSFATR	K	L	0.95	2.97	0.52	2	0	0	2	1052.48	212	221	TRUE
WG4	080611_27	40S ribosomal protein S4, X isoform	IPI00331092	ipi.MOUSE.v3.59.fasta	29599.3	1	7	7	8	0.00417	0.251	DANGNSFATR	K	L	0.95	2.83	0.457	1	0	0	2	1052.48	212	221	TRUE
WG4	080611_27	40S ribosomal protein S4, X isoform	IPI00331092	ipi.MOUSE.v3.59.fasta	29599.3	1	7	7	8	0.00417	0.251	GIPHLVTHDAR	K	T	0.95	1.84	0.265	0	1	0	2	1215.66	135	145	TRUE
WG4	080611_27	40S ribosomal protein S4, X isoform	IPI00331092	ipi.MOUSE.v3.59.fasta	29599.3	1	7	7	8	0.00417	0.251	HPGSFDVVHVK	R	D	0.95	4.38	0.454	0	1	0	2	1221.64	201	211	TRUE
WG4	080611_27	40S ribosomal protein S4, X isoform	IPI00331092	ipi.MOUSE.v3.59.fasta	29599.3	1	7	7	8	0.00417	0.251	IGVITNR	R	E	0.95	2.31	0.31	1	0	0	2	772.468	192	198	TRUE
IGD4	080611_26	40S ribosomal protein S4, X isoform	IPI00331092	ipi.MOUSE.v3.59.fasta	29599.3	1	2	2	3	0.00233	0.0722	LSNIFVIGK	R	G	0.95	2.47	0.375	1	0	0	2	990.598	222	230	TRUE
WG4	080611_27	40S ribosomal protein S4, X isoform	IPI00331092	ipi.MOUSE.v3.59.fasta	29599.3	1	7	7	8	0.00417	0.251	LSNIFVIGK	R	G	0.95	3.03	0.444	2	0	0	2	990.598	222	230	TRUE
WG4	080611_27	40S ribosomal protein S4, X isoform	IPI00331092	ipi.MOUSE.v3.59.fasta	29599.3	1	7	7	8	0.00417	0.251	LTGVFAPR	K	P	0.95	1.93	0.246	1	0	0	1	860.499	23	30	TRUE
WG4	080611_27	40S ribosomal protein S4, X isoform	IPI00331092	ipi.MOUSE.v3.59.fasta	29599.3	1	7	7	8	0.00417	0.251	YALTGDEVKK	K	I	0.95	2.08	0.286	1	0	0	2	1123.6	54	63	TRUE
IGD1	080611_20_080612175356	40S ribosomal protein S6	IPI00113655,IPI00474622,IPI00928365	ipi.MOUSE.v3.59.fasta	28681.7	0.998	2	2	2	0.000979	0.129	GCIVDANLSVLNLVIVK	R	K	0.95	4.98	0.599	1	0	0	2	1827.04	99	115	TRUE
IGD1	080611_20_080612175356	40S ribosomal protein S6	IPI00113655,IPI00474622,IPI00928365	ipi.MOUSE.v3.59.fasta	28681.7	0.998	2	2	2	0.000979	0.129	MATEVAADALGEEWK	R	G	0.95	3.37	0.431	1	0	0	2	1620.76	32	46	TRUE
WG4	080611_27	40S ribosomal protein S7	IPI00136984,IPI00666161,IPI00850934	ipi.MOUSE.v3.59.fasta	22127.5	0.998	2	2	2	0.00104	0.0825	EIEVGGGR	K	K	0.95	2.09	0.224	1	0	0	2	816.421	50	57	TRUE
WG4	080611_27	40S ribosomal protein S7	IPI00136984,IPI00666161,IPI00850934	ipi.MOUSE.v3.59.fasta	22127.5	0.998	2	2	2	0.00104	0.0825	ELNITAAK	R	E	0.95	1.88	0.287	1	0	0	2	859.488	42	49	TRUE
IGD4	080611_26	40S ribosomal protein S8	IPI00466820	ipi.MOUSE.v3.59.fasta	24206.4	1	3	3	4	0.00311	0.159	ADGYVLEGK	R	E	0.95	2.31	0.445	2	0	0	2	951.478	185	193	TRUE
WG4	080611_27	40S ribosomal protein S8	IPI00466820	ipi.MOUSE.v3.59.fasta	24206.4	1	4	4	7	0.00365	0.212	ADGYVLEGK	R	E	0.95	2.85	0.398	2	0	0	2	951.478	185	193	TRUE
IGD4	080611_26	40S ribosomal protein S8	IPI00466820	ipi.MOUSE.v3.59.fasta	24206.4	1	3	3	4	0.00311	0.159	ISSLLEEQFQQGK	K	L	0.95	3.78	0.475	1	0	0	2	1506.78	158	170	TRUE
WG4	080611_27	40S ribosomal protein S8	IPI00466820	ipi.MOUSE.v3.59.fasta	24206.4	1	4	4	7	0.00365	0.212	ISSLLEEQFQQGK	K	L	0.95	3.99	0.471	2	0	0	2	1506.78	158	170	TRUE
IGD4	080611_26	40S ribosomal protein S8	IPI00466820	ipi.MOUSE.v3.59.fasta	24206.4	1	3	3	4	0.00311	0.159	LTPEEEEILNK	K	K	0.95	2.39	0.337	1	0	0	2	1314.68	129	139	TRUE
WG4	080611_27	40S ribosomal protein S8	IPI00466820	ipi.MOUSE.v3.59.fasta	24206.4	1	4	4	7	0.00365	0.212	LTPEEEEILNK	K	K	0.95	2.77	0.456	2	0	0	2	1314.68	129	139	TRUE
WG4	080611_27	40S ribosomal protein S8	IPI00466820	ipi.MOUSE.v3.59.fasta	24206.4	1	4	4	7	0.00365	0.212	YELGRPAANTK	K	I	0.95	2.27	0.433	1	0	0	2	1219.64	27	37	TRUE
WG3	080611_25	5'-AMP-activated protein kinase subunit gamma-1	IPI00119930	ipi.MOUSE.v3.59.fasta	37520.8	0.998	2	2	2	0.00156	0.0636	TYNNLDVSVTK	K	A	0.95	2.52	0.503	1	0	0	2	1253.64	253	263	TRUE
WG3	080611_25	5'-AMP-activated protein kinase subunit gamma-1	IPI00119930	ipi.MOUSE.v3.59.fasta	37520.8	0.998	2	2	2	0.00156	0.0636	VSALPVVDEK	R	G	0.95	3.05	0.342	1	0	0	2	1056.59	224	233	TRUE
WG2	080611_23	5'-nucleotidase	IPI00122257,IPI00459752	ipi.MOUSE.v3.59.fasta	63865.6	1	4	4	4	0.00165	0.0747	ADINQWR	K	I	0.95	2.46	0.17	1	0	0	2	902.448	324	330	TRUE
WG2	080611_23	5'-nucleotidase	IPI00122257,IPI00459752	ipi.MOUSE.v3.59.fasta	63865.6	1	4	4	4	0.00165	0.0747	QVPVVQAYAFGK	R	Y	0.95	2.64	0.494	1	0	0	2	1306.72	276	287	TRUE
WG2	080611_23	5'-nucleotidase	IPI00122257,IPI00459752	ipi.MOUSE.v3.59.fasta	63865.6	1	4	4	4	0.00165	0.0747	TIVYLDGSTQTCR	R	F	0.95	3.23	0.495	1	0	0	2	1513.73	344	356	TRUE
WG2	080611_23	5'-nucleotidase	IPI00122257,IPI00459752	ipi.MOUSE.v3.59.fasta	63865.6	1	4	4	4	0.00165	0.0747	YPFIVTADDGR	K	Q	0.95	2.47	0.366	1	0	0	2	1253.62	265	275	TRUE
IGD1	080611_20_080612175356	5-oxoprolinase	IPI00169473	ipi.MOUSE.v3.59.fasta	137611	0.998	2	2	2	0.000979	0.0163	AGDFGAAFVER	R	Y	0.95	1.9	0.285	1	0	0	2	1139.55	605	615	TRUE
IGD1	080611_20_080612175356	5-oxoprolinase	IPI00169473	ipi.MOUSE.v3.59.fasta	137611	0.998	2	2	2	0.000979	0.0163	SGLQLEETSK	R	I	0.95	2.22	0.293	1	0	0	2	1091.56	642	651	TRUE
WG3	080611_25	60S acidic ribosomal protein P0	IPI00314950,IPI00626366,IPI00626504,IPI00752782	ipi.MOUSE.v3.59.fasta	16057.4	0.999	2	2	2	0.00156	0.0726	CFIVGADNVGSK	K	Q	0.95	2.6	0.39	1	0	0	2	1266.61	27	38	TRUE
WG3	080611_25	60S acidic ribosomal protein P0	IPI00314950,IPI00626366,IPI00626504,IPI00752782	ipi.MOUSE.v3.59.fasta	16057.4	0.999	2	2	2	0.00156	0.0726	GHLENNPALEK	R	L	0.95	2.39	0.327	1	0	0	2	1221.62	67	77	TRUE
IGD1	080611_20_080612175356	60S acidic ribosomal protein P0	IPI00314950,IPI00626366	ipi.MOUSE.v3.59.fasta	34217.5	0.998	2	2	2	0.000979	0.0789	GTIEILSDVQLIK	S	T	0.95	4.06	0.466	1	0	0	2	1428.83	150	162	TRUE
IGD2	080611_22	60S acidic ribosomal protein P0	IPI00314950,IPI00626366	ipi.MOUSE.v3.59.fasta	34217.5	0.998	2	2	2	0.000755	0.0789	GTIEILSDVQLIK	S	T	0.95	3.94	0.485	1	0	0	2	1428.83	150	162	TRUE
WG1	080611_21	60S acidic ribosomal protein P0	IPI00314950,IPI00626366	ipi.MOUSE.v3.59.fasta	34217.5	0.998	2	2	2	0.00225	0.0789	GTIEILSDVQLIK	S	T	0.95	3.93	0.432	1	0	0	2	1428.83	150	162	TRUE
IGD1	080611_20_080612175356	60S acidic ribosomal protein P0	IPI00314950,IPI00626366	ipi.MOUSE.v3.59.fasta	34217.5	0.998	2	2	2	0.000979	0.0789	TSFFQALGITTK	K	I	0.95	3.02	0.545	1	0	0	2	1313.71	135	146	TRUE
IGD2	080611_22	60S acidic ribosomal protein P0	IPI00314950,IPI00626366	ipi.MOUSE.v3.59.fasta	34217.5	0.998	2	2	2	0.000755	0.0789	TSFFQALGITTK	K	I	0.95	3.18	0.536	1	0	0	2	1313.71	135	146	TRUE
WG1	080611_21	60S acidic ribosomal protein P0	IPI00314950,IPI00626366	ipi.MOUSE.v3.59.fasta	34217.5	0.998	2	2	2	0.00225	0.0789	TSFFQALGITTK	K	I	0.95	3.21	0.497	1	0	0	2	1313.71	135	146	TRUE
WG4	080611_27	60S ribosomal protein L10a	IPI00127085,IPI00849927	ipi.MOUSE.v3.59.fasta	24832	1	3	3	4	0.00209	0.0922	DTLYEAVR	R	E	0.95	2.26	0.33	2	0	0	2	966.489	8	15	TRUE
WG4	080611_27	60S ribosomal protein L10a	IPI00127085,IPI00849927	ipi.MOUSE.v3.59.fasta	24832	1	3	3	4	0.00209	0.0922	VDEVKSTIK	K	F	0.95	2.22	0.204	1	0	0	2	1018.58	148	156	TRUE
WG4	080611_27	60S ribosomal protein L10a	IPI00127085,IPI00849927	ipi.MOUSE.v3.59.fasta	24832	1	3	3	4	0.00209	0.0922	VSRDTLYEAVR	K	E	0.95	2.31	0.328	1	0	0	2	1308.69	5	15	TRUE
WG4	080611_27	60S ribosomal protein L13	IPI00224505	ipi.MOUSE.v3.59.fasta	24306.4	1	7	8	10	0.00521	0.294	GFSLEELR	R	V	0.95	2.29	0.236	1	0	0	2	950.494	75	82	TRUE
IGD4	080611_26	60S ribosomal protein L13	IPI00224505	ipi.MOUSE.v3.59.fasta	24306.4	1	5	6	7	0.00543	0.218	LATQLTGPVMPIR	K	N	0.95	2.72	0.336	1	0	0	2	1412.79	146	158	TRUE
WG4	080611_27	60S ribosomal protein L13	IPI00224505	ipi.MOUSE.v3.59.fasta	24306.4	1	7	8	10	0.00521	0.294	LATQLTGPVMPIR	K	N	0.95	3.13	0.48	1	0	0	2	1412.79	146	158	TRUE
IGD4	080611_26	60S ribosomal protein L13	IPI00224505	ipi.MOUSE.v3.59.fasta	24306.4	1	5	6	7	0.00543	0.218	NKSTESLQANVQR	R	L	0.95	3.26	0.225	1	1	0	2	1474.76	104	116	TRUE
WG4	080611_27	60S ribosomal protein L13	IPI00224505	ipi.MOUSE.v3.59.fasta	24306.4	1	7	8	10	0.00521	0.294	NKSTESLQANVQR	R	L	0.95	3.79	0.415	1	1	0	2	1474.76	104	116	TRUE
WG4	080611_27	60S ribosomal protein L13	IPI00224505	ipi.MOUSE.v3.59.fasta	24306.4	1	7	8	10	0.00521	0.294	SKLILFPR	R	K	0.95	2.39	0.256	1	0	0	2	973.619	122	129	TRUE
IGD4	080611_26	60S ribosomal protein L13	IPI00224505	ipi.MOUSE.v3.59.fasta	24306.4	1	5	6	7	0.00543	0.218	STESLQANVQR	K	L	0.95	3.43	0.448	2	0	0	2	1232.62	106	116	TRUE
WG4	080611_27	60S ribosomal protein L13	IPI00224505	ipi.MOUSE.v3.59.fasta	24306.4	1	7	8	10	0.00521	0.294	STESLQANVQR	K	L	0.95	3.66	0.415	2	0	0	2	1232.62	106	116	TRUE
IGD4	080611_26	60S ribosomal protein L13	IPI00224505	ipi.MOUSE.v3.59.fasta	24306.4	1	5	6	7	0.00543	0.218	VDTWFNQPAR	R	K	0.95	3.14	0.429	1	0	0	2	1233.6	22	31	TRUE
WG4	080611_27	60S ribosomal protein L13	IPI00224505	ipi.MOUSE.v3.59.fasta	24306.4	1	7	8	10	0.00521	0.294	VDTWFNQPAR	R	K	0.95	3.65	0.427	2	0	0	2	1233.6	22	31	TRUE
IGD4	080611_26	60S ribosomal protein L13	IPI00224505	ipi.MOUSE.v3.59.fasta	24306.4	1	5	6	7	0.00543	0.218	VITEEEKNFK	R	A	0.95	2.53	0.324	1	0	0	2	1236.65	168	177	TRUE
WG4	080611_27	60S ribosomal protein L13	IPI00224505	ipi.MOUSE.v3.59.fasta	24306.4	1	7	8	10	0.00521	0.294	VITEEEKNFK	R	A	0.95	2.62	0.294	1	0	0	2	1236.65	168	177	TRUE
WG5	080611_29	60S ribosomal protein L27	IPI00122421,IPI00623893	ipi.MOUSE.v3.59.fasta	15798.4	1	3	3	3	0.00262	0.169	VKFEER	K	Y	0.95	2.06	0.21	1	0	0	2	807.436	116	121	TRUE
WG5	080611_29	60S ribosomal protein L27	IPI00122421,IPI00623893	ipi.MOUSE.v3.59.fasta	15798.4	1	3	3	3	0.00262	0.169	VVLVLAGR	K	Y	0.95	1.71	0.396	1	0	0	2	826.551	10	17	TRUE
WG5	080611_29	60S ribosomal protein L27	IPI00122421,IPI00623893	ipi.MOUSE.v3.59.fasta	15798.4	1	3	3	3	0.00262	0.169	YSVDIPLDK	R	T	0.95	2.5	0.457	1	0	0	2	1049.55	85	93	TRUE
WG5	080611_29	60S ribosomal protein L28	IPI00222547,IPI00473429,IPI00620288	ipi.MOUSE.v3.59.fasta	15680.6	1	6	7	7	0.00612	0.292	KPATSYVR	R	T	0.95	2.22	0.42	1	0	0	2	921.515	72	79	TRUE
WG5	080611_29	60S ribosomal protein L28	IPI00222547,IPI00473429,IPI00620288	ipi.MOUSE.v3.59.fasta	15680.6	1	6	7	7	0.00612	0.292	KTVGVEPAADGK	R	G	0.95	3.48	0.479	1	0	0	2	1171.63	47	58	TRUE
IGD5	080611_28	60S ribosomal protein L28	IPI00222547,IPI00473429,IPI00620288	ipi.MOUSE.v3.59.fasta	15680.6	1	2	2	2	0.00394	0.0949	NKQTYSTEPNNLK	R	A	0.95	4.17	0.563	1	0	0	2	1536.77	21	33	TRUE
WG5	080611_29	60S ribosomal protein L28	IPI00222547,IPI00473429,IPI00620288	ipi.MOUSE.v3.59.fasta	15680.6	1	6	7	7	0.00612	0.292	NKQTYSTEPNNLK	R	A	0.95	4.52	0.466	1	1	0	2	1536.77	21	33	TRUE
IGD5	080611_28	60S ribosomal protein L28	IPI00222547,IPI00473429,IPI00620288	ipi.MOUSE.v3.59.fasta	15680.6	1	2	2	2	0.00394	0.0949	QTYSTEPNNLK	K	A	0.95	2.56	0.403	1	0	0	2	1294.63	23	33	TRUE
WG5	080611_29	60S ribosomal protein L28	IPI00222547,IPI00473429,IPI00620288	ipi.MOUSE.v3.59.fasta	15680.6	1	6	7	7	0.00612	0.292	QTYSTEPNNLK	K	A	0.95	2.82	0.414	1	0	0	2	1294.63	23	33	TRUE
WG5	080611_29	60S ribosomal protein L28	IPI00222547,IPI00473429,IPI00620288	ipi.MOUSE.v3.59.fasta	15680.6	1	6	7	7	0.00612	0.292	TVGVEPAADGK	K	G	0.95	2.29	0.205	1	0	0	2	1043.54	48	58	TRUE
WG5	080611_29	60S ribosomal protein L28	IPI00222547,IPI00473429,IPI00620288	ipi.MOUSE.v3.59.fasta	15680.6	1	6	7	7	0.00612	0.292	YNGLIHRK	R	T	0.95	2.63	0.406	1	0	0	2	1000.57	40	47	TRUE
WG5	080611_29	60S ribosomal protein L35	IPI00263879	ipi.MOUSE.v3.59.fasta	14553.6	0.998	2	2	3	0.00262	0.154	VLTVINQTQK	R	E	0.95	2.78	0.448	2	0	0	2	1143.67	57	66	TRUE
WG5	080611_29	60S ribosomal protein L35	IPI00263879	ipi.MOUSE.v3.59.fasta	14553.6	0.998	2	2	3	0.00262	0.154	YKPLDLRPK	K	K	0.95	1.87	0.243	0	1	0	2	1129.67	78	86	TRUE
IGD1	080611_20_080612175356	60S ribosomal protein L5	IPI00308706,IPI00881253	ipi.MOUSE.v3.59.fasta	34270.3	0.998	2	3	3	0.00147	0.118	IEGDMIVCAAYAHELPK	R	Y	0.95	3.74	0.317	0	1	0	2	1916.92	69	85	TRUE
IGD1	080611_20_080612175356	60S ribosomal protein L5	IPI00308706,IPI00881253	ipi.MOUSE.v3.59.fasta	34270.3	0.998	2	3	3	0.00147	0.118	VGLTNYAAAYCTGLLLAR	K	R	0.95	4.54	0.587	1	1	0	2	1927.01	90	107	TRUE
IGD2	080611_22	78 kDa glucose-regulated protein	IPI00319992	ipi.MOUSE.v3.59.fasta	72423.6	1	7	7	8	0.00302	0.165	DAGTIAGLNVMR	K	I	0.95	3.08	0.435	2	0	0	2	1217.63	187	198	TRUE
WG2	080611_23	78 kDa glucose-regulated protein	IPI00319992	ipi.MOUSE.v3.59.fasta	72423.6	1	6	6	7	0.00289	0.14	DAGTIAGLNVMR	K	I	0.95	2.9	0.427	2	0	0	2	1217.63	187	198	TRUE
IGD2	080611_22	78 kDa glucose-regulated protein	IPI00319992	ipi.MOUSE.v3.59.fasta	72423.6	1	7	7	8	0.00302	0.165	IINEPTAAAIAYGLDK	R	R	0.95	4.66	0.576	1	0	0	2	1659.9	199	214	FALSE	IPI00387494,IPI00323357,IPI00331546
WG2	080611_23	78 kDa glucose-regulated protein	IPI00319992	ipi.MOUSE.v3.59.fasta	72423.6	1	6	6	7	0.00289	0.14	IINEPTAAAIAYGLDK	R	R	0.95	4.43	0.627	1	0	0	2	1659.9	199	214	FALSE	IPI00387494,IPI00323357,IPI00331546
IGD2	080611_22	78 kDa glucose-regulated protein	IPI00319992	ipi.MOUSE.v3.59.fasta	72423.6	1	7	7	8	0.00302	0.165	ITPSYVAFTPEGER	R	L	0.95	3.34	0.555	1	0	0	2	1566.78	62	75	TRUE
WG2	080611_23	78 kDa glucose-regulated protein	IPI00319992	ipi.MOUSE.v3.59.fasta	72423.6	1	6	6	7	0.00289	0.14	ITPSYVAFTPEGER	R	L	0.95	2.77	0.27	1	0	0	2	1566.78	62	75	TRUE
WG4	080611_27	78 kDa glucose-regulated protein	IPI00319992	ipi.MOUSE.v3.59.fasta	72423.6	1	3	3	3	0.00156	0.0565	ITPSYVAFTPEGER	R	L	0.95	2.34	0.37	1	0	0	2	1566.78	62	75	TRUE
IGD2	080611_22	78 kDa glucose-regulated protein	IPI00319992	ipi.MOUSE.v3.59.fasta	72423.6	1	7	7	8	0.00302	0.165	NQLTSNPENTVFDAK	K	R	0.95	3.92	0.512	1	0	0	2	1677.81	83	97	TRUE
IGD2	080611_22	78 kDa glucose-regulated protein	IPI00319992	ipi.MOUSE.v3.59.fasta	72423.6	1	7	7	8	0.00302	0.165	NQLTSNPENTVFDAKR	K	L	0.95	2.63	0.316	0	1	0	2	1833.91	83	98	TRUE
WG2	080611_23	78 kDa glucose-regulated protein	IPI00319992	ipi.MOUSE.v3.59.fasta	72423.6	1	6	6	7	0.00289	0.14	PSVQQDIK	D	F	0.95	2.3	0.295	1	0	0	1	914.494	107	114	TRUE
IGD2	080611_22	78 kDa glucose-regulated protein	IPI00319992	ipi.MOUSE.v3.59.fasta	72423.6	1	7	7	8	0.00302	0.165	SQIFSTASDNQPTVTIK	K	V	0.95	4.8	0.499	1	0	0	2	1836.93	449	465	TRUE
WG2	080611_23	78 kDa glucose-regulated protein	IPI00319992	ipi.MOUSE.v3.59.fasta	72423.6	1	6	6	7	0.00289	0.14	SQIFSTASDNQPTVTIK	K	V	0.95	3.72	0.516	1	0	0	2	1836.93	449	465	TRUE
IGD2	080611_22	78 kDa glucose-regulated protein	IPI00319992	ipi.MOUSE.v3.59.fasta	72423.6	1	7	7	8	0.00302	0.165	TWNDPSVQQDIK	R	F	0.95	3.66	0.385	1	0	0	2	1430.69	103	114	TRUE
WG2	080611_23	78 kDa glucose-regulated protein	IPI00319992	ipi.MOUSE.v3.59.fasta	72423.6	1	6	6	7	0.00289	0.14	TWNDPSVQQDIK	R	F	0.95	3.56	0.405	1	0	0	2	1430.69	103	114	TRUE
WG4	080611_27	78 kDa glucose-regulated protein	IPI00319992	ipi.MOUSE.v3.59.fasta	72423.6	1	3	3	3	0.00156	0.0565	TWNDPSVQQDIK	R	F	0.95	3.45	0.414	1	0	0	2	1430.69	103	114	TRUE
IGD2	080611_22	78 kDa glucose-regulated protein	IPI00319992	ipi.MOUSE.v3.59.fasta	72423.6	1	7	7	8	0.00302	0.165	VEIIANDQGNR	R	I	0.95	3.72	0.313	3	0	0	2	1228.63	51	61	FALSE	IPI00387494,IPI00323357,IPI00346073,IPI00798482,IPI00331546
WG2	080611_23	78 kDa glucose-regulated protein	IPI00319992	ipi.MOUSE.v3.59.fasta	72423.6	1	6	6	7	0.00289	0.14	VEIIANDQGNR	R	I	0.95	3.9	0.328	2	0	0	2	1228.63	51	61	FALSE	IPI00387494,IPI00323357,IPI00346073,IPI00798482,IPI00331546
WG4	080611_27	78 kDa glucose-regulated protein	IPI00319992	ipi.MOUSE.v3.59.fasta	72423.6	1	3	3	3	0.00156	0.0565	VEIIANDQGNR	R	I	0.95	3.3	0.359	1	0	0	2	1228.63	51	61	TRUE	IPI00323357,IPI00886297
IGD2	080611_22	78 kDa glucose-regulated protein	IPI00319992	ipi.MOUSE.v3.59.fasta	72423.6	1	7	7	8	0.00302	0.165	VYEGERPLTK	K	D	0.95	2.04	0.33	1	0	0	2	1191.64	466	475	TRUE
WG2	080611_23	78 kDa glucose-regulated protein	IPI00319992	ipi.MOUSE.v3.59.fasta	72423.6	1	6	6	7	0.00289	0.14	VYEGERPLTK	K	D	0.95	2.06	0.27	1	0	0	2	1191.64	466	475	TRUE
WG2	080611_23	Acetoacetyl-CoA synthetase	IPI00135189	ipi.MOUSE.v3.59.fasta	75201.2	1	6	6	6	0.00248	0.0863	FSGIVYSR	K	M	0.95	1.93	0.295	1	0	0	2	928.489	68	75	TRUE
IGD2	080611_22	Acetoacetyl-CoA synthetase	IPI00135189	ipi.MOUSE.v3.59.fasta	75201.2	1	5	5	5	0.00189	0.0759	LNYAENLLR	R	H	0.95	2.76	0.281	1	0	0	2	1105.6	99	107	TRUE
WG2	080611_23	Acetoacetyl-CoA synthetase	IPI00135189	ipi.MOUSE.v3.59.fasta	75201.2	1	6	6	6	0.00248	0.0863	LNYAENLLR	R	H	0.95	2.78	0.314	1	0	0	2	1105.6	99	107	TRUE
IGD2	080611_22	Acetoacetyl-CoA synthetase	IPI00135189	ipi.MOUSE.v3.59.fasta	75201.2	1	5	5	5	0.00189	0.0759	MYDEVVDTSK	R	G	0.95	2.5	0.45	1	0	0	2	1186.53	76	85	TRUE
IGD2	080611_22	Acetoacetyl-CoA synthetase	IPI00135189	ipi.MOUSE.v3.59.fasta	75201.2	1	5	5	5	0.00189	0.0759	QQVALFAAAMR	R	K	0.95	1.76	0.424	1	0	0	2	1205.65	136	146	TRUE
WG2	080611_23	Acetoacetyl-CoA synthetase	IPI00135189	ipi.MOUSE.v3.59.fasta	75201.2	1	6	6	6	0.00248	0.0863	QQVALFAAAMR	R	K	0.95	2.62	0.4	1	0	0	2	1205.65	136	146	TRUE
IGD2	080611_22	Acetoacetyl-CoA synthetase	IPI00135189	ipi.MOUSE.v3.59.fasta	75201.2	1	5	5	5	0.00189	0.0759	SDGTLNPNGVR	R	F	0.95	2.87	0.382	1	0	0	2	1129.56	540	550	TRUE
WG2	080611_23	Acetoacetyl-CoA synthetase	IPI00135189	ipi.MOUSE.v3.59.fasta	75201.2	1	6	6	6	0.00248	0.0863	SDGTLNPNGVR	R	F	0.95	2.59	0.349	1	0	0	2	1129.56	540	550	TRUE
WG2	080611_23	Acetoacetyl-CoA synthetase	IPI00135189	ipi.MOUSE.v3.59.fasta	75201.2	1	6	6	6	0.00248	0.0863	TGGIIMLGR	K	S	0.95	2.53	0.161	1	0	0	2	917.524	531	539	TRUE
IGD2	080611_22	Acetoacetyl-CoA synthetase	IPI00135189	ipi.MOUSE.v3.59.fasta	75201.2	1	5	5	5	0.00189	0.0759	VVLIPYVLPR	R	E	0.95	1.93	0.398	1	0	0	2	1168.75	236	245	TRUE
WG2	080611_23	Acetoacetyl-CoA synthetase	IPI00135189	ipi.MOUSE.v3.59.fasta	75201.2	1	6	6	6	0.00248	0.0863	VVLIPYVLPR	R	E	0.95	2.81	0.316	1	0	0	2	1168.75	236	245	TRUE
WG4	080611_27	Acidic leucine-rich nuclear phosphoprotein 32 family member A	IPI00314736,IPI00918185,IPI00918207,IPI00918295	ipi.MOUSE.v3.59.fasta	22955.4	1	4	4	4	0.00209	0.146	DLSTIEPLK	K	K	0.95	2.19	0.279	1	0	0	2	1015.57	105	113	TRUE
WG4	080611_27	Acidic leucine-rich nuclear phosphoprotein 32 family member A	IPI00314736,IPI00918185,IPI00918207,IPI00918295	ipi.MOUSE.v3.59.fasta	22955.4	1	4	4	4	0.00209	0.146	HLNLSGNK	K	I	0.95	3.02	0.344	1	0	0	2	882.479	95	102	TRUE
WG4	080611_27	Acidic leucine-rich nuclear phosphoprotein 32 family member A	IPI00314736,IPI00918185,IPI00918207,IPI00918295	ipi.MOUSE.v3.59.fasta	22955.4	1	4	4	4	0.00209	0.146	ISGDLEVLAEK	R	C	0.95	3.47	0.375	1	0	0	2	1173.64	79	89	TRUE
WG4	080611_27	Acidic leucine-rich nuclear phosphoprotein 32 family member A	IPI00314736,IPI00918185,IPI00918207,IPI00918295	ipi.MOUSE.v3.59.fasta	22955.4	1	4	4	4	0.00209	0.146	KLELSENR	K	I	0.95	2.67	0.272	1	0	0	2	988.542	71	78	TRUE
IGD1	080611_20_080612175356	Actin, cytoplasmic 1	IPI00110850	ipi.MOUSE.v3.59.fasta	41737.8	1	10	11	14	0.00685	0.363	AGFAGDDAPR	K	A	0.95	2.74	0.225	1	0	0	2	976.448	19	28	TRUE
IGD3	080611_24	Actin, cytoplasmic 1	IPI00110850	ipi.MOUSE.v3.59.fasta	41737.8	1	7	7	9	0.0104	0.24	AGFAGDDAPR	K	A	0.95	2.51	0.421	1	0	0	2	976.448	19	28	TRUE
IGD4	080611_26	Actin, cytoplasmic 1	IPI00110850	ipi.MOUSE.v3.59.fasta	41737.8	1	10	10	14	0.0109	0.285	AGFAGDDAPR	K	A	0.95	2.42	0.445	1	0	0	2	976.448	19	28	TRUE
IGD5	080611_28	Actin, cytoplasmic 1	IPI00110850	ipi.MOUSE.v3.59.fasta	41737.8	1	7	9	9	0.0178	0.261	AGFAGDDAPR	K	A	0.95	2.95	0.464	1	0	0	2	976.448	19	28	TRUE
WG1	080611_21	Actin, cytoplasmic 1	IPI00110850	ipi.MOUSE.v3.59.fasta	41737.8	1	5	6	8	0.00902	0.235	AGFAGDDAPR	K	A	0.95	2.3	0.294	1	0	0	2	976.448	19	28	TRUE
WG2	080611_23	Actin, cytoplasmic 1	IPI00110850	ipi.MOUSE.v3.59.fasta	41737.8	1	7	8	10	0.00413	0.248	AGFAGDDAPR	K	A	0.95	2.91	0.264	1	0	0	2	976.448	19	28	TRUE
WG4	080611_27	Actin, cytoplasmic 1	IPI00110850	ipi.MOUSE.v3.59.fasta	41737.8	1	15	18	22	0.0115	0.424	AGFAGDDAPR	K	A	0.95	2.61	0.406	1	0	0	2	976.448	19	28	TRUE
WG5	080611_29	Actin, cytoplasmic 1	IPI00110850	ipi.MOUSE.v3.59.fasta	41737.8	1	7	8	8	0.007	0.243	AGFAGDDAPR	K	A	0.95	3.56	0.466	1	0	0	2	976.448	19	28	TRUE
WG6	080611_31	Actin, cytoplasmic 1	IPI00110850	ipi.MOUSE.v3.59.fasta	41737.8	1	8	8	9	0.00661	0.232	AGFAGDDAPR	K	A	0.95	2.92	0.456	2	0	0	2	976.448	19	28	TRUE
IGD1	080611_20_080612175356	Actin, cytoplasmic 1	IPI00110850	ipi.MOUSE.v3.59.fasta	41737.8	1	10	11	14	0.00685	0.363	CPEALFQPSFLGMESCGIHETTFNSIMK	R	C	0.95	4.38	0.507	0	1	0	2	3231.46	257	284	TRUE
IGD2	080611_22	Actin, cytoplasmic 1	IPI00110850	ipi.MOUSE.v3.59.fasta	41737.8	1	6	7	9	0.0034	0.251	DLTDYLMK	R	I	0.95	2.16	0.284	1	0	0	2	998.486	184	191	TRUE
IGD4	080611_26	Actin, cytoplasmic 1	IPI00110850	ipi.MOUSE.v3.59.fasta	41737.8	1	10	10	14	0.0109	0.285	DLTDYLMK	R	I	0.95	2.19	0.227	1	0	0	2	1014.48	184	191	TRUE
WG2	080611_23	Actin, cytoplasmic 1	IPI00110850	ipi.MOUSE.v3.59.fasta	41737.8	1	7	8	10	0.00413	0.248	DLTDYLMK	R	I	0.95	2.19	0.241	1	0	0	2	998.486	184	191	TRUE
WG3	080611_25	Actin, cytoplasmic 1	IPI00110850	ipi.MOUSE.v3.59.fasta	41737.8	1	7	8	9	0.00701	0.205	DLTDYLMK	R	I	0.95	1.66	0.293	1	0	0	2	1014.48	184	191	TRUE
WG4	080611_27	Actin, cytoplasmic 1	IPI00110850	ipi.MOUSE.v3.59.fasta	41737.8	1	15	18	22	0.0115	0.424	DLTDYLMK	R	I	0.95	2.86	0.327	3	0	0	2	998.486	184	191	TRUE
IGD1	080611_20_080612175356	Actin, cytoplasmic 1	IPI00110850	ipi.MOUSE.v3.59.fasta	41737.8	1	10	11	14	0.00685	0.363	DLYANTVLSGGTTMYPGIADR	K	M	0.95	4.47	0.534	1	0	0	2	2215.07	292	312	TRUE
WG1	080611_21	Actin, cytoplasmic 1	IPI00110850	ipi.MOUSE.v3.59.fasta	41737.8	1	5	6	8	0.00902	0.235	DLYANTVLSGGTTMYPGIADR	K	M	0.95	3.75	0.469	1	0	0	2	2215.07	292	312	TRUE
IGD1	080611_20_080612175356	Actin, cytoplasmic 1	IPI00110850	ipi.MOUSE.v3.59.fasta	41737.8	1	10	11	14	0.00685	0.363	DSYVGDEAQSK	K	R	0.95	2.71	0.365	1	0	0	2	1198.52	51	61	TRUE
IGD2	080611_22	Actin, cytoplasmic 1	IPI00110850	ipi.MOUSE.v3.59.fasta	41737.8	1	6	7	9	0.0034	0.251	DSYVGDEAQSK	K	R	0.95	3.08	0.4	1	0	0	2	1198.52	51	61	TRUE
IGD3	080611_24	Actin, cytoplasmic 1	IPI00110850	ipi.MOUSE.v3.59.fasta	41737.8	1	7	7	9	0.0104	0.24	DSYVGDEAQSK	K	R	0.95	3.32	0.424	1	0	0	2	1198.52	51	61	TRUE
IGD4	080611_26	Actin, cytoplasmic 1	IPI00110850	ipi.MOUSE.v3.59.fasta	41737.8	1	10	10	14	0.0109	0.285	DSYVGDEAQSK	K	R	0.95	2.84	0.416	1	0	0	2	1198.52	51	61	TRUE
IGD5	080611_28	Actin, cytoplasmic 1	IPI00110850	ipi.MOUSE.v3.59.fasta	41737.8	1	7	9	9	0.0178	0.261	DSYVGDEAQSK	K	R	0.95	2.74	0.411	1	0	0	2	1198.52	51	61	TRUE
IGD6	080611_30	Actin, cytoplasmic 1	IPI00110850	ipi.MOUSE.v3.59.fasta	41737.8	1	5	5	5	0.0109	0.208	DSYVGDEAQSK	K	R	0.95	2.84	0.476	1	0	0	2	1198.52	51	61	TRUE
WG3	080611_25	Actin, cytoplasmic 1	IPI00110850	ipi.MOUSE.v3.59.fasta	41737.8	1	7	8	9	0.00701	0.205	DSYVGDEAQSK	K	R	0.95	2.43	0.396	1	0	0	2	1198.52	51	61	TRUE
WG4	080611_27	Actin, cytoplasmic 1	IPI00110850	ipi.MOUSE.v3.59.fasta	41737.8	1	15	18	22	0.0115	0.424	DSYVGDEAQSK	K	R	0.95	2.79	0.421	1	0	0	2	1198.52	51	61	TRUE
WG5	080611_29	Actin, cytoplasmic 1	IPI00110850	ipi.MOUSE.v3.59.fasta	41737.8	1	7	8	8	0.007	0.243	DSYVGDEAQSK	K	R	0.95	3.39	0.374	1	0	0	2	1198.52	51	61	TRUE
WG6	080611_31	Actin, cytoplasmic 1	IPI00110850	ipi.MOUSE.v3.59.fasta	41737.8	1	8	8	9	0.00661	0.232	DSYVGDEAQSK	K	R	0.95	2.79	0.386	1	0	0	2	1198.52	51	61	TRUE
IGD1	080611_20_080612175356	Actin, cytoplasmic 1	IPI00110850	ipi.MOUSE.v3.59.fasta	41737.8	1	10	11	14	0.00685	0.363	DSYVGDEAQSKR	K	G	0.95	2.3	0.469	1	0	0	2	1354.62	51	62	TRUE
IGD3	080611_24	Actin, cytoplasmic 1	IPI00110850	ipi.MOUSE.v3.59.fasta	41737.8	1	7	7	9	0.0104	0.24	DSYVGDEAQSKR	K	G	0.95	2.08	0.354	1	0	0	2	1354.62	51	62	TRUE
IGD4	080611_26	Actin, cytoplasmic 1	IPI00110850	ipi.MOUSE.v3.59.fasta	41737.8	1	10	10	14	0.0109	0.285	DSYVGDEAQSKR	K	G	0.95	2.94	0.437	1	0	0	2	1354.62	51	62	TRUE
IGD5	080611_28	Actin, cytoplasmic 1	IPI00110850	ipi.MOUSE.v3.59.fasta	41737.8	1	7	9	9	0.0178	0.261	DSYVGDEAQSKR	K	G	0.95	2.46	0.375	1	1	0	2	1354.62	51	62	TRUE
WG3	080611_25	Actin, cytoplasmic 1	IPI00110850	ipi.MOUSE.v3.59.fasta	41737.8	1	7	8	9	0.00701	0.205	DSYVGDEAQSKR	K	G	0.95	2.62	0.446	1	1	0	2	1354.62	51	62	TRUE
WG4	080611_27	Actin, cytoplasmic 1	IPI00110850	ipi.MOUSE.v3.59.fasta	41737.8	1	15	18	22	0.0115	0.424	DSYVGDEAQSKR	K	G	0.95	2.45	0.407	1	1	0	2	1354.62	51	62	TRUE
WG5	080611_29	Actin, cytoplasmic 1	IPI00110850	ipi.MOUSE.v3.59.fasta	41737.8	1	7	8	8	0.007	0.243	DSYVGDEAQSKR	K	G	0.95	2.07	0.323	1	1	0	2	1354.62	51	62	TRUE
WG6	080611_31	Actin, cytoplasmic 1	IPI00110850	ipi.MOUSE.v3.59.fasta	41737.8	1	8	8	9	0.00661	0.232	DSYVGDEAQSKR	K	G	0.95	2.57	0.42	1	0	0	2	1354.62	51	62	TRUE
IGD1	080611_20_080612175356	Actin, cytoplasmic 1	IPI00110850	ipi.MOUSE.v3.59.fasta	41737.8	1	10	11	14	0.00685	0.363	EITALAPSTMK	K	I	0.95	2.1	0.287	1	0	0	2	1161.62	316	326	TRUE
IGD3	080611_24	Actin, cytoplasmic 1	IPI00110850	ipi.MOUSE.v3.59.fasta	41737.8	1	7	7	9	0.0104	0.24	EITALAPSTMK	K	I	0.95	2.59	0.317	2	0	0	2	1177.61	316	326	TRUE
IGD4	080611_26	Actin, cytoplasmic 1	IPI00110850	ipi.MOUSE.v3.59.fasta	41737.8	1	10	10	14	0.0109	0.285	EITALAPSTMK	K	I	0.95	2.52	0.299	2	0	0	2	1177.61	316	326	TRUE
IGD6	080611_30	Actin, cytoplasmic 1	IPI00110850	ipi.MOUSE.v3.59.fasta	41737.8	1	5	5	5	0.0109	0.208	EITALAPSTMK	K	I	0.95	2.65	0.236	1	0	0	2	1177.61	316	326	TRUE
WG4	080611_27	Actin, cytoplasmic 1	IPI00110850	ipi.MOUSE.v3.59.fasta	41737.8	1	15	18	22	0.0115	0.424	EITALAPSTMK	K	I	0.95	2.47	0.271	2	0	0	2	1161.62	316	326	TRUE
WG5	080611_29	Actin, cytoplasmic 1	IPI00110850	ipi.MOUSE.v3.59.fasta	41737.8	1	7	8	8	0.007	0.243	EITALAPSTMK	K	I	0.95	2.49	0.267	1	0	0	2	1161.62	316	326	TRUE
WG6	080611_31	Actin, cytoplasmic 1	IPI00110850	ipi.MOUSE.v3.59.fasta	41737.8	1	8	8	9	0.00661	0.232	EITALAPSTMK	K	I	0.95	2.07	0.261	1	0	0	2	1161.62	316	326	TRUE
IGD1	080611_20_080612175356	Actin, cytoplasmic 1	IPI00110850	ipi.MOUSE.v3.59.fasta	41737.8	1	10	11	14	0.00685	0.363	EKLCYVALDFEQEMATAASSSSLEK	K	S	0.95	3.94	0.469	0	1	0	2	2807.31	214	238	TRUE
IGD6	080611_30	Actin, cytoplasmic 1	IPI00110850	ipi.MOUSE.v3.59.fasta	41737.8	1	5	5	5	0.0109	0.208	GQVITIGNER	D	F	0.95	2.93	0.296	1	0	0	1	1086.59	245	254	TRUE
WG6	080611_31	Actin, cytoplasmic 1	IPI00110850	ipi.MOUSE.v3.59.fasta	41737.8	1	8	8	9	0.00661	0.232	GQVITIGNER	D	F	0.95	3.17	0.446	1	0	0	1	1086.59	245	254	TRUE
IGD2	080611_22	Actin, cytoplasmic 1	IPI00110850	ipi.MOUSE.v3.59.fasta	41737.8	1	6	7	9	0.0034	0.251	GYSFTTTAER	R	E	0.95	2.64	0.545	1	0	0	2	1132.53	197	206	TRUE
IGD3	080611_24	Actin, cytoplasmic 1	IPI00110850	ipi.MOUSE.v3.59.fasta	41737.8	1	7	7	9	0.0104	0.24	GYSFTTTAER	R	E	0.95	1.88	0.426	1	0	0	2	1132.53	197	206	TRUE
IGD4	080611_26	Actin, cytoplasmic 1	IPI00110850	ipi.MOUSE.v3.59.fasta	41737.8	1	10	10	14	0.0109	0.285	GYSFTTTAER	R	E	0.95	3.05	0.593	2	0	0	2	1132.53	197	206	TRUE
WG1	080611_21	Actin, cytoplasmic 1	IPI00110850	ipi.MOUSE.v3.59.fasta	41737.8	1	5	6	8	0.00902	0.235	GYSFTTTAER	R	E	0.95	2.37	0.462	1	0	0	2	1132.53	197	206	TRUE
WG2	080611_23	Actin, cytoplasmic 1	IPI00110850	ipi.MOUSE.v3.59.fasta	41737.8	1	7	8	10	0.00413	0.248	GYSFTTTAER	R	E	0.95	2.55	0.558	1	0	0	2	1132.53	197	206	TRUE
WG3	080611_25	Actin, cytoplasmic 1	IPI00110850	ipi.MOUSE.v3.59.fasta	41737.8	1	7	8	9	0.00701	0.205	GYSFTTTAER	R	E	0.95	2.79	0.546	2	0	0	2	1132.53	197	206	TRUE
WG4	080611_27	Actin, cytoplasmic 1	IPI00110850	ipi.MOUSE.v3.59.fasta	41737.8	1	15	18	22	0.0115	0.424	GYSFTTTAER	R	E	0.95	3.33	0.531	2	0	0	2	1132.53	197	206	TRUE
IGD1	080611_20_080612175356	Actin, cytoplasmic 1	IPI00110850	ipi.MOUSE.v3.59.fasta	41737.8	1	10	11	14	0.00685	0.363	HQGVMVGMGQK	R	D	0.95	2.62	0.305	1	0	0	2	1171.57	40	50	TRUE
WG4	080611_27	Actin, cytoplasmic 1	IPI00110850	ipi.MOUSE.v3.59.fasta	41737.8	1	15	18	22	0.0115	0.424	HQGVMVGMGQK	R	D	0.95	2.9	0.462	1	0	0	2	1171.57	40	50	TRUE
WG5	080611_29	Actin, cytoplasmic 1	IPI00110850	ipi.MOUSE.v3.59.fasta	41737.8	1	7	8	8	0.007	0.243	HQGVMVGMGQK	R	D	0.95	1.77	0.267	1	0	0	2	1171.57	40	50	TRUE
WG6	080611_31	Actin, cytoplasmic 1	IPI00110850	ipi.MOUSE.v3.59.fasta	41737.8	1	8	8	9	0.00661	0.232	HQGVMVGMGQK	R	D	0.95	2.99	0.467	1	0	0	2	1171.57	40	50	TRUE
WG4	080611_27	Actin, cytoplasmic 1	IPI00110850	ipi.MOUSE.v3.59.fasta	41737.8	1	15	18	22	0.0115	0.424	IKIIAPPERK	K	Y	0.95	2.26	0.34	0	1	0	2	1164.75	327	336	TRUE
WG6	080611_31	Actin, cytoplasmic 1	IPI00110850	ipi.MOUSE.v3.59.fasta	41737.8	1	8	8	9	0.00661	0.232	IKIIAPPERK	K	Y	0.95	2.59	0.479	0	1	0	2	1164.75	327	336	TRUE
IGD2	080611_22	Actin, cytoplasmic 1	IPI00110850	ipi.MOUSE.v3.59.fasta	41737.8	1	6	7	9	0.0034	0.251	KYSVWIGGSILASLSTFQQMWISK	R	Q	0.95	3.63	0.421	0	1	0	2	2730.43	336	359	TRUE
IGD3	080611_24	Actin, cytoplasmic 1	IPI00110850	ipi.MOUSE.v3.59.fasta	41737.8	1	7	7	9	0.0104	0.24	KYSVWIGGSILASLSTFQQMWISK	R	Q	0.95	4.27	0.516	0	1	0	2	2730.43	336	359	TRUE
IGD4	080611_26	Actin, cytoplasmic 1	IPI00110850	ipi.MOUSE.v3.59.fasta	41737.8	1	10	10	14	0.0109	0.285	KYSVWIGGSILASLSTFQQMWISK	R	Q	0.95	3.2	0.413	0	1	0	2	2730.43	336	359	TRUE
IGD5	080611_28	Actin, cytoplasmic 1	IPI00110850	ipi.MOUSE.v3.59.fasta	41737.8	1	7	9	9	0.0178	0.261	KYSVWIGGSILASLSTFQQMWISK	R	Q	0.95	4.71	0.51	0	1	0	2	2730.43	336	359	TRUE
WG1	080611_21	Actin, cytoplasmic 1	IPI00110850	ipi.MOUSE.v3.59.fasta	41737.8	1	5	6	8	0.00902	0.235	KYSVWIGGSILASLSTFQQMWISK	R	Q	0.95	3.2	0.331	0	1	0	2	2730.43	336	359	TRUE
WG2	080611_23	Actin, cytoplasmic 1	IPI00110850	ipi.MOUSE.v3.59.fasta	41737.8	1	7	8	10	0.00413	0.248	KYSVWIGGSILASLSTFQQMWISK	R	Q	0.95	5.01	0.544	0	1	0	2	2730.43	336	359	TRUE
WG3	080611_25	Actin, cytoplasmic 1	IPI00110850	ipi.MOUSE.v3.59.fasta	41737.8	1	7	8	9	0.00701	0.205	KYSVWIGGSILASLSTFQQMWISK	R	Q	0.95	4.56	0.521	0	1	0	2	2730.43	336	359	TRUE
WG4	080611_27	Actin, cytoplasmic 1	IPI00110850	ipi.MOUSE.v3.59.fasta	41737.8	1	15	18	22	0.0115	0.424	KYSVWIGGSILASLSTFQQMWISK	R	Q	0.95	4.04	0.547	0	1	0	2	2730.43	336	359	TRUE
WG5	080611_29	Actin, cytoplasmic 1	IPI00110850	ipi.MOUSE.v3.59.fasta	41737.8	1	7	8	8	0.007	0.243	KYSVWIGGSILASLSTFQQMWISK	R	Q	0.95	4.35	0.512	0	1	0	2	2730.43	336	359	TRUE
IGD1	080611_20_080612175356	Actin, cytoplasmic 1	IPI00110850	ipi.MOUSE.v3.59.fasta	41737.8	1	10	11	14	0.00685	0.363	LCYVALDFEQEMATAASSSSLEK	K	S	0.95	5.02	0.618	1	4	0	2	2550.17	216	238	TRUE
IGD2	080611_22	Actin, cytoplasmic 1	IPI00110850	ipi.MOUSE.v3.59.fasta	41737.8	1	6	7	9	0.0034	0.251	LCYVALDFEQEMATAASSSSLEK	K	S	0.95	4.87	0.555	1	3	0	2	2550.17	216	238	TRUE
IGD3	080611_24	Actin, cytoplasmic 1	IPI00110850	ipi.MOUSE.v3.59.fasta	41737.8	1	7	7	9	0.0104	0.24	LCYVALDFEQEMATAASSSSLEK	K	S	0.95	4.41	0.466	0	2	0	2	2550.17	216	238	TRUE
IGD4	080611_26	Actin, cytoplasmic 1	IPI00110850	ipi.MOUSE.v3.59.fasta	41737.8	1	10	10	14	0.0109	0.285	LCYVALDFEQEMATAASSSSLEK	K	S	0.95	5.6	0.629	0	2	0	2	2550.17	216	238	TRUE
IGD5	080611_28	Actin, cytoplasmic 1	IPI00110850	ipi.MOUSE.v3.59.fasta	41737.8	1	7	9	9	0.0178	0.261	LCYVALDFEQEMATAASSSSLEK	K	S	0.95	5.28	0.539	1	1	0	2	2550.17	216	238	TRUE
IGD6	080611_30	Actin, cytoplasmic 1	IPI00110850	ipi.MOUSE.v3.59.fasta	41737.8	1	5	5	5	0.0109	0.208	LCYVALDFEQEMATAASSSSLEK	K	S	0.95	3.71	0.467	0	1	0	2	2550.17	216	238	TRUE
WG1	080611_21	Actin, cytoplasmic 1	IPI00110850	ipi.MOUSE.v3.59.fasta	41737.8	1	5	6	8	0.00902	0.235	LCYVALDFEQEMATAASSSSLEK	K	S	0.95	6.89	0.574	1	3	0	2	2550.17	216	238	TRUE
WG2	080611_23	Actin, cytoplasmic 1	IPI00110850	ipi.MOUSE.v3.59.fasta	41737.8	1	7	8	10	0.00413	0.248	LCYVALDFEQEMATAASSSSLEK	K	S	0.95	6.54	0.56	1	3	0	2	2550.17	216	238	TRUE
WG3	080611_25	Actin, cytoplasmic 1	IPI00110850	ipi.MOUSE.v3.59.fasta	41737.8	1	7	8	9	0.00701	0.205	LCYVALDFEQEMATAASSSSLEK	K	S	0.95	4.86	0.489	0	1	0	2	2550.17	216	238	TRUE
WG4	080611_27	Actin, cytoplasmic 1	IPI00110850	ipi.MOUSE.v3.59.fasta	41737.8	1	15	18	22	0.0115	0.424	LCYVALDFEQEMATAASSSSLEK	K	S	0.95	3	0.366	0	1	0	2	2550.17	216	238	TRUE
WG5	080611_29	Actin, cytoplasmic 1	IPI00110850	ipi.MOUSE.v3.59.fasta	41737.8	1	7	8	8	0.007	0.243	LCYVALDFEQEMATAASSSSLEK	K	S	0.95	4.62	0.404	0	1	0	2	2550.17	216	238	TRUE
IGD4	080611_26	Actin, cytoplasmic 1	IPI00110850	ipi.MOUSE.v3.59.fasta	41737.8	1	10	10	14	0.0109	0.285	LTEAPLNPK	L	A	0.95	2.11	0.294	1	0	0	1	982.557	105	113	TRUE
WG4	080611_27	Actin, cytoplasmic 1	IPI00110850	ipi.MOUSE.v3.59.fasta	41737.8	1	15	18	22	0.0115	0.424	LTEAPLNPK	L	A	0.95	2.01	0.264	1	0	0	1	982.557	105	113	TRUE
WG4	080611_27	Actin, cytoplasmic 1	IPI00110850	ipi.MOUSE.v3.59.fasta	41737.8	1	15	18	22	0.0115	0.424	MQKEITALAPSTMK	R	I	0.95	3.85	0.502	1	1	0	2	1548.81	313	326	TRUE
IGD5	080611_28	Actin, cytoplasmic 1	IPI00110850	ipi.MOUSE.v3.59.fasta	41737.8	1	7	9	9	0.0178	0.261	MTQIMFETFNTPAMYVAIQAVLSLYASGR	K	T	0.95	4.56	0.501	0	1	0	2	3253.61	119	147	TRUE
WG4	080611_27	Actin, cytoplasmic 1	IPI00110850	ipi.MOUSE.v3.59.fasta	41737.8	1	15	18	22	0.0115	0.424	QEYDESGPSIVHR	K	K	0.95	2.95	0.438	1	1	0	2	1516.7	360	372	TRUE
WG4	080611_27	Actin, cytoplasmic 1	IPI00110850	ipi.MOUSE.v3.59.fasta	41737.8	1	15	18	22	0.0115	0.424	SYELPDGQVITIGNER	K	F	0.95	2.93	0.46	1	0	0	2	1790.89	239	254	TRUE
IGD4	080611_26	Actin, cytoplasmic 1	IPI00110850	ipi.MOUSE.v3.59.fasta	41737.8	1	10	10	14	0.0109	0.285	TEAPLNPK	L	A	0.95	2.17	0.433	2	0	0	1	869.473	106	113	TRUE
WG4	080611_27	Actin, cytoplasmic 1	IPI00110850	ipi.MOUSE.v3.59.fasta	41737.8	1	15	18	22	0.0115	0.424	TEAPLNPK	L	A	0.95	2.09	0.435	1	0	0	1	869.473	106	113	TRUE
IGD1	080611_20_080612175356	Actin, cytoplasmic 1	IPI00110850	ipi.MOUSE.v3.59.fasta	41737.8	1	10	11	14	0.00685	0.363	VAPEEHPVLLTEAPLNPK	R	A	0.95	2.37	0.182	0	1	0	2	1954.06	96	113	TRUE
IGD2	080611_22	Actin, cytoplasmic 1	IPI00110850	ipi.MOUSE.v3.59.fasta	41737.8	1	6	7	9	0.0034	0.251	VAPEEHPVLLTEAPLNPK	R	A	0.95	2.93	0.188	0	1	0	2	1954.06	96	113	TRUE
WG2	080611_23	Actin, cytoplasmic 1	IPI00110850	ipi.MOUSE.v3.59.fasta	41737.8	1	7	8	10	0.00413	0.248	VAPEEHPVLLTEAPLNPK	R	A	0.95	3.02	0.145	0	1	0	2	1954.06	96	113	TRUE
IGD5	080611_28	Actin, cytoplasmic 1	IPI00110850	ipi.MOUSE.v3.59.fasta	41737.8	1	7	9	9	0.0178	0.261	YSVWIGGSILASLSTFQQMWISK	K	Q	0.95	4.71	0.631	0	1	0	2	2602.34	337	359	TRUE
IGD6	080611_30	Actin, cytoplasmic 1	IPI00110850	ipi.MOUSE.v3.59.fasta	41737.8	1	5	5	5	0.0109	0.208	YSVWIGGSILASLSTFQQMWISK	K	Q	0.95	5.15	0.569	0	1	0	2	2602.34	337	359	TRUE
WG2	080611_23	Actin, cytoplasmic 1	IPI00110850	ipi.MOUSE.v3.59.fasta	41737.8	1	7	8	10	0.00413	0.248	YSVWIGGSILASLSTFQQMWISK	K	Q	0.95	6.22	0.64	0	1	0	2	2602.34	337	359	TRUE
WG3	080611_25	Actin, cytoplasmic 1	IPI00110850	ipi.MOUSE.v3.59.fasta	41737.8	1	7	8	9	0.00701	0.205	YSVWIGGSILASLSTFQQMWISK	K	Q	0.95	3.97	0.369	0	1	0	2	2602.34	337	359	TRUE
WG6	080611_31	Actin, cytoplasmic 1	IPI00110850	ipi.MOUSE.v3.59.fasta	41737.8	1	8	8	9	0.00661	0.232	YSVWIGGSILASLSTFQQMWISK	K	Q	0.95	4.91	0.585	1	0	0	2	2602.34	337	359	TRUE
WG5	080611_29	Actin-related protein 2/3 complex subunit 3	IPI00124829	ipi.MOUSE.v3.59.fasta	20525.9	1	2	2	3	0.00262	0.135	LIGNMALLPLR	K	S	0.95	2.31	0.356	1	0	0	2	1226.73	15	25	TRUE
WG5	080611_29	Actin-related protein 2/3 complex subunit 3	IPI00124829	ipi.MOUSE.v3.59.fasta	20525.9	1	2	2	3	0.00262	0.135	PAYHSSLMDPDTK	M	L	0.95	3.2	0.429	0	2	0	1	1461.67	2	14	TRUE
WG5	080611_29	Actin-related protein 2/3 complex subunit 4	IPI00138691	ipi.MOUSE.v3.59.fasta	19667.4	1	4	4	4	0.0035	0.214	AENFFILR	R	R	0.95	2.69	0.277	1	0	0	2	1009.55	98	105	TRUE
WG5	080611_29	Actin-related protein 2/3 complex subunit 4	IPI00138691	ipi.MOUSE.v3.59.fasta	19667.4	1	4	4	4	0.0035	0.214	ELLLQPVTISR	K	N	0.95	2.84	0.273	1	0	0	2	1268.76	45	55	TRUE
WG5	080611_29	Actin-related protein 2/3 complex subunit 4	IPI00138691	ipi.MOUSE.v3.59.fasta	19667.4	1	4	4	4	0.0035	0.214	HNKPEVEVR	R	S	0.95	2.51	0.287	0	1	0	2	1107.59	33	41	TRUE
WG5	080611_29	Actin-related protein 2/3 complex subunit 4	IPI00138691	ipi.MOUSE.v3.59.fasta	19667.4	1	4	4	4	0.0035	0.214	IVAEEFLK	R	N	0.95	2.43	0.174	1	0	0	2	948.54	159	166	TRUE
WG5	080611_29	Actin-related protein 2/3 complex subunit 5-like protein	IPI00111117	ipi.MOUSE.v3.59.fasta	16980.6	0.998	2	2	2	0.00175	0.124	AFHAALR	R	N	0.95	1.79	0.359	1	0	0	2	785.442	56	62	TRUE
WG5	080611_29	Actin-related protein 2/3 complex subunit 5-like protein	IPI00111117	ipi.MOUSE.v3.59.fasta	16980.6	0.998	2	2	2	0.00175	0.124	ALAVGGLGSIIR	K	V	0.95	2.22	0.318	1	0	0	2	1126.69	134	145	TRUE
WG5	080611_29	Activated RNA polymerase II transcriptional coactivator p15	IPI00225633	ipi.MOUSE.v3.59.fasta	14428.1	1	3	3	4	0.0035	0.205	DDNMFQIGK	R	M	0.95	2.84	0.468	2	0	0	2	1083.48	60	68	TRUE
WG5	080611_29	Activated RNA polymerase II transcriptional coactivator p15	IPI00225633	ipi.MOUSE.v3.59.fasta	14428.1	1	3	3	4	0.0035	0.205	EQISDIDDAVR	K	K	0.95	2.63	0.508	1	0	0	2	1260.61	115	125	TRUE
WG5	080611_29	Activated RNA polymerase II transcriptional coactivator p15	IPI00225633	ipi.MOUSE.v3.59.fasta	14428.1	1	3	3	4	0.0035	0.205	QSSSSRDDNMFQIGK	K	M	0.95	2.69	0.233	0	1	0	2	1715.77	54	68	TRUE
IGD4	080611_26	ADP/ATP translocase 1	IPI00115564	ipi.MOUSE.v3.59.fasta	32905.4	0.998	2	2	2	0.00155	0.151	AAYFGVYDTAK	R	G	0.95	2.2	0.316	1	0	0	2	1205.58	189	199	TRUE
WG4	080611_27	ADP/ATP translocase 1	IPI00115564	ipi.MOUSE.v3.59.fasta	32905.4	1	2	3	3	0.00156	0.211	AAYFGVYDTAK	R	G	0.95	2.71	0.431	1	0	0	2	1205.58	189	199	TRUE
IGD4	080611_26	ADP/ATP translocase 1	IPI00115564	ipi.MOUSE.v3.59.fasta	32905.4	0.998	2	2	2	0.00155	0.151	DEGANAFFK	K	G	0.95	2.74	0.283	1	0	0	2	998.458	264	272	TRUE
WG4	080611_27	ADP/ATP translocase 1	IPI00115564	ipi.MOUSE.v3.59.fasta	32905.4	1	2	3	3	0.00156	0.211	GAWSNVLR	K	G	0.95	2.85	0.166	2	0	0	2	902.484	273	280	FALSE	IPI00127841
WG4	080611_27	ADP/ATP translocase 1	IPI00115564	ipi.MOUSE.v3.59.fasta	32905.4	1	2	3	3	0.00156	0.211	GMLPDPK	K	N	0.95	1.83	0.304	2	0	0	2	757.391	200	206	FALSE	IPI00127841
IGD4	080611_26	ADP/ATP translocase 1	IPI00115564	ipi.MOUSE.v3.59.fasta	32905.4	0.998	2	2	2	0.00155	0.151	GNLANVIR	R	Y	0.95	2.49	0.261	1	0	0	2	856.5	73	80	FALSE	IPI00127841
WG4	080611_27	ADP/ATP translocase 1	IPI00115564	ipi.MOUSE.v3.59.fasta	32905.4	1	2	3	3	0.00156	0.211	GNLANVIR	R	Y	0.95	2.3	0.178	1	0	0	2	856.5	73	80	FALSE	IPI00127841
WG4	080611_27	ADP/ATP translocase 1	IPI00115564	ipi.MOUSE.v3.59.fasta	32905.4	1	2	3	3	0.00156	0.211	IAKDEGANAFFK	K	G	0.95	2.68	0.315	1	1	0	2	1310.67	261	272	TRUE
IGD4	080611_26	ADP/ATP translocase 1	IPI00115564	ipi.MOUSE.v3.59.fasta	32905.4	0.998	2	2	2	0.00155	0.151	LLLQVQHASK	K	Q	0.95	2.58	0.315	1	0	0	2	1136.68	34	43	FALSE	IPI00127841
WG4	080611_27	ADP/ATP translocase 1	IPI00115564	ipi.MOUSE.v3.59.fasta	32905.4	1	2	3	3	0.00156	0.211	LLLQVQHASK	K	Q	0.95	2.68	0.351	1	0	0	2	1136.68	34	43	FALSE	IPI00127841
IGD4	080611_26	ADP/ATP translocase 1	IPI00115564	ipi.MOUSE.v3.59.fasta	32905.4	0.998	2	2	2	0.00155	0.151	MMMQSGR	R	K	0.95	2.05	0.273	1	0	0	2	840.352	238	244	FALSE	IPI00127841
WG4	080611_27	ADP/ATP translocase 1	IPI00115564	ipi.MOUSE.v3.59.fasta	32905.4	1	2	3	3	0.00156	0.211	MMMQSGR	R	K	0.95	1.81	0.258	1	0	0	2	840.352	238	244	FALSE	IPI00127841
WG4	080611_27	ADP/ATP translocase 2	IPI00127841	ipi.MOUSE.v3.59.fasta	32932.6	1	12	12	15	0.00782	0.356	AAYFGIYDTAK	R	G	0.95	2.4	0.546	1	0	0	2	1219.6	189	199	TRUE
IGD4	080611_26	ADP/ATP translocase 2	IPI00127841	ipi.MOUSE.v3.59.fasta	32932.6	1	4	4	4	0.00311	0.111	AGAEREFK	K	G	0.95	2.47	0.218	1	0	0	2	907.463	148	155	TRUE
WG4	080611_27	ADP/ATP translocase 2	IPI00127841	ipi.MOUSE.v3.59.fasta	32932.6	1	12	12	15	0.00782	0.356	AGAEREFK	K	G	0.95	2.41	0.198	1	0	0	2	907.463	148	155	TRUE
WG4	080611_27	ADP/ATP translocase 2	IPI00127841	ipi.MOUSE.v3.59.fasta	32932.6	1	12	12	15	0.00782	0.356	DFLAGGVAAAISK	K	T	0.95	4.07	0.29	1	0	0	2	1219.67	11	23	TRUE
WG4	080611_27	ADP/ATP translocase 2	IPI00127841	ipi.MOUSE.v3.59.fasta	32932.6	1	12	12	15	0.00782	0.356	EQGVLSFWR	K	G	0.95	2.13	0.384	1	0	0	2	1121.57	64	72	TRUE
WG4	080611_27	ADP/ATP translocase 2	IPI00127841	ipi.MOUSE.v3.59.fasta	32932.6	1	12	12	15	0.00782	0.356	GAWSNVLR	K	G	0.95	2.85	0.166	2	0	0	2	902.484	273	280	TRUE	IPI00115564
WG4	080611_27	ADP/ATP translocase 2	IPI00127841	ipi.MOUSE.v3.59.fasta	32932.6	1	12	12	15	0.00782	0.356	GLGDCLVK	K	I	0.95	2.44	0.352	2	0	0	2	861.45	156	163	TRUE
WG4	080611_27	ADP/ATP translocase 2	IPI00127841	ipi.MOUSE.v3.59.fasta	32932.6	1	12	12	15	0.00782	0.356	GMLPDPK	K	N	0.95	1.83	0.304	2	0	0	2	757.391	200	206	TRUE	IPI00115564
IGD4	080611_26	ADP/ATP translocase 2	IPI00127841	ipi.MOUSE.v3.59.fasta	32932.6	1	4	4	4	0.00311	0.111	GNLANVIR	R	Y	0.95	2.49	0.261	1	0	0	2	856.5	73	80	TRUE	IPI00115564
WG4	080611_27	ADP/ATP translocase 2	IPI00127841	ipi.MOUSE.v3.59.fasta	32932.6	1	12	12	15	0.00782	0.356	GNLANVIR	R	Y	0.95	2.3	0.178	1	0	0	2	856.5	73	80	TRUE	IPI00115564
WG4	080611_27	ADP/ATP translocase 2	IPI00127841	ipi.MOUSE.v3.59.fasta	32932.6	1	12	12	15	0.00782	0.356	LAADVGKAGAER	R	E	0.95	2.83	0.313	1	0	0	2	1157.63	141	152	TRUE
IGD4	080611_26	ADP/ATP translocase 2	IPI00127841	ipi.MOUSE.v3.59.fasta	32932.6	1	4	4	4	0.00311	0.111	LLLQVQHASK	K	Q	0.95	2.58	0.315	1	0	0	2	1136.68	34	43	TRUE	IPI00115564
WG4	080611_27	ADP/ATP translocase 2	IPI00127841	ipi.MOUSE.v3.59.fasta	32932.6	1	12	12	15	0.00782	0.356	LLLQVQHASK	K	Q	0.95	2.68	0.351	1	0	0	2	1136.68	34	43	TRUE	IPI00115564
IGD4	080611_26	ADP/ATP translocase 2	IPI00127841	ipi.MOUSE.v3.59.fasta	32932.6	1	4	4	4	0.00311	0.111	MMMQSGR	R	K	0.95	2.05	0.273	1	0	0	2	840.352	238	244	TRUE	IPI00115564
WG4	080611_27	ADP/ATP translocase 2	IPI00127841	ipi.MOUSE.v3.59.fasta	32932.6	1	12	12	15	0.00782	0.356	MMMQSGR	R	K	0.95	1.81	0.258	1	0	0	2	840.352	238	244	TRUE	IPI00115564
WG4	080611_27	ADP/ATP translocase 2	IPI00127841	ipi.MOUSE.v3.59.fasta	32932.6	1	12	12	15	0.00782	0.356	QIFLGGVDKR	K	T	0.95	1.9	0.252	0	1	0	2	1132.65	97	106	TRUE
WG5	080611_29	ADP-ribosylation factor 2	IPI00135730	ipi.MOUSE.v3.59.fasta	20746.5	1	4	4	6	0.00525	0.243	ILMVGLDAAGK	R	T	0.95	2.42	0.469	2	0	0	2	1087.62	20	30	TRUE
WG5	080611_29	ADP-ribosylation factor 2	IPI00135730	ipi.MOUSE.v3.59.fasta	20746.5	1	4	4	6	0.00525	0.243	MLAEDELR	R	D	0.95	2.29	0.311	2	0	0	2	976.477	110	117	TRUE
WG5	080611_29	ADP-ribosylation factor 2	IPI00135730	ipi.MOUSE.v3.59.fasta	20746.5	1	4	4	6	0.00525	0.243	QDLPNAMNAAEITDK	K	L	0.95	2.95	0.425	1	0	0	2	1646.77	128	142	TRUE
WG5	080611_29	ADP-ribosylation factor 2	IPI00135730	ipi.MOUSE.v3.59.fasta	20746.5	1	4	4	6	0.00525	0.243	VNEAREELTR	R	M	0.95	2.92	0.319	1	0	0	2	1216.63	100	109	TRUE
IGD1	080611_20_080612175356	AHNAK nucleoprotein isoform 1	IPI00553798	ipi.MOUSE.v3.59.fasta	604257	1	5	5	7	0.00343	0.00725	AEGPEVDVNLPK	K	A	0.95	2.36	0.251	1	0	0	2	1267.65	763	774	TRUE
IGD1	080611_20_080612175356	AHNAK nucleoprotein isoform 1	IPI00553798	ipi.MOUSE.v3.59.fasta	604257	1	5	5	7	0.00343	0.00725	ANIDVSGPK	K	V	0.947	2.03	0.218	5	0	0	2	900.479	1530	1538	TRUE
IGD1	080611_20_080612175356	AHNAK nucleoprotein isoform 1	IPI00553798	ipi.MOUSE.v3.59.fasta	604257	1	5	5	7	0.00343	0.00725	VTAYTVDVTGR	R	E	0.95	2.71	0.409	1	0	0	2	1181.62	158	168	TRUE
IGD3	080611_24	Alcohol dehydrogenase [NADP+]	IPI00466128,IPI00649072	ipi.MOUSE.v3.59.fasta	33238.3	1	5	5	5	0.00576	0.132	AVPREELFVTSK	K	L	0.95	2.16	0.3	1	0	0	2	1375.76	69	80	TRUE
IGD3	080611_24	Alcohol dehydrogenase [NADP+]	IPI00466128,IPI00649072	ipi.MOUSE.v3.59.fasta	33238.3	1	5	5	5	0.00576	0.132	EELFVTSK	R	L	0.95	1.72	0.38	1	0	0	2	952.499	73	80	TRUE
WG3	080611_25	Alcohol dehydrogenase [NADP+]	IPI00466128,IPI00649072	ipi.MOUSE.v3.59.fasta	33238.3	1	4	4	4	0.00312	0.117	GDNPFPK	R	N	0.95	1.88	0.272	1	0	0	2	774.378	121	127	TRUE
IGD3	080611_24	Alcohol dehydrogenase [NADP+]	IPI00466128,IPI00649072	ipi.MOUSE.v3.59.fasta	33238.3	1	5	5	5	0.00576	0.132	GLEVTAYSPLGSSDR	R	A	0.95	4.16	0.579	1	0	0	2	1551.77	204	218	TRUE
WG3	080611_25	Alcohol dehydrogenase [NADP+]	IPI00466128,IPI00649072	ipi.MOUSE.v3.59.fasta	33238.3	1	4	4	4	0.00312	0.117	GLEVTAYSPLGSSDR	R	A	0.95	4.1	0.524	1	0	0	2	1551.77	204	218	TRUE
IGD3	080611_24	Alcohol dehydrogenase [NADP+]	IPI00466128,IPI00649072	ipi.MOUSE.v3.59.fasta	33238.3	1	5	5	5	0.00576	0.132	HALSAGYR	K	H	0.95	2.37	0.468	1	0	0	2	874.453	35	42	TRUE
WG3	080611_25	Alcohol dehydrogenase [NADP+]	IPI00466128,IPI00649072	ipi.MOUSE.v3.59.fasta	33238.3	1	4	4	4	0.00312	0.117	HALSAGYR	K	H	0.95	2.12	0.252	1	0	0	2	874.453	35	42	TRUE
IGD3	080611_24	Alcohol dehydrogenase [NADP+]	IPI00466128,IPI00649072	ipi.MOUSE.v3.59.fasta	33238.3	1	5	5	5	0.00576	0.132	SPAQILLR	R	K	0.95	2.25	0.271	1	0	0	2	897.552	244	251	TRUE
WG3	080611_25	Alcohol dehydrogenase [NADP+]	IPI00466128,IPI00649072	ipi.MOUSE.v3.59.fasta	33238.3	1	4	4	4	0.00312	0.117	SPAQILLR	R	K	0.95	2.29	0.245	1	0	0	2	897.552	244	251	TRUE
WG3	080611_25	Aldose reductase-related protein 1	IPI00224181,IPI00273096	ipi.MOUSE.v3.59.fasta	36121.3	0.998	2	2	2	0.00156	0.0475	AAIDAGYR	K	H	0.95	2.19	0.23	1	0	0	2	836.426	34	41	TRUE
WG3	080611_25	Aldose reductase-related protein 1	IPI00224181,IPI00273096	ipi.MOUSE.v3.59.fasta	36121.3	0.998	2	2	2	0.00156	0.0475	NVVVIPK	R	S	0.95	1.91	0.227	1	0	0	2	768.498	257	263	TRUE
WG2	080611_23	Alkylglycerone phosphate synthase	IPI00223818,IPI00756601	ipi.MOUSE.v3.59.fasta	71685	1	4	4	4	0.00165	0.0671	AASAAGASPAATPAAPESGTIPK	R	K	0.95	3.77	0.488	1	0	0	2	1994.02	50	72	TRUE
IGD2	080611_22	Alkylglycerone phosphate synthase	IPI00223818,IPI00756601	ipi.MOUSE.v3.59.fasta	71685	1	5	5	5	0.00189	0.0984	FGGLAAGEDNGQR	K	G	0.95	3.43	0.456	1	0	0	2	1291.6	478	490	TRUE
IGD2	080611_22	Alkylglycerone phosphate synthase	IPI00223818,IPI00756601	ipi.MOUSE.v3.59.fasta	71685	1	5	5	5	0.00189	0.0984	IRPTPEYQK	K	Y	0.95	2.36	0.214	0	1	0	2	1131.62	368	376	TRUE
WG2	080611_23	Alkylglycerone phosphate synthase	IPI00223818,IPI00756601	ipi.MOUSE.v3.59.fasta	71685	1	4	4	4	0.00165	0.0671	IRPTPEYQK	K	Y	0.95	2.06	0.227	0	1	0	2	1131.62	368	376	TRUE
IGD2	080611_22	Alkylglycerone phosphate synthase	IPI00223818,IPI00756601	ipi.MOUSE.v3.59.fasta	71685	1	5	5	5	0.00189	0.0984	QVYDIAAK	K	F	0.95	2.12	0.284	1	0	0	2	907.488	470	477	TRUE
IGD2	080611_22	Alkylglycerone phosphate synthase	IPI00223818,IPI00756601	ipi.MOUSE.v3.59.fasta	71685	1	5	5	5	0.00189	0.0984	RAASAAGASPAATPAAPESGTIPK	R	K	0.95	3.49	0.449	0	1	0	2	2150.12	49	72	TRUE
WG2	080611_23	Alkylglycerone phosphate synthase	IPI00223818,IPI00756601	ipi.MOUSE.v3.59.fasta	71685	1	4	4	4	0.00165	0.0671	RAASAAGASPAATPAAPESGTIPK	R	K	0.95	2.51	0.215	0	1	0	2	2150.12	49	72	TRUE
IGD2	080611_22	Alkylglycerone phosphate synthase	IPI00223818,IPI00756601	ipi.MOUSE.v3.59.fasta	71685	1	5	5	5	0.00189	0.0984	TIISLDTSQMNR	R	I	0.95	3.66	0.556	1	0	0	2	1378.7	241	252	TRUE
WG2	080611_23	Alkylglycerone phosphate synthase	IPI00223818,IPI00756601	ipi.MOUSE.v3.59.fasta	71685	1	4	4	4	0.00165	0.0671	TIISLDTSQMNR	R	I	0.95	3.69	0.557	1	0	0	2	1378.7	241	252	TRUE
IGD1	080611_20_080612175356	Alpha-2-macroglobulin	IPI00624663	ipi.MOUSE.v3.59.fasta	167284	0.998	2	2	2	0.000979	0.0199	AINYLISGYQR	K	Q	0.95	3.6	0.485	1	0	0	2	1297.69	1016	1026	TRUE
IGD3	080611_24	Alpha-2-macroglobulin	IPI00624663	ipi.MOUSE.v3.59.fasta	167284	1	5	6	6	0.00691	0.0265	DLSSSDLSTASK	R	I	0.95	2.81	0.488	1	0	0	2	1210.58	1240	1251	TRUE
WG3	080611_25	Alpha-2-macroglobulin	IPI00624663	ipi.MOUSE.v3.59.fasta	167284	1	3	4	4	0.00312	0.0146	DLSSSDLSTASK	R	I	0.95	3.24	0.541	1	0	0	2	1210.58	1240	1251	TRUE
IGD3	080611_24	Alpha-2-macroglobulin	IPI00624663	ipi.MOUSE.v3.59.fasta	167284	1	5	6	6	0.00691	0.0265	KLQDQPNIQR	K	T	0.95	3.01	0.401	1	1	0	2	1239.68	1417	1426	TRUE
WG3	080611_25	Alpha-2-macroglobulin	IPI00624663	ipi.MOUSE.v3.59.fasta	167284	1	3	4	4	0.00312	0.0146	KLQDQPNIQR	K	T	0.95	2.97	0.274	1	1	0	2	1239.68	1417	1426	TRUE
IGD1	080611_20_080612175356	Alpha-2-macroglobulin	IPI00624663	ipi.MOUSE.v3.59.fasta	167284	0.998	2	2	2	0.000979	0.0199	KTVSWAVTPK	R	S	0.95	2.69	0.452	1	0	0	2	1116.64	866	875	TRUE
IGD3	080611_24	Alpha-2-macroglobulin	IPI00624663	ipi.MOUSE.v3.59.fasta	167284	1	5	6	6	0.00691	0.0265	LQDQPNIQR	K	T	0.95	3.04	0.259	1	0	0	2	1111.59	1418	1426	TRUE
WG3	080611_25	Alpha-2-macroglobulin	IPI00624663	ipi.MOUSE.v3.59.fasta	167284	1	3	4	4	0.00312	0.0146	LQDQPNIQR	K	T	0.95	2.73	0.194	1	0	0	2	1111.59	1418	1426	TRUE
IGD1	080611_20_080612175356	Alpha-2-macroglobulin	IPI00624663	ipi.MOUSE.v3.59.fasta	167284	0.998	2	2	2	0.000979	0.0199	VPDTITEWK	K	A	0.95	1.94	0.361	1	0	0	2	1088.56	770	778	FALSE	IPI00123223
IGD3	080611_24	Alpha-2-macroglobulin	IPI00624663	ipi.MOUSE.v3.59.fasta	167284	1	5	6	6	0.00691	0.0265	YGAATFTR	K	S	0.95	2.11	0.414	1	0	0	2	886.442	1282	1289	TRUE
IGD3	080611_24	Alpha-2-macroglobulin	IPI00624663	ipi.MOUSE.v3.59.fasta	167284	1	5	6	6	0.00691	0.0265	YNILPVADGK	K	A	0.95	2.53	0.23	1	0	0	2	1089.59	1348	1357	TRUE
IGD2	080611_22	Alpha-actinin-4	IPI00118899	ipi.MOUSE.v3.59.fasta	104980	1	3	3	3	0.00113	0.0362	DYETATLSDIK	R	A	0.95	3.29	0.459	1	0	0	2	1255.61	441	451	TRUE
IGD2	080611_22	Alpha-actinin-4	IPI00118899	ipi.MOUSE.v3.59.fasta	104980	1	3	3	3	0.00113	0.0362	HTNYTMEHIR	K	V	0.95	2.87	0.36	0	1	0	2	1301.61	725	734	TRUE
WG2	080611_23	Alpha-actinin-4	IPI00118899	ipi.MOUSE.v3.59.fasta	104980	0.999	2	2	2	0.000826	0.0329	LSGSNPYTTVTPQIINSK	K	W	0.95	3.54	0.453	1	0	0	2	1920.01	606	623	TRUE
IGD2	080611_22	Alpha-actinin-4	IPI00118899	ipi.MOUSE.v3.59.fasta	104980	1	3	3	3	0.00113	0.0362	TINEVENQILTR	R	D	0.95	4.04	0.472	1	0	0	2	1429.76	747	758	TRUE
WG2	080611_23	Alpha-actinin-4	IPI00118899	ipi.MOUSE.v3.59.fasta	104980	0.999	2	2	2	0.000826	0.0329	TINEVENQILTR	R	D	0.95	3.28	0.427	1	0	0	2	1429.76	747	758	TRUE
WG4	080611_27	Alpha-enolase	IPI00462072,IPI00473227	ipi.MOUSE.v3.59.fasta	47141.7	1	3	4	4	0.00209	0.076	GVSQAVEHINK	K	T	0.95	3.28	0.429	1	1	0	2	1181.63	61	71	TRUE
WG4	080611_27	Alpha-enolase	IPI00462072,IPI00473227	ipi.MOUSE.v3.59.fasta	47141.7	1	3	4	4	0.00209	0.076	IGAEVYHNLK	R	N	0.95	2.71	0.349	1	0	0	2	1143.62	184	193	TRUE
WG4	080611_27	Alpha-enolase	IPI00462072,IPI00473227	ipi.MOUSE.v3.59.fasta	47141.7	1	3	4	4	0.00209	0.076	KVNVVEQEKIDK	K	L	0.95	2.39	0.214	0	1	0	2	1428.81	81	92	TRUE
IGD2	080611_22	Aminopeptidase B	IPI00122529,IPI00403706,IPI00929853	ipi.MOUSE.v3.59.fasta	72418.1	1	3	3	4	0.00151	0.0492	AEFGPPGPGPGSR	R	G	0.95	2.02	0.359	2	0	0	2	1225.6	45	57	TRUE
IGD2	080611_22	Aminopeptidase B	IPI00122529,IPI00403706,IPI00929853	ipi.MOUSE.v3.59.fasta	72418.1	1	3	3	4	0.00151	0.0492	ISNAQNAELR	K	L	0.95	2.64	0.211	1	0	0	2	1115.58	563	572	TRUE
WG2	080611_23	Aminopeptidase B	IPI00122529,IPI00403706,IPI00929853	ipi.MOUSE.v3.59.fasta	72418.1	1	3	3	3	0.00124	0.0569	ISNAQNAELR	K	L	0.95	2.79	0.315	1	0	0	2	1115.58	563	572	TRUE
IGD2	080611_22	Aminopeptidase B	IPI00122529,IPI00403706,IPI00929853	ipi.MOUSE.v3.59.fasta	72418.1	1	3	3	4	0.00151	0.0492	NDYQEEFQK	K	V	0.95	2.44	0.288	1	0	0	2	1200.52	582	590	TRUE
WG2	080611_23	Aminopeptidase B	IPI00122529,IPI00403706,IPI00929853	ipi.MOUSE.v3.59.fasta	72418.1	1	3	3	3	0.00124	0.0569	NDYQEEFQK	K	V	0.95	2.42	0.288	1	0	0	2	1200.52	582	590	TRUE
WG2	080611_23	Aminopeptidase B	IPI00122529,IPI00403706,IPI00929853	ipi.MOUSE.v3.59.fasta	72418.1	1	3	3	3	0.00124	0.0569	VGEGPGVCWLAPEQTAGK	R	K	0.95	3.39	0.548	1	0	0	2	1855.9	144	161	TRUE
IGD1	080611_20_080612175356	Aminopeptidase N	IPI00319509	ipi.MOUSE.v3.59.fasta	109654	1	3	3	3	0.00147	0.0424	ADNSATGFGTGTR	K	A	0.95	2.69	0.407	1	0	0	2	1254.57	922	934	TRUE
IGD1	080611_20_080612175356	Aminopeptidase N	IPI00319509	ipi.MOUSE.v3.59.fasta	109654	1	3	3	3	0.00147	0.0424	AVNQQTAVQPPATVR	K	T	0.95	3.31	0.524	1	0	0	2	1579.86	523	537	TRUE
IGD1	080611_20_080612175356	Aminopeptidase N	IPI00319509	ipi.MOUSE.v3.59.fasta	109654	1	3	3	3	0.00147	0.0424	VVATTQMQAADAR	K	K	0.95	4	0.544	1	0	0	2	1361.68	206	218	TRUE
IGD3	080611_24	Annexin A1	IPI00230395	ipi.MOUSE.v3.59.fasta	38735.7	1	11	11	13	0.015	0.231	ALLALAKGDR	K	C	0.95	2.73	0.421	1	0	0	2	1027.63	179	188	TRUE
IGD3	080611_24	Annexin A1	IPI00230395	ipi.MOUSE.v3.59.fasta	38735.7	1	11	11	13	0.015	0.231	ALYEAGER	R	R	0.95	2.36	0.332	2	0	0	2	908.447	205	212	TRUE
WG3	080611_25	Annexin A1	IPI00230395	ipi.MOUSE.v3.59.fasta	38735.7	1	16	16	24	0.0187	0.462	ALYEAGER	R	R	0.95	2.68	0.442	2	0	0	2	908.447	205	212	TRUE
WG4	080611_27	Annexin A1	IPI00230395,IPI00652811	ipi.MOUSE.v3.59.fasta	38735.7	0.999	2	2	2	0.00104	0.0549	ALYEAGER	R	R	0.95	2	0.357	1	0	0	2	908.447	205	212	TRUE
WG3	080611_25	Annexin A1	IPI00230395	ipi.MOUSE.v3.59.fasta	38735.7	1	16	16	24	0.0187	0.462	CATSTPAFFAEK	K	L	0.95	2.79	0.398	2	0	0	2	1329.61	270	281	TRUE
WG3	080611_25	Annexin A1	IPI00230395	ipi.MOUSE.v3.59.fasta	38735.7	1	16	16	24	0.0187	0.462	CLTTIVK	K	C	0.95	2.24	0.194	1	0	0	2	834.476	263	269	TRUE
IGD3	080611_24	Annexin A1	IPI00230395	ipi.MOUSE.v3.59.fasta	38735.7	1	11	11	13	0.015	0.231	DITSDTSGDFR	K	K	0.95	3.31	0.283	1	0	0	2	1213.53	167	177	TRUE
WG3	080611_25	Annexin A1	IPI00230395	ipi.MOUSE.v3.59.fasta	38735.7	1	16	16	24	0.0187	0.462	DITSDTSGDFR	K	K	0.95	3.23	0.233	2	0	0	2	1213.53	167	177	TRUE
IGD3	080611_24	Annexin A1	IPI00230395	ipi.MOUSE.v3.59.fasta	38735.7	1	11	11	13	0.015	0.231	DITSDTSGDFRK	K	A	0.95	3.17	0.219	1	0	0	2	1341.63	167	178	TRUE
WG3	080611_25	Annexin A1	IPI00230395	ipi.MOUSE.v3.59.fasta	38735.7	1	16	16	24	0.0187	0.462	DITSDTSGDFRK	K	A	0.95	2.72	0.297	1	0	0	2	1341.63	167	178	TRUE
IGD3	080611_24	Annexin A1	IPI00230395	ipi.MOUSE.v3.59.fasta	38735.7	1	11	11	13	0.015	0.231	FLENQEQEYVQAVK	R	S	0.95	5.01	0.501	1	0	0	2	1724.85	13	26	TRUE
WG3	080611_25	Annexin A1	IPI00230395	ipi.MOUSE.v3.59.fasta	38735.7	1	16	16	24	0.0187	0.462	FLENQEQEYVQAVK	R	S	0.95	4.73	0.476	1	0	0	2	1724.85	13	26	TRUE
WG3	080611_25	Annexin A1	IPI00230395	ipi.MOUSE.v3.59.fasta	38735.7	1	16	16	24	0.0187	0.462	GGPGSAVSPYPSFNVSSDVAALHK	K	A	0.95	2.92	0.327	0	1	0	2	2344.16	30	53	TRUE
WG3	080611_25	Annexin A1	IPI00230395	ipi.MOUSE.v3.59.fasta	38735.7	1	16	16	24	0.0187	0.462	GTDVNVFTTILTSR	K	S	0.95	2.89	0.574	1	0	0	2	1523.81	215	228	TRUE
WG3	080611_25	Annexin A1	IPI00230395	ipi.MOUSE.v3.59.fasta	38735.7	1	16	16	24	0.0187	0.462	GVDEATIIDILTK	K	R	0.95	4.1	0.381	1	0	0	2	1387.77	59	71	TRUE
WG3	080611_25	Annexin A1	IPI00230395	ipi.MOUSE.v3.59.fasta	38735.7	1	16	16	24	0.0187	0.462	ILVALCGGN	K	-	0.95	2.75	0.593	2	0	0	2	916.492	338	346	TRUE
IGD3	080611_24	Annexin A1	IPI00230395	ipi.MOUSE.v3.59.fasta	38735.7	1	11	11	13	0.015	0.231	KALLALAK	R	G	0.95	2.05	0.286	1	0	0	2	827.571	178	185	TRUE
IGD3	080611_24	Annexin A1	IPI00230395	ipi.MOUSE.v3.59.fasta	38735.7	1	11	11	13	0.015	0.231	KALLALAKGDR	R	C	0.95	2.88	0.372	0	1	0	2	1155.72	178	188	TRUE
WG3	080611_25	Annexin A1	IPI00230395	ipi.MOUSE.v3.59.fasta	38735.7	1	16	16	24	0.0187	0.462	LYEAMKGAGTR	K	H	0.95	2.54	0.252	1	0	0	2	1212.6	282	292	TRUE
IGD3	080611_24	Annexin A1	IPI00230395	ipi.MOUSE.v3.59.fasta	38735.7	1	11	11	13	0.015	0.231	RVFQNYGK	R	Y	0.95	2.53	0.164	1	0	0	2	1011.54	235	242	TRUE
WG3	080611_25	Annexin A1	IPI00230395	ipi.MOUSE.v3.59.fasta	38735.7	1	16	16	24	0.0187	0.462	RVFQNYGK	R	Y	0.95	2.09	0.278	1	0	0	2	1011.54	235	242	TRUE
IGD3	080611_24	Annexin A1	IPI00230395	ipi.MOUSE.v3.59.fasta	38735.7	1	11	11	13	0.015	0.231	SEIDMNEIK	R	V	0.95	2.48	0.347	1	0	0	2	1094.5	304	312	TRUE
WG3	080611_25	Annexin A1	IPI00230395	ipi.MOUSE.v3.59.fasta	38735.7	1	16	16	24	0.0187	0.462	SEIDMNEIK	R	V	0.95	2.32	0.295	3	0	0	2	1094.5	304	312	TRUE
IGD3	080611_24	Annexin A1	IPI00230395	ipi.MOUSE.v3.59.fasta	38735.7	1	11	11	13	0.015	0.231	TPAQFDADELR	K	G	0.95	4.01	0.453	2	0	0	2	1262.6	114	124	TRUE
WG3	080611_25	Annexin A1	IPI00230395	ipi.MOUSE.v3.59.fasta	38735.7	1	16	16	24	0.0187	0.462	TPAQFDADELR	K	G	0.95	3.73	0.539	3	0	0	2	1262.6	114	124	TRUE
WG4	080611_27	Annexin A1	IPI00230395,IPI00652811	ipi.MOUSE.v3.59.fasta	38735.7	0.999	2	2	2	0.00104	0.0549	TPAQFDADELR	K	G	0.95	2.3	0.265	1	0	0	2	1262.6	114	124	TRUE
WG3	080611_25	Annexin A1	IPI00230395	ipi.MOUSE.v3.59.fasta	38735.7	1	16	16	24	0.0187	0.462	VFQNYGK	R	Y	0.95	1.89	0.234	1	0	0	2	855.436	236	242	TRUE
IGD3	080611_24	Annexin A1	IPI00230395	ipi.MOUSE.v3.59.fasta	38735.7	1	11	11	13	0.015	0.231	YSQHDMNK	K	A	0.95	2.14	0.33	1	0	0	2	1022.44	243	250	TRUE
WG3	080611_25	Annexin A1	IPI00230395	ipi.MOUSE.v3.59.fasta	38735.7	1	16	16	24	0.0187	0.462	YSQHDMNK	K	A	0.95	2.46	0.448	1	0	0	2	1022.44	243	250	TRUE
IGD1	080611_20_080612175356	Annexin A2	IPI00468203	ipi.MOUSE.v3.59.fasta	38678.1	1	9	11	21	0.0103	0.333	AEDGSVIDYELIDQDAR	R	E	0.95	3.49	0.399	1	0	0	2	1908.88	180	196	TRUE
WG1	080611_21	Annexin A2	IPI00468203	ipi.MOUSE.v3.59.fasta	38678.1	1	9	10	17	0.0192	0.348	AEDGSVIDYELIDQDAR	R	E	0.95	3.4	0.345	1	0	0	2	1908.88	180	196	TRUE
IGD3	080611_24	Annexin A2	IPI00468203	ipi.MOUSE.v3.59.fasta	38678.1	1	7	7	7	0.00806	0.295	GDLENAFLNLVQCIQNKPLYFADR	K	L	0.95	4.64	0.469	0	1	0	2	2838.42	250	273	TRUE
IGD4	080611_26	Annexin A2	IPI00468203	ipi.MOUSE.v3.59.fasta	38678.1	1	4	4	4	0.00311	0.189	GDLENAFLNLVQCIQNKPLYFADR	K	L	0.95	4.61	0.611	0	1	0	2	2838.42	250	273	TRUE
IGD5	080611_28	Annexin A2	IPI00468203	ipi.MOUSE.v3.59.fasta	38678.1	1	3	3	3	0.00592	0.159	GDLENAFLNLVQCIQNKPLYFADR	K	L	0.95	4.2	0.54	0	1	0	2	2838.42	250	273	TRUE
IGD6	080611_30	Annexin A2	IPI00468203	ipi.MOUSE.v3.59.fasta	38678.1	0.998	2	2	2	0.00437	0.112	GDLENAFLNLVQCIQNKPLYFADR	K	L	0.95	3.97	0.295	0	1	0	2	2838.42	250	273	TRUE
WG1	080611_21	Annexin A2	IPI00468203	ipi.MOUSE.v3.59.fasta	38678.1	1	9	10	17	0.0192	0.348	GDLENAFLNLVQCIQNKPLYFADR	K	L	0.95	5.4	0.565	0	1	0	2	2838.42	250	273	TRUE
WG2	080611_23	Annexin A2	IPI00468203	ipi.MOUSE.v3.59.fasta	38678.1	1	6	7	7	0.00289	0.268	GDLENAFLNLVQCIQNKPLYFADR	K	L	0.95	6.22	0.639	0	1	0	2	2838.42	250	273	TRUE
WG3	080611_25	Annexin A2	IPI00468203	ipi.MOUSE.v3.59.fasta	38678.1	1	6	7	7	0.00546	0.26	GDLENAFLNLVQCIQNKPLYFADR	K	L	0.95	5.23	0.561	0	1	0	2	2838.42	250	273	TRUE
WG4	080611_27	Annexin A2	IPI00468203	ipi.MOUSE.v3.59.fasta	38678.1	1	4	4	4	0.00209	0.168	GDLENAFLNLVQCIQNKPLYFADR	K	L	0.95	4.33	0.575	0	1	0	2	2838.42	250	273	TRUE
IGD1	080611_20_080612175356	Annexin A2	IPI00468203	ipi.MOUSE.v3.59.fasta	38678.1	1	9	11	21	0.0103	0.333	GLGTDEDSLIEIICSR	K	T	0.95	3.86	0.542	2	0	0	2	1777.86	120	135	TRUE
IGD2	080611_22	Annexin A2	IPI00468203	ipi.MOUSE.v3.59.fasta	38678.1	1	3	3	3	0.00113	0.127	GLGTDEDSLIEIICSR	K	T	0.95	3.52	0.508	1	0	0	2	1777.86	120	135	TRUE
IGD3	080611_24	Annexin A2	IPI00468203	ipi.MOUSE.v3.59.fasta	38678.1	1	7	7	7	0.00806	0.295	GLGTDEDSLIEIICSR	K	T	0.95	3.66	0.438	1	0	0	2	1777.86	120	135	TRUE
WG1	080611_21	Annexin A2	IPI00468203	ipi.MOUSE.v3.59.fasta	38678.1	1	9	10	17	0.0192	0.348	GLGTDEDSLIEIICSR	K	T	0.95	3.73	0.511	2	0	0	2	1777.86	120	135	TRUE
WG2	080611_23	Annexin A2	IPI00468203	ipi.MOUSE.v3.59.fasta	38678.1	1	6	7	7	0.00289	0.268	GLGTDEDSLIEIICSR	K	T	0.95	4.02	0.472	1	0	0	2	1777.86	120	135	TRUE
WG3	080611_25	Annexin A2	IPI00468203	ipi.MOUSE.v3.59.fasta	38678.1	1	6	7	7	0.00546	0.26	GLGTDEDSLIEIICSR	K	T	0.95	3.24	0.412	1	0	0	2	1777.86	120	135	TRUE
IGD1	080611_20_080612175356	Annexin A2	IPI00468203	ipi.MOUSE.v3.59.fasta	38678.1	1	9	11	21	0.0103	0.333	GVDEVTIVNILTNR	K	S	0.95	4.18	0.505	3	1	0	2	1542.85	50	63	TRUE
IGD3	080611_24	Annexin A2	IPI00468203	ipi.MOUSE.v3.59.fasta	38678.1	1	7	7	7	0.00806	0.295	GVDEVTIVNILTNR	K	S	0.95	4.25	0.499	1	0	0	2	1542.85	50	63	TRUE
IGD4	080611_26	Annexin A2	IPI00468203	ipi.MOUSE.v3.59.fasta	38678.1	1	4	4	4	0.00311	0.189	GVDEVTIVNILTNR	K	S	0.95	4.41	0.509	1	0	0	2	1542.85	50	63	TRUE
IGD5	080611_28	Annexin A2	IPI00468203	ipi.MOUSE.v3.59.fasta	38678.1	1	3	3	3	0.00592	0.159	GVDEVTIVNILTNR	K	S	0.95	4.05	0.555	1	0	0	2	1542.85	50	63	TRUE
IGD6	080611_30	Annexin A2	IPI00468203	ipi.MOUSE.v3.59.fasta	38678.1	0.998	2	2	2	0.00437	0.112	GVDEVTIVNILTNR	K	S	0.95	2.85	0.373	1	0	0	2	1542.85	50	63	TRUE
WG1	080611_21	Annexin A2	IPI00468203	ipi.MOUSE.v3.59.fasta	38678.1	1	9	10	17	0.0192	0.348	GVDEVTIVNILTNR	K	S	0.95	4.15	0.519	2	0	0	2	1542.85	50	63	TRUE
WG2	080611_23	Annexin A2	IPI00468203	ipi.MOUSE.v3.59.fasta	38678.1	1	6	7	7	0.00289	0.268	GVDEVTIVNILTNR	K	S	0.95	3.54	0.503	1	0	0	2	1542.85	50	63	TRUE
WG4	080611_27	Annexin A2	IPI00468203	ipi.MOUSE.v3.59.fasta	38678.1	1	4	4	4	0.00209	0.168	GVDEVTIVNILTNR	K	S	0.95	4.72	0.453	1	0	0	2	1542.85	50	63	TRUE
WG6	080611_31	Annexin A2	IPI00468203	ipi.MOUSE.v3.59.fasta	38678.1	0.998	2	3	3	0.0022	0.0885	GVDEVTIVNILTNR	K	S	0.95	3.3	0.482	1	0	0	2	1542.85	50	63	TRUE
IGD3	080611_24	Annexin A2	IPI00468203	ipi.MOUSE.v3.59.fasta	38678.1	1	7	7	7	0.00806	0.295	QDIAFAYQR	R	R	0.95	2.24	0.219	1	0	0	2	1111.55	69	77	TRUE
WG1	080611_21	Annexin A2	IPI00468203	ipi.MOUSE.v3.59.fasta	38678.1	1	9	10	17	0.0192	0.348	QDIAFAYQR	R	R	0.95	2.57	0.189	1	0	0	2	1111.55	69	77	TRUE
WG4	080611_27	Annexin A2	IPI00468203	ipi.MOUSE.v3.59.fasta	38678.1	1	4	4	4	0.00209	0.168	QDIAFAYQR	R	R	0.95	2.59	0.154	1	0	0	2	1111.55	69	77	TRUE
IGD1	080611_20_080612175356	Annexin A2	IPI00468203	ipi.MOUSE.v3.59.fasta	38678.1	1	9	11	21	0.0103	0.333	RAEDGSVIDYELIDQDAR	R	E	0.95	4.4	0.341	0	2	0	2	2064.98	179	196	TRUE
WG1	080611_21	Annexin A2	IPI00468203	ipi.MOUSE.v3.59.fasta	38678.1	1	9	10	17	0.0192	0.348	RAEDGSVIDYELIDQDAR	R	E	0.95	3.39	0.355	0	1	0	2	2064.98	179	196	TRUE
IGD1	080611_20_080612175356	Annexin A2	IPI00468203	ipi.MOUSE.v3.59.fasta	38678.1	1	9	11	21	0.0103	0.333	SALSGHLETVILGLLK	K	T	0.95	5.26	0.702	3	2	0	2	1650.98	89	104	TRUE
IGD2	080611_22	Annexin A2	IPI00468203	ipi.MOUSE.v3.59.fasta	38678.1	1	3	3	3	0.00113	0.127	SALSGHLETVILGLLK	K	T	0.95	5.03	0.653	1	0	0	2	1650.98	89	104	TRUE
IGD3	080611_24	Annexin A2	IPI00468203	ipi.MOUSE.v3.59.fasta	38678.1	1	7	7	7	0.00806	0.295	SALSGHLETVILGLLK	K	T	0.95	4.14	0.551	1	0	0	2	1650.98	89	104	TRUE
IGD4	080611_26	Annexin A2	IPI00468203	ipi.MOUSE.v3.59.fasta	38678.1	1	4	4	4	0.00311	0.189	SALSGHLETVILGLLK	K	T	0.95	4.53	0.604	1	0	0	2	1650.98	89	104	TRUE
IGD5	080611_28	Annexin A2	IPI00468203	ipi.MOUSE.v3.59.fasta	38678.1	1	3	3	3	0.00592	0.159	SALSGHLETVILGLLK	K	T	0.95	3.66	0.597	1	0	0	2	1650.98	89	104	TRUE
WG1	080611_21	Annexin A2	IPI00468203	ipi.MOUSE.v3.59.fasta	38678.1	1	9	10	17	0.0192	0.348	SALSGHLETVILGLLK	K	T	0.95	5.12	0.644	4	2	0	2	1650.98	89	104	TRUE
WG2	080611_23	Annexin A2	IPI00468203	ipi.MOUSE.v3.59.fasta	38678.1	1	6	7	7	0.00289	0.268	SALSGHLETVILGLLK	K	T	0.95	4.76	0.667	1	1	0	2	1650.98	89	104	TRUE
WG3	080611_25	Annexin A2	IPI00468203	ipi.MOUSE.v3.59.fasta	38678.1	1	6	7	7	0.00546	0.26	SALSGHLETVILGLLK	K	T	0.95	4.31	0.642	1	1	0	2	1650.98	89	104	TRUE
WG6	080611_31	Annexin A2	IPI00468203	ipi.MOUSE.v3.59.fasta	38678.1	0.998	2	3	3	0.0022	0.0885	SALSGHLETVILGLLK	K	T	0.95	3.61	0.679	1	1	0	2	1650.98	89	104	TRUE
IGD1	080611_20_080612175356	Annexin A2	IPI00468203	ipi.MOUSE.v3.59.fasta	38678.1	1	9	11	21	0.0103	0.333	SLYYYIQQDTK	K	G	0.95	3.36	0.494	2	0	0	2	1421.69	314	324	TRUE
IGD2	080611_22	Annexin A2	IPI00468203	ipi.MOUSE.v3.59.fasta	38678.1	1	3	3	3	0.00113	0.127	SLYYYIQQDTK	K	G	0.95	3.48	0.525	1	0	0	2	1421.69	314	324	TRUE
WG1	080611_21	Annexin A2	IPI00468203	ipi.MOUSE.v3.59.fasta	38678.1	1	9	10	17	0.0192	0.348	SLYYYIQQDTK	K	G	0.95	3.01	0.536	2	0	0	2	1421.69	314	324	TRUE
WG2	080611_23	Annexin A2	IPI00468203	ipi.MOUSE.v3.59.fasta	38678.1	1	6	7	7	0.00289	0.268	SLYYYIQQDTK	K	G	0.95	3.33	0.498	1	0	0	2	1421.69	314	324	TRUE
WG3	080611_25	Annexin A2	IPI00468203	ipi.MOUSE.v3.59.fasta	38678.1	1	6	7	7	0.00546	0.26	SLYYYIQQDTK	K	G	0.95	3.04	0.403	1	0	0	2	1421.69	314	324	TRUE
IGD1	080611_20_080612175356	Annexin A2	IPI00468203	ipi.MOUSE.v3.59.fasta	38678.1	1	9	11	21	0.0103	0.333	TDLEKDIISDTSGDFRK	K	L	0.95	2.73	0.317	0	1	0	2	1939.96	153	169	TRUE
IGD1	080611_20_080612175356	Annexin A2	IPI00468203	ipi.MOUSE.v3.59.fasta	38678.1	1	9	11	21	0.0103	0.333	TNQELQEINR	R	V	0.95	2.61	0.401	2	0	0	2	1244.62	136	145	TRUE
IGD3	080611_24	Annexin A2	IPI00468203	ipi.MOUSE.v3.59.fasta	38678.1	1	7	7	7	0.00806	0.295	TNQELQEINR	R	V	0.95	3.18	0.372	1	0	0	2	1244.62	136	145	TRUE
IGD4	080611_26	Annexin A2	IPI00468203	ipi.MOUSE.v3.59.fasta	38678.1	1	4	4	4	0.00311	0.189	TNQELQEINR	R	V	0.95	3.29	0.406	1	0	0	2	1244.62	136	145	TRUE
WG1	080611_21	Annexin A2	IPI00468203	ipi.MOUSE.v3.59.fasta	38678.1	1	9	10	17	0.0192	0.348	TNQELQEINR	R	V	0.95	2.52	0.259	1	0	0	2	1244.62	136	145	TRUE
WG2	080611_23	Annexin A2	IPI00468203	ipi.MOUSE.v3.59.fasta	38678.1	1	6	7	7	0.00289	0.268	TNQELQEINR	R	V	0.95	3.37	0.378	1	0	0	2	1244.62	136	145	TRUE
WG3	080611_25	Annexin A2	IPI00468203	ipi.MOUSE.v3.59.fasta	38678.1	1	6	7	7	0.00546	0.26	TNQELQEINR	R	V	0.95	3.64	0.389	1	0	0	2	1244.62	136	145	TRUE
WG4	080611_27	Annexin A2	IPI00468203	ipi.MOUSE.v3.59.fasta	38678.1	1	4	4	4	0.00209	0.168	TNQELQEINR	R	V	0.95	3.47	0.421	1	0	0	2	1244.62	136	145	TRUE
IGD1	080611_20_080612175356	Annexin A2	IPI00468203	ipi.MOUSE.v3.59.fasta	38678.1	1	9	11	21	0.0103	0.333	TPAQYDASELK	K	A	0.95	2.37	0.491	2	0	0	2	1222.6	105	115	TRUE
IGD3	080611_24	Annexin A2	IPI00468203	ipi.MOUSE.v3.59.fasta	38678.1	1	7	7	7	0.00806	0.295	TPAQYDASELK	K	A	0.95	2.38	0.351	1	0	0	2	1222.6	105	115	TRUE
WG3	080611_25	Annexin A2	IPI00468203	ipi.MOUSE.v3.59.fasta	38678.1	1	6	7	7	0.00546	0.26	TPAQYDASELK	K	A	0.95	2.95	0.423	1	0	0	2	1222.6	105	115	TRUE
WG4	080611_27	Annexin A5	IPI00317309	ipi.MOUSE.v3.59.fasta	35754.2	0.998	2	2	2	0.00104	0.0533	LYDAYELK	R	H	0.95	2.27	0.202	1	0	0	2	1014.51	88	95	TRUE
WG4	080611_27	Annexin A5	IPI00317309	ipi.MOUSE.v3.59.fasta	35754.2	0.998	2	2	2	0.00104	0.0533	TPEELSAIK	R	Q	0.95	2.56	0.392	1	0	0	2	987.536	116	124	TRUE
WG2	080611_23	Annexin A6	IPI00554894	ipi.MOUSE.v3.59.fasta	75890.2	1	14	14	16	0.00661	0.214	ALLALCGGED	K	-	0.95	2.33	0.493	1	0	0	2	1018.49	664	673	TRUE
IGD2	080611_22	Annexin A6	IPI00554894	ipi.MOUSE.v3.59.fasta	75890.2	1	8	8	11	0.00415	0.113	DAFVAIVQSVK	K	N	0.95	3.76	0.416	1	0	0	2	1176.66	588	598	TRUE
WG2	080611_23	Annexin A6	IPI00554894	ipi.MOUSE.v3.59.fasta	75890.2	1	14	14	16	0.00661	0.214	DAFVAIVQSVK	K	N	0.95	3.33	0.535	1	0	0	2	1176.66	588	598	TRUE
WG2	080611_23	Annexin A6	IPI00554894	ipi.MOUSE.v3.59.fasta	75890.2	1	14	14	16	0.00661	0.214	EIKDAISGIGTDEK	K	C	0.95	3.15	0.421	1	0	0	2	1475.76	100	113	TRUE
WG2	080611_23	Annexin A6	IPI00554894	ipi.MOUSE.v3.59.fasta	75890.2	1	14	14	16	0.00661	0.214	FMTVLCTR	R	S	0.95	1.93	0.24	1	0	0	2	1043.5	547	554	TRUE
WG2	080611_23	Annexin A6	IPI00554894	ipi.MOUSE.v3.59.fasta	75890.2	1	14	14	16	0.00661	0.214	GAGTDEKTLTR	K	V	0.95	3.04	0.365	1	0	0	2	1148.59	614	624	TRUE
WG2	080611_23	Annexin A6	IPI00554894	ipi.MOUSE.v3.59.fasta	75890.2	1	14	14	16	0.00661	0.214	GELSGDFEK	R	L	0.948	2.01	0.229	1	0	0	2	981.452	232	240	TRUE
IGD2	080611_22	Annexin A6	IPI00554894	ipi.MOUSE.v3.59.fasta	75890.2	1	8	8	11	0.00415	0.113	IAQGAMYR	K	G	0.95	2.16	0.322	2	0	0	2	909.461	4	11	TRUE
WG2	080611_23	Annexin A6	IPI00554894	ipi.MOUSE.v3.59.fasta	75890.2	1	14	14	16	0.00661	0.214	IAQGAMYR	K	G	0.948	2.06	0.207	1	0	0	2	909.461	4	11	TRUE
IGD2	080611_22	Annexin A6	IPI00554894	ipi.MOUSE.v3.59.fasta	75890.2	1	8	8	11	0.00415	0.113	ILISLATGNR	R	E	0.95	2.35	0.295	1	0	0	2	1057.64	500	509	TRUE
WG2	080611_23	Annexin A6	IPI00554894	ipi.MOUSE.v3.59.fasta	75890.2	1	14	14	16	0.00661	0.214	ILISLATGNR	R	E	0.95	2.92	0.274	1	0	0	2	1057.64	500	509	TRUE
IGD2	080611_22	Annexin A6	IPI00554894	ipi.MOUSE.v3.59.fasta	75890.2	1	8	8	11	0.00415	0.113	LVFDEYLK	R	T	0.95	2.08	0.218	1	0	0	2	1026.55	213	220	TRUE
WG2	080611_23	Annexin A6	IPI00554894	ipi.MOUSE.v3.59.fasta	75890.2	1	14	14	16	0.00661	0.214	LVFDEYLK	R	T	0.948	2.11	0.226	1	0	0	2	1026.55	213	220	TRUE
IGD2	080611_22	Annexin A6	IPI00554894	ipi.MOUSE.v3.59.fasta	75890.2	1	8	8	11	0.00415	0.113	MLVVLLQGTR	K	E	0.95	3.82	0.414	2	0	0	2	1129.68	157	166	TRUE
WG2	080611_23	Annexin A6	IPI00554894	ipi.MOUSE.v3.59.fasta	75890.2	1	14	14	16	0.00661	0.214	MLVVLLQGTR	K	E	0.95	2.92	0.404	2	0	0	2	1145.67	157	166	TRUE
IGD2	080611_22	Annexin A6	IPI00554894	ipi.MOUSE.v3.59.fasta	75890.2	1	8	8	11	0.00415	0.113	SELDMLDIR	R	E	0.95	3.1	0.367	1	0	0	2	1091.54	282	290	TRUE
WG2	080611_23	Annexin A6	IPI00554894	ipi.MOUSE.v3.59.fasta	75890.2	1	14	14	16	0.00661	0.214	SELDMLDIR	R	E	0.95	2.96	0.363	1	0	0	2	1091.54	282	290	TRUE
WG2	080611_23	Annexin A6	IPI00554894	ipi.MOUSE.v3.59.fasta	75890.2	1	14	14	16	0.00661	0.214	SLHQAIEGDTSGDFMK	K	A	0.95	2.99	0.315	0	2	0	2	1751.79	648	663	TRUE
IGD2	080611_22	Annexin A6	IPI00554894	ipi.MOUSE.v3.59.fasta	75890.2	1	8	8	11	0.00415	0.113	TLIEILATR	K	T	0.95	3	0.283	2	0	0	2	1029.63	457	465	TRUE
WG2	080611_23	Annexin A6	IPI00554894	ipi.MOUSE.v3.59.fasta	75890.2	1	14	14	16	0.00661	0.214	TLIEILATR	K	T	0.95	2.92	0.263	1	0	0	2	1029.63	457	465	TRUE
IGD2	080611_22	Annexin A6	IPI00554894	ipi.MOUSE.v3.59.fasta	75890.2	1	8	8	11	0.00415	0.113	TTGKPIEASIR	K	G	0.95	2.14	0.336	0	1	0	2	1172.66	221	231	TRUE
WG2	080611_23	Annexin A6	IPI00554894	ipi.MOUSE.v3.59.fasta	75890.2	1	14	14	16	0.00661	0.214	TTGKPIEASIR	K	G	0.95	2.13	0.263	0	1	0	2	1172.66	221	231	TRUE
IGD2	080611_22	Apoptosis-inducing factor 1, mitochondrial	IPI00129577,IPI00776047	ipi.MOUSE.v3.59.fasta	66114.3	1	6	6	7	0.00264	0.119	AIASATEGGSVPQIR	R	A	0.95	3.57	0.331	1	0	0	2	1456.78	108	122	TRUE
WG2	080611_23	Apoptosis-inducing factor 1, mitochondrial	IPI00129577,IPI00776047	ipi.MOUSE.v3.59.fasta	66114.3	1	6	6	6	0.00248	0.109	AIASATEGGSVPQIR	R	A	0.95	3.08	0.4	1	0	0	2	1456.78	108	122	TRUE
WG2	080611_23	Apoptosis-inducing factor 1, mitochondrial	IPI00129577,IPI00776047	ipi.MOUSE.v3.59.fasta	66114.3	1	6	6	6	0.00248	0.109	CLIATGGTPR	K	S	0.95	2.31	0.199	1	0	0	2	1045.55	251	260	TRUE
IGD2	080611_22	Apoptosis-inducing factor 1, mitochondrial	IPI00129577,IPI00776047	ipi.MOUSE.v3.59.fasta	66114.3	1	6	6	7	0.00264	0.119	ELWFSDDPNVTK	K	T	0.95	3.18	0.464	1	0	0	2	1450.68	173	184	TRUE
WG2	080611_23	Apoptosis-inducing factor 1, mitochondrial	IPI00129577,IPI00776047	ipi.MOUSE.v3.59.fasta	66114.3	1	6	6	6	0.00248	0.109	ELWFSDDPNVTK	K	T	0.95	3	0.447	1	0	0	2	1450.68	173	184	TRUE
IGD2	080611_22	Apoptosis-inducing factor 1, mitochondrial	IPI00129577,IPI00776047	ipi.MOUSE.v3.59.fasta	66114.3	1	6	6	7	0.00264	0.119	LNDGSQITFEK	K	C	0.95	2.33	0.264	1	0	0	2	1251.62	240	250	TRUE
WG2	080611_23	Apoptosis-inducing factor 1, mitochondrial	IPI00129577,IPI00776047	ipi.MOUSE.v3.59.fasta	66114.3	1	6	6	6	0.00248	0.109	LNDGSQITFEK	K	C	0.95	2.57	0.374	1	0	0	2	1251.62	240	250	TRUE
WG2	080611_23	Apoptosis-inducing factor 1, mitochondrial	IPI00129577,IPI00776047	ipi.MOUSE.v3.59.fasta	66114.3	1	6	6	6	0.00248	0.109	SATEQSGTGIR	K	S	0.95	3.52	0.4	1	0	0	2	1106.54	514	524	TRUE
IGD2	080611_22	Apoptosis-inducing factor 1, mitochondrial	IPI00129577,IPI00776047	ipi.MOUSE.v3.59.fasta	66114.3	1	6	6	7	0.00264	0.119	VMGLGLSPEEK	R	Q	0.95	3.06	0.473	2	0	0	2	1159.6	94	104	TRUE
IGD2	080611_22	Apoptosis-inducing factor 1, mitochondrial	IPI00129577,IPI00776047	ipi.MOUSE.v3.59.fasta	66114.3	1	6	6	7	0.00264	0.119	VMPNAIVQSVGVSGGR	K	L	0.95	4	0.581	1	0	0	2	1570.84	358	373	TRUE
IGD2	080611_22	Apoptosis-inducing factor 1, mitochondrial	IPI00129577,IPI00776047	ipi.MOUSE.v3.59.fasta	66114.3	1	6	6	7	0.00264	0.119	VNAELQAR	R	S	0.95	2.25	0.344	1	0	0	2	900.49	418	425	TRUE
WG2	080611_23	Apoptosis-inducing factor 1, mitochondrial	IPI00129577,IPI00776047	ipi.MOUSE.v3.59.fasta	66114.3	1	6	6	6	0.00248	0.109	VNAELQAR	R	S	0.95	2.31	0.369	1	0	0	2	900.49	418	425	TRUE
WG4	080611_27	arginine/serine-rich splicing factor 6	IPI00310880	ipi.MOUSE.v3.59.fasta	39027.1	0.998	2	2	2	0.00104	0.0531	LIVENLSSR	R	C	0.95	2.58	0.304	1	0	0	2	1030.59	112	120	TRUE
WG4	080611_27	arginine/serine-rich splicing factor 6	IPI00310880	ipi.MOUSE.v3.59.fasta	39027.1	0.998	2	2	2	0.00104	0.0531	TNEGVIEFR	R	S	0.95	2.56	0.446	1	0	0	2	1064.54	146	154	TRUE
IGD2	080611_22	Arginyl-tRNA synthetase, cytoplasmic	IPI00315488	ipi.MOUSE.v3.59.fasta	75676.7	1	5	5	5	0.00189	0.0894	DKVLTEEELK	R	A	0.95	2.89	0.271	1	0	0	2	1203.65	483	492	TRUE
WG2	080611_23	Arginyl-tRNA synthetase, cytoplasmic	IPI00315488	ipi.MOUSE.v3.59.fasta	75676.7	1	7	7	8	0.00331	0.12	DKVLTEEELK	R	A	0.95	2.6	0.256	1	0	0	2	1203.65	483	492	TRUE
IGD2	080611_22	Arginyl-tRNA synthetase, cytoplasmic	IPI00315488	ipi.MOUSE.v3.59.fasta	75676.7	1	5	5	5	0.00189	0.0894	LANIDEAMLQR	R	A	0.95	3.5	0.342	1	0	0	2	1273.66	547	557	TRUE
WG2	080611_23	Arginyl-tRNA synthetase, cytoplasmic	IPI00315488	ipi.MOUSE.v3.59.fasta	75676.7	1	7	7	8	0.00331	0.12	LANIDEAMLQR	R	A	0.95	2.88	0.452	2	0	0	2	1289.65	547	557	TRUE
IGD2	080611_22	Arginyl-tRNA synthetase, cytoplasmic	IPI00315488	ipi.MOUSE.v3.59.fasta	75676.7	1	5	5	5	0.00189	0.0894	LNDYIFSFDK	R	M	0.95	3.02	0.352	1	0	0	2	1261.61	513	522	TRUE
WG2	080611_23	Arginyl-tRNA synthetase, cytoplasmic	IPI00315488	ipi.MOUSE.v3.59.fasta	75676.7	1	7	7	8	0.00331	0.12	LNDYIFSFDK	R	M	0.95	2.59	0.43	1	0	0	2	1261.61	513	522	TRUE
WG2	080611_23	Arginyl-tRNA synthetase, cytoplasmic	IPI00315488	ipi.MOUSE.v3.59.fasta	75676.7	1	7	7	8	0.00331	0.12	LQEVFGCAIR	R	A	0.95	3.18	0.391	1	0	0	2	1192.61	80	89	TRUE
IGD2	080611_22	Arginyl-tRNA synthetase, cytoplasmic	IPI00315488	ipi.MOUSE.v3.59.fasta	75676.7	1	5	5	5	0.00189	0.0894	SDGGYTYDTSDLAAIK	K	Q	0.95	3.88	0.566	1	0	0	2	1676.77	378	393	TRUE
WG2	080611_23	Arginyl-tRNA synthetase, cytoplasmic	IPI00315488	ipi.MOUSE.v3.59.fasta	75676.7	1	7	7	8	0.00331	0.12	SDGGYTYDTSDLAAIK	K	Q	0.95	2.54	0.437	1	0	0	2	1676.77	378	393	TRUE
WG2	080611_23	Arginyl-tRNA synthetase, cytoplasmic	IPI00315488	ipi.MOUSE.v3.59.fasta	75676.7	1	7	7	8	0.00331	0.12	STIIGESMSR	R	L	0.95	2.53	0.383	1	0	0	2	1096.53	214	223	TRUE
IGD2	080611_22	Arginyl-tRNA synthetase, cytoplasmic	IPI00315488	ipi.MOUSE.v3.59.fasta	75676.7	1	5	5	5	0.00189	0.0894	VIVDFSSPNIAK	K	E	0.95	2.42	0.391	1	0	0	2	1289.71	194	205	TRUE
WG2	080611_23	Arginyl-tRNA synthetase, cytoplasmic	IPI00315488	ipi.MOUSE.v3.59.fasta	75676.7	1	7	7	8	0.00331	0.12	VIVDFSSPNIAK	K	E	0.95	3.03	0.448	1	0	0	2	1289.71	194	205	TRUE
IGD3	080611_24	Arpc1b protein	IPI00125143,IPI00874737	ipi.MOUSE.v3.59.fasta	41063.6	1	3	4	5	0.00576	0.0851	ASSEGGAATGAGLDSLHK	K	N	0.95	2.88	0.537	1	1	0	2	1628.79	309	326	TRUE
WG3	080611_25	Arpc1b protein	IPI00125143,IPI00874737	ipi.MOUSE.v3.59.fasta	41498.1	0.998	2	2	2	0.00156	0.0691	ASSEGGAATGAGLDSLHK	K	N	0.95	4.02	0.522	1	0	0	2	1628.79	313	330	TRUE
IGD3	080611_24	Arpc1b protein	IPI00125143,IPI00874737	ipi.MOUSE.v3.59.fasta	41063.6	1	3	4	5	0.00576	0.0851	KASSEGGAATGAGLDSLHK	K	N	0.95	4.89	0.527	0	1	0	2	1756.88	308	326	TRUE
WG3	080611_25	Arpc1b protein	IPI00125143,IPI00874737	ipi.MOUSE.v3.59.fasta	41498.1	0.998	2	2	2	0.00156	0.0691	NAYVWTLK	R	G	0.95	1.99	0.291	1	0	0	2	994.536	75	82	TRUE
IGD3	080611_24	Arpc1b protein	IPI00125143,IPI00874737	ipi.MOUSE.v3.59.fasta	41063.6	1	3	4	5	0.00576	0.0851	NSVSQISVLSGGK	K	A	0.95	3.29	0.482	2	0	0	2	1275.69	327	339	TRUE
IGD1	080611_20_080612175356	Basement membrane-specific heparan sulfate proteoglycan core protein	IPI00113824,IPI00515360	ipi.MOUSE.v3.59.fasta	469764	0.998	2	2	2	0.000979	0.00432	ATFSSVPR	R	A	0.95	1.93	0.354	1	0	0	2	864.457	1495	1502	TRUE
IGD1	080611_20_080612175356	Basement membrane-specific heparan sulfate proteoglycan core protein	IPI00113824,IPI00515360	ipi.MOUSE.v3.59.fasta	469764	0.998	2	2	2	0.000979	0.00432	SPTNLANR	R	Q	0.95	2.54	0.274	1	0	0	2	872.458	3705	3712	TRUE
IGD4	080611_26	B-cell receptor-associated protein 31	IPI00230422,IPI00828225	ipi.MOUSE.v3.59.fasta	27957.7	1	2	2	3	0.00233	0.0776	AENEALAMQK	K	Q	0.95	3.68	0.384	2	0	0	2	1104.54	204	213	TRUE
WG4	080611_27	B-cell receptor-associated protein 31	IPI00230422,IPI00828225	ipi.MOUSE.v3.59.fasta	27957.7	1	5	6	6	0.00313	0.167	AENEALAMQK	K	Q	0.95	3.31	0.386	1	0	0	2	1104.54	204	213	TRUE
WG4	080611_27	B-cell receptor-associated protein 31	IPI00230422,IPI00828225	ipi.MOUSE.v3.59.fasta	27957.7	1	5	6	6	0.00313	0.167	KYMEENDQLKK	K	G	0.95	4.16	0.401	0	1	0	2	1425.7	149	159	TRUE
WG4	080611_27	B-cell receptor-associated protein 31	IPI00230422,IPI00828225	ipi.MOUSE.v3.59.fasta	27957.7	1	5	6	6	0.00313	0.167	LKDELASTK	K	K	0.95	2.21	0.267	1	0	0	2	1004.56	190	198	TRUE
WG4	080611_27	B-cell receptor-associated protein 31	IPI00230422,IPI00828225	ipi.MOUSE.v3.59.fasta	27957.7	1	5	6	6	0.00313	0.167	QSEGLTKEYDR	K	L	0.95	2.7	0.45	1	0	0	2	1325.63	214	224	TRUE
IGD4	080611_26	B-cell receptor-associated protein 31	IPI00230422,IPI00828225	ipi.MOUSE.v3.59.fasta	27957.7	1	2	2	3	0.00233	0.0776	YMEENDQLK	K	K	0.95	2.63	0.409	1	0	0	2	1169.51	150	158	TRUE
WG4	080611_27	B-cell receptor-associated protein 31	IPI00230422,IPI00828225	ipi.MOUSE.v3.59.fasta	27957.7	1	5	6	6	0.00313	0.167	YMEENDQLKK	K	G	0.95	2.36	0.315	1	1	0	2	1297.61	150	159	TRUE
IGD2	080611_22	Beta-glucuronidase	IPI00309230,IPI00421209	ipi.MOUSE.v3.59.fasta	74239.6	1	3	3	3	0.00113	0.0401	LQGFEQQWYR	R	Q	0.95	2.57	0.3	1	0	0	2	1354.65	56	65	TRUE
IGD2	080611_22	Beta-glucuronidase	IPI00309230,IPI00421209	ipi.MOUSE.v3.59.fasta	74239.6	1	3	3	3	0.00113	0.0401	TDTSMYPK	K	G	0.95	2.17	0.26	1	0	0	2	942.424	189	196	TRUE
IGD2	080611_22	Beta-glucuronidase	IPI00309230,IPI00421209	ipi.MOUSE.v3.59.fasta	74239.6	1	3	3	3	0.00113	0.0401	WLGANSFR	R	T	0.95	2.21	0.23	1	0	0	2	950.484	371	378	TRUE
WG2	080611_23	Bifunctional 3'-phosphoadenosine 5'-phosphosulfate synthetase 1	IPI00311335	ipi.MOUSE.v3.59.fasta	70794.4	0.998	2	2	2	0.000826	0.0401	GCTVWLTGLSGAGK	R	T	0.95	3.77	0.325	1	0	0	2	1406.71	52	65	TRUE
WG2	080611_23	Bifunctional 3'-phosphoadenosine 5'-phosphosulfate synthetase 1	IPI00311335	ipi.MOUSE.v3.59.fasta	70794.4	0.998	2	2	2	0.000826	0.0401	IYWNDGLDQYR	R	L	0.95	1.97	0.333	1	0	0	2	1442.67	387	397	TRUE
IGD1	080611_20_080612175356	Bifunctional aminoacyl-tRNA synthetase	IPI00339916,IPI00673707	ipi.MOUSE.v3.59.fasta	169964	1	7	7	8	0.00392	0.0562	AYVDDTPAEQMK	K	A	0.95	2.77	0.428	1	0	0	2	1367.61	289	300	TRUE
IGD1	080611_20_080612175356	Bifunctional aminoacyl-tRNA synthetase	IPI00339916,IPI00673707	ipi.MOUSE.v3.59.fasta	169964	1	7	7	8	0.00392	0.0562	DNYSPGWK	R	F	0.95	1.77	0.27	1	0	0	2	966.432	1347	1354	TRUE
IGD1	080611_20_080612175356	Bifunctional aminoacyl-tRNA synthetase	IPI00339916,IPI00673707	ipi.MOUSE.v3.59.fasta	169964	1	7	7	8	0.00392	0.0562	DQDVEPGAPSMGAK	R	S	0.95	3.24	0.417	2	0	0	2	1401.63	1464	1477	TRUE
WG1	080611_21	Bifunctional aminoacyl-tRNA synthetase	IPI00339916,IPI00673707	ipi.MOUSE.v3.59.fasta	169964	1	4	4	4	0.00451	0.037	DQDVEPGAPSMGAK	R	S	0.95	2.82	0.213	1	0	0	2	1417.63	1464	1477	TRUE
IGD1	080611_20_080612175356	Bifunctional aminoacyl-tRNA synthetase	IPI00339916,IPI00673707	ipi.MOUSE.v3.59.fasta	169964	1	7	7	8	0.00392	0.0562	LNLNNTVLSK	R	R	0.95	2.44	0.215	1	0	0	2	1115.64	426	435	TRUE
WG1	080611_21	Bifunctional aminoacyl-tRNA synthetase	IPI00339916,IPI00673707	ipi.MOUSE.v3.59.fasta	169964	1	4	4	4	0.00451	0.037	QFIAAQGSSR	K	S	0.95	1.95	0.366	1	0	0	2	1064.55	473	482	TRUE
IGD1	080611_20_080612175356	Bifunctional aminoacyl-tRNA synthetase	IPI00339916,IPI00673707	ipi.MOUSE.v3.59.fasta	169964	1	7	7	8	0.00392	0.0562	SQGSGLSSGGAGEGQGPK	K	K	0.95	3.96	0.611	1	0	0	2	1560.73	992	1009	TRUE
WG1	080611_21	Bifunctional aminoacyl-tRNA synthetase	IPI00339916,IPI00673707	ipi.MOUSE.v3.59.fasta	169964	1	4	4	4	0.00451	0.037	SQGSGLSSGGAGEGQGPK	K	K	0.95	3.09	0.51	1	0	0	2	1560.73	992	1009	TRUE
IGD1	080611_20_080612175356	Bifunctional aminoacyl-tRNA synthetase	IPI00339916,IPI00673707	ipi.MOUSE.v3.59.fasta	169964	1	7	7	8	0.00392	0.0562	SSSNTVESTSLYNK	K	V	0.95	3.72	0.419	1	0	0	2	1516.71	816	829	TRUE
WG1	080611_21	Bifunctional aminoacyl-tRNA synthetase	IPI00339916,IPI00673707	ipi.MOUSE.v3.59.fasta	169964	1	4	4	4	0.00451	0.037	SSSNTVESTSLYNK	K	V	0.95	3.45	0.514	1	0	0	2	1516.71	816	829	TRUE
IGD1	080611_20_080612175356	Bifunctional aminoacyl-tRNA synthetase	IPI00339916,IPI00673707	ipi.MOUSE.v3.59.fasta	169964	1	7	7	8	0.00392	0.0562	VAAQGEVVR	K	K	0.95	2.32	0.266	1	0	0	2	928.521	830	838	TRUE
WG2	080611_23	Bifunctional purine biosynthesis protein PURH	IPI00330303,IPI00845646	ipi.MOUSE.v3.59.fasta	64217.6	1	2	2	2	0.000826	0.0524	GAVDIPAAASFK	R	H	0.95	2.08	0.283	1	0	0	2	1146.62	255	266	TRUE
WG2	080611_23	Bifunctional purine biosynthesis protein PURH	IPI00330303,IPI00845646	ipi.MOUSE.v3.59.fasta	64217.6	1	2	2	2	0.000826	0.0524	HVSPAGAAVGVPLSEDEAR	K	V	0.95	2.8	0.268	0	1	0	2	1861.94	267	285	TRUE
IGD1	080611_20_080612175356	Biglycan	IPI00123194	ipi.MOUSE.v3.59.fasta	41641.3	0.998	2	2	2	0.000979	0.0488	LAIQFGNYK	R	-	0.95	2.46	0.373	1	0	0	2	1053.57	360	368	TRUE
IGD1	080611_20_080612175356	Biglycan	IPI00123194	ipi.MOUSE.v3.59.fasta	41641.3	0.998	2	2	2	0.000979	0.0488	LGLGHNQIR	R	M	0.95	1.82	0.273	1	0	0	2	1007.57	259	267	TRUE
WG3	080611_25	BTB/POZ domain-containing protein KCTD12	IPI00421206	ipi.MOUSE.v3.59.fasta	35893	1	3	3	4	0.00312	0.0917	EVFGDTLNESR	K	D	0.95	2.21	0.34	1	0	0	2	1266.6	249	259	TRUE
WG3	080611_25	BTB/POZ domain-containing protein KCTD12	IPI00421206	ipi.MOUSE.v3.59.fasta	35893	1	3	3	4	0.00312	0.0917	GSYTIGR	R	D	0.95	2.04	0.377	1	0	0	2	753.389	218	224	TRUE
IGD3	080611_24	BTB/POZ domain-containing protein KCTD12	IPI00421206	ipi.MOUSE.v3.59.fasta	35893	0.998	2	2	2	0.0023	0.0887	LGAPQQPGPGPPPPHSR	R	R	0.95	3.54	0.43	0	1	0	2	1689.88	129	145	TRUE
IGD3	080611_24	BTB/POZ domain-containing protein KCTD12	IPI00421206	ipi.MOUSE.v3.59.fasta	35893	0.998	2	2	2	0.0023	0.0887	MFTQQQPQELAR	R	D	0.95	4.09	0.529	1	0	0	2	1476.73	63	74	TRUE
WG3	080611_25	BTB/POZ domain-containing protein KCTD12	IPI00421206	ipi.MOUSE.v3.59.fasta	35893	1	3	3	4	0.00312	0.0917	MFTQQQPQELAR	R	D	0.95	3.86	0.479	2	0	0	2	1492.72	63	74	TRUE
IGD2	080611_22	Calcium-binding mitochondrial carrier protein Aralar1	IPI00308162	ipi.MOUSE.v3.59.fasta	74571.8	1	4	4	4	0.00151	0.0665	GTGSVVGELMYK	R	N	0.95	2.18	0.41	1	0	0	2	1240.62	359	370	TRUE
WG2	080611_23	Calcium-binding mitochondrial carrier protein Aralar1	IPI00308162	ipi.MOUSE.v3.59.fasta	74571.8	1	4	4	4	0.00165	0.065	GTGSVVGELMYK	R	N	0.95	2.64	0.412	1	0	0	2	1240.62	359	370	TRUE
WG2	080611_23	Calcium-binding mitochondrial carrier protein Aralar1	IPI00308162	ipi.MOUSE.v3.59.fasta	74571.8	1	4	4	4	0.00165	0.065	LATATFAGIENK	R	F	0.95	2.78	0.402	1	0	0	2	1235.66	641	652	TRUE
IGD2	080611_22	Calcium-binding mitochondrial carrier protein Aralar1	IPI00308162	ipi.MOUSE.v3.59.fasta	74571.8	1	4	4	4	0.00151	0.0665	LQVAGEITTGPR	R	V	0.95	2.66	0.39	1	0	0	2	1241.68	454	465	TRUE
WG2	080611_23	Calcium-binding mitochondrial carrier protein Aralar1	IPI00308162	ipi.MOUSE.v3.59.fasta	74571.8	1	4	4	4	0.00165	0.065	LQVAGEITTGPR	R	V	0.95	2.98	0.369	1	0	0	2	1241.68	454	465	TRUE
IGD2	080611_22	Calcium-binding mitochondrial carrier protein Aralar1	IPI00308162	ipi.MOUSE.v3.59.fasta	74571.8	1	4	4	4	0.00151	0.0665	LTVNDFVR	K	D	0.95	2.55	0.371	1	0	0	2	963.526	407	414	TRUE
WG2	080611_23	Calcium-binding mitochondrial carrier protein Aralar1	IPI00308162	ipi.MOUSE.v3.59.fasta	74571.8	1	4	4	4	0.00165	0.065	LTVNDFVR	K	D	0.95	2.3	0.356	1	0	0	2	963.526	407	414	TRUE
IGD2	080611_22	Calcium-binding mitochondrial carrier protein Aralar1	IPI00308162	ipi.MOUSE.v3.59.fasta	74571.8	1	4	4	4	0.00151	0.0665	YLGLYNDPNSNPK	R	I	0.95	2.61	0.28	1	0	0	2	1494.72	43	55	TRUE
WG4	080611_27	Calcyclin-binding protein	IPI00115650	ipi.MOUSE.v3.59.fasta	26510.7	1	3	4	4	0.00209	0.127	IYEDGDDDMKR	K	T	0.95	2.68	0.368	1	1	0	2	1356.57	199	209	TRUE
WG4	080611_27	Calcyclin-binding protein	IPI00115650	ipi.MOUSE.v3.59.fasta	26510.7	1	3	4	4	0.00209	0.127	TDTVIILCR	K	K	0.95	3.08	0.34	1	0	0	2	1090.59	148	156	TRUE
WG4	080611_27	Calcyclin-binding protein	IPI00115650	ipi.MOUSE.v3.59.fasta	26510.7	1	3	4	4	0.00209	0.127	WDYLTQVEK	R	E	0.95	2.26	0.396	1	0	0	2	1181.58	164	172	TRUE
WG4	080611_27	Calpain small subunit 1	IPI00130992,IPI00830214,IPI00830335	ipi.MOUSE.v3.59.fasta	25311.4	1	4	4	4	0.00209	0.164	LDAMFR	R	-	0.95	1.91	0.289	1	0	0	2	752.376	236	241	TRUE
WG4	080611_27	Calpain small subunit 1	IPI00130992,IPI00830214,IPI00830335	ipi.MOUSE.v3.59.fasta	25311.4	1	4	4	4	0.00209	0.164	SHYSNIEANESEEVR	R	Q	0.95	4.7	0.485	0	1	0	2	1763.78	85	99	TRUE
WG4	080611_27	Calpain small subunit 1	IPI00130992,IPI00830214,IPI00830335	ipi.MOUSE.v3.59.fasta	25311.4	1	4	4	4	0.00209	0.164	SMVAVMDSDTTGK	R	L	0.95	3.86	0.526	1	0	0	2	1341.6	146	158	TRUE
WG4	080611_27	Calpain small subunit 1	IPI00130992,IPI00830214,IPI00830335	ipi.MOUSE.v3.59.fasta	25311.4	1	4	4	4	0.00209	0.164	TDGFGIDTCR	K	S	0.95	2.8	0.409	1	0	0	2	1141.49	136	145	TRUE
IGD2	080611_22	Calpain-2 catalytic subunit	IPI00308938	ipi.MOUSE.v3.59.fasta	79875.4	1	4	4	4	0.00151	0.06	DREAAEGLGSHER	K	A	0.95	3.65	0.28	0	1	0	2	1426.67	11	23	TRUE
WG2	080611_23	Calpain-2 catalytic subunit	IPI00308938	ipi.MOUSE.v3.59.fasta	79875.4	1	5	5	5	0.00207	0.0586	DREAAEGLGSHER	K	A	0.95	3.4	0.355	0	1	0	2	1426.67	11	23	TRUE
WG2	080611_23	Calpain-2 catalytic subunit	IPI00308938	ipi.MOUSE.v3.59.fasta	79875.4	1	5	5	5	0.00207	0.0586	EAAEGLGSHER	R	A	0.95	2.83	0.299	1	0	0	2	1155.54	13	23	TRUE
IGD2	080611_22	Calpain-2 catalytic subunit	IPI00308938	ipi.MOUSE.v3.59.fasta	79875.4	1	4	4	4	0.00151	0.06	NPWGQVEWTGK	R	W	0.95	3.02	0.452	1	0	0	2	1301.63	286	296	TRUE
WG2	080611_23	Calpain-2 catalytic subunit	IPI00308938	ipi.MOUSE.v3.59.fasta	79875.4	1	5	5	5	0.00207	0.0586	SDGFSIETCK	K	I	0.95	2.56	0.264	1	0	0	2	1143.5	569	578	TRUE
IGD2	080611_22	Calpain-2 catalytic subunit	IPI00308938	ipi.MOUSE.v3.59.fasta	79875.4	1	4	4	4	0.00151	0.06	SDTFINLR	R	E	0.95	2.85	0.174	1	0	0	2	965.505	462	469	TRUE
WG2	080611_23	Calpain-2 catalytic subunit	IPI00308938	ipi.MOUSE.v3.59.fasta	79875.4	1	5	5	5	0.00207	0.0586	SDTFINLR	R	E	0.95	2.49	0.293	1	0	0	2	965.505	462	469	TRUE
IGD2	080611_22	Calpain-2 catalytic subunit	IPI00308938	ipi.MOUSE.v3.59.fasta	79875.4	1	4	4	4	0.00151	0.06	SGTMNSYEMR	R	K	0.95	2.37	0.389	1	0	0	2	1175.48	619	628	TRUE
WG2	080611_23	Calpain-2 catalytic subunit	IPI00308938	ipi.MOUSE.v3.59.fasta	79875.4	1	5	5	5	0.00207	0.0586	SGTMNSYEMR	R	K	0.95	2.26	0.366	1	0	0	2	1175.48	619	628	TRUE
WG3	080611_25	Calponin-3	IPI00119111	ipi.MOUSE.v3.59.fasta	36429.6	1	3	3	5	0.0039	0.109	AGQSVIGLQMGTNK	K	C	0.95	3.61	0.416	1	0	0	2	1419.73	159	172	TRUE
WG3	080611_25	Calponin-3	IPI00119111	ipi.MOUSE.v3.59.fasta	36429.6	1	3	3	5	0.0039	0.109	GASQAGMLAPGTR	K	R	0.95	2.33	0.479	2	0	0	2	1232.61	213	225	TRUE
WG3	080611_25	Calponin-3	IPI00119111	ipi.MOUSE.v3.59.fasta	36429.6	1	3	3	5	0.0039	0.109	GMSVYGLGR	K	Q	0.95	1.97	0.37	2	0	0	2	939.472	257	265	TRUE
WG4	080611_27	Carbonic anhydrase 1	IPI00230320,IPI00798521	ipi.MOUSE.v3.59.fasta	28331	1	3	3	3	0.00156	0.107	GGPLADSYR	K	L	0.95	2.13	0.381	1	0	0	2	935.458	82	90	TRUE
WG4	080611_27	Carbonic anhydrase 1	IPI00230320,IPI00798521	ipi.MOUSE.v3.59.fasta	28331	1	3	3	3	0.00156	0.107	VGPANPSLQK	K	V	0.95	2.46	0.419	1	0	0	2	1010.56	151	160	TRUE
WG4	080611_27	Carbonic anhydrase 1	IPI00230320,IPI00798521	ipi.MOUSE.v3.59.fasta	28331	1	3	3	3	0.00156	0.107	VLDALNSVK	K	T	0.95	2.2	0.295	1	0	0	2	958.557	161	169	TRUE
IGD4	080611_26	Carbonic anhydrase 2	IPI00121534	ipi.MOUSE.v3.59.fasta	29033	0.999	2	2	2	0.00155	0.0731	GGPLSDSYR	K	L	0.95	2.2	0.285	1	0	0	2	951.453	81	89	TRUE
WG4	080611_27	Carbonic anhydrase 2	IPI00121534	ipi.MOUSE.v3.59.fasta	29033	0.998	2	2	3	0.00156	0.0731	GGPLSDSYR	K	L	0.95	1.92	0.328	1	0	0	2	951.453	81	89	TRUE
IGD4	080611_26	Carbonic anhydrase 2	IPI00121534	ipi.MOUSE.v3.59.fasta	29033	0.999	2	2	2	0.00155	0.0731	IGPASQGLQK	K	V	0.95	2.26	0.257	1	0	0	2	998.563	149	158	TRUE
WG4	080611_27	Carbonic anhydrase 2	IPI00121534	ipi.MOUSE.v3.59.fasta	29033	0.998	2	2	3	0.00156	0.0731	IGPASQGLQK	K	V	0.95	2.88	0.383	2	0	0	2	998.563	149	158	TRUE
WG4	080611_27	Cathepsin D	IPI00111013,IPI00404551,IPI00881091,IPI00927957	ipi.MOUSE.v3.59.fasta	44955	0.998	2	2	2	0.00104	0.0488	QPGIVFVAAK	K	F	0.95	1.78	0.423	1	0	0	2	1029.61	183	192	TRUE
WG6	080611_31	Cathepsin D	IPI00111013,IPI00404551,IPI00881091	ipi.MOUSE.v3.59.fasta	44924.9	1	3	3	3	0.0022	0.0756	QPGIVFVAAK	K	F	0.95	1.48	0.398	1	0	0	2	1029.61	183	192	TRUE
WG4	080611_27	Cathepsin D	IPI00111013,IPI00404551,IPI00881091,IPI00927957	ipi.MOUSE.v3.59.fasta	44955	0.998	2	2	2	0.00104	0.0488	VSSLPTVYLK	K	L	0.95	2.05	0.305	1	0	0	2	1106.65	330	339	TRUE
WG6	080611_31	Cathepsin D	IPI00111013,IPI00404551,IPI00881091	ipi.MOUSE.v3.59.fasta	44924.9	1	3	3	3	0.0022	0.0756	VSSLPTVYLK	K	L	0.95	2.92	0.414	1	0	0	2	1106.65	330	339	TRUE
WG6	080611_31	Cathepsin D	IPI00111013,IPI00404551,IPI00881091	ipi.MOUSE.v3.59.fasta	44924.9	1	3	3	3	0.0022	0.0756	YNSDKSSTYVK	K	N	0.95	2.96	0.377	1	0	0	2	1291.62	123	133	TRUE
IGD4	080611_26	Cathepsin K	IPI00316575	ipi.MOUSE.v3.59.fasta	36889	1	2	2	2	0.00155	0.0456	GYALLAR	K	N	0.95	1.83	0.261	1	0	0	2	763.446	306	312	TRUE
IGD4	080611_26	Cathepsin K	IPI00316575	ipi.MOUSE.v3.59.fasta	36889	1	2	2	2	0.00155	0.0456	VPDSIDYR	R	K	0.95	2.16	0.208	1	0	0	2	964.473	115	122	TRUE
IGD3	080611_24	Cathepsin Z	IPI00125220	ipi.MOUSE.v3.59.fasta	34175.6	0.998	2	2	2	0.0023	0.0717	NVNGVNYASVTR	R	N	0.95	3.09	0.499	1	0	0	2	1293.65	72	83	TRUE
IGD4	080611_26	Cathepsin Z	IPI00125220	ipi.MOUSE.v3.59.fasta	34175.6	0.998	2	2	2	0.00155	0.0717	NVNGVNYASVTR	R	N	0.95	3.16	0.486	1	0	0	2	1293.65	72	83	TRUE
WG3	080611_25	Cathepsin Z	IPI00125220	ipi.MOUSE.v3.59.fasta	34175.6	0.998	2	2	2	0.00156	0.0717	NVNGVNYASVTR	R	N	0.95	3.48	0.512	1	0	0	2	1293.65	72	83	TRUE
WG4	080611_27	Cathepsin Z	IPI00125220	ipi.MOUSE.v3.59.fasta	34175.6	0.998	2	2	2	0.00104	0.0717	NVNGVNYASVTR	R	N	0.95	3.14	0.427	1	0	0	2	1293.65	72	83	TRUE
IGD3	080611_24	Cathepsin Z	IPI00125220	ipi.MOUSE.v3.59.fasta	34175.6	0.998	2	2	2	0.0023	0.0717	VGDYGSLSGR	R	E	0.95	2.46	0.372	1	0	0	2	1010.49	192	201	TRUE
IGD4	080611_26	Cathepsin Z	IPI00125220	ipi.MOUSE.v3.59.fasta	34175.6	0.998	2	2	2	0.00155	0.0717	VGDYGSLSGR	R	E	0.95	3.16	0.458	1	0	0	2	1010.49	192	201	TRUE
WG3	080611_25	Cathepsin Z	IPI00125220	ipi.MOUSE.v3.59.fasta	34175.6	0.998	2	2	2	0.00156	0.0717	VGDYGSLSGR	R	E	0.95	2.95	0.481	1	0	0	2	1010.49	192	201	TRUE
WG4	080611_27	Cathepsin Z	IPI00125220	ipi.MOUSE.v3.59.fasta	34175.6	0.998	2	2	2	0.00104	0.0717	VGDYGSLSGR	R	E	0.95	2.32	0.431	1	0	0	2	1010.49	192	201	TRUE
WG6	080611_31	CDGSH iron sulfur domain-containing protein 1	IPI00128346	ipi.MOUSE.v3.59.fasta	12097.1	0.998	2	2	2	0.00147	0.222	AMVNLQIQK	K	D	0.95	2.97	0.271	1	0	0	2	1044.59	43	51	TRUE
WG6	080611_31	CDGSH iron sulfur domain-containing protein 1	IPI00128346	ipi.MOUSE.v3.59.fasta	12097.1	0.998	2	2	2	0.00147	0.222	HNEETGDNVGPLIIK	K	K	0.95	4.53	0.553	1	0	0	2	1635.83	90	104	TRUE
WG4	080611_27	Cell differentiation protein RCD1 homolog	IPI00123602	ipi.MOUSE.v3.59.fasta	33602.2	0.998	2	2	2	0.00104	0.0669	ENALLELSK	R	K	0.95	1.99	0.229	1	0	0	2	1016.56	36	44	TRUE
WG4	080611_27	Cell differentiation protein RCD1 homolog	IPI00123602	ipi.MOUSE.v3.59.fasta	33602.2	0.998	2	2	2	0.00104	0.0669	NLQEGQVTDPR	K	G	0.95	3.28	0.384	1	0	0	2	1256.62	282	292	TRUE
IGD6	080611_30	Cellular retinoic acid-binding protein 1	IPI00230721	ipi.MOUSE.v3.59.fasta	15591.7	1	4	4	6	0.0131	0.299	ALGVNAMLR	K	K	0.95	2.99	0.407	3	0	0	2	944.535	22	30	TRUE
WG6	080611_31	Cellular retinoic acid-binding protein 1	IPI00230721	ipi.MOUSE.v3.59.fasta	15591.7	1	11	16	33	0.0242	0.65	ALGVNAMLR	K	K	0.95	2.98	0.371	4	0	0	2	960.53	22	30	TRUE
WG6	080611_31	Cellular retinoic acid-binding protein 1	IPI00230721	ipi.MOUSE.v3.59.fasta	15591.7	1	11	16	33	0.0242	0.65	ALGVNAMLRK	K	V	0.95	2.35	0.198	1	0	0	2	1072.63	22	31	TRUE
WG6	080611_31	Cellular retinoic acid-binding protein 1	IPI00230721	ipi.MOUSE.v3.59.fasta	15591.7	1	11	16	33	0.0242	0.65	IHCTQTLLEGDGPK	K	T	0.95	3.82	0.47	1	1	0	2	1568.77	94	107	TRUE
WG6	080611_31	Cellular retinoic acid-binding protein 1	IPI00230721	ipi.MOUSE.v3.59.fasta	15591.7	1	11	16	33	0.0242	0.65	KVAVAAASKPHVEIR	R	Q	0.95	4.83	0.486	1	4	2	2	1575.93	31	45	TRUE
WG6	080611_31	Cellular retinoic acid-binding protein 1	IPI00230721	ipi.MOUSE.v3.59.fasta	15591.7	1	11	16	33	0.0242	0.65	PNFAGTWK	M	M	0.95	2.37	0.498	3	0	0	1	920.462	2	9	TRUE
IGD6	080611_30	Cellular retinoic acid-binding protein 1	IPI00230721	ipi.MOUSE.v3.59.fasta	15591.7	1	4	4	6	0.0131	0.299	QDGDQFYIK	R	T	0.95	2.09	0.365	1	0	0	2	1113.52	46	54	TRUE
WG6	080611_31	Cellular retinoic acid-binding protein 1	IPI00230721	ipi.MOUSE.v3.59.fasta	15591.7	1	11	16	33	0.0242	0.65	QDGDQFYIK	R	T	0.95	2.36	0.385	2	0	0	2	1113.52	46	54	TRUE
IGD6	080611_30	Cellular retinoic acid-binding protein 1	IPI00230721	ipi.MOUSE.v3.59.fasta	15591.7	1	4	4	6	0.0131	0.299	SLPTWENENK	R	I	0.95	1.82	0.307	1	0	0	2	1217.58	84	93	TRUE
WG6	080611_31	Cellular retinoic acid-binding protein 1	IPI00230721	ipi.MOUSE.v3.59.fasta	15591.7	1	11	16	33	0.0242	0.65	SLPTWENENK	R	I	0.95	2	0.427	1	0	0	2	1217.58	84	93	TRUE
WG6	080611_31	Cellular retinoic acid-binding protein 1	IPI00230721	ipi.MOUSE.v3.59.fasta	15591.7	1	11	16	33	0.0242	0.65	SSENFDELLK	R	A	0.95	3.31	0.295	2	0	0	2	1181.57	12	21	TRUE
WG6	080611_31	Cellular retinoic acid-binding protein 1	IPI00230721	ipi.MOUSE.v3.59.fasta	15591.7	1	11	16	33	0.0242	0.65	VAVAAASKPHVEIR	K	Q	0.95	3.05	0.56	1	3	0	2	1447.84	32	45	TRUE
IGD6	080611_30	Cellular retinoic acid-binding protein 1	IPI00230721	ipi.MOUSE.v3.59.fasta	15591.7	1	4	4	6	0.0131	0.299	VGEGFEEETVDGR	K	K	0.95	3.19	0.485	1	0	0	2	1423.63	68	80	TRUE
WG6	080611_31	Cellular retinoic acid-binding protein 1	IPI00230721	ipi.MOUSE.v3.59.fasta	15591.7	1	11	16	33	0.0242	0.65	VGEGFEEETVDGR	K	K	0.95	4.4	0.509	3	0	0	2	1423.63	68	80	TRUE
WG6	080611_31	Cellular retinoic acid-binding protein 1	IPI00230721	ipi.MOUSE.v3.59.fasta	15591.7	1	11	16	33	0.0242	0.65	VGEGFEEETVDGRK	K	C	0.95	3.4	0.446	2	2	0	2	1551.73	68	81	TRUE
WG6	080611_31	Cellular retinoic acid-binding protein 2	IPI00133687	ipi.MOUSE.v3.59.fasta	15746.2	1	2	2	2	0.00147	0.13	PNFSGNWK	M	I	0.95	2.14	0.287	1	0	0	1	949.453	2	9	TRUE
WG6	080611_31	Cellular retinoic acid-binding protein 2	IPI00133687	ipi.MOUSE.v3.59.fasta	15746.2	1	2	2	2	0.00147	0.13	SLVKWESGNK	K	M	0.95	2.12	0.358	1	0	0	2	1147.61	84	93	TRUE
IGD1	080611_20_080612175356	Ceruloplasmin	IPI00117831,IPI00605187,IPI00874570	ipi.MOUSE.v3.59.fasta	124142	1	5	5	6	0.00294	0.0509	EYTDGSFTNRK	R	Q	0.949	2.06	0.25	1	0	0	2	1317.61	426	436	TRUE
IGD1	080611_20_080612175356	Ceruloplasmin	IPI00117831,IPI00605187,IPI00874570	ipi.MOUSE.v3.59.fasta	124142	1	5	5	6	0.00294	0.0509	QFTDSSFR	R	E	0.95	1.86	0.378	1	0	0	2	987.453	780	787	TRUE
WG1	080611_21	Ceruloplasmin	IPI00117831,IPI00605187,IPI00874570	ipi.MOUSE.v3.59.fasta	124142	1	2	2	2	0.00225	0.0151	QFTDSSFR	R	E	0.95	1.57	0.325	1	0	0	2	987.453	780	787	TRUE
IGD1	080611_20_080612175356	Ceruloplasmin	IPI00117831,IPI00605187,IPI00874570	ipi.MOUSE.v3.59.fasta	124142	1	5	5	6	0.00294	0.0509	SLTLLMNPDTK	K	G	0.95	2.33	0.401	2	0	0	2	1248.65	676	686	TRUE
IGD1	080611_20_080612175356	Ceruloplasmin	IPI00117831,IPI00605187,IPI00874570	ipi.MOUSE.v3.59.fasta	124142	1	5	5	6	0.00294	0.0509	TESSTVVPTLPGEVR	K	T	0.95	3.19	0.458	1	0	0	2	1571.83	835	849	TRUE
IGD1	080611_20_080612175356	Ceruloplasmin	IPI00117831,IPI00605187,IPI00874570	ipi.MOUSE.v3.59.fasta	124142	1	5	5	6	0.00294	0.0509	VFFEQGATR	R	I	0.95	2.52	0.361	1	0	0	2	1054.53	406	414	TRUE
WG1	080611_21	Ceruloplasmin	IPI00117831,IPI00605187,IPI00874570	ipi.MOUSE.v3.59.fasta	124142	1	2	2	2	0.00225	0.0151	YTVNQCQR	K	Q	0.95	1.98	0.245	1	0	0	2	1068.49	707	714	TRUE
WG4	080611_27	Chitinase-3-like protein 3	IPI00157508	ipi.MOUSE.v3.59.fasta	44460.3	0.999	2	2	2	0.00104	0.0678	DGYTGENSPLYK	K	S	0.95	3.27	0.435	1	0	0	2	1343.61	219	230	TRUE
WG4	080611_27	Chitinase-3-like protein 3	IPI00157508	ipi.MOUSE.v3.59.fasta	44460.3	0.999	2	2	2	0.00104	0.0678	TGIGAPTISTGPPGK	K	Y	0.95	3.49	0.434	1	0	0	2	1353.74	279	293	TRUE
WG4	080611_27	Chloride intracellular channel protein 1	IPI00130344	ipi.MOUSE.v3.59.fasta	27013.6	1	7	7	7	0.00365	0.286	GVTFNVTTVDTK	K	R	0.95	2.76	0.278	1	0	0	2	1281.67	38	49	TRUE
WG4	080611_27	Chloride intracellular channel protein 1	IPI00130344	ipi.MOUSE.v3.59.fasta	27013.6	1	7	7	7	0.00365	0.286	IGNCPFSQR	K	L	0.95	2.24	0.273	1	0	0	2	1078.51	21	29	TRUE	IPI00135977
WG4	080611_27	Chloride intracellular channel protein 1	IPI00130344	ipi.MOUSE.v3.59.fasta	27013.6	1	7	7	7	0.00365	0.286	LAALNPESNTSGLDIFAK	K	F	0.95	3.55	0.593	1	0	0	2	1860.97	96	113	TRUE
WG4	080611_27	Chloride intracellular channel protein 1	IPI00130344	ipi.MOUSE.v3.59.fasta	27013.6	1	7	7	7	0.00365	0.286	LHIVQVVCK	K	K	0.95	2.59	0.309	1	0	0	2	1095.63	184	192	TRUE
WG4	080611_27	Chloride intracellular channel protein 1	IPI00130344	ipi.MOUSE.v3.59.fasta	27013.6	1	7	7	7	0.00365	0.286	LHIVQVVCKK	K	Y	0.95	3.05	0.443	0	1	0	2	1223.73	184	193	TRUE
IGD4	080611_26	Chloride intracellular channel protein 1	IPI00130344	ipi.MOUSE.v3.59.fasta	27013.6	0.998	2	2	3	0.00233	0.083	NSNPALNDNLEK	K	G	0.95	3.12	0.546	2	0	0	2	1328.64	120	131	TRUE
WG4	080611_27	Chloride intracellular channel protein 1	IPI00130344	ipi.MOUSE.v3.59.fasta	27013.6	1	7	7	7	0.00365	0.286	NSNPALNDNLEK	K	G	0.95	3.38	0.51	1	0	0	2	1328.64	120	131	TRUE
IGD4	080611_26	Chloride intracellular channel protein 1	IPI00130344	ipi.MOUSE.v3.59.fasta	27013.6	0.998	2	2	3	0.00233	0.083	YLSNAYAR	R	E	0.95	2.29	0.278	1	0	0	2	957.479	209	216	TRUE
WG4	080611_27	Chloride intracellular channel protein 1	IPI00130344	ipi.MOUSE.v3.59.fasta	27013.6	1	7	7	7	0.00365	0.286	YLSNAYAR	R	E	0.95	2.36	0.278	1	0	0	2	957.479	209	216	TRUE
WG4	080611_27	Chloride intracellular channel protein 4	IPI00135977	ipi.MOUSE.v3.59.fasta	28730.6	1	4	5	6	0.00313	0.194	AGSDGESIGNCPFSQR	K	L	0.95	3.16	0.627	1	0	0	2	1681.72	25	40	TRUE
WG4	080611_27	Chloride intracellular channel protein 4	IPI00135977	ipi.MOUSE.v3.59.fasta	28730.6	1	4	5	6	0.00313	0.194	GMTGIWR	K	Y	0.95	2.13	0.179	1	0	0	2	820.413	213	219	TRUE
WG4	080611_27	Chloride intracellular channel protein 4	IPI00135977	ipi.MOUSE.v3.59.fasta	28730.6	1	4	5	6	0.00313	0.194	HPESNTAGMDIFAK	K	F	0.95	3.3	0.393	2	1	0	2	1533.7	111	124	TRUE
WG4	080611_27	Chloride intracellular channel protein 4	IPI00135977	ipi.MOUSE.v3.59.fasta	28730.6	1	4	5	6	0.00313	0.194	IGNCPFSQR	S	L	0.95	2.24	0.273	1	0	0	1	1078.51	32	40	FALSE	IPI00130344
WG4	080611_27	Chloride intracellular channel protein 4	IPI00135977	ipi.MOUSE.v3.59.fasta	28730.6	1	4	5	6	0.00313	0.194	NSRPEANEALER	K	G	0.95	3.42	0.328	1	0	0	2	1385.68	131	142	TRUE
IGD1	080611_20_080612175356	Clathrin heavy chain 1	IPI00169916,IPI00648173	ipi.MOUSE.v3.59.fasta	191561	1	10	11	12	0.00587	0.0549	AHIAQLCEKA	R	G	0.95	1.9	0.26	1	0	0	1	1083.56	611	620	TRUE
IGD1	080611_20_080612175356	Clathrin heavy chain 1	IPI00169916,IPI00648173	ipi.MOUSE.v3.59.fasta	191561	1	10	11	12	0.00587	0.0549	AVNYFSK	R	V	0.95	2.11	0.311	1	0	0	2	828.425	1435	1441	TRUE
IGD1	080611_20_080612175356	Clathrin heavy chain 1	IPI00169916,IPI00648173	ipi.MOUSE.v3.59.fasta	191561	1	10	11	12	0.00587	0.0549	DAMQYASESK	K	D	0.95	2.2	0.491	1	0	0	2	1129.48	1536	1545	TRUE
IGD1	080611_20_080612175356	Clathrin heavy chain 1	IPI00169916,IPI00648173	ipi.MOUSE.v3.59.fasta	191561	1	10	11	12	0.00587	0.0549	ENPYYDSR	R	V	0.95	1.96	0.32	1	0	0	2	1043.44	896	903	TRUE
WG1	080611_21	Clathrin heavy chain 1	IPI00169916,IPI00648173	ipi.MOUSE.v3.59.fasta	191561	1	4	4	4	0.00451	0.0257	ESNCYDPER	R	V	0.95	2.21	0.266	1	0	0	2	1169.45	750	758	TRUE
IGD1	080611_20_080612175356	Clathrin heavy chain 1	IPI00169916,IPI00648173	ipi.MOUSE.v3.59.fasta	191561	1	10	11	12	0.00587	0.0549	IYIDSNNNPER	K	F	0.95	3.04	0.306	1	0	0	2	1334.63	882	892	TRUE
WG1	080611_21	Clathrin heavy chain 1	IPI00169916,IPI00648173	ipi.MOUSE.v3.59.fasta	191561	1	4	4	4	0.00451	0.0257	IYIDSNNNPER	K	F	0.95	3.32	0.298	1	0	0	2	1334.63	882	892	TRUE
IGD1	080611_20_080612175356	Clathrin heavy chain 1	IPI00169916,IPI00648173	ipi.MOUSE.v3.59.fasta	191561	1	10	11	12	0.00587	0.0549	LLYNNVSNFGR	K	L	0.95	2.8	0.507	1	0	0	2	1296.67	1216	1226	TRUE
IGD2	080611_22	Clathrin heavy chain 1	IPI00169916,IPI00648173	ipi.MOUSE.v3.59.fasta	191561	0.998	2	2	2	0.000755	0.0137	LLYNNVSNFGR	K	L	0.95	3.11	0.487	1	0	0	2	1296.67	1216	1226	TRUE
WG1	080611_21	Clathrin heavy chain 1	IPI00169916,IPI00648173	ipi.MOUSE.v3.59.fasta	191561	1	4	4	4	0.00451	0.0257	LLYNNVSNFGR	K	L	0.95	2.82	0.535	1	0	0	2	1296.67	1216	1226	TRUE
WG2	080611_23	Clathrin heavy chain 1	IPI00169916,IPI00648173	ipi.MOUSE.v3.59.fasta	191561	0.998	2	2	2	0.000826	0.0137	LLYNNVSNFGR	K	L	0.95	3.04	0.463	1	0	0	2	1296.67	1216	1226	TRUE
IGD1	080611_20_080612175356	Clathrin heavy chain 1	IPI00169916,IPI00648173	ipi.MOUSE.v3.59.fasta	191561	1	10	11	12	0.00587	0.0549	NLILVVR	K	G	0.95	2.44	0.254	1	0	0	2	826.551	831	837	TRUE
IGD2	080611_22	Clathrin heavy chain 1	IPI00169916,IPI00648173	ipi.MOUSE.v3.59.fasta	191561	0.998	2	2	2	0.000755	0.0137	NNLAGAEELFAR	R	K	0.95	2.7	0.302	1	0	0	2	1304.66	355	366	TRUE
WG2	080611_23	Clathrin heavy chain 1	IPI00169916,IPI00648173	ipi.MOUSE.v3.59.fasta	191561	0.998	2	2	2	0.000826	0.0137	NNLAGAEELFAR	R	K	0.95	2.16	0.293	1	0	0	2	1304.66	355	366	TRUE
IGD1	080611_20_080612175356	Clathrin heavy chain 1	IPI00169916,IPI00648173	ipi.MOUSE.v3.59.fasta	191561	1	10	11	12	0.00587	0.0549	NNRPSEGPLQTR	K	L	0.95	3.47	0.346	1	1	0	2	1368.7	572	583	TRUE
WG1	080611_21	Clathrin heavy chain 1	IPI00169916,IPI00648173	ipi.MOUSE.v3.59.fasta	191561	1	4	4	4	0.00451	0.0257	NNRPSEGPLQTR	K	L	0.95	2.41	0.274	0	1	0	2	1368.7	572	583	TRUE
IGD1	080611_20_080612175356	Clathrin heavy chain 1	IPI00169916,IPI00648173	ipi.MOUSE.v3.59.fasta	191561	1	10	11	12	0.00587	0.0549	VANVELYYK	K	A	0.95	2.52	0.383	1	0	0	2	1098.58	1398	1406	TRUE
IGD1	080611_20_080612175356	Clathrin heavy chain 1	IPI00169916,IPI00648173	ipi.MOUSE.v3.59.fasta	191561	1	10	11	12	0.00587	0.0549	VMEYINR	R	L	0.95	2.02	0.255	2	0	0	2	940.456	1040	1046	TRUE
WG6	080611_31	Coactosin-like protein	IPI00132575	ipi.MOUSE.v3.59.fasta	15944.2	1	3	3	4	0.00294	0.183	AAYNLVR	R	D	0.95	2.21	0.228	1	0	0	2	806.452	12	18	TRUE
WG6	080611_31	Coactosin-like protein	IPI00132575	ipi.MOUSE.v3.59.fasta	15944.2	1	3	3	4	0.00294	0.183	FTTGDAMSKR	R	S	0.95	2.47	0.387	2	0	0	2	1129.53	64	73	TRUE
WG6	080611_31	Coactosin-like protein	IPI00132575	ipi.MOUSE.v3.59.fasta	15944.2	1	3	3	4	0.00294	0.183	TGTDKTLVK	K	E	0.95	2.37	0.313	1	0	0	2	962.552	94	102	TRUE
IGD1	080611_20_080612175356	Coatomer subunit alpha	IPI00229834,IPI00928004	ipi.MOUSE.v3.59.fasta	138450	1	7	7	7	0.00343	0.0621	DADSQNPDAPEGK	K	R	0.95	3.91	0.432	1	0	0	2	1343.57	399	411	TRUE
WG1	080611_21	Coatomer subunit alpha	IPI00229834,IPI00928004	ipi.MOUSE.v3.59.fasta	138450	1	3	3	3	0.00338	0.0294	DADSQNPDAPEGK	K	R	0.95	3.39	0.448	1	0	0	2	1343.57	399	411	TRUE
IGD1	080611_20_080612175356	Coatomer subunit alpha	IPI00229834,IPI00928004	ipi.MOUSE.v3.59.fasta	138450	1	7	7	7	0.00343	0.0621	GFFEGSIASK	K	G	0.95	2.35	0.471	1	0	0	2	1042.52	816	825	TRUE
IGD1	080611_20_080612175356	Coatomer subunit alpha	IPI00229834,IPI00928004	ipi.MOUSE.v3.59.fasta	138450	1	7	7	7	0.00343	0.0621	NLSPGAVESDVR	K	G	0.95	2.4	0.382	1	0	0	2	1243.63	171	182	TRUE
WG1	080611_21	Coatomer subunit alpha	IPI00229834,IPI00928004	ipi.MOUSE.v3.59.fasta	138450	1	3	3	3	0.00338	0.0294	NLSPGAVESDVR	K	G	0.95	2.59	0.474	1	0	0	2	1243.63	171	182	TRUE
IGD1	080611_20_080612175356	Coatomer subunit alpha	IPI00229834,IPI00928004	ipi.MOUSE.v3.59.fasta	138450	1	7	7	7	0.00343	0.0621	QELILSNSEDK	R	S	0.95	2.49	0.374	1	0	0	2	1275.64	261	271	TRUE
WG1	080611_21	Coatomer subunit alpha	IPI00229834,IPI00928004	ipi.MOUSE.v3.59.fasta	138450	1	3	3	3	0.00338	0.0294	QELILSNSEDK	R	S	0.95	2.54	0.496	1	0	0	2	1275.64	261	271	TRUE
IGD1	080611_20_080612175356	Coatomer subunit alpha	IPI00229834,IPI00928004	ipi.MOUSE.v3.59.fasta	138450	1	7	7	7	0.00343	0.0621	QLFLQTYAR	K	G	0.95	2.16	0.39	1	0	0	2	1139.62	957	965	TRUE
IGD1	080611_20_080612175356	Coatomer subunit alpha	IPI00229834,IPI00928004	ipi.MOUSE.v3.59.fasta	138450	1	7	7	7	0.00343	0.0621	SSGLTAVWVAR	R	N	0.95	3.05	0.279	1	0	0	2	1146.63	413	423	TRUE
IGD1	080611_20_080612175356	Coatomer subunit alpha	IPI00229834,IPI00928004	ipi.MOUSE.v3.59.fasta	138450	1	7	7	7	0.00343	0.0621	VLTIDPTEFK	R	F	0.95	3.15	0.427	1	0	0	2	1162.64	589	598	TRUE
WG6	080611_31	Coiled-coil domain-containing protein 56	IPI00135208	ipi.MOUSE.v3.59.fasta	11987.2	1	4	4	4	0.00294	0.352	FLDELEDEAK	R	A	0.95	2.66	0.177	1	0	0	2	1208.57	84	93	TRUE
WG6	080611_31	Coiled-coil domain-containing protein 56	IPI00135208	ipi.MOUSE.v3.59.fasta	11987.2	1	4	4	4	0.00294	0.352	LTPAQLQFMR	K	Q	0.95	2.5	0.32	1	0	0	2	1204.65	30	39	TRUE
WG6	080611_31	Coiled-coil domain-containing protein 56	IPI00135208	ipi.MOUSE.v3.59.fasta	11987.2	1	4	4	4	0.00294	0.352	NGNAPFAQR	K	I	0.95	2.14	0.363	1	0	0	2	974.48	14	22	TRUE
WG6	080611_31	Coiled-coil domain-containing protein 56	IPI00135208	ipi.MOUSE.v3.59.fasta	11987.2	1	4	4	4	0.00294	0.352	QVQLAQWQK	R	T	0.95	2.14	0.217	1	0	0	2	1128.62	40	48	TRUE
IGD4	080611_26	Coiled-coil-helix-coiled-coil-helix domain-containing protein 3, mitochondrial	IPI00133562,IPI00751223,IPI00754739	ipi.MOUSE.v3.59.fasta	22452.1	1	3	3	3	0.00233	0.154	AAANEQLTR	R	A	0.95	2.82	0.323	1	0	0	2	973.506	96	104	TRUE
WG4	080611_27	Coiled-coil-helix-coiled-coil-helix domain-containing protein 3, mitochondrial	IPI00133562,IPI00751223,IPI00754739	ipi.MOUSE.v3.59.fasta	26334.4	0.998	2	2	2	0.00104	0.0881	AAANEQLTR	R	A	0.95	2.82	0.293	1	0	0	2	973.506	96	104	TRUE
IGD4	080611_26	Coiled-coil-helix-coiled-coil-helix domain-containing protein 3, mitochondrial	IPI00133562,IPI00751223,IPI00754739	ipi.MOUSE.v3.59.fasta	22452.1	1	3	3	3	0.00233	0.154	VAEELALEQAK	R	K	0.95	3.58	0.467	1	0	0	2	1200.65	66	76	TRUE
WG4	080611_27	Coiled-coil-helix-coiled-coil-helix domain-containing protein 3, mitochondrial	IPI00133562,IPI00751223,IPI00754739	ipi.MOUSE.v3.59.fasta	26334.4	0.998	2	2	2	0.00104	0.0881	VAEELALEQAK	R	K	0.95	3.5	0.356	1	0	0	2	1200.65	66	76	TRUE
IGD4	080611_26	Coiled-coil-helix-coiled-coil-helix domain-containing protein 3, mitochondrial	IPI00133562,IPI00751223,IPI00754739	ipi.MOUSE.v3.59.fasta	22452.1	1	3	3	3	0.00233	0.154	YSSVYGASVSDEDLK	R	R	0.95	2.91	0.313	1	0	0	2	1619.74	49	63	TRUE
IGD1	080611_20_080612175356	Col6a3 protein	IPI00830749	ipi.MOUSE.v3.59.fasta	288698	1	12	12	12	0.00587	0.0463	DQNVFVSQK	R	G	0.95	2.58	0.315	1	0	0	2	1064.54	1238	1246	TRUE
WG1	080611_21	Col6a3 protein	IPI00830749	ipi.MOUSE.v3.59.fasta	288698	1	4	4	4	0.00451	0.0138	DQNVFVSQK	R	G	0.95	2.47	0.311	1	0	0	2	1064.54	1238	1246	TRUE
IGD1	080611_20_080612175356	Col6a3 protein	IPI00830749	ipi.MOUSE.v3.59.fasta	288698	1	12	12	12	0.00587	0.0463	GSIMALAVGSK	R	A	0.95	3	0.477	1	0	0	2	1033.57	167	177	TRUE
IGD1	080611_20_080612175356	Col6a3 protein	IPI00830749	ipi.MOUSE.v3.59.fasta	288698	1	12	12	12	0.00587	0.0463	HTDQEELVK	R	I	0.95	2.89	0.416	1	0	0	2	1098.54	762	770	TRUE
WG1	080611_21	Col6a3 protein	IPI00830749	ipi.MOUSE.v3.59.fasta	288698	1	4	4	4	0.00451	0.0138	HTDQEELVK	R	I	0.95	2.55	0.35	1	0	0	2	1098.54	762	770	TRUE
IGD1	080611_20_080612175356	Col6a3 protein	IPI00830749	ipi.MOUSE.v3.59.fasta	288698	1	12	12	12	0.00587	0.0463	LLVLITGGK	K	S	0.95	2.84	0.245	1	0	0	2	913.608	144	152	TRUE
IGD1	080611_20_080612175356	Col6a3 protein	IPI00830749	ipi.MOUSE.v3.59.fasta	288698	1	12	12	12	0.00587	0.0463	NAGPEFQYIR	R	T	0.95	2.2	0.272	1	0	0	2	1194.59	633	642	TRUE
IGD1	080611_20_080612175356	Col6a3 protein	IPI00830749	ipi.MOUSE.v3.59.fasta	288698	1	12	12	12	0.00587	0.0463	NHFVPEAGSR	R	L	0.95	2.11	0.387	1	0	0	2	1113.54	1119	1128	TRUE
WG1	080611_21	Col6a3 protein	IPI00830749	ipi.MOUSE.v3.59.fasta	288698	1	4	4	4	0.00451	0.0138	NHFVPEAGSR	R	L	0.95	2.06	0.322	1	0	0	2	1113.54	1119	1128	TRUE
IGD1	080611_20_080612175356	Col6a3 protein	IPI00830749	ipi.MOUSE.v3.59.fasta	288698	1	12	12	12	0.00587	0.0463	NIDSEEVGK	R	I	0.95	2.17	0.277	1	0	0	2	990.474	1170	1178	TRUE
IGD1	080611_20_080612175356	Col6a3 protein	IPI00830749	ipi.MOUSE.v3.59.fasta	288698	1	12	12	12	0.00587	0.0463	NNLFTSSAGHR	R	A	0.95	2.23	0.328	1	0	0	2	1203.59	126	136	TRUE
IGD1	080611_20_080612175356	Col6a3 protein	IPI00830749	ipi.MOUSE.v3.59.fasta	288698	1	12	12	12	0.00587	0.0463	SQSSVLEAIR	K	R	0.95	2.5	0.235	1	0	0	2	1089.59	885	894	TRUE
IGD1	080611_20_080612175356	Col6a3 protein	IPI00830749	ipi.MOUSE.v3.59.fasta	288698	1	12	12	12	0.00587	0.0463	SVEDAQDVSLALTQK	K	G	0.95	4.53	0.338	1	0	0	2	1603.82	1145	1159	TRUE
IGD1	080611_20_080612175356	Col6a3 protein	IPI00830749	ipi.MOUSE.v3.59.fasta	288698	1	12	12	12	0.00587	0.0463	VALVQYSDR	R	T	0.95	2.13	0.225	1	0	0	2	1050.56	457	465	TRUE
WG1	080611_21	Col6a3 protein	IPI00830749	ipi.MOUSE.v3.59.fasta	288698	1	4	4	4	0.00451	0.0138	VALVQYSDR	R	T	0.95	2.44	0.287	1	0	0	2	1050.56	457	465	TRUE
IGD1	080611_20_080612175356	Col6a3 protein	IPI00830749	ipi.MOUSE.v3.59.fasta	288698	1	12	12	12	0.00587	0.0463	VPQIAFVITGGK	R	S	0.95	2.37	0.431	1	0	0	2	1229.73	1133	1144	TRUE
WG5	080611_29	Cold-inducible RNA-binding protein	IPI00121073	ipi.MOUSE.v3.59.fasta	18607.3	1	3	3	3	0.00262	0.169	DSYDSYATHNE	R	-	0.95	4.3	0.525	1	0	0	2	1301.49	162	172	TRUE
WG5	080611_29	Cold-inducible RNA-binding protein	IPI00121073	ipi.MOUSE.v3.59.fasta	18607.3	1	3	3	3	0.00262	0.169	QIRVDQAGK	R	S	0.95	2.33	0.202	1	0	0	2	1014.57	76	84	TRUE
WG5	080611_29	Cold-inducible RNA-binding protein	IPI00121073	ipi.MOUSE.v3.59.fasta	18607.3	1	3	3	3	0.00262	0.169	SQGGSYGYR	R	S	0.95	1.72	0.34	1	0	0	2	974.433	146	154	TRUE
IGD1	080611_20_080612175356	Collagen alpha-1(VI) chain	IPI00339885	ipi.MOUSE.v3.59.fasta	108491	1	3	4	4	0.00196	0.0332	GVLYQTVSR	R	K	0.95	2.95	0.34	1	0	0	2	1022.56	1012	1020	TRUE
WG1	080611_21	Collagen alpha-1(VI) chain	IPI00339885	ipi.MOUSE.v3.59.fasta	108491	1	3	4	4	0.00451	0.0332	GVLYQTVSR	R	K	0.95	2.74	0.335	1	0	0	2	1022.56	1012	1020	TRUE
IGD1	080611_20_080612175356	Collagen alpha-1(VI) chain	IPI00339885	ipi.MOUSE.v3.59.fasta	108491	1	3	4	4	0.00196	0.0332	IALVITDGR	R	S	0.95	2.96	0.367	1	0	0	2	957.573	722	730	TRUE
WG1	080611_21	Collagen alpha-1(VI) chain	IPI00339885	ipi.MOUSE.v3.59.fasta	108491	1	3	4	4	0.00451	0.0332	IALVITDGR	R	S	0.95	2.72	0.39	1	0	0	2	957.573	722	730	TRUE
IGD1	080611_20_080612175356	Collagen alpha-1(VI) chain	IPI00339885	ipi.MOUSE.v3.59.fasta	108491	1	3	4	4	0.00196	0.0332	VAVVQYSGQGQQQPGR	R	A	0.95	4.83	0.581	1	1	0	2	1701.87	870	885	TRUE
WG1	080611_21	Collagen alpha-1(VI) chain	IPI00339885	ipi.MOUSE.v3.59.fasta	108491	1	3	4	4	0.00451	0.0332	VAVVQYSGQGQQQPGR	R	A	0.95	4.07	0.562	1	1	0	2	1701.87	870	885	TRUE
IGD1	080611_20_080612175356	Collagen alpha-2(VI) chain	IPI00621027	ipi.MOUSE.v3.59.fasta	110335	1	2	2	2	0.000979	0.0193	DIANSPHELYR	R	N	0.95	2.71	0.334	1	0	0	2	1314.64	218	228	TRUE
IGD1	080611_20_080612175356	Collagen alpha-2(VI) chain	IPI00621027	ipi.MOUSE.v3.59.fasta	110335	1	2	2	2	0.000979	0.0193	NFVINVVNR	K	L	0.95	2.43	0.191	1	0	0	2	1074.61	651	659	TRUE
WG2	080611_23	Collapsin response mediator protein 4A	IPI00406447	ipi.MOUSE.v3.59.fasta	73884.9	1	5	5	5	0.00207	0.114	AITVASQTNCPLYVTK	R	V	0.95	3.15	0.439	1	0	0	2	1765.92	352	367	TRUE
WG2	080611_23	Collapsin response mediator protein 4A	IPI00406447	ipi.MOUSE.v3.59.fasta	73884.9	1	5	5	5	0.00207	0.114	GAPLVVICQGK	R	I	0.95	3.47	0.453	1	0	0	2	1141.64	554	564	TRUE
WG2	080611_23	Collapsin response mediator protein 4A	IPI00406447	ipi.MOUSE.v3.59.fasta	73884.9	1	5	5	5	0.00207	0.114	MDENQFVAVTSTNAAK	K	I	0.95	4.24	0.518	1	0	0	2	1725.81	488	503	FALSE	IPI00114375
IGD2	080611_22	Collapsin response mediator protein 4A	IPI00406447	ipi.MOUSE.v3.59.fasta	73884.9	0.998	2	2	2	0.000755	0.0439	MSVIWDK	R	A	0.95	2.24	0.225	1	0	0	2	878.444	475	481	FALSE	IPI00114375
IGD2	080611_22	Collapsin response mediator protein 4A	IPI00406447	ipi.MOUSE.v3.59.fasta	73884.9	0.998	2	2	2	0.000755	0.0439	QIGDNLIVPGGVK	K	T	0.95	2.91	0.506	1	0	0	2	1309.75	157	169	TRUE
WG2	080611_23	Collapsin response mediator protein 4A	IPI00406447	ipi.MOUSE.v3.59.fasta	73884.9	1	5	5	5	0.00207	0.114	QIGDNLIVPGGVK	K	T	0.95	2.46	0.46	1	0	0	2	1309.75	157	169	TRUE
IGD2	080611_22	Collapsin response mediator protein 4A	IPI00406447	ipi.MOUSE.v3.59.fasta	73884.9	0.998	2	2	2	0.000755	0.0439	SAADLISQAR	K	K	0.95	3.52	0.317	1	0	0	2	1031.55	372	381	TRUE
WG2	080611_23	Collapsin response mediator protein 4A	IPI00406447	ipi.MOUSE.v3.59.fasta	73884.9	1	5	5	5	0.00207	0.114	SAADLISQAR	K	K	0.95	3.24	0.305	1	0	0	2	1031.55	372	381	TRUE
WG2	080611_23	Collapsin response mediator protein 4A	IPI00406447	ipi.MOUSE.v3.59.fasta	73884.9	1	5	5	5	0.00207	0.114	TLDFDALSVGQR	K	G	0.95	3.23	0.413	1	0	0	2	1321.67	49	60	TRUE
WG1	080611_21	complement component factor H	IPI00130010,IPI00856390,IPI00857230	ipi.MOUSE.v3.59.fasta	132604	0.998	2	2	2	0.00225	0.0136	TGEQVTFR	R	C	0.95	2.6	0.235	1	0	0	2	937.474	958	965	TRUE
WG1	080611_21	complement component factor H	IPI00130010,IPI00856390,IPI00857230	ipi.MOUSE.v3.59.fasta	132604	0.998	2	2	2	0.00225	0.0136	VYVQGQSLK	K	V	0.95	2.32	0.276	1	0	0	2	1021.57	405	413	TRUE
WG2	080611_23	Coronin-1B	IPI00124819	ipi.MOUSE.v3.59.fasta	53912.2	1	3	3	3	0.00124	0.0723	NDQCYEDIR	K	V	0.95	2.42	0.457	1	0	0	2	1212.5	22	30	TRUE
WG2	080611_23	Coronin-1B	IPI00124819	ipi.MOUSE.v3.59.fasta	53912.2	1	3	3	3	0.00124	0.0723	NVLSDSRPASYSR	R	S	0.95	1.91	0.289	0	1	0	2	1451.72	410	422	TRUE
WG2	080611_23	Coronin-1B	IPI00124819	ipi.MOUSE.v3.59.fasta	53912.2	1	3	3	3	0.00124	0.0723	VTWDSTFCAVNPK	R	F	0.95	2.19	0.373	1	0	0	2	1524.72	34	46	TRUE
WG6	080611_31	Cystatin-B	IPI00125931	ipi.MOUSE.v3.59.fasta	11045.5	1	5	6	8	0.00588	0.48	ENQKFDVFK	K	A	0.95	2.24	0.228	1	0	0	2	1154.58	31	39	TRUE
WG6	080611_31	Cystatin-B	IPI00125931	ipi.MOUSE.v3.59.fasta	11045.5	1	5	6	8	0.00588	0.48	ERHDELSYF	K	-	0.95	2.28	0.427	2	0	0	2	1195.54	90	98	TRUE
WG6	080611_31	Cystatin-B	IPI00125931	ipi.MOUSE.v3.59.fasta	11045.5	1	5	6	8	0.00588	0.48	QIVAGTNLFIK	R	V	0.95	2.89	0.444	2	0	0	2	1203.71	46	56	TRUE
WG6	080611_31	Cystatin-B	IPI00125931	ipi.MOUSE.v3.59.fasta	11045.5	1	5	6	8	0.00588	0.48	SQLESKENQKFDVFK	K	A	0.95	3.09	0.399	0	1	0	2	1826.93	25	39	TRUE
WG6	080611_31	Cystatin-B	IPI00125931	ipi.MOUSE.v3.59.fasta	11045.5	1	5	6	8	0.00588	0.48	VDVGGDKCVHLR	K	V	0.95	3	0.412	1	1	0	2	1354.69	57	68	TRUE
WG6	080611_31	Cystatin-C	IPI00123744,IPI00752486	ipi.MOUSE.v3.59.fasta	11140.7	0.998	2	2	2	0.00147	0.2	ALDFAVSEYNK	R	G	0.95	3.08	0.431	1	0	0	2	1256.62	46	56	TRUE
WG6	080611_31	Cystatin-C	IPI00123744,IPI00752486	ipi.MOUSE.v3.59.fasta	11140.7	0.998	2	2	2	0.00147	0.2	MLGAPEEADANEEGVRR	R	A	0.95	2.61	0.247	0	1	0	2	1859.86	29	45	TRUE
WG6	080611_31	Cytochrome c oxidase subunit 5A, mitochondrial	IPI00120719	ipi.MOUSE.v3.59.fasta	16101.9	1	6	7	9	0.00661	0.37	GMNTLVGYDLVPEPK	K	I	0.95	4.1	0.538	1	0	0	2	1648.83	69	83	TRUE
WG6	080611_31	Cytochrome c oxidase subunit 5A, mitochondrial	IPI00120719	ipi.MOUSE.v3.59.fasta	16101.9	1	6	7	9	0.00661	0.37	IIDAALR	K	A	0.948	2.24	0.186	1	0	0	2	771.472	84	90	TRUE
WG6	080611_31	Cytochrome c oxidase subunit 5A, mitochondrial	IPI00120719	ipi.MOUSE.v3.59.fasta	16101.9	1	6	7	9	0.00661	0.37	ILEVVKDK	R	A	0.95	2.58	0.229	1	0	0	2	943.582	104	111	TRUE
WG6	080611_31	Cytochrome c oxidase subunit 5A, mitochondrial	IPI00120719	ipi.MOUSE.v3.59.fasta	16101.9	1	6	7	9	0.00661	0.37	LNDFASAVR	R	I	0.95	2.98	0.405	2	0	0	2	992.516	95	103	TRUE
WG6	080611_31	Cytochrome c oxidase subunit 5A, mitochondrial	IPI00120719	ipi.MOUSE.v3.59.fasta	16101.9	1	6	7	9	0.00661	0.37	RLNDFASAVR	R	I	0.95	3.59	0.471	1	0	0	2	1148.62	94	103	TRUE
WG6	080611_31	Cytochrome c oxidase subunit 5A, mitochondrial	IPI00120719	ipi.MOUSE.v3.59.fasta	16101.9	1	6	7	9	0.00661	0.37	SHGSHETDEEFDAR	Y	W	0.95	3.93	0.558	1	2	0	1	1616.66	38	51	TRUE
WG6	080611_31	cytochrome c oxidase, subunit Vb	IPI00116154,IPI00785410	ipi.MOUSE.v3.59.fasta	13812.8	1	4	5	12	0.00882	0.434	AASGTKEDPNLVPSISNKR	K	I	0.95	3.42	0.548	1	2	0	2	1984.05	68	86	TRUE
WG6	080611_31	cytochrome c oxidase, subunit Vb	IPI00116154,IPI00785410	ipi.MOUSE.v3.59.fasta	13812.8	1	4	5	12	0.00882	0.434	ASGGGVPTDEEQATGLER	M	E	0.95	4.45	0.629	2	0	0	1	1773.83	31	48	TRUE
WG6	080611_31	cytochrome c oxidase, subunit Vb	IPI00116154,IPI00785410	ipi.MOUSE.v3.59.fasta	13812.8	1	4	5	12	0.00882	0.434	EIMIAAQK	R	G	0.95	2.57	0.29	2	0	0	2	903.497	49	56	TRUE
WG6	080611_31	cytochrome c oxidase, subunit Vb	IPI00116154,IPI00785410	ipi.MOUSE.v3.59.fasta	13812.8	1	4	5	12	0.00882	0.434	GLDPYNMLPPK	K	A	0.95	2.98	0.433	5	0	0	2	1260.63	57	67	TRUE
WG6	080611_31	Cytochrome c, somatic	IPI00222419,IPI00265239	ipi.MOUSE.v3.59.fasta	11606	1	6	9	10	0.00735	0.343	KTGQAAGFSYTDANK	R	N	0.95	4.06	0.545	1	1	0	2	1558.75	40	54	TRUE
WG6	080611_31	Cytochrome c, somatic	IPI00222419,IPI00265239	ipi.MOUSE.v3.59.fasta	11606	1	6	9	10	0.00735	0.343	KTGQAAGFSYTDANKNK	R	G	0.95	4.77	0.594	1	1	0	2	1800.89	40	56	TRUE
WG6	080611_31	Cytochrome c, somatic	IPI00222419,IPI00265239	ipi.MOUSE.v3.59.fasta	11606	1	6	9	10	0.00735	0.343	MIFAGIKK	K	K	0.95	2.61	0.113	1	0	0	2	907.543	81	88	TRUE
WG6	080611_31	Cytochrome c, somatic	IPI00222419,IPI00265239	ipi.MOUSE.v3.59.fasta	11606	1	6	9	10	0.00735	0.343	TGPNLHGLFGR	K	K	0.95	2.64	0.434	2	0	0	2	1168.62	29	39	TRUE
IGD6	080611_30	Cytochrome c, somatic	IPI00222419,IPI00265239	ipi.MOUSE.v3.59.fasta	11696.1	0.998	2	2	2	0.00437	0.152	TGQAAGFSYTDANK	K	N	0.95	3.29	0.418	1	0	0	2	1430.65	41	54	TRUE
WG6	080611_31	Cytochrome c, somatic	IPI00222419,IPI00265239	ipi.MOUSE.v3.59.fasta	11606	1	6	9	10	0.00735	0.343	TGQAAGFSYTDANK	K	N	0.95	3.41	0.299	1	0	0	2	1430.65	41	54	TRUE
IGD6	080611_30	Cytochrome c, somatic	IPI00222419,IPI00265239	ipi.MOUSE.v3.59.fasta	11696.1	0.998	2	2	2	0.00437	0.152	TGQAAGFSYTDANKNK	K	G	0.95	2.18	0.27	0	1	0	2	1672.79	41	56	TRUE
WG6	080611_31	Cytochrome c, somatic	IPI00222419,IPI00265239	ipi.MOUSE.v3.59.fasta	11606	1	6	9	10	0.00735	0.343	TGQAAGFSYTDANKNK	K	G	0.95	3.55	0.514	1	1	0	2	1672.79	41	56	TRUE
IGD2	080611_22	Cytoplasmic dynein 1 heavy chain 1	IPI00119876	ipi.MOUSE.v3.59.fasta	532023	0.998	2	2	2	0.000755	0.00517	IFVFEPPPGVK	R	A	0.95	1.95	0.333	1	0	0	2	1229.69	4142	4152	TRUE
IGD1	080611_20_080612175356	Cytoplasmic dynein 1 heavy chain 1	IPI00119876	ipi.MOUSE.v3.59.fasta	532023	1	2	2	2	0.000979	0.00452	TEYLSNADER	R	L	0.95	2.32	0.371	1	0	0	2	1197.54	3548	3557	TRUE
IGD1	080611_20_080612175356	Cytoplasmic dynein 1 heavy chain 1	IPI00119876	ipi.MOUSE.v3.59.fasta	532023	1	2	2	2	0.000979	0.00452	TLMAQSIYGGR	K	V	0.95	2.33	0.38	1	0	0	2	1196.61	4243	4253	TRUE
IGD2	080611_22	Cytoplasmic dynein 1 heavy chain 1	IPI00119876	ipi.MOUSE.v3.59.fasta	532023	0.998	2	2	2	0.000755	0.00517	VLLTTQGVDMISK	R	M	0.95	3.29	0.387	1	0	0	2	1404.78	4328	4340	TRUE
IGD1	080611_20_080612175356	Dctn1 protein	IPI00856365,IPI00856500,IPI00858004	ipi.MOUSE.v3.59.fasta	126824	1	5	5	5	0.00245	0.038	ELTNQQEASVER	R	Q	0.95	2.86	0.339	1	0	0	2	1403.68	399	410	TRUE
IGD1	080611_20_080612175356	Dctn1 protein	IPI00856365,IPI00856500,IPI00858004	ipi.MOUSE.v3.59.fasta	126824	1	5	5	5	0.00245	0.038	LDETQTLLR	R	K	0.95	3.01	0.293	1	0	0	2	1088.59	864	872	TRUE
IGD1	080611_20_080612175356	Dctn1 protein	IPI00856365,IPI00856500,IPI00858004	ipi.MOUSE.v3.59.fasta	126824	1	5	5	5	0.00245	0.038	MQEQQADLQR	K	R	0.95	2.63	0.34	1	0	0	2	1246.58	131	140	TRUE
IGD1	080611_20_080612175356	Dctn1 protein	IPI00856365,IPI00856500,IPI00858004	ipi.MOUSE.v3.59.fasta	126824	1	5	5	5	0.00245	0.038	NQELEVVR	K	Q	0.95	2.28	0.201	1	0	0	2	986.527	265	272	TRUE
IGD1	080611_20_080612175356	Dctn1 protein	IPI00856365,IPI00856500,IPI00858004	ipi.MOUSE.v3.59.fasta	126824	1	5	5	5	0.00245	0.038	QMEVAQANR	R	H	0.95	2.39	0.295	1	0	0	2	1046.5	441	449	TRUE
WG3	080611_25	Delta-aminolevulinic acid dehydratase	IPI00112719	ipi.MOUSE.v3.59.fasta	36023.7	1	2	2	2	0.00156	0.0879	DEQGSAADSEDSPTIEAVR	K	L	0.95	4.85	0.612	1	0	0	2	1976.87	88	106	TRUE
WG3	080611_25	Delta-aminolevulinic acid dehydratase	IPI00112719	ipi.MOUSE.v3.59.fasta	36023.7	1	2	2	2	0.00156	0.0879	LAEVALAYAK	R	A	0.95	3.03	0.521	1	0	0	2	1048.6	150	159	TRUE
IGD4	080611_26	Dihydropteridine reductase	IPI00459279,IPI00882330	ipi.MOUSE.v3.59.fasta	16734.8	0.998	2	2	2	0.00155	0.0788	EGGLLTLAGAK	K	A	0.95	2.21	0.295	1	0	0	2	1029.59	125	135	TRUE
IGD4	080611_26	Dihydropteridine reductase	IPI00459279,IPI00882330	ipi.MOUSE.v3.59.fasta	16734.8	0.998	2	2	2	0.00155	0.0788	RVLVYGGR	R	G	0.95	2.31	0.296	1	0	0	2	919.547	9	16	TRUE
IGD2	080611_22	Dihydropyrimidinase-related protein 2	IPI00114375	ipi.MOUSE.v3.59.fasta	62277.9	1	5	5	5	0.00189	0.0839	GSPLVVISQGK	R	I	0.95	1.75	0.296	1	0	0	2	1084.64	441	451	TRUE
WG2	080611_23	Dihydropyrimidinase-related protein 2	IPI00114375	ipi.MOUSE.v3.59.fasta	62277.9	1	6	6	6	0.00248	0.128	GSPLVVISQGK	R	I	0.95	2.61	0.455	1	0	0	2	1084.64	441	451	TRUE
WG2	080611_23	Dihydropyrimidinase-related protein 2	IPI00114375	ipi.MOUSE.v3.59.fasta	62277.9	1	6	6	6	0.00248	0.128	MDENQFVAVTSTNAAK	K	V	0.95	4.24	0.518	1	0	0	2	1725.81	375	390	TRUE	IPI00406447
IGD2	080611_22	Dihydropyrimidinase-related protein 2	IPI00114375	ipi.MOUSE.v3.59.fasta	62277.9	1	5	5	5	0.00189	0.0839	MSVIWDK	R	A	0.95	2.24	0.225	1	0	0	2	878.444	362	368	TRUE	IPI00406447
IGD2	080611_22	Dihydropyrimidinase-related protein 2	IPI00114375	ipi.MOUSE.v3.59.fasta	62277.9	1	5	5	5	0.00189	0.0839	QIGENLIVPGGVK	K	T	0.95	2.61	0.344	1	0	0	2	1323.76	44	56	TRUE
WG2	080611_23	Dihydropyrimidinase-related protein 2	IPI00114375	ipi.MOUSE.v3.59.fasta	62277.9	1	6	6	6	0.00248	0.128	QIGENLIVPGGVK	K	T	0.95	2.36	0.389	1	0	0	2	1323.76	44	56	TRUE
IGD2	080611_22	Dihydropyrimidinase-related protein 2	IPI00114375	ipi.MOUSE.v3.59.fasta	62277.9	1	5	5	5	0.00189	0.0839	SAAEVIAQAR	K	K	0.95	3.18	0.268	1	0	0	2	1015.55	259	268	TRUE
WG2	080611_23	Dihydropyrimidinase-related protein 2	IPI00114375	ipi.MOUSE.v3.59.fasta	62277.9	1	6	6	6	0.00248	0.128	SAAEVIAQAR	K	K	0.95	3.38	0.341	1	0	0	2	1015.55	259	268	TRUE
WG2	080611_23	Dihydropyrimidinase-related protein 2	IPI00114375	ipi.MOUSE.v3.59.fasta	62277.9	1	6	6	6	0.00248	0.128	SITIANQTNCPLYVTK	R	V	0.95	4.44	0.545	1	0	0	2	1822.94	239	254	TRUE
IGD2	080611_22	Dihydropyrimidinase-related protein 2	IPI00114375	ipi.MOUSE.v3.59.fasta	62277.9	1	5	5	5	0.00189	0.0839	VFNLYPR	K	K	0.95	2.35	0.243	1	0	0	2	908.499	391	397	TRUE
WG2	080611_23	Dihydropyrimidinase-related protein 2	IPI00114375	ipi.MOUSE.v3.59.fasta	62277.9	1	6	6	6	0.00248	0.128	VFNLYPR	K	K	0.95	2.19	0.307	1	0	0	2	908.499	391	397	TRUE
IGD2	080611_22	Dipeptidyl-peptidase 3	IPI00116134	ipi.MOUSE.v3.59.fasta	82912.6	1	4	4	4	0.00151	0.0488	GDYAPILQK	R	V	0.95	2.34	0.297	1	0	0	2	1004.54	249	257	TRUE
WG2	080611_23	Dipeptidyl-peptidase 3	IPI00116134	ipi.MOUSE.v3.59.fasta	82912.6	0.999	2	2	2	0.000826	0.0379	LASVLNTDPALDSELTSK	R	L	0.95	3.95	0.53	1	0	0	2	1873.98	216	233	TRUE
IGD2	080611_22	Dipeptidyl-peptidase 3	IPI00116134	ipi.MOUSE.v3.59.fasta	82912.6	1	4	4	4	0.00151	0.0488	LVVSAEQLLK	R	E	0.95	2.36	0.405	1	0	0	2	1099.67	346	355	TRUE
WG2	080611_23	Dipeptidyl-peptidase 3	IPI00116134	ipi.MOUSE.v3.59.fasta	82912.6	0.999	2	2	2	0.000826	0.0379	LVVSAEQLLK	R	E	0.95	1.83	0.325	1	0	0	2	1099.67	346	355	TRUE
IGD2	080611_22	Dipeptidyl-peptidase 3	IPI00116134	ipi.MOUSE.v3.59.fasta	82912.6	1	4	4	4	0.00151	0.0488	SGETWDSK	R	F	0.95	1.9	0.379	1	0	0	2	909.395	491	498	TRUE
IGD2	080611_22	Dipeptidyl-peptidase 3	IPI00116134	ipi.MOUSE.v3.59.fasta	82912.6	1	4	4	4	0.00151	0.0488	STGDVVAGR	K	A	0.95	2.4	0.279	1	0	0	2	861.442	630	638	TRUE
IGD1	080611_20_080612175356	DNA-directed RNA polymerase II subunit RPB2	IPI00320034	ipi.MOUSE.v3.59.fasta	133915	0.998	2	2	2	0.000979	0.0162	AGVSQVLNR	R	L	0.95	2.49	0.338	1	0	0	2	943.532	464	472	TRUE
IGD1	080611_20_080612175356	DNA-directed RNA polymerase II subunit RPB2	IPI00320034	ipi.MOUSE.v3.59.fasta	133915	0.998	2	2	2	0.000979	0.0162	VSGDDVIIGK	R	T	0.95	2.65	0.263	1	0	0	2	1002.55	860	869	TRUE
IGD2	080611_22	Dolichyl-diphosphooligosaccharide--protein glycosyltransferase subunit 1	IPI00309035	ipi.MOUSE.v3.59.fasta	68529.4	1	6	6	6	0.00227	0.125	AVTSEIAVLQSR	K	L	0.95	3.82	0.329	1	0	0	2	1273.71	526	537	TRUE
WG2	080611_23	Dolichyl-diphosphooligosaccharide--protein glycosyltransferase subunit 1	IPI00309035	ipi.MOUSE.v3.59.fasta	68529.4	1	6	7	7	0.00289	0.104	AVTSEIAVLQSR	K	L	0.95	3.61	0.265	1	0	0	2	1273.71	526	537	TRUE
WG2	080611_23	Dolichyl-diphosphooligosaccharide--protein glycosyltransferase subunit 1	IPI00309035	ipi.MOUSE.v3.59.fasta	68529.4	1	6	7	7	0.00289	0.104	HFDETVNR	R	Y	0.95	2.07	0.261	1	0	0	2	1017.47	496	503	TRUE
IGD2	080611_22	Dolichyl-diphosphooligosaccharide--protein glycosyltransferase subunit 1	IPI00309035	ipi.MOUSE.v3.59.fasta	68529.4	1	6	6	6	0.00227	0.125	NIQVDSPYDISR	K	A	0.95	3.51	0.44	1	0	0	2	1406.69	381	392	TRUE
IGD2	080611_22	Dolichyl-diphosphooligosaccharide--protein glycosyltransferase subunit 1	IPI00309035	ipi.MOUSE.v3.59.fasta	68529.4	1	6	6	6	0.00227	0.125	QPDSGISSIR	R	S	0.95	2.05	0.341	1	0	0	2	1059.54	270	279	TRUE
WG2	080611_23	Dolichyl-diphosphooligosaccharide--protein glycosyltransferase subunit 1	IPI00309035	ipi.MOUSE.v3.59.fasta	68529.4	1	6	7	7	0.00289	0.104	QPDSGISSIR	R	S	0.95	2.3	0.303	1	0	0	2	1059.54	270	279	TRUE
IGD2	080611_22	Dolichyl-diphosphooligosaccharide--protein glycosyltransferase subunit 1	IPI00309035	ipi.MOUSE.v3.59.fasta	68529.4	1	6	6	6	0.00227	0.125	SEDVLDYGPFK	R	D	0.95	3.38	0.391	1	0	0	2	1269.6	195	205	TRUE
WG2	080611_23	Dolichyl-diphosphooligosaccharide--protein glycosyltransferase subunit 1	IPI00309035	ipi.MOUSE.v3.59.fasta	68529.4	1	6	7	7	0.00289	0.104	SEDVLDYGPFK	R	D	0.95	2.6	0.223	1	0	0	2	1269.6	195	205	TRUE
IGD2	080611_22	Dolichyl-diphosphooligosaccharide--protein glycosyltransferase subunit 1	IPI00309035	ipi.MOUSE.v3.59.fasta	68529.4	1	6	6	6	0.00227	0.125	SSEAPPLVNEDVKR	A	T	0.95	2.91	0.329	0	1	0	1	1540.8	26	39	TRUE
IGD2	080611_22	Dolichyl-diphosphooligosaccharide--protein glycosyltransferase subunit 1	IPI00309035	ipi.MOUSE.v3.59.fasta	68529.4	1	6	6	6	0.00227	0.125	VTAEVVLVHPGGGSTSR	K	A	0.95	2.72	0.399	0	1	0	2	1665.89	50	66	TRUE
WG2	080611_23	Dolichyl-diphosphooligosaccharide--protein glycosyltransferase subunit 1	IPI00309035	ipi.MOUSE.v3.59.fasta	68529.4	1	6	7	7	0.00289	0.104	VTAEVVLVHPGGGSTSR	K	A	0.95	3.01	0.412	1	1	0	2	1665.89	50	66	TRUE
WG2	080611_23	Dolichyl-diphosphooligosaccharide--protein glycosyltransferase subunit 1	IPI00309035	ipi.MOUSE.v3.59.fasta	68529.4	1	6	7	7	0.00289	0.104	YDYQRQPDSGISSIR	R	S	0.95	3.55	0.381	0	1	0	2	1784.86	265	279	TRUE
WG2	080611_23	EH-domain containing 4-KJR (Fragment)	IPI00318671	ipi.MOUSE.v3.59.fasta	61654.2	1	6	6	6	0.00248	0.134	AMQEQLENYDFTK	K	F	0.95	3.94	0.505	1	0	0	2	1616.73	361	373	TRUE
IGD2	080611_22	EH-domain containing 4-KJR (Fragment)	IPI00318671	ipi.MOUSE.v3.59.fasta	61654.2	1	5	5	5	0.00189	0.107	EYQISAGDFPEVK	R	A	0.95	3.6	0.442	1	0	0	2	1482.71	348	360	TRUE
WG2	080611_23	EH-domain containing 4-KJR (Fragment)	IPI00318671	ipi.MOUSE.v3.59.fasta	61654.2	1	6	6	6	0.00248	0.134	EYQISAGDFPEVK	R	A	0.95	3.41	0.553	1	0	0	2	1482.71	348	360	TRUE
IGD2	080611_22	EH-domain containing 4-KJR (Fragment)	IPI00318671	ipi.MOUSE.v3.59.fasta	61654.2	1	5	5	5	0.00189	0.107	FGNAFLNR	R	F	0.946	1.82	0.253	1	0	0	2	938.484	131	138	TRUE
WG2	080611_23	EH-domain containing 4-KJR (Fragment)	IPI00318671	ipi.MOUSE.v3.59.fasta	61654.2	1	6	6	6	0.00248	0.134	FGNAFLNR	R	F	0.95	2.87	0.348	1	0	0	2	938.484	131	138	TRUE
WG2	080611_23	EH-domain containing 4-KJR (Fragment)	IPI00318671	ipi.MOUSE.v3.59.fasta	61654.2	1	6	6	6	0.00248	0.134	FMCSQLPNQVLK	R	S	0.95	3.09	0.507	1	0	0	2	1464.73	139	150	TRUE
IGD2	080611_22	EH-domain containing 4-KJR (Fragment)	IPI00318671	ipi.MOUSE.v3.59.fasta	61654.2	1	5	5	5	0.00189	0.107	LIEAVDNMLTNK	K	I	0.95	4.51	0.555	1	0	0	2	1360.71	381	392	TRUE
WG2	080611_23	EH-domain containing 4-KJR (Fragment)	IPI00318671	ipi.MOUSE.v3.59.fasta	61654.2	1	6	6	6	0.00248	0.134	LIEAVDNMLTNK	K	I	0.95	4.09	0.631	1	0	0	2	1360.71	381	392	TRUE
IGD2	080611_22	EH-domain containing 4-KJR (Fragment)	IPI00318671	ipi.MOUSE.v3.59.fasta	61654.2	1	5	5	5	0.00189	0.107	LPEIYVQLQR	R	E	0.95	2.68	0.409	1	0	0	2	1258.72	338	347	TRUE
IGD2	080611_22	EH-domain containing 4-KJR (Fragment)	IPI00318671	ipi.MOUSE.v3.59.fasta	61654.2	1	5	5	5	0.00189	0.107	SISIIDSPGILSGEK	K	Q	0.95	3.45	0.439	1	0	0	2	1515.83	151	165	TRUE
WG2	080611_23	EH-domain containing 4-KJR (Fragment)	IPI00318671	ipi.MOUSE.v3.59.fasta	61654.2	1	6	6	6	0.00248	0.134	SISIIDSPGILSGEK	K	Q	0.95	3.48	0.467	1	0	0	2	1515.83	151	165	TRUE
IGD1	080611_20_080612175356	Electron transfer flavoprotein subunit alpha, mitochondrial	IPI00116753	ipi.MOUSE.v3.59.fasta	35009.8	1	3	3	3	0.00147	0.201	IVAPELYIAVGISGAIQHLAGMK	K	D	0.95	2.5	0.586	0	1	0	2	2351.32	269	291	TRUE
WG1	080611_21	Electron transfer flavoprotein subunit alpha, mitochondrial	IPI00116753	ipi.MOUSE.v3.59.fasta	35009.8	0.998	2	2	2	0.00225	0.12	IVAPELYIAVGISGAIQHLAGMK	K	D	0.95	2.32	0.204	0	1	0	2	2351.32	269	291	TRUE
IGD1	080611_20_080612175356	Electron transfer flavoprotein subunit alpha, mitochondrial	IPI00116753	ipi.MOUSE.v3.59.fasta	35009.8	1	3	3	3	0.00147	0.201	LLYDLADQLHAAVGASR	K	A	0.95	2.18	0.384	0	1	0	2	1812.96	233	249	TRUE
WG1	080611_21	Electron transfer flavoprotein subunit alpha, mitochondrial	IPI00116753	ipi.MOUSE.v3.59.fasta	35009.8	0.998	2	2	2	0.00225	0.12	LLYDLADQLHAAVGASR	K	A	0.95	2.02	0.291	0	1	0	2	1812.96	233	249	TRUE
IGD1	080611_20_080612175356	Electron transfer flavoprotein subunit alpha, mitochondrial	IPI00116753	ipi.MOUSE.v3.59.fasta	35009.8	1	3	3	3	0.00147	0.201	TIVAINKDPEAPIFQVADYGIVADLFK	K	V	0.95	6.04	0.661	0	1	0	2	2947.58	295	321	TRUE
IGD4	080611_26	Electron transfer flavoprotein subunit beta	IPI00121440	ipi.MOUSE.v3.59.fasta	27623.2	1	4	4	6	0.00466	0.165	AGDLGVDLTSK	K	V	0.95	2.97	0.36	1	0	0	2	1075.56	211	221	TRUE
WG4	080611_27	Electron transfer flavoprotein subunit beta	IPI00121440	ipi.MOUSE.v3.59.fasta	27623.2	1	5	5	7	0.00365	0.204	AGDLGVDLTSK	K	V	0.95	2.77	0.419	1	0	0	2	1075.56	211	221	TRUE
IGD4	080611_26	Electron transfer flavoprotein subunit beta	IPI00121440	ipi.MOUSE.v3.59.fasta	27623.2	1	4	4	6	0.00466	0.165	EIDGGLETLR	R	L	0.95	2.57	0.258	1	0	0	2	1102.57	165	174	TRUE
WG4	080611_27	Electron transfer flavoprotein subunit beta	IPI00121440	ipi.MOUSE.v3.59.fasta	27623.2	1	5	5	7	0.00365	0.204	LPAVVTADLR	K	L	0.95	2.63	0.355	1	0	0	2	1054.63	177	186	TRUE
IGD4	080611_26	Electron transfer flavoprotein subunit beta	IPI00121440	ipi.MOUSE.v3.59.fasta	27623.2	1	4	4	6	0.00466	0.165	TALAMGADR	R	G	0.95	2.53	0.455	2	0	0	2	905.451	77	85	TRUE
WG4	080611_27	Electron transfer flavoprotein subunit beta	IPI00121440	ipi.MOUSE.v3.59.fasta	27623.2	1	5	5	7	0.00365	0.204	TALAMGADR	R	G	0.95	2.47	0.476	2	0	0	2	905.451	77	85	TRUE
WG4	080611_27	Electron transfer flavoprotein subunit beta	IPI00121440	ipi.MOUSE.v3.59.fasta	27623.2	1	5	5	7	0.00365	0.204	VETTEDLVAK	K	L	0.949	2.47	0.154	1	0	0	2	1104.58	239	248	TRUE
IGD4	080611_26	Electron transfer flavoprotein subunit beta	IPI00121440	ipi.MOUSE.v3.59.fasta	27623.2	1	4	4	6	0.00466	0.165	VSVISVEEPPQR	K	S	0.95	2.57	0.349	2	0	0	2	1339.72	222	233	TRUE
WG4	080611_27	Electron transfer flavoprotein subunit beta	IPI00121440	ipi.MOUSE.v3.59.fasta	27623.2	1	5	5	7	0.00365	0.204	VSVISVEEPPQR	K	S	0.95	2.87	0.325	2	0	0	2	1339.72	222	233	TRUE
IGD3	080611_24	Elongation factor 1-alpha 1	IPI00307837	ipi.MOUSE.v3.59.fasta	50114.2	1	3	3	4	0.00461	0.11	IGGIGTVPVGR	K	V	0.95	3.3	0.42	2	0	0	2	1025.61	256	266	TRUE
IGD4	080611_26	Elongation factor 1-alpha 1	IPI00307837	ipi.MOUSE.v3.59.fasta	50114.2	1	3	3	4	0.00311	0.106	IGGIGTVPVGR	K	V	0.95	2.79	0.517	2	0	0	2	1025.61	256	266	TRUE
WG3	080611_25	Elongation factor 1-alpha 1	IPI00307837	ipi.MOUSE.v3.59.fasta	50114.2	1	5	5	8	0.00624	0.152	IGGIGTVPVGR	K	V	0.95	2.95	0.452	2	0	0	2	1025.61	256	266	TRUE
WG4	080611_27	Elongation factor 1-alpha 1	IPI00307837	ipi.MOUSE.v3.59.fasta	50114.2	1	5	5	7	0.00365	0.152	IGGIGTVPVGR	K	V	0.95	3.26	0.483	2	0	0	2	1025.61	256	266	TRUE
IGD3	080611_24	Elongation factor 1-alpha 1	IPI00307837	ipi.MOUSE.v3.59.fasta	50114.2	1	3	3	4	0.00461	0.11	MDSTEPPYSQK	K	R	0.95	2.7	0.362	1	0	0	2	1282.56	155	165	TRUE
WG3	080611_25	Elongation factor 1-alpha 1	IPI00307837	ipi.MOUSE.v3.59.fasta	50114.2	1	5	5	8	0.00624	0.152	MDSTEPPYSQK	K	R	0.95	3.06	0.384	2	0	0	2	1298.56	155	165	TRUE
WG4	080611_27	Elongation factor 1-alpha 1	IPI00307837	ipi.MOUSE.v3.59.fasta	50114.2	1	5	5	7	0.00365	0.152	MDSTEPPYSQK	K	R	0.95	2.78	0.351	1	0	0	2	1282.56	155	165	TRUE
IGD3	080611_24	Elongation factor 1-alpha 1	IPI00307837	ipi.MOUSE.v3.59.fasta	50114.2	1	3	3	4	0.00461	0.11	NMITGTSQADCAVLIVAAGVGEFEAGISK	K	N	0.95	7.52	0.639	0	1	0	2	2925.43	101	129	TRUE
IGD4	080611_26	Elongation factor 1-alpha 1	IPI00307837	ipi.MOUSE.v3.59.fasta	50114.2	1	3	3	4	0.00311	0.106	NMITGTSQADCAVLIVAAGVGEFEAGISK	K	N	0.95	6.7	0.62	0	1	0	2	2925.43	101	129	TRUE
WG3	080611_25	Elongation factor 1-alpha 1	IPI00307837	ipi.MOUSE.v3.59.fasta	50114.2	1	5	5	8	0.00624	0.152	NMITGTSQADCAVLIVAAGVGEFEAGISK	K	N	0.95	7.42	0.671	0	2	0	2	2909.44	101	129	TRUE
WG4	080611_27	Elongation factor 1-alpha 1	IPI00307837	ipi.MOUSE.v3.59.fasta	50114.2	1	5	5	7	0.00365	0.152	NMITGTSQADCAVLIVAAGVGEFEAGISK	K	N	0.95	7.63	0.638	0	2	0	2	2925.43	101	129	TRUE
IGD4	080611_26	Elongation factor 1-alpha 1	IPI00307837	ipi.MOUSE.v3.59.fasta	50114.2	1	3	3	4	0.00311	0.106	QTVAVGVIK	R	A	0.95	1.86	0.376	1	0	0	2	914.567	431	439	TRUE
WG3	080611_25	Elongation factor 1-alpha 1	IPI00307837	ipi.MOUSE.v3.59.fasta	50114.2	1	5	5	8	0.00624	0.152	QTVAVGVIK	R	A	0.95	1.84	0.417	1	0	0	2	914.567	431	439	TRUE
WG4	080611_27	Elongation factor 1-alpha 1	IPI00307837	ipi.MOUSE.v3.59.fasta	50114.2	1	5	5	7	0.00365	0.152	QTVAVGVIK	R	A	0.95	2.16	0.34	1	0	0	2	914.567	431	439	TRUE
WG3	080611_25	Elongation factor 1-alpha 1	IPI00307837	ipi.MOUSE.v3.59.fasta	50114.2	1	5	5	8	0.00624	0.152	STTTGHLIYK	K	C	0.95	2.07	0.335	1	0	0	2	1120.6	21	30	TRUE
WG4	080611_27	Elongation factor 1-alpha 1	IPI00307837	ipi.MOUSE.v3.59.fasta	50114.2	1	5	5	7	0.00365	0.152	STTTGHLIYK	K	C	0.95	2.21	0.395	1	0	0	2	1120.6	21	30	TRUE
IGD2	080611_22	Elongation factor 1-alpha 2	IPI00119667,IPI00307837	ipi.MOUSE.v3.59.fasta	50114.2	1	4	4	5	0.00189	0.132	EHALLAYTLGVK	R	Q	0.95	2.64	0.513	1	0	0	2	1314.74	135	146	TRUE
WG2	080611_23	Elongation factor 1-alpha 2	IPI00119667,IPI00307837	ipi.MOUSE.v3.59.fasta	50454.6	1	3	3	3	0.00124	0.108	EHALLAYTLGVK	R	Q	0.95	1.91	0.333	1	0	0	2	1314.74	135	146	TRUE
IGD1	080611_20_080612175356	Elongation factor 1-alpha 2	IPI00119667,IPI00307837	ipi.MOUSE.v3.59.fasta	50114.2	0.998	2	2	2	0.000979	0.0864	IGGIGTVPVGR	K	V	0.95	2.45	0.421	1	0	0	2	1025.61	256	266	TRUE
IGD2	080611_22	Elongation factor 1-alpha 2	IPI00119667,IPI00307837	ipi.MOUSE.v3.59.fasta	50114.2	1	4	4	5	0.00189	0.132	IGGIGTVPVGR	K	V	0.95	3.33	0.403	1	0	0	2	1025.61	256	266	TRUE
IGD1	080611_20_080612175356	Elongation factor 1-alpha 2	IPI00119667,IPI00307837	ipi.MOUSE.v3.59.fasta	50114.2	0.998	2	2	2	0.000979	0.0864	NMITGTSQADCAVLIVAAGVGEFEAGISK	K	N	0.95	7.2	0.665	0	1	0	2	2909.44	101	129	TRUE
IGD2	080611_22	Elongation factor 1-alpha 2	IPI00119667,IPI00307837	ipi.MOUSE.v3.59.fasta	50114.2	1	4	4	5	0.00189	0.132	NMITGTSQADCAVLIVAAGVGEFEAGISK	K	N	0.95	7.38	0.647	0	2	0	2	2909.44	101	129	TRUE
IGD6	080611_30	Elongation factor 1-alpha 2	IPI00119667,IPI00307837	ipi.MOUSE.v3.59.fasta	50454.6	0.998	2	2	3	0.00655	0.0821	NMITGTSQADCAVLIVAAGVGEFEAGISK	K	N	0.95	6.94	0.627	0	2	0	2	2909.44	101	129	TRUE
WG2	080611_23	Elongation factor 1-alpha 2	IPI00119667,IPI00307837	ipi.MOUSE.v3.59.fasta	50454.6	1	3	3	3	0.00124	0.108	NMITGTSQADCAVLIVAAGVGEFEAGISK	K	N	0.95	7.48	0.619	0	1	0	2	2909.44	101	129	TRUE
IGD2	080611_22	Elongation factor 1-alpha 2	IPI00119667,IPI00307837	ipi.MOUSE.v3.59.fasta	50114.2	1	4	4	5	0.00189	0.132	QTVAVGVIK	R	A	0.95	1.92	0.282	1	0	0	2	914.567	431	439	TRUE
IGD6	080611_30	Elongation factor 1-alpha 2	IPI00119667,IPI00307837	ipi.MOUSE.v3.59.fasta	50454.6	0.998	2	2	3	0.00655	0.0821	QTVAVGVIK	R	N	0.95	2.13	0.444	1	0	0	2	914.567	431	439	TRUE
WG2	080611_23	Elongation factor 1-alpha 2	IPI00119667,IPI00307837	ipi.MOUSE.v3.59.fasta	50454.6	1	3	3	3	0.00124	0.108	QTVAVGVIK	R	N	0.95	2.06	0.357	1	0	0	2	914.567	431	439	TRUE
WG6	080611_31	Elongation factor 1-alpha 2	IPI00119667,IPI00307837	ipi.MOUSE.v3.59.fasta	50114.2	0.998	2	2	3	0.0022	0.041	QTVAVGVIK	R	A	0.95	2	0.363	2	0	0	2	914.567	431	439	TRUE
WG6	080611_31	Elongation factor 1-alpha 2	IPI00119667,IPI00307837	ipi.MOUSE.v3.59.fasta	50114.2	0.998	2	2	3	0.0022	0.041	STTTGHLIYK	K	C	0.95	2.57	0.416	1	0	0	2	1120.6	21	30	TRUE
IGD2	080611_22	Elongation factor 2	IPI00466069	ipi.MOUSE.v3.59.fasta	95316	1	4	4	4	0.00151	0.042	FYAFGR	R	V	0.95	1.58	0.363	1	0	0	2	760.378	410	415	TRUE
IGD2	080611_22	Elongation factor 2	IPI00466069	ipi.MOUSE.v3.59.fasta	95316	1	4	4	4	0.00151	0.042	GGGQIIPTAR	R	R	0.95	2.46	0.388	1	0	0	2	969.548	717	726	TRUE
IGD4	080611_26	Elongation factor 2	IPI00466069	ipi.MOUSE.v3.59.fasta	95316	0.998	2	2	2	0.00155	0.0221	GGGQIIPTAR	R	R	0.95	2.18	0.375	1	0	0	2	969.548	717	726	TRUE
WG2	080611_23	Elongation factor 2	IPI00466069	ipi.MOUSE.v3.59.fasta	95316	1	3	3	3	0.00124	0.035	GGGQIIPTAR	R	R	0.95	2.26	0.266	1	0	0	2	969.548	717	726	TRUE
WG4	080611_27	Elongation factor 2	IPI00466069	ipi.MOUSE.v3.59.fasta	95316	1	3	3	3	0.00156	0.0338	GGGQIIPTAR	R	R	0.95	2.04	0.239	1	0	0	2	969.548	717	726	TRUE
WG4	080611_27	Elongation factor 2	IPI00466069	ipi.MOUSE.v3.59.fasta	95316	1	3	3	3	0.00156	0.0338	STLTDSLVCK	K	A	0.95	2.32	0.252	1	0	0	2	1123.57	33	42	TRUE
IGD2	080611_22	Elongation factor 2	IPI00466069	ipi.MOUSE.v3.59.fasta	95316	1	4	4	4	0.00151	0.042	VFSGVVSTGLK	R	V	0.95	3.49	0.413	1	0	0	2	1093.63	416	426	TRUE
WG2	080611_23	Elongation factor 2	IPI00466069	ipi.MOUSE.v3.59.fasta	95316	1	3	3	3	0.00124	0.035	VFSGVVSTGLK	R	V	0.95	2.96	0.405	1	0	0	2	1093.63	416	426	TRUE
IGD2	080611_22	Elongation factor 2	IPI00466069	ipi.MOUSE.v3.59.fasta	95316	1	4	4	4	0.00151	0.042	VNFTVDQIR	M	A	0.95	2.86	0.209	1	0	0	1	1091.58	2	10	TRUE
IGD4	080611_26	Elongation factor 2	IPI00466069	ipi.MOUSE.v3.59.fasta	95316	0.998	2	2	2	0.00155	0.0221	VNFTVDQIR	M	A	0.95	2.93	0.286	1	0	0	1	1091.58	2	10	TRUE
WG2	080611_23	Elongation factor 2	IPI00466069	ipi.MOUSE.v3.59.fasta	95316	1	3	3	3	0.00124	0.035	VNFTVDQIR	M	A	0.95	2.85	0.256	1	0	0	1	1091.58	2	10	TRUE
WG4	080611_27	Elongation factor 2	IPI00466069	ipi.MOUSE.v3.59.fasta	95316	1	3	3	3	0.00156	0.0338	VNFTVDQIR	M	A	0.95	2.94	0.297	1	0	0	1	1091.58	2	10	TRUE
IGD1	080611_20_080612175356	Elongator complex protein 1	IPI00380780	ipi.MOUSE.v3.59.fasta	149584	0.998	2	2	2	0.000979	0.015	AEQGTVLIGSER	R	G	0.95	2.78	0.383	1	0	0	2	1259.66	28	39	TRUE
IGD1	080611_20_080612175356	Elongator complex protein 1	IPI00380780	ipi.MOUSE.v3.59.fasta	149584	0.998	2	2	2	0.000979	0.015	NSEGIPVR	K	F	0.95	2.07	0.327	1	0	0	2	871.463	596	603	TRUE
IGD3	080611_24	Emerin	IPI00114401,IPI00828496	ipi.MOUSE.v3.59.fasta	29436.7	0.998	2	2	2	0.0023	0.0888	QAPAAALGQDR	K	Q	0.95	2.74	0.487	1	0	0	2	1097.57	212	222	TRUE
WG3	080611_25	Emerin	IPI00114401,IPI00828496	ipi.MOUSE.v3.59.fasta	29436.7	0.998	2	2	2	0.00156	0.0888	QAPAAALGQDR	K	Q	0.95	2.63	0.475	1	0	0	2	1097.57	212	222	TRUE
IGD3	080611_24	Emerin	IPI00114401,IPI00828496	ipi.MOUSE.v3.59.fasta	29436.7	0.998	2	2	2	0.0023	0.0888	TYGEPESVGMSK	K	S	0.95	2.15	0.369	1	0	0	2	1300.57	105	116	TRUE
WG3	080611_25	Emerin	IPI00114401,IPI00828496	ipi.MOUSE.v3.59.fasta	29436.7	0.998	2	2	2	0.00156	0.0888	TYGEPESVGMSK	K	S	0.95	2	0.532	1	0	0	2	1300.57	105	116	TRUE
IGD1	080611_20_080612175356	EMILIN-2	IPI00284848	ipi.MOUSE.v3.59.fasta	117310	1	3	3	3	0.00147	0.0335	AGDGVNVVVTGGR	K	L	0.95	3.2	0.301	1	0	0	2	1200.63	1037	1049	TRUE
IGD1	080611_20_080612175356	EMILIN-2	IPI00284848	ipi.MOUSE.v3.59.fasta	117310	1	3	3	3	0.00147	0.0335	ATDTDPSQVSQPK	K	K	0.95	2.52	0.331	1	0	0	2	1373.65	146	158	TRUE
IGD1	080611_20_080612175356	EMILIN-2	IPI00284848	ipi.MOUSE.v3.59.fasta	117310	1	3	3	3	0.00147	0.0335	QGPPELQQSK	K	V	0.95	2.15	0.336	1	0	0	2	1111.57	177	186	TRUE
IGD4	080611_26	Endoplasmic reticulum protein ERp29	IPI00118832	ipi.MOUSE.v3.59.fasta	28824.9	1	2	2	2	0.00155	0.084	DGDLENPVLYNGAVK	R	V	0.95	3.43	0.534	1	0	0	2	1603.8	125	139	TRUE
WG4	080611_27	Endoplasmic reticulum protein ERp29	IPI00118832	ipi.MOUSE.v3.59.fasta	28824.9	1	6	6	7	0.00365	0.271	DGDLENPVLYNGAVK	R	V	0.95	4.49	0.479	1	0	0	2	1603.8	125	139	TRUE
WG4	080611_27	Endoplasmic reticulum protein ERp29	IPI00118832	ipi.MOUSE.v3.59.fasta	28824.9	1	6	6	7	0.00365	0.271	FDTQYPYGEK	K	Q	0.95	2.34	0.269	1	0	0	2	1247.56	62	71	TRUE
WG4	080611_27	Endoplasmic reticulum protein ERp29	IPI00118832	ipi.MOUSE.v3.59.fasta	28824.9	1	6	6	7	0.00365	0.271	GALPLDTVTFYK	K	V	0.95	2.99	0.466	1	0	0	2	1324.71	39	50	TRUE
WG4	080611_27	Endoplasmic reticulum protein ERp29	IPI00118832	ipi.MOUSE.v3.59.fasta	28824.9	1	6	6	7	0.00365	0.271	ILDQGEDFPASEMAR	K	I	0.95	3.9	0.589	2	0	0	2	1678.77	211	225	TRUE
WG4	080611_27	Endoplasmic reticulum protein ERp29	IPI00118832	ipi.MOUSE.v3.59.fasta	28824.9	1	6	6	7	0.00365	0.271	QGQDGLLSVK	K	E	0.95	2.06	0.251	1	0	0	2	1044.57	185	194	TRUE
WG4	080611_27	Endoplasmic reticulum protein ERp29	IPI00118832	ipi.MOUSE.v3.59.fasta	28824.9	1	6	6	7	0.00365	0.271	SLNILTAFR	K	K	0.95	2.97	0.314	1	0	0	2	1034.6	245	253	TRUE
IGD4	080611_26	Endoplasmic reticulum protein ERp29	IPI00118832	ipi.MOUSE.v3.59.fasta	28824.9	1	2	2	2	0.00155	0.084	WASQYLK	K	I	0.95	2.12	0.216	1	0	0	2	895.467	200	206	TRUE
WG2	080611_23	Endoplasmin	IPI00129526	ipi.MOUSE.v3.59.fasta	92478.6	1	4	4	4	0.00165	0.0524	EAESSPFVER	K	L	0.95	2.62	0.303	1	0	0	2	1150.54	548	557	TRUE
IGD2	080611_22	Endoplasmin	IPI00129526	ipi.MOUSE.v3.59.fasta	92478.6	1	3	3	3	0.00113	0.0399	GLFDEYGSK	R	K	0.95	1.99	0.36	1	0	0	2	1015.47	396	404	TRUE
WG2	080611_23	Endoplasmin	IPI00129526	ipi.MOUSE.v3.59.fasta	92478.6	1	4	4	4	0.00165	0.0524	GLFDEYGSK	R	K	0.95	1.68	0.313	1	0	0	2	1015.47	396	404	TRUE
IGD2	080611_22	Endoplasmin	IPI00129526	ipi.MOUSE.v3.59.fasta	92478.6	1	3	3	3	0.00113	0.0399	GVVDSDDLPLNVSR	K	E	0.95	4.56	0.432	1	0	0	2	1485.75	435	448	TRUE
WG2	080611_23	Endoplasmin	IPI00129526	ipi.MOUSE.v3.59.fasta	92478.6	1	4	4	4	0.00165	0.0524	GVVDSDDLPLNVSR	K	E	0.95	4.17	0.505	1	0	0	2	1485.75	435	448	TRUE
WG4	080611_27	Endoplasmin	IPI00129526	ipi.MOUSE.v3.59.fasta	92478.6	0.998	2	2	2	0.00104	0.0212	LIINSLYK	K	N	0.95	2.86	0.285	1	0	0	2	963.587	88	95	TRUE
IGD2	080611_22	Endoplasmin	IPI00129526	ipi.MOUSE.v3.59.fasta	92478.6	1	3	3	3	0.00113	0.0399	SGTSEFLNK	K	M	0.95	2.53	0.363	1	0	0	2	982.484	169	177	TRUE
WG4	080611_27	Endoplasmin	IPI00129526	ipi.MOUSE.v3.59.fasta	92478.6	0.998	2	2	2	0.00104	0.0212	SGTSEFLNK	K	M	0.95	2.4	0.325	1	0	0	2	982.484	169	177	TRUE
WG2	080611_23	Endoplasmin	IPI00129526	ipi.MOUSE.v3.59.fasta	92478.6	1	4	4	4	0.00165	0.0524	SGYLLPDTK	R	A	0.95	2.29	0.264	1	0	0	2	993.525	725	733	TRUE
WG4	080611_27	Enoyl-CoA hydratase, mitochondrial	IPI00454049	ipi.MOUSE.v3.59.fasta	31475.3	1	4	4	4	0.00209	0.155	ASGANFQYIITEK	F	K	0.95	2.89	0.456	1	0	0	1	1441.73	28	40	TRUE
WG4	080611_27	Enoyl-CoA hydratase, mitochondrial	IPI00454049	ipi.MOUSE.v3.59.fasta	31475.3	1	4	4	4	0.00209	0.155	EGMTAFVEK	R	R	0.95	1.97	0.302	1	0	0	2	1027.48	274	282	TRUE
WG4	080611_27	Enoyl-CoA hydratase, mitochondrial	IPI00454049	ipi.MOUSE.v3.59.fasta	31475.3	1	4	4	4	0.00209	0.155	LVEEAIQCAEK	K	I	0.95	3.6	0.461	1	0	0	2	1289.64	218	228	TRUE
WG4	080611_27	Enoyl-CoA hydratase, mitochondrial	IPI00454049	ipi.MOUSE.v3.59.fasta	31475.3	1	4	4	4	0.00209	0.155	SLAMEMVLTGDR	K	I	0.95	3.11	0.457	1	0	0	2	1354.63	186	197	TRUE
IGD3	080611_24	eukaryotic translation elongation factor 1 delta isoform a	IPI00118875,IPI00515654,IPI00831082,IPI00831202,IPI00928390	ipi.MOUSE.v3.59.fasta	72930.2	0.998	2	2	2	0.0023	0.0394	FYEQMNGPVTSGSR	R	Q	0.95	3.51	0.407	1	0	0	2	1572.71	404	417	TRUE
WG3	080611_25	eukaryotic translation elongation factor 1 delta isoform a	IPI00118875,IPI00515654,IPI00831082,IPI00831202,IPI00928390	ipi.MOUSE.v3.59.fasta	72930.2	1	3	3	3	0.00234	0.0545	FYEQMNGPVTSGSR	R	Q	0.95	4.21	0.546	1	0	0	2	1572.71	404	417	TRUE
IGD3	080611_24	eukaryotic translation elongation factor 1 delta isoform a	IPI00118875,IPI00515654,IPI00831082,IPI00831202,IPI00928390	ipi.MOUSE.v3.59.fasta	72930.2	0.998	2	2	2	0.0023	0.0394	ITSLEVENQNLR	R	G	0.95	3.98	0.231	1	0	0	2	1415.75	463	474	TRUE
WG3	080611_25	eukaryotic translation elongation factor 1 delta isoform a	IPI00118875,IPI00515654,IPI00831082,IPI00831202,IPI00928390	ipi.MOUSE.v3.59.fasta	72930.2	1	3	3	3	0.00234	0.0545	ITSLEVENQNLR	R	G	0.95	3.65	0.354	1	0	0	2	1415.75	463	474	TRUE
WG4	080611_27	eukaryotic translation elongation factor 1 delta isoform a	IPI00118875,IPI00515654,IPI00831082,IPI00831202,IPI00928390	ipi.MOUSE.v3.59.fasta	27218.1	0.998	2	2	2	0.00104	0.0333	ITSLEVENQNLR	R	G	0.95	3.91	0.282	1	0	0	2	1415.75	84	95	TRUE
WG3	080611_25	eukaryotic translation elongation factor 1 delta isoform a	IPI00118875,IPI00515654,IPI00831082,IPI00831202,IPI00928390	ipi.MOUSE.v3.59.fasta	72930.2	1	3	3	3	0.00234	0.0545	QENGASVILR	R	D	0.95	2.31	0.215	1	0	0	2	1086.59	418	427	TRUE
WG4	080611_27	eukaryotic translation elongation factor 1 delta isoform a	IPI00118875,IPI00515654,IPI00831082,IPI00831202,IPI00928390	ipi.MOUSE.v3.59.fasta	27218.1	0.998	2	2	2	0.00104	0.0333	QENGASVILR	R	D	0.95	2.54	0.294	1	0	0	2	1086.59	39	48	TRUE
WG3	080611_25	Eukaryotic translation initiation factor 2 subunit 1	IPI00474446	ipi.MOUSE.v3.59.fasta	36108.7	1	4	4	6	0.00468	0.143	AGLNCSTETMPIK	R	I	0.95	3.15	0.497	2	0	0	2	1421.68	214	226	TRUE
IGD3	080611_24	Eukaryotic translation initiation factor 2 subunit 1	IPI00474446	ipi.MOUSE.v3.59.fasta	36108.7	1	4	4	5	0.00576	0.105	GVFNVQMEPK	R	V	0.95	2.68	0.208	2	0	0	2	1164.57	267	276	TRUE
WG3	080611_25	Eukaryotic translation initiation factor 2 subunit 1	IPI00474446	ipi.MOUSE.v3.59.fasta	36108.7	1	4	4	6	0.00468	0.143	GVFNVQMEPK	R	V	0.95	2.97	0.287	2	0	0	2	1164.57	267	276	TRUE
IGD3	080611_24	Eukaryotic translation initiation factor 2 subunit 1	IPI00474446	ipi.MOUSE.v3.59.fasta	36108.7	1	4	4	5	0.00576	0.105	RGVFNVQMEPK	K	V	0.95	2.52	0.162	0	1	0	2	1304.68	266	276	TRUE
IGD3	080611_24	Eukaryotic translation initiation factor 2 subunit 1	IPI00474446	ipi.MOUSE.v3.59.fasta	36108.7	1	4	4	5	0.00576	0.105	VVTDTDETELAR	K	Q	0.95	3.01	0.438	1	0	0	2	1348.66	277	288	TRUE
WG3	080611_25	Eukaryotic translation initiation factor 2 subunit 1	IPI00474446	ipi.MOUSE.v3.59.fasta	36108.7	1	4	4	6	0.00468	0.143	VVTDTDETELAR	K	Q	0.95	3.37	0.464	1	0	0	2	1348.66	277	288	TRUE
IGD3	080611_24	Eukaryotic translation initiation factor 2 subunit 1	IPI00474446	ipi.MOUSE.v3.59.fasta	36108.7	1	4	4	5	0.00576	0.105	YVMTTTTLER	R	T	0.95	2.7	0.496	1	0	0	2	1214.61	235	244	TRUE
WG3	080611_25	Eukaryotic translation initiation factor 2 subunit 1	IPI00474446	ipi.MOUSE.v3.59.fasta	36108.7	1	4	4	6	0.00468	0.143	YVMTTTTLER	R	T	0.95	2.2	0.348	1	0	0	2	1230.6	235	244	TRUE
WG1	080611_21	Eukaryotic translation initiation factor 3 subunit A	IPI00129276	ipi.MOUSE.v3.59.fasta	161942	1	4	4	4	0.00451	0.029	LLDMDGIIVEK	R	Q	0.95	2.48	0.265	1	0	0	2	1261.67	341	351	TRUE
IGD1	080611_20_080612175356	Eukaryotic translation initiation factor 3 subunit A	IPI00129276	ipi.MOUSE.v3.59.fasta	161942	1	4	4	5	0.00245	0.0275	NLTQEEMQR	K	M	0.95	2.07	0.254	1	0	0	2	1148.54	309	317	TRUE
WG1	080611_21	Eukaryotic translation initiation factor 3 subunit A	IPI00129276	ipi.MOUSE.v3.59.fasta	161942	1	4	4	4	0.00451	0.029	NLTQEEMQR	K	M	0.95	1.92	0.27	1	0	0	2	1164.53	309	317	TRUE
IGD1	080611_20_080612175356	Eukaryotic translation initiation factor 3 subunit A	IPI00129276	ipi.MOUSE.v3.59.fasta	161942	1	4	4	5	0.00245	0.0275	NQLTAMSSVLAK	R	A	0.95	3.47	0.483	2	0	0	2	1262.68	521	532	TRUE
WG1	080611_21	Eukaryotic translation initiation factor 3 subunit A	IPI00129276	ipi.MOUSE.v3.59.fasta	161942	1	4	4	4	0.00451	0.029	NQLTAMSSVLAK	R	A	0.95	2.94	0.393	1	0	0	2	1278.67	521	532	TRUE
IGD1	080611_20_080612175356	Eukaryotic translation initiation factor 3 subunit A	IPI00129276	ipi.MOUSE.v3.59.fasta	161942	1	4	4	5	0.00245	0.0275	QSVYEEK	R	L	0.95	1.83	0.275	1	0	0	2	882.42	769	775	TRUE
WG1	080611_21	Eukaryotic translation initiation factor 3 subunit A	IPI00129276	ipi.MOUSE.v3.59.fasta	161942	1	4	4	4	0.00451	0.029	QSVYEEK	R	L	0.95	2.35	0.312	1	0	0	2	882.42	769	775	TRUE
IGD1	080611_20_080612175356	Eukaryotic translation initiation factor 3 subunit A	IPI00129276	ipi.MOUSE.v3.59.fasta	161942	1	4	4	5	0.00245	0.0275	RVPPPALSR	R	D	0.95	2.18	0.398	1	0	0	2	992.6	1293	1301	TRUE
IGD2	080611_22	Eukaryotic translation initiation factor 3 subunit D	IPI00762774,IPI00881144	ipi.MOUSE.v3.59.fasta	63989.6	1	4	4	4	0.00151	0.0858	IFHTVTTTDDPVIR	R	K	0.95	2.38	0.206	0	1	0	2	1614.85	223	236	TRUE
WG2	080611_23	Eukaryotic translation initiation factor 3 subunit D	IPI00762774,IPI00881144	ipi.MOUSE.v3.59.fasta	63989.6	0.999	2	2	2	0.000826	0.0328	LGDDIDLIVR	K	C	0.95	2.95	0.361	1	0	0	2	1128.63	365	374	TRUE
IGD2	080611_22	Eukaryotic translation initiation factor 3 subunit D	IPI00762774,IPI00881144	ipi.MOUSE.v3.59.fasta	63989.6	1	4	4	4	0.00151	0.0858	NMVQFNLQTLPK	R	S	0.95	3.48	0.318	1	0	0	2	1448.76	113	124	TRUE
IGD2	080611_22	Eukaryotic translation initiation factor 3 subunit D	IPI00762774,IPI00881144	ipi.MOUSE.v3.59.fasta	63989.6	1	4	4	4	0.00151	0.0858	TLNEWDSR	K	H	0.95	2.45	0.281	1	0	0	2	1020.47	395	402	TRUE
WG2	080611_23	Eukaryotic translation initiation factor 3 subunit D	IPI00762774,IPI00881144	ipi.MOUSE.v3.59.fasta	63989.6	0.999	2	2	2	0.000826	0.0328	TLNEWDSR	K	H	0.95	2.45	0.32	1	0	0	2	1020.47	395	402	TRUE
IGD2	080611_22	Eukaryotic translation initiation factor 3 subunit D	IPI00762774,IPI00881144	ipi.MOUSE.v3.59.fasta	63989.6	1	4	4	4	0.00151	0.0858	VADWTGATYQDKR	K	Y	0.95	2.36	0.334	0	1	0	2	1510.73	42	54	TRUE
WG3	080611_25	Eukaryotic translation initiation factor 3 subunit I	IPI00269613	ipi.MOUSE.v3.59.fasta	36460.9	1	5	5	5	0.0039	0.16	DMTMFVTASK	R	D	0.95	2.34	0.462	1	0	0	2	1162.51	199	208	TRUE
WG3	080611_25	Eukaryotic translation initiation factor 3 subunit I	IPI00269613	ipi.MOUSE.v3.59.fasta	36460.9	1	5	5	5	0.0039	0.16	HVLTGSADNSCR	K	L	0.95	2.22	0.399	1	0	0	2	1316.6	66	77	TRUE
WG3	080611_25	Eukaryotic translation initiation factor 3 subunit I	IPI00269613	ipi.MOUSE.v3.59.fasta	36460.9	1	5	5	5	0.0039	0.16	QINDIQLSR	R	D	0.95	2.7	0.106	1	0	0	2	1086.59	190	198	TRUE
IGD3	080611_24	Eukaryotic translation initiation factor 3 subunit I	IPI00269613	ipi.MOUSE.v3.59.fasta	36460.9	1	2	2	2	0.0023	0.0646	SGEVLVNVK	K	E	0.95	2.85	0.319	1	0	0	2	944.541	177	185	TRUE
WG3	080611_25	Eukaryotic translation initiation factor 3 subunit I	IPI00269613	ipi.MOUSE.v3.59.fasta	36460.9	1	5	5	5	0.0039	0.16	SGEVLVNVK	K	E	0.95	2.55	0.306	1	0	0	2	944.541	177	185	TRUE
IGD3	080611_24	Eukaryotic translation initiation factor 3 subunit I	IPI00269613	ipi.MOUSE.v3.59.fasta	36460.9	1	2	2	2	0.0023	0.0646	SYSSGGEDGYVR	K	I	0.95	2.86	0.572	1	0	0	2	1276.54	299	310	TRUE
WG3	080611_25	Eukaryotic translation initiation factor 3 subunit I	IPI00269613	ipi.MOUSE.v3.59.fasta	36460.9	1	5	5	5	0.0039	0.16	SYSSGGEDGYVR	K	I	0.95	3.14	0.51	1	0	0	2	1276.54	299	310	TRUE
WG2	080611_23	Eukaryotic translation initiation factor 3 subunit L	IPI00463573	ipi.MOUSE.v3.59.fasta	66615.1	1	9	9	9	0.00372	0.16	IQLLVFK	R	H	0.95	2.18	0.198	1	0	0	2	860.561	488	494	TRUE
WG2	080611_23	Eukaryotic translation initiation factor 3 subunit L	IPI00463573	ipi.MOUSE.v3.59.fasta	66615.1	1	9	9	9	0.00372	0.16	LYTTMPVAK	K	L	0.95	1.93	0.255	1	0	0	2	1023.55	466	474	TRUE
IGD2	080611_22	Eukaryotic translation initiation factor 3 subunit L	IPI00463573	ipi.MOUSE.v3.59.fasta	66615.1	1	4	4	4	0.00151	0.0567	NFIQYFHK	K	T	0.95	2.58	0.222	1	0	0	2	1096.56	54	61	TRUE
WG2	080611_23	Eukaryotic translation initiation factor 3 subunit L	IPI00463573	ipi.MOUSE.v3.59.fasta	66615.1	1	9	9	9	0.00372	0.16	QYEQQTYQVIPEVIK	R	N	0.95	2.3	0.332	1	0	0	2	1865.96	39	53	TRUE
WG2	080611_23	Eukaryotic translation initiation factor 3 subunit L	IPI00463573	ipi.MOUSE.v3.59.fasta	66615.1	1	9	9	9	0.00372	0.16	SEGEMDFLR	K	S	0.95	1.96	0.319	1	0	0	2	1083.48	208	216	TRUE
WG2	080611_23	Eukaryotic translation initiation factor 3 subunit L	IPI00463573	ipi.MOUSE.v3.59.fasta	66615.1	1	9	9	9	0.00372	0.16	VFSDEVQQQAQLSTIR	K	S	0.95	3.44	0.406	1	0	0	2	1848.95	446	461	TRUE
WG2	080611_23	Eukaryotic translation initiation factor 3 subunit L	IPI00463573	ipi.MOUSE.v3.59.fasta	66615.1	1	9	9	9	0.00372	0.16	VSGGPSLEQR	K	F	0.95	2.69	0.315	1	0	0	2	1029.53	144	153	TRUE
IGD2	080611_22	Eukaryotic translation initiation factor 3 subunit L	IPI00463573	ipi.MOUSE.v3.59.fasta	66615.1	1	4	4	4	0.00151	0.0567	VSSDVIDQK	R	V	0.95	2.34	0.275	1	0	0	2	990.51	79	87	TRUE
WG2	080611_23	Eukaryotic translation initiation factor 3 subunit L	IPI00463573	ipi.MOUSE.v3.59.fasta	66615.1	1	9	9	9	0.00372	0.16	VSSDVIDQK	R	V	0.95	2.69	0.28	1	0	0	2	990.51	79	87	TRUE
IGD2	080611_22	Eukaryotic translation initiation factor 3 subunit L	IPI00463573	ipi.MOUSE.v3.59.fasta	66615.1	1	4	4	4	0.00151	0.0567	VYELQASR	K	V	0.95	2.09	0.286	1	0	0	2	965.505	71	78	TRUE
WG2	080611_23	Eukaryotic translation initiation factor 3 subunit L	IPI00463573	ipi.MOUSE.v3.59.fasta	66615.1	1	9	9	9	0.00372	0.16	VYELQASR	K	V	0.95	2.48	0.368	1	0	0	2	965.505	71	78	TRUE
IGD2	080611_22	Eukaryotic translation initiation factor 3 subunit L	IPI00463573	ipi.MOUSE.v3.59.fasta	66615.1	1	4	4	4	0.00151	0.0567	YGDFFIR	R	Q	0.95	1.77	0.323	1	0	0	2	917.452	539	545	TRUE
WG2	080611_23	Eukaryotic translation initiation factor 3 subunit L	IPI00463573	ipi.MOUSE.v3.59.fasta	66615.1	1	9	9	9	0.00372	0.16	YGDFFIR	R	Q	0.95	2.36	0.309	1	0	0	2	917.452	539	545	TRUE
IGD5	080611_28	Eukaryotic translation initiation factor 5A-1	IPI00108125	ipi.MOUSE.v3.59.fasta	16832.7	1	3	3	4	0.00789	0.253	IVEMSTSK	K	T	0.95	2.27	0.343	1	0	0	2	894.46	40	47	TRUE
WG5	080611_29	Eukaryotic translation initiation factor 5A-1	IPI00108125	ipi.MOUSE.v3.59.fasta	16832.7	0.998	2	2	4	0.0035	0.0974	IVEMSTSK	K	T	0.95	2.56	0.413	2	0	0	2	894.46	40	47	TRUE
IGD5	080611_28	Eukaryotic translation initiation factor 5A-1	IPI00108125	ipi.MOUSE.v3.59.fasta	16832.7	1	3	3	4	0.00789	0.253	NGFVVLK	K	G	0.95	2.01	0.357	1	0	0	2	776.466	28	34	TRUE
WG5	080611_29	Eukaryotic translation initiation factor 5A-1	IPI00108125	ipi.MOUSE.v3.59.fasta	16832.7	0.998	2	2	4	0.0035	0.0974	NGFVVLK	K	G	0.95	2.32	0.353	2	0	0	2	776.466	28	34	TRUE
IGD5	080611_28	Eukaryotic translation initiation factor 5A-1	IPI00108125	ipi.MOUSE.v3.59.fasta	16832.7	1	3	3	4	0.00789	0.253	YDCGEEILITVLSAMTEEAAVAIK	K	A	0.95	4.11	0.432	0	2	0	2	2642.29	127	150	TRUE
WG3	080611_25	F-actin-capping protein subunit alpha-1	IPI00330063,IPI00653841,IPI00848950,IPI00877182	ipi.MOUSE.v3.59.fasta	32939.9	1	2	2	2	0.00156	0.0874	EASDPQPEDVDGGLK	K	S	0.95	3.05	0.481	1	0	0	2	1556.71	104	118	TRUE
WG3	080611_25	F-actin-capping protein subunit alpha-1	IPI00330063,IPI00653841,IPI00848950,IPI00877182	ipi.MOUSE.v3.59.fasta	32939.9	1	2	2	2	0.00156	0.0874	LLLNNDNLLR	R	E	0.95	3.08	0.379	1	0	0	2	1197.7	38	47	TRUE
IGD3	080611_24	Farnesyl pyrophosphate synthetase	IPI00120457	ipi.MOUSE.v3.59.fasta	40583.2	0.998	2	2	2	0.0023	0.0623	LDAYNQEK	K	Q	0.95	2.08	0.275	1	0	0	2	980.468	7	14	TRUE
IGD3	080611_24	Farnesyl pyrophosphate synthetase	IPI00120457	ipi.MOUSE.v3.59.fasta	40583.2	0.998	2	2	2	0.0023	0.0623	QILEENYGQKDPEK	R	V	0.95	2.83	0.312	0	1	0	2	1690.83	284	297	TRUE
IGD1	080611_20_080612175356	Fatty acid synthase	IPI00113223	ipi.MOUSE.v3.59.fasta	272429	0.998	2	2	2	0.000979	0.00839	TGTVALEVR	K	L	0.95	2.48	0.266	1	0	0	2	945.536	928	936	TRUE
IGD1	080611_20_080612175356	Fatty acid synthase	IPI00113223	ipi.MOUSE.v3.59.fasta	272429	0.998	2	2	2	0.000979	0.00839	VGDPQELNGITR	K	S	0.95	2.47	0.411	1	0	0	2	1298.67	299	310	TRUE
WG6	080611_31	Fatty acid-binding protein, epidermal	IPI00114162	ipi.MOUSE.v3.59.fasta	15137.3	1	4	5	12	0.00882	0.348	ELGVGLALRK	K	M	0.95	2.73	0.451	2	0	0	2	1055.66	25	34	TRUE
WG6	080611_31	Fatty acid-binding protein, epidermal	IPI00114162	ipi.MOUSE.v3.59.fasta	15137.3	1	4	5	12	0.00882	0.348	LMESHGFEEYMK	R	E	0.95	2.89	0.531	3	2	0	2	1500.65	13	24	TRUE
WG6	080611_31	Fatty acid-binding protein, epidermal	IPI00114162	ipi.MOUSE.v3.59.fasta	15137.3	1	4	5	12	0.00882	0.348	MIVECVMNNATCTR	K	V	0.95	4.82	0.515	4	0	0	2	1714.74	116	129	TRUE
WG6	080611_31	Fatty acid-binding protein, epidermal	IPI00114162	ipi.MOUSE.v3.59.fasta	15137.3	1	4	5	12	0.00882	0.348	TTVFSCNLGEK	K	F	0.95	2.77	0.423	1	0	0	2	1255.6	62	72	TRUE
WG2	080611_23	Fermitin family homolog 3	IPI00169731	ipi.MOUSE.v3.59.fasta	75636.7	1	3	3	3	0.00124	0.0586	IDLAVGDVVK	R	T	0.95	2.56	0.196	1	0	0	2	1028.6	579	588	TRUE
WG2	080611_23	Fermitin family homolog 3	IPI00169731	ipi.MOUSE.v3.59.fasta	75636.7	1	3	3	3	0.00124	0.0586	VFVGEEDPEAQSVTLR	R	V	0.95	4.37	0.437	1	0	0	2	1775.88	20	35	TRUE
IGD2	080611_22	Fermitin family homolog 3	IPI00169731	ipi.MOUSE.v3.59.fasta	75636.7	1	2	2	2	0.000755	0.0391	VTGESHIGGVLLK	R	I	0.95	2.14	0.237	0	1	0	2	1309.75	36	48	TRUE
WG2	080611_23	Fermitin family homolog 3	IPI00169731	ipi.MOUSE.v3.59.fasta	75636.7	1	3	3	3	0.00124	0.0586	VTGESHIGGVLLK	R	I	0.95	2.82	0.34	0	1	0	2	1309.75	36	48	TRUE
IGD2	080611_22	Fermitin family homolog 3	IPI00169731	ipi.MOUSE.v3.59.fasta	75636.7	1	2	2	2	0.000755	0.0391	VVLAGGVAPTLFR	K	G	0.95	2.91	0.476	1	0	0	2	1299.78	167	179	TRUE
IGD3	080611_24	fibrinogen, alpha polypeptide isoform 2	IPI00115522,IPI00885793	ipi.MOUSE.v3.59.fasta	87430.6	0.999	2	2	2	0.0023	0.0413	AQQIQALQSNVR	K	A	0.95	4.45	0.57	1	0	0	2	1355.74	150	161	TRUE
WG3	080611_25	fibrinogen, alpha polypeptide isoform 2	IPI00115522,IPI00885793	ipi.MOUSE.v3.59.fasta	87430.6	1	3	3	3	0.00234	0.0557	AQQIQALQSNVR	K	A	0.95	4.57	0.522	1	0	0	2	1355.74	150	161	TRUE
WG3	080611_25	fibrinogen, alpha polypeptide isoform 2	IPI00115522,IPI00885793	ipi.MOUSE.v3.59.fasta	87430.6	1	3	3	3	0.00234	0.0557	QLQQVIAK	K	E	0.95	2.19	0.188	1	0	0	2	927.562	204	211	TRUE
IGD3	080611_24	fibrinogen, alpha polypeptide isoform 2	IPI00115522,IPI00885793	ipi.MOUSE.v3.59.fasta	87430.6	0.999	2	2	2	0.0023	0.0413	SQLQEAPPEWK	K	A	0.95	2.72	0.266	1	0	0	2	1312.65	240	250	TRUE
WG3	080611_25	fibrinogen, alpha polypeptide isoform 2	IPI00115522,IPI00885793	ipi.MOUSE.v3.59.fasta	87430.6	1	3	3	3	0.00234	0.0557	SQLQEAPPEWK	K	A	0.95	2.17	0.354	1	0	0	2	1312.65	240	250	TRUE
IGD1	080611_20_080612175356	Fibronectin	IPI00113539,IPI00652813	ipi.MOUSE.v3.59.fasta	272483	1	6	6	7	0.00343	0.0275	APITGYIIR	R	H	0.95	2.36	0.462	1	0	0	2	1003.59	1473	1481	TRUE
IGD1	080611_20_080612175356	Fibronectin	IPI00113539,IPI00652813	ipi.MOUSE.v3.59.fasta	272483	1	6	6	7	0.00343	0.0275	ATGVFTTLQPLR	K	S	0.95	3.17	0.544	1	0	0	2	1303.74	1077	1088	TRUE
IGD1	080611_20_080612175356	Fibronectin	IPI00113539,IPI00652813	ipi.MOUSE.v3.59.fasta	272483	1	6	6	7	0.00343	0.0275	DGQERDAPIVNR	R	V	0.95	2.52	0.365	0	1	0	2	1369.68	1157	1168	TRUE
WG1	080611_21	Fibronectin	IPI00113539,IPI00652813	ipi.MOUSE.v3.59.fasta	272483	1	3	3	3	0.00338	0.0141	ESNPLTAQQTTK	R	L	0.95	2.48	0.362	1	0	0	2	1317.66	984	995	TRUE
IGD1	080611_20_080612175356	Fibronectin	IPI00113539,IPI00652813	ipi.MOUSE.v3.59.fasta	272483	1	6	6	7	0.00343	0.0275	FTNIGPDTMR	R	V	0.95	2.44	0.283	2	0	0	2	1167.55	1365	1374	TRUE
WG1	080611_21	Fibronectin	IPI00113539,IPI00652813	ipi.MOUSE.v3.59.fasta	272483	1	3	3	3	0.00338	0.0141	FTNIGPDTMR	R	V	0.95	2.41	0.425	1	0	0	2	1167.55	1365	1374	TRUE
IGD1	080611_20_080612175356	Fibronectin	IPI00113539,IPI00652813	ipi.MOUSE.v3.59.fasta	272483	1	6	6	7	0.00343	0.0275	IAWESPQGQVSR	K	Y	0.95	2.36	0.359	1	0	0	2	1357.69	1740	1751	TRUE
IGD1	080611_20_080612175356	Fibronectin	IPI00113539,IPI00652813	ipi.MOUSE.v3.59.fasta	272483	1	6	6	7	0.00343	0.0275	LGVRPSQGGEAPR	K	E	0.95	2.63	0.271	0	1	0	2	1323.71	1116	1128	TRUE
WG1	080611_21	Fibronectin	IPI00113539,IPI00652813	ipi.MOUSE.v3.59.fasta	272483	1	3	3	3	0.00338	0.0141	LGVRPSQGGEAPR	K	E	0.95	3.01	0.324	0	1	0	2	1323.71	1116	1128	TRUE
IGD1	080611_20_080612175356	fibulin 2 isoform b	IPI00830803	ipi.MOUSE.v3.59.fasta	126493	1	3	3	4	0.00196	0.0273	GNEEGYFVTR	K	R	0.95	2.88	0.482	1	0	0	2	1171.54	1114	1123	TRUE
IGD1	080611_20_080612175356	fibulin 2 isoform b	IPI00830803	ipi.MOUSE.v3.59.fasta	126493	1	3	3	4	0.00196	0.0273	RPPEPEAAPR	R	R	0.95	2.36	0.368	0	1	0	2	1119.59	556	565	TRUE
IGD1	080611_20_080612175356	fibulin 2 isoform b	IPI00830803	ipi.MOUSE.v3.59.fasta	126493	1	3	3	4	0.00196	0.0273	SVMQEGAAPLPR	R	S	0.95	2.8	0.441	2	0	0	2	1271.64	336	347	TRUE
IGD1	080611_20_080612175356	Filamin-B	IPI00663627	ipi.MOUSE.v3.59.fasta	277748	1	4	4	4	0.00196	0.0161	AAGSGELGVTVK	K	G	0.95	2.82	0.453	1	0	0	2	1088.59	481	492	TRUE
IGD1	080611_20_080612175356	Filamin-B	IPI00663627	ipi.MOUSE.v3.59.fasta	277748	1	4	4	4	0.00196	0.0161	VNQPASFAIR	K	L	0.95	2.29	0.28	1	0	0	2	1102.6	2302	2311	TRUE
IGD1	080611_20_080612175356	Filamin-B	IPI00663627	ipi.MOUSE.v3.59.fasta	277748	1	4	4	4	0.00196	0.0161	VVASGPGLEHGK	K	V	0.95	1.88	0.23	0	1	0	2	1150.62	1136	1147	TRUE
IGD1	080611_20_080612175356	Filamin-B	IPI00663627	ipi.MOUSE.v3.59.fasta	277748	1	4	4	4	0.00196	0.0161	YADEEIPR	K	S	0.95	2.2	0.403	1	0	0	2	992.468	1497	1504	TRUE
IGD3	080611_24	Fructose-bisphosphate aldolase A	IPI00221402,IPI00856379	ipi.MOUSE.v3.59.fasta	39356.5	1	8	8	8	0.00922	0.225	AAQEEYIK	K	R	0.95	2.04	0.307	1	0	0	2	951.478	323	330	TRUE
WG3	080611_25	Fructose-bisphosphate aldolase A	IPI00221402,IPI00856379	ipi.MOUSE.v3.59.fasta	39356.5	1	9	9	10	0.00779	0.206	AAQEEYIK	K	R	0.95	2.08	0.238	1	0	0	2	951.478	323	330	TRUE
IGD3	080611_24	Fructose-bisphosphate aldolase A	IPI00221402,IPI00856379	ipi.MOUSE.v3.59.fasta	39356.5	1	8	8	8	0.00922	0.225	AAQEEYIKR	K	A	0.95	2.57	0.359	1	0	0	2	1107.58	323	331	TRUE
WG3	080611_25	Fructose-bisphosphate aldolase A	IPI00221402,IPI00856379	ipi.MOUSE.v3.59.fasta	39356.5	1	9	9	10	0.00779	0.206	AAQEEYIKR	K	A	0.95	2.34	0.341	1	0	0	2	1107.58	323	331	TRUE
IGD3	080611_24	Fructose-bisphosphate aldolase A	IPI00221402,IPI00856379	ipi.MOUSE.v3.59.fasta	39356.5	1	8	8	8	0.00922	0.225	ADDGRPFPQVIK	K	S	0.95	2.49	0.241	0	1	0	2	1342.71	88	99	TRUE
WG3	080611_25	Fructose-bisphosphate aldolase A	IPI00221402,IPI00856379	ipi.MOUSE.v3.59.fasta	39356.5	1	9	9	10	0.00779	0.206	ALANSLACQGK	R	Y	0.95	3.73	0.252	1	0	0	2	1132.58	332	342	TRUE
WG3	080611_25	Fructose-bisphosphate aldolase A	IPI00221402,IPI00856379	ipi.MOUSE.v3.59.fasta	39356.5	1	9	9	10	0.00779	0.206	CQYVTEK	R	V	0.95	2.06	0.358	1	0	0	2	927.424	202	208	TRUE	IPI00119458
WG3	080611_25	Fructose-bisphosphate aldolase A	IPI00221402,IPI00856379	ipi.MOUSE.v3.59.fasta	39356.5	1	9	9	10	0.00779	0.206	ELSDIAHR	K	I	0.95	2.11	0.254	1	0	0	2	940.485	15	22	TRUE
WG3	080611_25	Fructose-bisphosphate aldolase A	IPI00221402,IPI00856379	ipi.MOUSE.v3.59.fasta	39356.5	1	9	9	10	0.00779	0.206	GGVVGIKVDK	K	G	0.95	2.45	0.325	1	0	0	2	971.589	102	111	TRUE
WG3	080611_25	Fructose-bisphosphate aldolase A	IPI00221402,IPI00856379	ipi.MOUSE.v3.59.fasta	39356.5	1	9	9	10	0.00779	0.206	GILAADESTGSIAK	K	R	0.95	4.28	0.572	1	0	0	2	1332.7	29	42	TRUE
IGD3	080611_24	Fructose-bisphosphate aldolase A	IPI00221402,IPI00856379	ipi.MOUSE.v3.59.fasta	39356.5	1	8	8	8	0.00922	0.225	GILAADESTGSIAKR	K	L	0.95	2.49	0.286	1	0	0	2	1488.8	29	43	TRUE
IGD3	080611_24	Fructose-bisphosphate aldolase A	IPI00221402,IPI00856379	ipi.MOUSE.v3.59.fasta	39356.5	1	8	8	8	0.00922	0.225	PHPYPALTPEQKK	M	E	0.95	2.5	0.277	0	1	0	1	1505.81	2	14	TRUE
WG3	080611_25	Fructose-bisphosphate aldolase A	IPI00221402,IPI00856379	ipi.MOUSE.v3.59.fasta	39356.5	1	9	9	10	0.00779	0.206	QLLLTADDR	R	V	0.95	2.35	0.424	1	0	0	2	1044.57	61	69	TRUE
IGD3	080611_24	Fructose-bisphosphate aldolase A	IPI00221402,IPI00856379	ipi.MOUSE.v3.59.fasta	39356.5	1	8	8	8	0.00922	0.225	RLQSIGTENTEENRR	K	F	0.95	3.49	0.303	0	1	0	2	1802.91	43	57	TRUE
IGD3	080611_24	Fructose-bisphosphate aldolase A	IPI00221402,IPI00856379	ipi.MOUSE.v3.59.fasta	39356.5	1	8	8	8	0.00922	0.225	SKGGVVGIKVDK	K	G	0.95	2.41	0.332	0	1	0	2	1186.72	100	111	TRUE
IGD3	080611_24	Fructose-bisphosphate aldolase A	IPI00221402,IPI00856379	ipi.MOUSE.v3.59.fasta	39356.5	1	8	8	8	0.00922	0.225	VLAAVYK	K	A	0.95	2.11	0.241	1	0	0	2	763.471	209	215	TRUE	IPI00119458
WG3	080611_25	Fructose-bisphosphate aldolase A	IPI00221402,IPI00856379	ipi.MOUSE.v3.59.fasta	39356.5	1	9	9	10	0.00779	0.206	VLAAVYK	K	A	0.95	2.11	0.22	2	0	0	2	763.471	209	215	TRUE	IPI00119458
IGD3	080611_24	Fructose-bisphosphate aldolase C	IPI00119458	ipi.MOUSE.v3.59.fasta	39395.5	1	3	3	3	0.00346	0.116	AEMNGLAAQGR	R	Y	0.95	3.22	0.46	1	0	0	2	1117.54	332	342	TRUE
WG3	080611_25	Fructose-bisphosphate aldolase C	IPI00119458	ipi.MOUSE.v3.59.fasta	39395.5	1	3	3	3	0.00234	0.132	AEMNGLAAQGR	R	Y	0.95	3.7	0.398	1	0	0	2	1117.54	332	342	TRUE
IGD3	080611_24	Fructose-bisphosphate aldolase C	IPI00119458	ipi.MOUSE.v3.59.fasta	39395.5	1	3	3	3	0.00346	0.116	ALQASALNAWR	R	G	0.95	3.87	0.453	1	0	0	2	1200.65	305	315	TRUE
WG3	080611_25	Fructose-bisphosphate aldolase C	IPI00119458	ipi.MOUSE.v3.59.fasta	39395.5	1	3	3	3	0.00234	0.132	CQYVTEK	R	V	0.95	2.06	0.358	1	0	0	2	927.424	202	208	FALSE	IPI00221402,IPI00856379
IGD3	080611_24	Fructose-bisphosphate aldolase C	IPI00119458	ipi.MOUSE.v3.59.fasta	39395.5	1	3	3	3	0.00346	0.116	DNAGAATEEFIKR	R	A	0.95	2.3	0.41	1	0	0	2	1421.7	319	331	TRUE
WG3	080611_25	Fructose-bisphosphate aldolase C	IPI00119458	ipi.MOUSE.v3.59.fasta	39395.5	1	3	3	3	0.00234	0.132	GILAADESVGSMAK	K	R	0.95	3.34	0.554	1	0	0	2	1364.67	29	42	TRUE
WG3	080611_25	Fructose-bisphosphate aldolase C	IPI00119458	ipi.MOUSE.v3.59.fasta	39395.5	1	3	3	3	0.00234	0.132	QVLFSADDR	R	V	0.95	2.35	0.365	1	0	0	2	1050.52	61	69	TRUE
IGD3	080611_24	Fructose-bisphosphate aldolase C	IPI00119458	ipi.MOUSE.v3.59.fasta	39395.5	1	3	3	3	0.00346	0.116	VLAAVYK	K	A	0.95	2.11	0.241	1	0	0	2	763.471	209	215	FALSE	IPI00221402,IPI00856379
WG3	080611_25	Fructose-bisphosphate aldolase C	IPI00119458	ipi.MOUSE.v3.59.fasta	39395.5	1	3	3	3	0.00234	0.132	VLAAVYK	K	A	0.95	2.11	0.22	2	0	0	2	763.471	209	215	FALSE	IPI00221402,IPI00856379
IGD3	080611_24	galactokinase 1	IPI00265025	ipi.MOUSE.v3.59.fasta	42294.9	1	2	3	3	0.00346	0.0536	HSLGSSEYPVR	R	R	0.95	2.47	0.486	1	1	0	2	1231.61	229	239	TRUE
WG3	080611_25	galactokinase 1	IPI00265025	ipi.MOUSE.v3.59.fasta	42294.9	1	4	4	4	0.00312	0.102	LAVLITNSNVR	K	H	0.95	3.05	0.429	1	0	0	2	1199.71	218	228	TRUE
WG3	080611_25	galactokinase 1	IPI00265025	ipi.MOUSE.v3.59.fasta	42294.9	1	4	4	4	0.00312	0.102	MEELEAGR	R	E	0.95	2.4	0.253	1	0	0	2	934.43	260	267	TRUE
WG3	080611_25	galactokinase 1	IPI00265025	ipi.MOUSE.v3.59.fasta	42294.9	1	4	4	4	0.00312	0.102	QCEEVAQALGK	R	E	0.95	3.08	0.405	1	0	0	2	1232.59	242	252	TRUE
IGD3	080611_24	galactokinase 1	IPI00265025	ipi.MOUSE.v3.59.fasta	42294.9	1	2	3	3	0.00346	0.0536	TAQAAAAMSR	R	G	0.95	3.18	0.406	1	0	0	2	977.483	288	297	TRUE
WG3	080611_25	galactokinase 1	IPI00265025	ipi.MOUSE.v3.59.fasta	42294.9	1	4	4	4	0.00312	0.102	TAQAAAAMSR	R	G	0.95	2.82	0.346	1	0	0	2	977.483	288	297	TRUE
WG6	080611_31	Galectin-1	IPI00229517	ipi.MOUSE.v3.59.fasta	14866.1	1	8	10	12	0.00882	0.593	DSNNLCLHFNPR	K	F	0.95	3.81	0.473	1	1	0	2	1486.69	38	49	TRUE
WG6	080611_31	Galectin-1	IPI00229517	ipi.MOUSE.v3.59.fasta	14866.1	1	8	10	12	0.00882	0.593	EDGTWGTEHR	K	E	0.95	2.5	0.419	1	0	0	2	1187.51	65	74	TRUE
WG6	080611_31	Galectin-1	IPI00229517	ipi.MOUSE.v3.59.fasta	14866.1	1	8	10	12	0.00882	0.593	FNAHGDANTIVCNTK	R	E	0.95	4.34	0.574	2	1	0	2	1661.77	50	64	TRUE
WG6	080611_31	Galectin-1	IPI00229517	ipi.MOUSE.v3.59.fasta	14866.1	1	8	10	12	0.00882	0.593	IKCVAFE	K	-	0.95	2.37	0.195	1	0	0	2	866.444	129	135	TRUE
WG6	080611_31	Galectin-1	IPI00229517	ipi.MOUSE.v3.59.fasta	14866.1	1	8	10	12	0.00882	0.593	LNMEAINYMAADGDFK	R	I	0.95	5.43	0.609	2	0	0	2	1834.8	113	128	TRUE
WG6	080611_31	Galectin-1	IPI00229517	ipi.MOUSE.v3.59.fasta	14866.1	1	8	10	12	0.00882	0.593	LPDGHEFK	K	F	0.95	2.22	0.264	1	0	0	2	942.468	101	108	TRUE
WG6	080611_31	Galectin-1	IPI00229517	ipi.MOUSE.v3.59.fasta	14866.1	1	8	10	12	0.00882	0.593	LPDGHEFKFPNR	K	L	0.95	3.22	0.474	0	1	0	2	1456.73	101	112	TRUE
WG6	080611_31	Galectin-1	IPI00229517	ipi.MOUSE.v3.59.fasta	14866.1	1	8	10	12	0.00882	0.593	SFVLNLGK	K	D	0.95	2.35	0.281	1	0	0	2	877.514	30	37	TRUE
WG3	080611_25	Gamma-soluble NSF attachment protein	IPI00109870,IPI00881096	ipi.MOUSE.v3.59.fasta	39367.1	0.998	2	2	2	0.00156	0.0609	AYEQAGMMLK	K	E	0.95	2.66	0.309	1	0	0	2	1173.53	77	86	TRUE
WG3	080611_25	Gamma-soluble NSF attachment protein	IPI00109870,IPI00881096	ipi.MOUSE.v3.59.fasta	39367.1	0.998	2	2	2	0.00156	0.0609	LIENVDPEK	K	A	0.95	2.67	0.205	1	0	0	2	1056.56	124	132	TRUE
WG5	080611_29	Gamma-synuclein	IPI00271440	ipi.MOUSE.v3.59.fasta	13158.3	0.999	2	2	2	0.00175	0.163	QGVTEAAEK	K	T	0.95	2.12	0.234	1	0	0	2	932.468	24	32	TRUE
WG5	080611_29	Gamma-synuclein	IPI00271440	ipi.MOUSE.v3.59.fasta	13158.3	0.999	2	2	2	0.00175	0.163	TKEGVMYVGTK	K	T	0.95	2.51	0.338	0	1	0	2	1212.63	33	43	TRUE
WG2	080611_23	Glucosamine--fructose-6-phosphate aminotransferase [isomerizing] 2	IPI00278312	ipi.MOUSE.v3.59.fasta	77010.6	0.998	2	2	2	0.000826	0.0279	CQNALQQVTAR	K	Q	0.95	3.19	0.34	1	0	0	2	1288.64	603	613	TRUE
IGD2	080611_22	Glucosamine--fructose-6-phosphate aminotransferase [isomerizing] 2	IPI00278312	ipi.MOUSE.v3.59.fasta	77010.6	1	3	3	3	0.00113	0.0396	GNFSAFMQK	K	E	0.95	2.34	0.445	1	0	0	2	1029.48	320	328	TRUE
IGD2	080611_22	Glucosamine--fructose-6-phosphate aminotransferase [isomerizing] 2	IPI00278312	ipi.MOUSE.v3.59.fasta	77010.6	1	3	3	3	0.00113	0.0396	GYDVDFPR	R	N	0.95	1.62	0.392	1	0	0	2	968.447	666	673	TRUE
WG2	080611_23	Glucosamine--fructose-6-phosphate aminotransferase [isomerizing] 2	IPI00278312	ipi.MOUSE.v3.59.fasta	77010.6	0.998	2	2	2	0.000826	0.0279	GYDVDFPR	R	N	0.95	2.87	0.464	1	0	0	2	968.447	666	673	TRUE
IGD2	080611_22	Glucosamine--fructose-6-phosphate aminotransferase [isomerizing] 2	IPI00278312	ipi.MOUSE.v3.59.fasta	77010.6	1	3	3	3	0.00113	0.0396	RGSPLLIGVR	R	S	0.95	2.16	0.24	1	0	0	2	1067.67	200	209	TRUE
IGD4	080611_26	Glutamate--cysteine ligase regulatory subunit	IPI00114329	ipi.MOUSE.v3.59.fasta	30535.2	0.998	2	2	2	0.00155	0.0766	AAGALLAR	R	A	0.95	2.3	0.179	1	0	0	2	742.457	7	14	TRUE
IGD4	080611_26	Glutamate--cysteine ligase regulatory subunit	IPI00114329	ipi.MOUSE.v3.59.fasta	30535.2	0.998	2	2	2	0.00155	0.0766	LFIVGSNSSSSTR	K	S	0.95	3.51	0.425	1	0	0	2	1354.7	95	107	TRUE
WG4	080611_27	Glutathione S-transferase omega-1	IPI00114285	ipi.MOUSE.v3.59.fasta	27498.6	1	6	6	6	0.00313	0.217	EALENEFK	R	K	0.95	2.38	0.223	1	0	0	2	979.473	144	151	TRUE
WG4	080611_27	Glutathione S-transferase omega-1	IPI00114285	ipi.MOUSE.v3.59.fasta	27498.6	1	6	6	6	0.00313	0.217	GSAPPGPVPEGQIR	K	V	0.95	2.85	0.529	1	0	0	2	1361.72	12	25	TRUE
WG4	080611_27	Glutathione S-transferase omega-1	IPI00114285	ipi.MOUSE.v3.59.fasta	27498.6	1	6	6	6	0.00313	0.217	KLEEGMDNYK	K	S	0.95	2.85	0.433	1	0	0	2	1226.57	152	161	TRUE
WG4	080611_27	Glutathione S-transferase omega-1	IPI00114285	ipi.MOUSE.v3.59.fasta	27498.6	1	6	6	6	0.00313	0.217	LEEGMDNYK	K	S	0.95	1.99	0.249	1	0	0	2	1114.47	153	161	TRUE
WG4	080611_27	Glutathione S-transferase omega-1	IPI00114285	ipi.MOUSE.v3.59.fasta	27498.6	1	6	6	6	0.00313	0.217	QKMTLESFSK	R	V	0.95	2.04	0.234	0	1	0	2	1198.61	113	122	TRUE
WG4	080611_27	Glutathione S-transferase omega-1	IPI00114285	ipi.MOUSE.v3.59.fasta	27498.6	1	6	6	6	0.00313	0.217	VPPLIASFVR	K	S	0.95	1.81	0.519	1	0	0	2	1098.67	123	132	TRUE
IGD3	080611_24	Glyceraldehyde-3-phosphate dehydrogenase	IPI00273646	ipi.MOUSE.v3.59.fasta	35810.1	1	6	6	7	0.00806	0.279	DGRGAAQNIIPASTGAAK	R	A	0.95	2.78	0.276	0	1	0	2	1697.89	196	213	TRUE
IGD3	080611_24	Glyceraldehyde-3-phosphate dehydrogenase	IPI00273646	ipi.MOUSE.v3.59.fasta	35810.1	1	6	6	7	0.00806	0.279	GAAQNIIPASTGAAK	R	A	0.95	2.44	0.325	2	0	0	2	1369.74	199	213	TRUE
IGD4	080611_26	Glyceraldehyde-3-phosphate dehydrogenase	IPI00273646	ipi.MOUSE.v3.59.fasta	35810.1	1	3	3	4	0.00311	0.168	GAAQNIIPASTGAAK	R	A	0.95	2.54	0.348	2	0	0	2	1369.74	199	213	TRUE
WG3	080611_25	Glyceraldehyde-3-phosphate dehydrogenase	IPI00273646	ipi.MOUSE.v3.59.fasta	35810.1	1	8	8	13	0.0101	0.369	GAAQNIIPASTGAAK	R	A	0.95	2.82	0.42	2	0	0	2	1369.74	199	213	TRUE
WG4	080611_27	Glyceraldehyde-3-phosphate dehydrogenase	IPI00273646	ipi.MOUSE.v3.59.fasta	35810.1	1	4	4	5	0.00261	0.174	GAAQNIIPASTGAAK	R	A	0.95	2.58	0.385	2	0	0	2	1369.74	199	213	TRUE
WG3	080611_25	Glyceraldehyde-3-phosphate dehydrogenase	IPI00273646	ipi.MOUSE.v3.59.fasta	35810.1	1	8	8	13	0.0101	0.369	IVSNASCTTNCLAPLAK	K	V	0.95	4.38	0.518	1	0	0	2	1819.9	144	160	TRUE
WG4	080611_27	Glyceraldehyde-3-phosphate dehydrogenase	IPI00273646	ipi.MOUSE.v3.59.fasta	35810.1	1	4	4	5	0.00261	0.174	IVSNASCTTNCLAPLAK	K	V	0.95	3.52	0.546	1	0	0	2	1819.9	144	160	TRUE
WG3	080611_25	Glyceraldehyde-3-phosphate dehydrogenase	IPI00273646	ipi.MOUSE.v3.59.fasta	35810.1	1	8	8	13	0.0101	0.369	LISWYDNEYGYSNR	K	V	0.95	2.92	0.445	1	0	0	2	1779.8	308	321	TRUE
WG3	080611_25	Glyceraldehyde-3-phosphate dehydrogenase	IPI00273646	ipi.MOUSE.v3.59.fasta	35810.1	1	8	8	13	0.0101	0.369	LTGMAFR	K	V	0.95	1.72	0.278	2	0	0	2	811.413	226	232	TRUE
IGD3	080611_24	Glyceraldehyde-3-phosphate dehydrogenase	IPI00273646	ipi.MOUSE.v3.59.fasta	35810.1	1	6	6	7	0.00806	0.279	PFIDLNYMVYMFQYDSTHGK	D	F	0.95	4.6	0.579	0	1	0	1	2469.13	34	53	TRUE
IGD4	080611_26	Glyceraldehyde-3-phosphate dehydrogenase	IPI00273646	ipi.MOUSE.v3.59.fasta	35810.1	1	3	3	4	0.00311	0.168	PFIDLNYMVYMFQYDSTHGK	D	F	0.95	5.28	0.607	0	1	0	1	2469.13	34	53	TRUE
WG3	080611_25	Glyceraldehyde-3-phosphate dehydrogenase	IPI00273646	ipi.MOUSE.v3.59.fasta	35810.1	1	8	8	13	0.0101	0.369	PFIDLNYMVYMFQYDSTHGK	D	F	0.95	5.65	0.567	0	1	0	1	2469.13	34	53	TRUE
IGD3	080611_24	Glyceraldehyde-3-phosphate dehydrogenase	IPI00273646	ipi.MOUSE.v3.59.fasta	35810.1	1	6	6	7	0.00806	0.279	VIHDNFGIVEGLMTTVHAITATQK	K	T	0.95	4.86	0.586	0	1	0	2	2595.36	161	184	TRUE
WG3	080611_25	Glyceraldehyde-3-phosphate dehydrogenase	IPI00273646	ipi.MOUSE.v3.59.fasta	35810.1	1	8	8	13	0.0101	0.369	VIHDNFGIVEGLMTTVHAITATQK	K	T	0.95	4.3	0.621	0	1	0	2	2595.36	161	184	TRUE
IGD3	080611_24	Glyceraldehyde-3-phosphate dehydrogenase	IPI00273646	ipi.MOUSE.v3.59.fasta	35810.1	1	6	6	7	0.00806	0.279	VKVGVNGFGR	M	I	0.95	2.08	0.318	1	0	0	1	1032.59	2	11	TRUE
WG3	080611_25	Glyceraldehyde-3-phosphate dehydrogenase	IPI00273646	ipi.MOUSE.v3.59.fasta	35810.1	1	8	8	13	0.0101	0.369	VPTPNVSVVDLTCR	R	L	0.95	3.13	0.489	1	0	0	2	1556.81	233	246	TRUE
WG4	080611_27	Glyceraldehyde-3-phosphate dehydrogenase	IPI00273646	ipi.MOUSE.v3.59.fasta	35810.1	1	4	4	5	0.00261	0.174	VPTPNVSVVDLTCR	R	L	0.95	3	0.444	1	0	0	2	1556.81	233	246	TRUE
WG3	080611_25	Glyceraldehyde-3-phosphate dehydrogenase	IPI00273646	ipi.MOUSE.v3.59.fasta	35810.1	1	8	8	13	0.0101	0.369	VVDLMAYMASKE	R	-	0.95	3.97	0.549	4	0	0	2	1388.64	322	333	TRUE
WG4	080611_27	Glyceraldehyde-3-phosphate dehydrogenase	IPI00273646	ipi.MOUSE.v3.59.fasta	35810.1	1	4	4	5	0.00261	0.174	VVDLMAYMASKE	R	-	0.95	3.11	0.572	1	0	0	2	1388.64	322	333	TRUE
IGD3	080611_24	Glyceraldehyde-3-phosphate dehydrogenase	IPI00273646	ipi.MOUSE.v3.59.fasta	35810.1	1	6	6	7	0.00806	0.279	WGEAGAEYVVESTGVFTTMEK	K	A	0.95	3.18	0.396	0	1	0	2	2291.05	85	105	TRUE
IGD4	080611_26	Glyceraldehyde-3-phosphate dehydrogenase	IPI00273646	ipi.MOUSE.v3.59.fasta	35810.1	1	3	3	4	0.00311	0.168	WGEAGAEYVVESTGVFTTMEK	K	A	0.95	2.79	0.348	0	1	0	2	2291.05	85	105	TRUE
IGD2	080611_22	Glycerol-3-phosphate dehydrogenase, mitochondrial	IPI00876084	ipi.MOUSE.v3.59.fasta	80955.1	1	7	7	7	0.00264	0.099	FHNLNAGPSR	K	T	0.95	2.7	0.332	1	0	0	2	1112.56	454	463	TRUE
WG2	080611_23	Glycerol-3-phosphate dehydrogenase, mitochondrial	IPI00876084	ipi.MOUSE.v3.59.fasta	80955.1	1	6	6	6	0.00248	0.0798	FHNLNAGPSR	K	T	0.95	2.66	0.312	1	0	0	2	1112.56	454	463	TRUE
IGD2	080611_22	Glycerol-3-phosphate dehydrogenase, mitochondrial	IPI00876084	ipi.MOUSE.v3.59.fasta	80955.1	1	7	7	7	0.00264	0.099	IVELMGR	R	E	0.95	1.77	0.268	1	0	0	2	817.46	573	579	TRUE
IGD2	080611_22	Glycerol-3-phosphate dehydrogenase, mitochondrial	IPI00876084	ipi.MOUSE.v3.59.fasta	80955.1	1	7	7	7	0.00264	0.099	KQEELETATR	R	F	0.95	2.46	0.293	1	0	0	2	1204.62	588	597	TRUE
WG2	080611_23	Glycerol-3-phosphate dehydrogenase, mitochondrial	IPI00876084	ipi.MOUSE.v3.59.fasta	80955.1	1	6	6	6	0.00248	0.0798	KQEELETATR	R	F	0.95	2.8	0.365	1	0	0	2	1204.62	588	597	TRUE
IGD2	080611_22	Glycerol-3-phosphate dehydrogenase, mitochondrial	IPI00876084	ipi.MOUSE.v3.59.fasta	80955.1	1	7	7	7	0.00264	0.099	MNLAIALTAAR	R	Y	0.95	3.57	0.432	1	0	0	2	1144.65	228	238	TRUE
IGD2	080611_22	Glycerol-3-phosphate dehydrogenase, mitochondrial	IPI00876084	ipi.MOUSE.v3.59.fasta	80955.1	1	7	7	7	0.00264	0.099	NYLSSDVEVR	R	R	0.95	2.62	0.354	1	0	0	2	1181.58	381	390	TRUE
WG2	080611_23	Glycerol-3-phosphate dehydrogenase, mitochondrial	IPI00876084	ipi.MOUSE.v3.59.fasta	80955.1	1	6	6	6	0.00248	0.0798	NYLSSDVEVR	R	R	0.95	2.95	0.267	1	0	0	2	1181.58	381	390	TRUE
IGD2	080611_22	Glycerol-3-phosphate dehydrogenase, mitochondrial	IPI00876084	ipi.MOUSE.v3.59.fasta	80955.1	1	7	7	7	0.00264	0.099	RWPVVGVR	K	L	0.95	2.27	0.27	1	0	0	2	968.579	518	525	TRUE
WG2	080611_23	Glycerol-3-phosphate dehydrogenase, mitochondrial	IPI00876084	ipi.MOUSE.v3.59.fasta	80955.1	1	6	6	6	0.00248	0.0798	RWPVVGVR	K	L	0.95	2.32	0.313	1	0	0	2	968.579	518	525	TRUE
WG2	080611_23	Glycerol-3-phosphate dehydrogenase, mitochondrial	IPI00876084	ipi.MOUSE.v3.59.fasta	80955.1	1	6	6	6	0.00248	0.0798	SMAEDTVDAAVK	R	F	0.95	2.56	0.3	1	0	0	2	1236.58	442	453	TRUE
WG2	080611_23	Glycerol-3-phosphate dehydrogenase, mitochondrial	IPI00876084	ipi.MOUSE.v3.59.fasta	80955.1	1	6	6	6	0.00248	0.0798	TAEENLDR	K	R	0.95	2.18	0.306	1	0	0	2	947.443	707	714	TRUE
IGD2	080611_22	Glycerol-3-phosphate dehydrogenase, mitochondrial	IPI00876084	ipi.MOUSE.v3.59.fasta	80955.1	1	7	7	7	0.00264	0.099	TALVERDDFSSGTSSR	K	S	0.95	3.11	0.48	0	1	0	2	1727.82	95	110	TRUE
IGD2	080611_22	GMP synthase [glutamine-hydrolyzing]	IPI00351252	ipi.MOUSE.v3.59.fasta	76725	1	6	6	6	0.00227	0.0952	ESQSVEEALKK	R	L	0.95	2.46	0.34	1	0	0	2	1247.65	279	289	TRUE
IGD2	080611_22	GMP synthase [glutamine-hydrolyzing]	IPI00351252	ipi.MOUSE.v3.59.fasta	76725	1	6	6	6	0.00227	0.0952	HPFPGPGLAIR	R	V	0.95	1.88	0.368	1	0	0	2	1161.65	436	446	TRUE
WG2	080611_23	GMP synthase [glutamine-hydrolyzing]	IPI00351252	ipi.MOUSE.v3.59.fasta	76725	1	6	6	6	0.00248	0.0924	QADFEAHNILR	R	E	0.95	2.24	0.339	0	1	0	2	1313.66	590	600	TRUE
IGD2	080611_22	GMP synthase [glutamine-hydrolyzing]	IPI00351252	ipi.MOUSE.v3.59.fasta	76725	1	6	6	6	0.00227	0.0952	SGNIVAGIANESK	R	K	0.95	3.5	0.428	1	0	0	2	1259.66	170	182	TRUE
WG2	080611_23	GMP synthase [glutamine-hydrolyzing]	IPI00351252	ipi.MOUSE.v3.59.fasta	76725	1	6	6	6	0.00248	0.0924	SGNIVAGIANESK	R	K	0.95	3.83	0.363	1	0	0	2	1259.66	170	182	TRUE
IGD2	080611_22	GMP synthase [glutamine-hydrolyzing]	IPI00351252	ipi.MOUSE.v3.59.fasta	76725	1	6	6	6	0.00227	0.0952	THHNDTELIR	K	K	0.95	2.93	0.386	0	1	0	2	1235.61	390	399	TRUE
WG2	080611_23	GMP synthase [glutamine-hydrolyzing]	IPI00351252	ipi.MOUSE.v3.59.fasta	76725	1	6	6	6	0.00248	0.0924	THHNDTELIR	K	K	0.95	2.66	0.29	0	1	0	2	1235.61	390	399	TRUE
IGD2	080611_22	GMP synthase [glutamine-hydrolyzing]	IPI00351252	ipi.MOUSE.v3.59.fasta	76725	1	6	6	6	0.00227	0.0952	TLNMTTSPEEK	K	R	0.95	2.47	0.432	1	0	0	2	1266.59	326	336	TRUE
WG2	080611_23	GMP synthase [glutamine-hydrolyzing]	IPI00351252	ipi.MOUSE.v3.59.fasta	76725	1	6	6	6	0.00248	0.0924	TLNMTTSPEEK	K	R	0.95	2.98	0.481	1	0	0	2	1266.59	326	336	TRUE
WG2	080611_23	GMP synthase [glutamine-hydrolyzing]	IPI00351252	ipi.MOUSE.v3.59.fasta	76725	1	6	6	6	0.00248	0.0924	TVGVQGDCR	K	S	0.95	2.09	0.242	1	0	0	2	991.463	516	524	TRUE
IGD2	080611_22	GMP synthase [glutamine-hydrolyzing]	IPI00351252	ipi.MOUSE.v3.59.fasta	76725	1	6	6	6	0.00227	0.0952	VVYIFGPPVK	R	E	0.95	2.47	0.389	1	0	0	2	1118.66	560	569	TRUE
WG2	080611_23	GMP synthase [glutamine-hydrolyzing]	IPI00351252	ipi.MOUSE.v3.59.fasta	76725	1	6	6	6	0.00248	0.0924	VVYIFGPPVK	R	E	0.95	2.4	0.439	1	0	0	2	1118.66	560	569	TRUE
WG3	080611_25	Guanine nucleotide-binding protein G(i), alpha-2 subunit	IPI00228617	ipi.MOUSE.v3.59.fasta	40472.1	1	4	4	5	0.0039	0.127	IAQSDYIPTQQDVLR	R	T	0.95	3.07	0.405	1	0	0	2	1746.9	163	177	TRUE
IGD3	080611_24	Guanine nucleotide-binding protein G(i), alpha-2 subunit	IPI00228617	ipi.MOUSE.v3.59.fasta	40472.1	1	3	3	3	0.00346	0.0845	LLLLGAGESGK	K	S	0.95	2.29	0.3	1	0	0	2	1057.63	36	46	TRUE
WG3	080611_25	Guanine nucleotide-binding protein G(i), alpha-2 subunit	IPI00228617	ipi.MOUSE.v3.59.fasta	40472.1	1	4	4	5	0.0039	0.127	LLLLGAGESGK	K	S	0.95	2.64	0.387	1	0	0	2	1057.63	36	46	TRUE
IGD3	080611_24	Guanine nucleotide-binding protein G(i), alpha-2 subunit	IPI00228617	ipi.MOUSE.v3.59.fasta	40472.1	1	3	3	3	0.00346	0.0845	MFDVGGQR	K	S	0.95	2.24	0.456	1	0	0	2	909.425	199	206	TRUE
WG3	080611_25	Guanine nucleotide-binding protein G(i), alpha-2 subunit	IPI00228617	ipi.MOUSE.v3.59.fasta	40472.1	1	4	4	5	0.0039	0.127	MFDVGGQR	K	S	0.95	2.14	0.426	2	0	0	2	925.42	199	206	TRUE
IGD3	080611_24	Guanine nucleotide-binding protein G(i), alpha-2 subunit	IPI00228617	ipi.MOUSE.v3.59.fasta	40472.1	1	3	3	3	0.00346	0.0845	YDEAASYIQSK	K	F	0.95	3.27	0.406	1	0	0	2	1274.59	297	307	TRUE
WG3	080611_25	Guanine nucleotide-binding protein G(i), alpha-2 subunit	IPI00228617	ipi.MOUSE.v3.59.fasta	40472.1	1	4	4	5	0.0039	0.127	YDEAASYIQSK	K	F	0.95	3.29	0.477	1	0	0	2	1274.59	297	307	TRUE
IGD1	080611_20_080612175356	Guanine nucleotide-binding protein G(I)/G(S)/G(T) subunit beta-2	IPI00162780,IPI00758356,IPI00775863	ipi.MOUSE.v3.59.fasta	41409.6	0.998	2	2	2	0.000979	0.138	ADQELLMYSHDNIICGITSVAFSR	R	S	0.95	4.24	0.408	0	1	0	2	2740.31	299	322	TRUE
IGD1	080611_20_080612175356	Guanine nucleotide-binding protein G(I)/G(S)/G(T) subunit beta-2	IPI00162780,IPI00758356,IPI00775863	ipi.MOUSE.v3.59.fasta	41409.6	0.998	2	2	2	0.000979	0.138	VSCLGVTDDGMAVATGSWDSFLK	R	I	0.95	4.75	0.437	0	1	0	2	2416.12	357	379	TRUE
IGD1	080611_20_080612175356	Guanine nucleotide-binding protein subunit beta-2-like 1	IPI00317740	ipi.MOUSE.v3.59.fasta	35077	0.998	2	2	2	0.000979	0.126	AEPPQCTSLAWSADGQTLFAGYTDNLVR	K	V	0.95	6.19	0.618	0	1	0	2	3068.44	281	308	TRUE
IGD1	080611_20_080612175356	Guanine nucleotide-binding protein subunit beta-2-like 1	IPI00317740	ipi.MOUSE.v3.59.fasta	35077	0.998	2	2	2	0.000979	0.126	DVLSVAFSSDNR	K	Q	0.95	3.11	0.538	1	0	0	2	1309.64	107	118	TRUE
WG3	080611_25	Haptoglobin	IPI00409148,IPI00889954	ipi.MOUSE.v3.59.fasta	40578.8	0.998	2	2	2	0.00156	0.049	NQLVEIEK	K	V	0.95	1.99	0.225	1	0	0	2	972.536	185	192	TRUE
WG3	080611_25	Haptoglobin	IPI00409148,IPI00889954	ipi.MOUSE.v3.59.fasta	40578.8	0.998	2	2	2	0.00156	0.049	VGYVSGWGR	R	N	0.95	2.27	0.399	1	0	0	2	980.495	235	243	TRUE
IGD2	080611_22	Heat shock 70 kDa protein 1B	IPI00346073,IPI00798482	ipi.MOUSE.v3.59.fasta	70177.8	1	9	9	11	0.00415	0.221	AGDTHLGGEDFDNR	T	L	0.95	3.51	0.512	1	0	0	1	1503.65	223	236	FALSE	IPI00387494,IPI00323357,IPI00331546
WG2	080611_23	Heat shock 70 kDa protein 1B	IPI00346073,IPI00798482	ipi.MOUSE.v3.59.fasta	70132.7	1	6	6	8	0.00331	0.187	AGDTHLGGEDFDNR	T	L	0.95	2.69	0.489	1	0	0	1	1503.65	223	236	FALSE	IPI00387494,IPI00323357,IPI00331546
IGD2	080611_22	Heat shock 70 kDa protein 1B	IPI00346073,IPI00798482	ipi.MOUSE.v3.59.fasta	70177.8	1	9	9	11	0.00415	0.221	ATAGDTHLGGEDFDNR	K	L	0.95	2.71	0.268	0	1	0	2	1675.73	221	236	TRUE
IGD2	080611_22	Heat shock 70 kDa protein 1B	IPI00346073,IPI00798482	ipi.MOUSE.v3.59.fasta	70177.8	1	9	9	11	0.00415	0.221	DAGVIAGLNVLR	K	I	0.95	3.85	0.405	2	0	0	2	1197.7	160	171	TRUE
WG2	080611_23	Heat shock 70 kDa protein 1B	IPI00346073,IPI00798482	ipi.MOUSE.v3.59.fasta	70132.7	1	6	6	8	0.00331	0.187	DAGVIAGLNVLR	K	I	0.95	3.3	0.469	2	0	0	2	1197.7	160	171	TRUE
IGD2	080611_22	Heat shock 70 kDa protein 1B	IPI00346073,IPI00798482	ipi.MOUSE.v3.59.fasta	70177.8	1	9	9	11	0.00415	0.221	FGDAVVQSDMK	K	H	0.95	2.73	0.359	1	0	0	2	1196.56	78	88	TRUE
IGD2	080611_22	Heat shock 70 kDa protein 1B	IPI00346073,IPI00798482	ipi.MOUSE.v3.59.fasta	70177.8	1	9	9	11	0.00415	0.221	ITITNDKGR	K	L	0.95	2.37	0.401	2	0	0	2	1017.57	501	509	FALSE	IPI00387494,IPI00323357,IPI00331546
WG2	080611_23	Heat shock 70 kDa protein 1B	IPI00346073,IPI00798482	ipi.MOUSE.v3.59.fasta	70132.7	1	6	6	8	0.00331	0.187	ITITNDKGR	K	L	0.95	2.26	0.365	1	0	0	2	1017.57	501	509	FALSE	IPI00387494,IPI00323357,IPI00331546
IGD2	080611_22	Heat shock 70 kDa protein 1B	IPI00346073,IPI00798482	ipi.MOUSE.v3.59.fasta	70177.8	1	9	9	11	0.00415	0.221	LLQDFFNGR	K	D	0.95	2.53	0.376	1	0	0	2	1109.57	349	357	TRUE
WG2	080611_23	Heat shock 70 kDa protein 1B	IPI00346073,IPI00798482	ipi.MOUSE.v3.59.fasta	70132.7	1	6	6	8	0.00331	0.187	LLQDFFNGR	K	D	0.95	2.29	0.347	1	0	0	2	1109.57	349	357	TRUE
IGD2	080611_22	Heat shock 70 kDa protein 1B	IPI00346073,IPI00798482	ipi.MOUSE.v3.59.fasta	70177.8	1	9	9	11	0.00415	0.221	NALESYAFNMK	K	S	0.95	3.67	0.526	2	0	0	2	1303.6	540	550	TRUE
WG2	080611_23	Heat shock 70 kDa protein 1B	IPI00346073,IPI00798482	ipi.MOUSE.v3.59.fasta	70132.7	1	6	6	8	0.00331	0.187	NALESYAFNMK	K	S	0.95	3.52	0.546	2	0	0	2	1287.6	540	550	TRUE
IGD2	080611_22	Heat shock 70 kDa protein 1B	IPI00346073,IPI00798482	ipi.MOUSE.v3.59.fasta	70177.8	1	9	9	11	0.00415	0.221	NAVITVPAYFNDSQR	T	Q	0.95	2.7	0.465	1	0	0	1	1694.85	141	155	FALSE	IPI00880839
WG2	080611_23	Heat shock 70 kDa protein 1B	IPI00346073,IPI00798482	ipi.MOUSE.v3.59.fasta	70132.7	1	6	6	8	0.00331	0.187	NAVITVPAYFNDSQR	T	Q	0.95	3.2	0.453	1	0	0	1	1694.85	141	155	FALSE	IPI00880839
IGD2	080611_22	Heat shock 70 kDa protein 1B	IPI00346073,IPI00798482	ipi.MOUSE.v3.59.fasta	70177.8	1	9	9	11	0.00415	0.221	NQVALNPQNTVFDAK	K	R	0.95	4.88	0.46	1	0	0	2	1658.85	57	71	TRUE
WG2	080611_23	Heat shock 70 kDa protein 1B	IPI00346073,IPI00798482	ipi.MOUSE.v3.59.fasta	70132.7	1	6	6	8	0.00331	0.187	NQVALNPQNTVFDAK	K	R	0.95	4.34	0.455	1	0	0	2	1658.85	57	71	TRUE
IGD2	080611_22	Heat shock 70 kDa protein 1B	IPI00346073,IPI00798482	ipi.MOUSE.v3.59.fasta	70177.8	1	9	9	11	0.00415	0.221	NQVALNPQNTVFDAKR	K	L	0.95	2.99	0.332	0	1	0	2	1814.95	57	72	TRUE
WG2	080611_23	Heat shock 70 kDa protein 1B	IPI00346073,IPI00798482	ipi.MOUSE.v3.59.fasta	70132.7	1	6	6	8	0.00331	0.187	NQVALNPQNTVFDAKR	K	L	0.95	3.7	0.221	0	1	0	2	1814.95	57	72	TRUE
IGD2	080611_22	Heat shock 70 kDa protein 1B	IPI00346073,IPI00798482	ipi.MOUSE.v3.59.fasta	70177.8	1	9	9	11	0.00415	0.221	TTPSYVAFTDTER	R	L	0.95	3	0.594	3	0	0	2	1487.7	37	49	FALSE	IPI00387494,IPI00323357,IPI00331546
WG2	080611_23	Heat shock 70 kDa protein 1B	IPI00346073,IPI00798482	ipi.MOUSE.v3.59.fasta	70132.7	1	6	6	8	0.00331	0.187	TTPSYVAFTDTER	R	L	0.95	3.04	0.548	3	0	0	2	1487.7	37	49	FALSE	IPI00387494,IPI00323357,IPI00331546
IGD2	080611_22	Heat shock 70 kDa protein 1B	IPI00346073,IPI00798482	ipi.MOUSE.v3.59.fasta	70177.8	1	9	9	11	0.00415	0.221	VEIIANDQGNR	K	T	0.95	3.72	0.313	3	0	0	2	1228.63	26	36	FALSE	IPI00387494,IPI00323357,IPI00319992,IPI00331546
WG2	080611_23	Heat shock 70 kDa protein 1B	IPI00346073,IPI00798482	ipi.MOUSE.v3.59.fasta	70132.7	1	6	6	8	0.00331	0.187	VEIIANDQGNR	K	T	0.95	3.9	0.328	2	0	0	2	1228.63	26	36	FALSE	IPI00387494,IPI00323357,IPI00319992,IPI00331546
IGD2	080611_22	Heat shock 70 kDa protein 1B	IPI00346073,IPI00798482	ipi.MOUSE.v3.59.fasta	70177.8	1	9	9	11	0.00415	0.221	VQVNYKGESR	K	S	0.95	2.89	0.517	1	0	0	2	1179.61	103	112	TRUE
WG2	080611_23	Heat shock 70 kDa protein 1B	IPI00346073,IPI00798482	ipi.MOUSE.v3.59.fasta	70132.7	1	6	6	8	0.00331	0.187	VQVNYKGESR	K	S	0.95	1.89	0.347	1	0	0	2	1179.61	103	112	TRUE
IGD2	080611_22	Heat shock 70 kDa protein 1B	IPI00346073,IPI00798482	ipi.MOUSE.v3.59.fasta	70177.8	1	9	9	11	0.00415	0.221	YKAEDEVQR	R	D	0.95	2.49	0.259	1	0	0	2	1137.55	525	533	TRUE
IGD2	080611_22	Heat shock cognate 71 kDa protein	IPI00323357	ipi.MOUSE.v3.59.fasta	70872.8	1	30	39	70	0.0264	0.43	AGDTHLGGEDFDNR	T	M	0.95	3.51	0.512	1	0	0	1	1503.65	223	236	TRUE	IPI00387494,IPI00346073,IPI00798482,IPI00331546
WG2	080611_23	Heat shock cognate 71 kDa protein	IPI00323357	ipi.MOUSE.v3.59.fasta	70872.8	1	31	38	58	0.024	0.433	AGDTHLGGEDFDNR	T	M	0.95	2.69	0.489	1	0	0	1	1503.65	223	236	TRUE	IPI00387494,IPI00346073,IPI00798482,IPI00331546
IGD2	080611_22	Heat shock cognate 71 kDa protein	IPI00323357	ipi.MOUSE.v3.59.fasta	70872.8	1	30	39	70	0.0264	0.43	AMTKDNNLLGK	R	F	0.95	2.54	0.203	1	0	0	2	1204.64	448	458	TRUE	IPI00387494,IPI00331546
WG2	080611_23	Heat shock cognate 71 kDa protein	IPI00323357	ipi.MOUSE.v3.59.fasta	70872.8	1	31	38	58	0.024	0.433	AMTKDNNLLGK	R	F	0.95	2.9	0.273	1	0	0	2	1204.64	448	458	TRUE	IPI00387494,IPI00331546
IGD2	080611_22	Heat shock cognate 71 kDa protein	IPI00323357	ipi.MOUSE.v3.59.fasta	70872.8	1	30	39	70	0.0264	0.43	ARFEELNADLFR	R	G	0.95	3.26	0.271	1	1	0	2	1480.75	300	311	TRUE	IPI00387494,IPI00331546
WG2	080611_23	Heat shock cognate 71 kDa protein	IPI00323357	ipi.MOUSE.v3.59.fasta	70872.8	1	31	38	58	0.024	0.433	ARFEELNADLFR	R	G	0.95	3.3	0.383	1	1	0	2	1480.75	300	311	TRUE	IPI00387494,IPI00331546
IGD2	080611_22	Heat shock cognate 71 kDa protein	IPI00323357	ipi.MOUSE.v3.59.fasta	70872.8	1	30	39	70	0.0264	0.43	DAGTIAGLNVLR	K	I	0.95	4.08	0.268	1	0	0	2	1199.67	160	171	TRUE
IGD3	080611_24	Heat shock cognate 71 kDa protein	IPI00323357,IPI00886297	ipi.MOUSE.v3.59.fasta	68780.7	0.998	2	2	2	0.0023	0.0356	DAGTIAGLNVLR	K	I	0.95	2.66	0.256	1	0	0	2	1199.67	141	152	TRUE
WG2	080611_23	Heat shock cognate 71 kDa protein	IPI00323357	ipi.MOUSE.v3.59.fasta	70872.8	1	31	38	58	0.024	0.433	DAGTIAGLNVLR	K	I	0.95	3.23	0.294	1	0	0	2	1199.67	160	171	FALSE	IPI00319992
WG3	080611_25	Heat shock cognate 71 kDa protein	IPI00323357,IPI00886297	ipi.MOUSE.v3.59.fasta	68780.7	1	4	4	4	0.00312	0.0789	DAGTIAGLNVLR	K	I	0.95	2.7	0.295	1	0	0	2	1199.67	141	152	TRUE
WG4	080611_27	Heat shock cognate 71 kDa protein	IPI00323357,IPI00886297	ipi.MOUSE.v3.59.fasta	68780.7	0.998	2	2	2	0.00104	0.0557	DAGTIAGLNVLR	K	I	0.95	2.1	0.323	1	0	0	2	1199.67	141	152	TRUE
IGD2	080611_22	Heat shock cognate 71 kDa protein	IPI00323357	ipi.MOUSE.v3.59.fasta	70872.8	1	30	39	70	0.0264	0.43	DNNLLGK	K	F	0.95	2.28	0.185	1	0	0	2	773.415	452	458	TRUE	IPI00387494,IPI00331546
WG2	080611_23	Heat shock cognate 71 kDa protein	IPI00323357	ipi.MOUSE.v3.59.fasta	70872.8	1	31	38	58	0.024	0.433	DNNLLGK	K	F	0.95	2.26	0.283	1	0	0	2	773.415	452	458	TRUE	IPI00387494,IPI00331546
IGD2	080611_22	Heat shock cognate 71 kDa protein	IPI00323357	ipi.MOUSE.v3.59.fasta	70872.8	1	30	39	70	0.0264	0.43	FDDAVVQSDMK	R	H	0.95	2.88	0.355	1	0	0	2	1270.56	78	88	TRUE
WG2	080611_23	Heat shock cognate 71 kDa protein	IPI00323357	ipi.MOUSE.v3.59.fasta	70872.8	1	31	38	58	0.024	0.433	FDDAVVQSDMK	R	H	0.95	3.15	0.392	2	0	0	2	1254.57	78	88	TRUE
IGD2	080611_22	Heat shock cognate 71 kDa protein	IPI00323357	ipi.MOUSE.v3.59.fasta	70872.8	1	30	39	70	0.0264	0.43	FEELNADLFR	R	G	0.95	2.82	0.265	1	0	0	2	1253.62	302	311	TRUE	IPI00387494,IPI00331546
IGD2	080611_22	Heat shock cognate 71 kDa protein	IPI00323357	ipi.MOUSE.v3.59.fasta	70872.8	1	30	39	70	0.0264	0.43	FELTGIPPAPR	K	G	0.95	2.77	0.508	5	0	0	2	1197.66	459	469	TRUE
WG2	080611_23	Heat shock cognate 71 kDa protein	IPI00323357	ipi.MOUSE.v3.59.fasta	70872.8	1	31	38	58	0.024	0.433	FELTGIPPAPR	K	G	0.95	2.42	0.45	3	0	0	2	1197.66	459	469	TRUE
WG2	080611_23	Heat shock cognate 71 kDa protein	IPI00323357	ipi.MOUSE.v3.59.fasta	70872.8	1	31	38	58	0.024	0.433	GTLDPVEK	R	A	0.95	1.8	0.292	1	0	0	2	858.457	312	319	TRUE
IGD2	080611_22	Heat shock cognate 71 kDa protein	IPI00323357	ipi.MOUSE.v3.59.fasta	70872.8	1	30	39	70	0.0264	0.43	HWPFMVVNDAGRPK	K	V	0.95	4.6	0.489	0	2	0	2	1669.83	89	102	TRUE
IGD2	080611_22	Heat shock cognate 71 kDa protein	IPI00323357	ipi.MOUSE.v3.59.fasta	70872.8	1	30	39	70	0.0264	0.43	IINEPTAAAIAYGLDK	R	K	0.95	4.66	0.576	1	0	0	2	1659.9	172	187	TRUE	IPI00387494,IPI00319992,IPI00331546
WG2	080611_23	Heat shock cognate 71 kDa protein	IPI00323357	ipi.MOUSE.v3.59.fasta	70872.8	1	31	38	58	0.024	0.433	IINEPTAAAIAYGLDK	R	K	0.95	4.43	0.627	1	0	0	2	1659.9	172	187	TRUE	IPI00387494,IPI00319992,IPI00331546
IGD2	080611_22	Heat shock cognate 71 kDa protein	IPI00323357	ipi.MOUSE.v3.59.fasta	70872.8	1	30	39	70	0.0264	0.43	IINEPTAAAIAYGLDKK	R	V	0.95	3.15	0.512	1	0	0	2	1787.99	172	188	TRUE	IPI00387494,IPI00331546
WG2	080611_23	Heat shock cognate 71 kDa protein	IPI00323357	ipi.MOUSE.v3.59.fasta	70872.8	1	31	38	58	0.024	0.433	IINEPTAAAIAYGLDKK	R	V	0.95	4.26	0.592	1	0	0	2	1787.99	172	188	TRUE	IPI00387494,IPI00331546
IGD2	080611_22	Heat shock cognate 71 kDa protein	IPI00323357	ipi.MOUSE.v3.59.fasta	70872.8	1	30	39	70	0.0264	0.43	ITITNDKGR	K	L	0.95	2.37	0.401	2	0	0	2	1017.57	501	509	TRUE	IPI00387494,IPI00346073,IPI00798482,IPI00331546
WG2	080611_23	Heat shock cognate 71 kDa protein	IPI00323357	ipi.MOUSE.v3.59.fasta	70872.8	1	31	38	58	0.024	0.433	ITITNDKGR	K	L	0.95	2.26	0.365	1	0	0	2	1017.57	501	509	TRUE	IPI00387494,IPI00346073,IPI00798482,IPI00331546
IGD2	080611_22	Heat shock cognate 71 kDa protein	IPI00323357	ipi.MOUSE.v3.59.fasta	70872.8	1	30	39	70	0.0264	0.43	LDKSQIHDIVLVGGSTR	K	I	0.95	2.54	0.504	0	1	1	2	1838.01	326	342	TRUE
WG2	080611_23	Heat shock cognate 71 kDa protein	IPI00323357	ipi.MOUSE.v3.59.fasta	70872.8	1	31	38	58	0.024	0.433	LDKSQIHDIVLVGGSTR	K	I	0.95	3.94	0.48	0	1	0	2	1838.01	326	342	TRUE
IGD2	080611_22	Heat shock cognate 71 kDa protein	IPI00323357	ipi.MOUSE.v3.59.fasta	70872.8	1	30	39	70	0.0264	0.43	LLQDFFNGK	K	E	0.95	2.59	0.262	2	0	0	2	1081.57	349	357	TRUE	IPI00387494,IPI00331546
WG2	080611_23	Heat shock cognate 71 kDa protein	IPI00323357	ipi.MOUSE.v3.59.fasta	70872.8	1	31	38	58	0.024	0.433	LLQDFFNGK	K	E	0.95	2.5	0.416	2	0	0	2	1081.57	349	357	TRUE	IPI00387494,IPI00331546
IGD2	080611_22	Heat shock cognate 71 kDa protein	IPI00323357	ipi.MOUSE.v3.59.fasta	70872.8	1	30	39	70	0.0264	0.43	LLQDFFNGKELNK	K	S	0.95	4.1	0.384	1	0	0	2	1565.83	349	361	TRUE	IPI00387494,IPI00331546
WG2	080611_23	Heat shock cognate 71 kDa protein	IPI00323357	ipi.MOUSE.v3.59.fasta	70872.8	1	31	38	58	0.024	0.433	LLQDFFNGKELNK	K	S	0.95	3.38	0.331	1	0	0	2	1565.83	349	361	TRUE	IPI00387494,IPI00331546
IGD2	080611_22	Heat shock cognate 71 kDa protein	IPI00323357	ipi.MOUSE.v3.59.fasta	70872.8	1	30	39	70	0.0264	0.43	LSKEDIER	R	M	0.95	2.84	0.24	1	0	0	2	989.526	510	517	TRUE
WG2	080611_23	Heat shock cognate 71 kDa protein	IPI00323357	ipi.MOUSE.v3.59.fasta	70872.8	1	31	38	58	0.024	0.433	LSKEDIER	R	M	0.95	2.69	0.25	1	0	0	2	989.526	510	517	TRUE
IGD2	080611_22	Heat shock cognate 71 kDa protein	IPI00323357	ipi.MOUSE.v3.59.fasta	70872.8	1	30	39	70	0.0264	0.43	MKEIAEAYLGK	K	T	0.95	2.79	0.333	3	2	0	2	1252.66	127	137	TRUE
WG2	080611_23	Heat shock cognate 71 kDa protein	IPI00323357	ipi.MOUSE.v3.59.fasta	70872.8	1	31	38	58	0.024	0.433	MKEIAEAYLGK	K	T	0.95	2.47	0.332	2	1	0	2	1252.66	127	137	TRUE
IGD2	080611_22	Heat shock cognate 71 kDa protein	IPI00323357	ipi.MOUSE.v3.59.fasta	70872.8	1	30	39	70	0.0264	0.43	MVNHFIAEFK	R	R	0.95	3.12	0.429	2	3	0	2	1235.62	237	246	TRUE
WG2	080611_23	Heat shock cognate 71 kDa protein	IPI00323357	ipi.MOUSE.v3.59.fasta	70872.8	1	31	38	58	0.024	0.433	MVNHFIAEFK	R	R	0.95	3.2	0.163	1	2	0	2	1235.62	237	246	TRUE
IGD2	080611_22	Heat shock cognate 71 kDa protein	IPI00323357	ipi.MOUSE.v3.59.fasta	70872.8	1	30	39	70	0.0264	0.43	MVQEAEKYK	R	A	0.95	2.07	0.331	1	0	0	2	1125.56	518	526	TRUE
WG2	080611_23	Heat shock cognate 71 kDa protein	IPI00323357	ipi.MOUSE.v3.59.fasta	70872.8	1	31	38	58	0.024	0.433	MVQEAEKYK	R	A	0.95	2.4	0.352	1	0	0	2	1125.56	518	526	TRUE
IGD2	080611_22	Heat shock cognate 71 kDa protein	IPI00323357	ipi.MOUSE.v3.59.fasta	70872.8	1	30	39	70	0.0264	0.43	NQVAMNPTNTVFDAK	K	R	0.95	4.92	0.629	4	0	0	2	1665.79	57	71	TRUE
WG2	080611_23	Heat shock cognate 71 kDa protein	IPI00323357	ipi.MOUSE.v3.59.fasta	70872.8	1	31	38	58	0.024	0.433	NQVAMNPTNTVFDAK	K	R	0.95	4.71	0.6	4	0	0	2	1665.79	57	71	TRUE
WG3	080611_25	Heat shock cognate 71 kDa protein	IPI00323357,IPI00886297	ipi.MOUSE.v3.59.fasta	68780.7	1	4	4	4	0.00312	0.0789	NQVAMNPTNTVFDAK	K	R	0.95	3	0.44	1	0	0	2	1665.79	57	71	TRUE
IGD2	080611_22	Heat shock cognate 71 kDa protein	IPI00323357	ipi.MOUSE.v3.59.fasta	70872.8	1	30	39	70	0.0264	0.43	NQVAMNPTNTVFDAKR	K	L	0.95	4.41	0.568	1	4	0	2	1805.9	57	72	TRUE
WG2	080611_23	Heat shock cognate 71 kDa protein	IPI00323357	ipi.MOUSE.v3.59.fasta	70872.8	1	31	38	58	0.024	0.433	NQVAMNPTNTVFDAKR	K	L	0.95	2.8	0.408	0	2	0	2	1805.9	57	72	TRUE
IGD2	080611_22	Heat shock cognate 71 kDa protein	IPI00323357	ipi.MOUSE.v3.59.fasta	70872.8	1	30	39	70	0.0264	0.43	NSLESYAFNMK	K	A	0.95	3.88	0.547	4	0	0	2	1303.6	540	550	TRUE
WG2	080611_23	Heat shock cognate 71 kDa protein	IPI00323357	ipi.MOUSE.v3.59.fasta	70872.8	1	31	38	58	0.024	0.433	NSLESYAFNMK	K	A	0.95	3.52	0.589	4	0	0	2	1303.6	540	550	TRUE
IGD2	080611_22	Heat shock cognate 71 kDa protein	IPI00323357	ipi.MOUSE.v3.59.fasta	70872.8	1	30	39	70	0.0264	0.43	QATKDAGTIAGLNVLR	R	I	0.95	4.2	0.461	1	1	0	2	1627.91	156	171	TRUE
WG2	080611_23	Heat shock cognate 71 kDa protein	IPI00323357	ipi.MOUSE.v3.59.fasta	70872.8	1	31	38	58	0.024	0.433	QATKDAGTIAGLNVLR	R	I	0.95	3.16	0.434	1	1	0	2	1627.91	156	171	TRUE
WG2	080611_23	Heat shock cognate 71 kDa protein	IPI00323357	ipi.MOUSE.v3.59.fasta	70872.8	1	31	38	58	0.024	0.433	RFDDAVVQSDMK	R	H	0.95	3.58	0.402	1	0	0	2	1410.67	77	88	TRUE
IGD2	080611_22	Heat shock cognate 71 kDa protein	IPI00323357	ipi.MOUSE.v3.59.fasta	70872.8	1	30	39	70	0.0264	0.43	SFYPEEVSSMVLTK	K	M	0.95	4.92	0.633	2	2	0	2	1616.79	113	126	TRUE
WG2	080611_23	Heat shock cognate 71 kDa protein	IPI00323357	ipi.MOUSE.v3.59.fasta	70872.8	1	31	38	58	0.024	0.433	SFYPEEVSSMVLTK	K	M	0.95	4.2	0.622	3	0	0	2	1616.79	113	126	TRUE
IGD2	080611_22	Heat shock cognate 71 kDa protein	IPI00323357	ipi.MOUSE.v3.59.fasta	70872.8	1	30	39	70	0.0264	0.43	SQIHDIVLVGGSTR	K	I	0.95	4.4	0.593	1	2	0	2	1481.81	329	342	TRUE
WG2	080611_23	Heat shock cognate 71 kDa protein	IPI00323357	ipi.MOUSE.v3.59.fasta	70872.8	1	31	38	58	0.024	0.433	SQIHDIVLVGGSTR	K	I	0.95	3.45	0.55	1	1	0	2	1481.81	329	342	TRUE
IGD2	080611_22	Heat shock cognate 71 kDa protein	IPI00323357	ipi.MOUSE.v3.59.fasta	70872.8	1	30	39	70	0.0264	0.43	STAGDTHLGGEDFDNR	K	M	0.95	4.25	0.537	1	0	0	2	1691.73	221	236	TRUE	IPI00387494,IPI00331546
WG2	080611_23	Heat shock cognate 71 kDa protein	IPI00323357	ipi.MOUSE.v3.59.fasta	70872.8	1	31	38	58	0.024	0.433	STAGDTHLGGEDFDNR	K	M	0.95	4.02	0.664	1	2	0	2	1691.73	221	236	TRUE	IPI00387494,IPI00331546
IGD2	080611_22	Heat shock cognate 71 kDa protein	IPI00323357	ipi.MOUSE.v3.59.fasta	70872.8	1	30	39	70	0.0264	0.43	TTPSYVAFTDTER	R	L	0.95	3	0.594	3	0	0	2	1487.7	37	49	TRUE	IPI00387494,IPI00346073,IPI00798482,IPI00331546
WG2	080611_23	Heat shock cognate 71 kDa protein	IPI00323357	ipi.MOUSE.v3.59.fasta	70872.8	1	31	38	58	0.024	0.433	TTPSYVAFTDTER	R	L	0.95	3.04	0.548	3	0	0	2	1487.7	37	49	TRUE	IPI00387494,IPI00346073,IPI00798482,IPI00331546
WG3	080611_25	Heat shock cognate 71 kDa protein	IPI00323357,IPI00886297	ipi.MOUSE.v3.59.fasta	68780.7	1	4	4	4	0.00312	0.0789	TTPSYVAFTDTER	R	L	0.95	2.19	0.382	1	0	0	2	1487.7	37	49	TRUE
WG4	080611_27	Heat shock cognate 71 kDa protein	IPI00323357,IPI00886297	ipi.MOUSE.v3.59.fasta	68780.7	0.998	2	2	2	0.00104	0.0557	TTPSYVAFTDTER	R	L	0.95	2.42	0.441	1	0	0	2	1487.7	37	49	TRUE
IGD2	080611_22	Heat shock cognate 71 kDa protein	IPI00323357	ipi.MOUSE.v3.59.fasta	70872.8	1	30	39	70	0.0264	0.43	TVTNAVVTVPAYFNDSQR	K	Q	0.95	3.49	0.483	2	2	0	2	1982	138	155	TRUE
WG2	080611_23	Heat shock cognate 71 kDa protein	IPI00323357	ipi.MOUSE.v3.59.fasta	70872.8	1	31	38	58	0.024	0.433	TVTNAVVTVPAYFNDSQR	K	Q	0.95	3.81	0.42	1	2	0	2	1982	138	155	TRUE
IGD2	080611_22	Heat shock cognate 71 kDa protein	IPI00323357	ipi.MOUSE.v3.59.fasta	70872.8	1	30	39	70	0.0264	0.43	VEIIANDQGNR	K	T	0.95	3.72	0.313	3	0	0	2	1228.63	26	36	TRUE	IPI00387494,IPI00346073,IPI00798482,IPI00319992,IPI00331546
IGD3	080611_24	Heat shock cognate 71 kDa protein	IPI00323357,IPI00886297	ipi.MOUSE.v3.59.fasta	68780.7	0.998	2	2	2	0.0023	0.0356	VEIIANDQGNR	K	T	0.95	2.6	0.346	1	0	0	2	1228.63	26	36	TRUE
WG2	080611_23	Heat shock cognate 71 kDa protein	IPI00323357	ipi.MOUSE.v3.59.fasta	70872.8	1	31	38	58	0.024	0.433	VEIIANDQGNR	K	T	0.95	3.9	0.328	2	0	0	2	1228.63	26	36	TRUE	IPI00387494,IPI00346073,IPI00798482,IPI00319992,IPI00331546
WG3	080611_25	Heat shock cognate 71 kDa protein	IPI00323357,IPI00886297	ipi.MOUSE.v3.59.fasta	68780.7	1	4	4	4	0.00312	0.0789	VEIIANDQGNR	K	T	0.95	3.23	0.354	1	0	0	2	1228.63	26	36	TRUE
WG4	080611_27	Heat shock cognate 71 kDa protein	IPI00323357,IPI00886297	ipi.MOUSE.v3.59.fasta	68780.7	0.998	2	2	2	0.00104	0.0557	VEIIANDQGNR	K	T	0.95	3.3	0.359	1	0	0	2	1228.63	26	36	FALSE	IPI00319992
IGD2	080611_22	Heat shock cognate 71 kDa protein	IPI00323357	ipi.MOUSE.v3.59.fasta	70872.8	1	30	39	70	0.0264	0.43	VQVEYKGETK	K	S	0.95	3.2	0.435	1	0	0	2	1180.62	103	112	TRUE
WG2	080611_23	Heat shock cognate 71 kDa protein	IPI00323357	ipi.MOUSE.v3.59.fasta	70872.8	1	31	38	58	0.024	0.433	VQVEYKGETK	K	S	0.95	2.99	0.294	1	0	0	2	1180.62	103	112	TRUE
WG2	080611_23	Heat shock cognate 71 kDa protein	IPI00323357	ipi.MOUSE.v3.59.fasta	70872.8	1	31	38	58	0.024	0.433	YKAEDEKQR	K	D	0.95	3.09	0.197	0	1	0	2	1166.58	525	533	TRUE
WG2	080611_23	Heat shock protein 75 kDa, mitochondrial	IPI00132762	ipi.MOUSE.v3.59.fasta	80211.6	1	7	7	7	0.00289	0.115	AADILPK	K	W	0.95	1.69	0.393	1	0	0	2	727.435	378	384	TRUE
WG2	080611_23	Heat shock protein 75 kDa, mitochondrial	IPI00132762	ipi.MOUSE.v3.59.fasta	80211.6	1	7	7	7	0.00289	0.115	AFLEALQNQAETSSK	K	I	0.95	5.06	0.625	1	0	0	2	1636.82	184	198	TRUE
IGD2	080611_22	Heat shock protein 75 kDa, mitochondrial	IPI00132762	ipi.MOUSE.v3.59.fasta	80211.6	1	3	3	3	0.00113	0.0439	AQLLQPTLEINPR	R	H	0.95	3.79	0.514	1	0	0	2	1492.85	637	649	TRUE
WG2	080611_23	Heat shock protein 75 kDa, mitochondrial	IPI00132762	ipi.MOUSE.v3.59.fasta	80211.6	1	7	7	7	0.00289	0.115	AQLLQPTLEINPR	R	H	0.95	3.55	0.519	1	0	0	2	1492.85	637	649	TRUE
WG2	080611_23	Heat shock protein 75 kDa, mitochondrial	IPI00132762	ipi.MOUSE.v3.59.fasta	80211.6	1	7	7	7	0.00289	0.115	ELISNASDALEK	R	L	0.95	2.76	0.313	1	0	0	2	1289.66	117	128	TRUE
IGD2	080611_22	Heat shock protein 75 kDa, mitochondrial	IPI00132762	ipi.MOUSE.v3.59.fasta	80211.6	1	3	3	3	0.00113	0.0439	ELLQESALIR	R	K	0.95	2.99	0.261	1	0	0	2	1171.67	405	414	TRUE
WG2	080611_23	Heat shock protein 75 kDa, mitochondrial	IPI00132762	ipi.MOUSE.v3.59.fasta	80211.6	1	7	7	7	0.00289	0.115	ELLQESALIR	R	K	0.95	3.18	0.292	1	0	0	2	1171.67	405	414	TRUE
WG2	080611_23	Heat shock protein 75 kDa, mitochondrial	IPI00132762	ipi.MOUSE.v3.59.fasta	80211.6	1	7	7	7	0.00289	0.115	GVVDSEDIPLNLSR	R	E	0.95	3.44	0.434	1	0	0	2	1513.79	391	404	TRUE	IPI00229080
WG2	080611_23	Heat shock protein 75 kDa, mitochondrial	IPI00132762	ipi.MOUSE.v3.59.fasta	80211.6	1	7	7	7	0.00289	0.115	NIYYLCAPNR	R	H	0.95	2.95	0.494	1	0	0	2	1283.62	498	507	TRUE
IGD2	080611_22	Heat shock protein 75 kDa, mitochondrial	IPI00132762	ipi.MOUSE.v3.59.fasta	80211.6	1	3	3	3	0.00113	0.0439	TDAPLNIR	K	S	0.95	2.16	0.253	1	0	0	2	899.495	335	342	TRUE
WG2	080611_23	heat shock protein 9	IPI00880839	ipi.MOUSE.v3.59.fasta	73462.1	1	11	12	12	0.00496	0.18	ALLAGKDSETGENIR	R	Q	0.95	3.33	0.56	1	1	0	2	1573.82	620	634	TRUE
IGD2	080611_22	heat shock protein 9	IPI00880839	ipi.MOUSE.v3.59.fasta	73462.1	1	13	17	18	0.0068	0.24	ASNGDAWVEAHGK	R	L	0.95	2.95	0.458	1	1	0	2	1341.62	147	159	TRUE
IGD2	080611_22	heat shock protein 9	IPI00880839	ipi.MOUSE.v3.59.fasta	73462.1	1	13	17	18	0.0068	0.24	DAGQISGLNVLR	K	V	0.95	3.46	0.239	1	0	0	2	1242.68	207	218	TRUE
WG2	080611_23	heat shock protein 9	IPI00880839	ipi.MOUSE.v3.59.fasta	73462.1	1	11	12	12	0.00496	0.18	DAGQISGLNVLR	K	V	0.95	3.24	0.175	1	0	0	2	1242.68	207	218	TRUE
IGD2	080611_22	heat shock protein 9	IPI00880839	ipi.MOUSE.v3.59.fasta	73462.1	1	13	17	18	0.0068	0.24	ETGVDLTKDNMALQR	R	V	0.95	3.14	0.391	1	1	0	2	1690.84	293	307	TRUE
WG2	080611_23	heat shock protein 9	IPI00880839	ipi.MOUSE.v3.59.fasta	73462.1	1	11	12	12	0.00496	0.18	ETGVDLTKDNMALQR	R	V	0.95	2.21	0.276	0	1	0	2	1706.84	293	307	TRUE
IGD2	080611_22	heat shock protein 9	IPI00880839	ipi.MOUSE.v3.59.fasta	73462.1	1	13	17	18	0.0068	0.24	MKETAENYLGHTAK	K	N	0.95	3.76	0.447	1	1	1	2	1592.77	174	187	TRUE
WG2	080611_23	heat shock protein 9	IPI00880839	ipi.MOUSE.v3.59.fasta	73462.1	1	11	12	12	0.00496	0.18	MKETAENYLGHTAK	K	N	0.95	3.74	0.416	0	1	0	2	1592.77	174	187	TRUE
IGD2	080611_22	heat shock protein 9	IPI00880839	ipi.MOUSE.v3.59.fasta	73462.1	1	13	17	18	0.0068	0.24	NAVITVPAYFNDSQR	K	Q	0.95	2.7	0.465	1	0	0	2	1694.85	188	202	TRUE	IPI00346073,IPI00798482
WG2	080611_23	heat shock protein 9	IPI00880839	ipi.MOUSE.v3.59.fasta	73462.1	1	11	12	12	0.00496	0.18	NAVITVPAYFNDSQR	K	Q	0.95	3.2	0.453	1	0	0	2	1694.85	188	202	TRUE	IPI00346073,IPI00798482
IGD2	080611_22	heat shock protein 9	IPI00880839	ipi.MOUSE.v3.59.fasta	73462.1	1	13	17	18	0.0068	0.24	QAASSLQQASLK	R	L	0.95	3.82	0.38	1	0	0	2	1231.66	635	646	TRUE
WG2	080611_23	heat shock protein 9	IPI00880839	ipi.MOUSE.v3.59.fasta	73462.1	1	11	12	12	0.00496	0.18	QAASSLQQASLK	R	L	0.95	3.09	0.51	1	0	0	2	1231.66	635	646	TRUE
IGD2	080611_22	heat shock protein 9	IPI00880839	ipi.MOUSE.v3.59.fasta	73462.1	1	13	17	18	0.0068	0.24	QAVTNPNNTFYATK	R	R	0.95	3.38	0.519	1	0	0	2	1568.77	108	121	TRUE
WG2	080611_23	heat shock protein 9	IPI00880839	ipi.MOUSE.v3.59.fasta	73462.1	1	11	12	12	0.00496	0.18	QAVTNPNNTFYATK	R	R	0.95	2.95	0.345	1	0	0	2	1568.77	108	121	TRUE
IGD2	080611_22	heat shock protein 9	IPI00880839	ipi.MOUSE.v3.59.fasta	73462.1	1	13	17	18	0.0068	0.24	QAVTNPNNTFYATKR	R	L	0.95	2.6	0.399	0	1	0	2	1724.87	108	122	TRUE
WG2	080611_23	heat shock protein 9	IPI00880839	ipi.MOUSE.v3.59.fasta	73462.1	1	11	12	12	0.00496	0.18	QAVTNPNNTFYATKR	R	L	0.95	3.39	0.529	0	1	0	2	1724.87	108	122	TRUE
IGD2	080611_22	heat shock protein 9	IPI00880839	ipi.MOUSE.v3.59.fasta	73462.1	1	13	17	18	0.0068	0.24	RYDDPEVQKDTK	R	N	0.95	3.21	0.314	1	0	0	2	1493.72	127	138	TRUE
IGD2	080611_22	heat shock protein 9	IPI00880839	ipi.MOUSE.v3.59.fasta	73462.1	1	13	17	18	0.0068	0.24	SDIGEVILVGGMTR	K	M	0.95	3.79	0.506	2	0	0	2	1462.76	378	391	TRUE
IGD2	080611_22	heat shock protein 9	IPI00880839	ipi.MOUSE.v3.59.fasta	73462.1	1	13	17	18	0.0068	0.24	TTPSVVAFTADGER	R	L	0.95	3.8	0.582	1	0	0	2	1450.72	86	99	TRUE
IGD2	080611_22	heat shock protein 9	IPI00880839	ipi.MOUSE.v3.59.fasta	73462.1	1	13	17	18	0.0068	0.24	VINEPTAAALAYGLDK	R	S	0.95	4.4	0.587	1	0	0	2	1645.88	219	234	TRUE
WG2	080611_23	heat shock protein 9	IPI00880839	ipi.MOUSE.v3.59.fasta	73462.1	1	11	12	12	0.00496	0.18	VLENAEGAR	K	T	0.95	2.76	0.236	1	0	0	2	958.495	77	85	TRUE
IGD2	080611_22	heat shock protein 9	IPI00880839	ipi.MOUSE.v3.59.fasta	73462.1	1	13	17	18	0.0068	0.24	VQQTVQDLFGR	K	A	0.95	3.88	0.543	1	0	0	2	1290.68	395	405	TRUE
WG2	080611_23	heat shock protein 9	IPI00880839	ipi.MOUSE.v3.59.fasta	73462.1	1	11	12	12	0.00496	0.18	VQQTVQDLFGR	K	A	0.95	3.62	0.449	1	0	0	2	1290.68	395	405	TRUE
WG2	080611_23	heat shock protein 9	IPI00880839	ipi.MOUSE.v3.59.fasta	73462.1	1	11	12	12	0.00496	0.18	VQQTVQDLFGRAPSK	K	A	0.95	2.07	0.324	0	1	0	2	1673.9	395	409	TRUE
WG4	080611_27	Heat shock protein HSP 90-alpha	IPI00330804,IPI00928340	ipi.MOUSE.v3.59.fasta	84791.2	1	3	3	3	0.00156	0.0464	ADLINNLGTIAK	K	S	0.95	2.84	0.427	1	0	0	2	1242.71	101	112	TRUE
WG4	080611_27	Heat shock protein HSP 90-alpha	IPI00330804,IPI00928340	ipi.MOUSE.v3.59.fasta	84791.2	1	3	3	3	0.00156	0.0464	TDTGEPMGR	R	G	0.95	2	0.242	1	0	0	2	963.42	174	182	TRUE
WG4	080611_27	Heat shock protein HSP 90-alpha	IPI00330804,IPI00928340	ipi.MOUSE.v3.59.fasta	84791.2	1	3	3	3	0.00156	0.0464	TLTIVDTGIGMTK	R	A	0.95	3.92	0.63	1	0	0	2	1349.73	88	100	TRUE
IGD2	080611_22	Heat shock-related 70 kDa protein 2	IPI00331546,IPI00387494	ipi.MOUSE.v3.59.fasta	69643.6	0.998	2	2	2	0.000755	0.197	AGDTHLGGEDFDNR	T	M	0.95	3.51	0.512	1	0	0	1	1503.65	226	239	FALSE	IPI00323357,IPI00346073,IPI00798482
IGD2	080611_22	Heat shock-related 70 kDa protein 2	IPI00331546,IPI00387494	ipi.MOUSE.v3.59.fasta	69643.6	0.998	2	2	2	0.000755	0.197	AMTKDNNLLGK	R	F	0.95	2.54	0.203	1	0	0	2	1204.64	451	461	FALSE	IPI00323357
IGD2	080611_22	Heat shock-related 70 kDa protein 2	IPI00331546,IPI00387494	ipi.MOUSE.v3.59.fasta	69643.6	0.998	2	2	2	0.000755	0.197	ARFEELNADLFR	R	G	0.95	3.26	0.271	1	1	0	2	1480.75	303	314	FALSE	IPI00323357
IGD2	080611_22	Heat shock-related 70 kDa protein 2	IPI00331546,IPI00387494	ipi.MOUSE.v3.59.fasta	69643.6	0.998	2	2	2	0.000755	0.197	DAGTITGLNVLR	K	I	0.95	2.35	0.267	1	0	0	2	1229.68	161	172	TRUE
IGD2	080611_22	Heat shock-related 70 kDa protein 2	IPI00331546,IPI00387494	ipi.MOUSE.v3.59.fasta	69643.6	0.998	2	2	2	0.000755	0.197	DNNLLGK	K	F	0.95	2.28	0.185	1	0	0	2	773.415	455	461	FALSE	IPI00323357
IGD2	080611_22	Heat shock-related 70 kDa protein 2	IPI00331546,IPI00387494	ipi.MOUSE.v3.59.fasta	69643.6	0.998	2	2	2	0.000755	0.197	FEELNADLFR	R	G	0.95	2.82	0.265	1	0	0	2	1253.62	305	314	FALSE	IPI00323357
IGD2	080611_22	Heat shock-related 70 kDa protein 2	IPI00331546,IPI00387494	ipi.MOUSE.v3.59.fasta	69643.6	0.998	2	2	2	0.000755	0.197	IINEPTAAAIAYGLDK	R	K	0.95	4.66	0.576	1	0	0	2	1659.9	173	188	FALSE	IPI00323357,IPI00319992
IGD2	080611_22	Heat shock-related 70 kDa protein 2	IPI00331546,IPI00387494	ipi.MOUSE.v3.59.fasta	69643.6	0.998	2	2	2	0.000755	0.197	IINEPTAAAIAYGLDKK	R	G	0.95	3.15	0.512	1	0	0	2	1787.99	173	189	FALSE	IPI00323357
IGD2	080611_22	Heat shock-related 70 kDa protein 2	IPI00331546,IPI00387494	ipi.MOUSE.v3.59.fasta	69643.6	0.998	2	2	2	0.000755	0.197	ITITNDKGR	K	L	0.95	2.37	0.401	2	0	0	2	1017.57	504	512	FALSE	IPI00323357,IPI00346073,IPI00798482
IGD2	080611_22	Heat shock-related 70 kDa protein 2	IPI00331546,IPI00387494	ipi.MOUSE.v3.59.fasta	69643.6	0.998	2	2	2	0.000755	0.197	LLQDFFNGK	K	E	0.95	2.59	0.262	2	0	0	2	1081.57	352	360	FALSE	IPI00323357
IGD2	080611_22	Heat shock-related 70 kDa protein 2	IPI00331546,IPI00387494	ipi.MOUSE.v3.59.fasta	69643.6	0.998	2	2	2	0.000755	0.197	LLQDFFNGKELNK	K	S	0.95	4.1	0.384	1	0	0	2	1565.83	352	364	FALSE	IPI00323357
IGD2	080611_22	Heat shock-related 70 kDa protein 2	IPI00331546,IPI00387494	ipi.MOUSE.v3.59.fasta	69643.6	0.998	2	2	2	0.000755	0.197	NAVESYTYNIK	K	Q	0.95	2.4	0.319	1	0	0	2	1301.64	543	553	TRUE
IGD2	080611_22	Heat shock-related 70 kDa protein 2	IPI00331546,IPI00387494	ipi.MOUSE.v3.59.fasta	69643.6	0.998	2	2	2	0.000755	0.197	STAGDTHLGGEDFDNR	K	M	0.95	4.25	0.537	1	0	0	2	1691.73	224	239	FALSE	IPI00323357
IGD2	080611_22	Heat shock-related 70 kDa protein 2	IPI00331546,IPI00387494	ipi.MOUSE.v3.59.fasta	69643.6	0.998	2	2	2	0.000755	0.197	TTPSYVAFTDTER	R	L	0.95	3	0.594	3	0	0	2	1487.7	38	50	FALSE	IPI00323357,IPI00346073,IPI00798482
IGD2	080611_22	Heat shock-related 70 kDa protein 2	IPI00331546,IPI00387494	ipi.MOUSE.v3.59.fasta	69643.6	0.998	2	2	2	0.000755	0.197	VEIIANDQGNR	K	T	0.95	3.72	0.313	3	0	0	2	1228.63	27	37	FALSE	IPI00323357,IPI00346073,IPI00798482,IPI00319992
WG6	080611_31	Hemoglobin subunit alpha	IPI00469114,IPI00845802	ipi.MOUSE.v3.59.fasta	15085.4	1	4	5	6	0.00441	0.31	IGGHGAEYGAEALER	K	M	0.95	3.43	0.489	1	1	0	2	1529.73	18	32	TRUE
WG6	080611_31	Hemoglobin subunit alpha	IPI00469114,IPI00845802	ipi.MOUSE.v3.59.fasta	15085.4	1	4	5	6	0.00441	0.31	LRVDPVNFK	K	L	0.95	2.32	0.302	1	0	0	2	1087.63	92	100	TRUE
IGD6	080611_30	Hemoglobin subunit alpha	IPI00469114,IPI00845802	ipi.MOUSE.v3.59.fasta	15085.4	0.998	2	2	3	0.00655	0.141	MFASFPTTK	R	T	0.95	2.24	0.35	2	0	0	2	1045.5	33	41	TRUE
WG6	080611_31	Hemoglobin subunit alpha	IPI00469114,IPI00845802	ipi.MOUSE.v3.59.fasta	15085.4	1	4	5	6	0.00441	0.31	MFASFPTTK	R	T	0.95	2.3	0.447	2	0	0	2	1029.51	33	41	TRUE
IGD6	080611_30	Hemoglobin subunit alpha	IPI00469114,IPI00845802	ipi.MOUSE.v3.59.fasta	15085.4	0.998	2	2	3	0.00655	0.141	VLSGEDKSNIK	M	A	0.95	2.59	0.294	1	0	0	1	1189.64	2	12	TRUE
WG6	080611_31	Hemoglobin subunit alpha	IPI00469114,IPI00845802	ipi.MOUSE.v3.59.fasta	15085.4	1	4	5	6	0.00441	0.31	VLSGEDKSNIK	M	A	0.95	2.76	0.372	1	0	0	1	1189.64	2	12	TRUE
IGD6	080611_30	Hemoglobin subunit beta-1	IPI00553333	ipi.MOUSE.v3.59.fasta	15840.2	0.998	2	2	3	0.00655	0.422	DFTPAAQAAFQK	K	V	0.95	3.2	0.553	1	0	0	2	1294.64	122	133	FALSE	IPI00918757,IPI00316491
IGD6	080611_30	Hemoglobin subunit beta-1	IPI00553333	ipi.MOUSE.v3.59.fasta	15840.2	0.998	2	2	3	0.00655	0.422	LLVVYPWTQR	R	Y	0.95	2.42	0.261	1	0	0	2	1274.73	32	41	FALSE	IPI00918757,IPI00316491
IGD6	080611_30	Hemoglobin subunit beta-1	IPI00553333	ipi.MOUSE.v3.59.fasta	15840.2	0.998	2	2	3	0.00655	0.422	VHLTDAEK	M	A	0.95	2.3	0.274	1	0	0	1	912.479	2	9	FALSE	IPI00918757,IPI00316491
WG4	080611_27	Hemoglobin subunit beta-1	IPI00553333,IPI00855108	ipi.MOUSE.v3.59.fasta	5690.3	0.998	2	2	2	0.00104	0.143	VHLTDAEK	M	A	0.95	1.94	0.279	1	0	0	1	912.479	2	9	TRUE
IGD6	080611_30	Hemoglobin subunit beta-1	IPI00553333	ipi.MOUSE.v3.59.fasta	15840.2	0.998	2	2	3	0.00655	0.422	VNSDEVGGEALGR	K	L	0.95	3.53	0.486	2	0	0	2	1302.63	19	31	TRUE
WG4	080611_27	Hemoglobin subunit beta-1	IPI00553333,IPI00855108	ipi.MOUSE.v3.59.fasta	5690.3	0.998	2	2	2	0.00104	0.143	VNSDEVGGEALGR	K	L	0.95	3.59	0.366	1	0	0	2	1302.63	19	31	TRUE
IGD6	080611_30	Hemoglobin subunit beta-1	IPI00553333	ipi.MOUSE.v3.59.fasta	15840.2	0.998	2	2	3	0.00655	0.422	YFDSFGDLSSASAIMGNAK	R	V	0.95	4.61	0.627	1	0	0	2	1996.9	42	60	TRUE
IGD6	080611_30	Hemoglobin subunit beta-2	IPI00316491,IPI00918757	ipi.MOUSE.v3.59.fasta	15866.2	1	4	4	5	0.0109	0.293	DFTPAAQAAFQK	K	V	0.95	3.2	0.553	1	0	0	2	1294.64	122	133	TRUE	IPI00553333
WG6	080611_31	Hemoglobin subunit beta-2	IPI00316491,IPI00918757	ipi.MOUSE.v3.59.fasta	15866.2	1	8	10	11	0.00808	0.51	DFTPAAQAAFQK	K	V	0.95	3.31	0.402	1	0	0	2	1294.64	122	133	TRUE	IPI00553333
WG6	080611_31	Hemoglobin subunit beta-2	IPI00316491,IPI00918757	ipi.MOUSE.v3.59.fasta	15866.2	1	8	10	11	0.00808	0.51	LHVDPENFR	K	L	0.95	2.15	0.32	1	0	0	2	1126.56	97	105	TRUE	IPI00553333
IGD6	080611_30	Hemoglobin subunit beta-2	IPI00316491,IPI00918757	ipi.MOUSE.v3.59.fasta	15866.2	1	4	4	5	0.0109	0.293	LLVVYPWTQR	R	Y	0.95	2.42	0.261	1	0	0	2	1274.73	32	41	TRUE	IPI00553333
WG6	080611_31	Hemoglobin subunit beta-2	IPI00316491,IPI00918757	ipi.MOUSE.v3.59.fasta	15866.2	1	8	10	11	0.00808	0.51	LLVVYPWTQR	R	Y	0.95	2.85	0.447	1	0	0	2	1274.73	32	41	TRUE	IPI00553333
WG6	080611_31	Hemoglobin subunit beta-2	IPI00316491,IPI00918757	ipi.MOUSE.v3.59.fasta	15866.2	1	8	10	11	0.00808	0.51	SAVSCLWAK	K	V	0.95	3	0.296	1	0	0	2	1021.51	10	18	TRUE
IGD6	080611_30	Hemoglobin subunit beta-2	IPI00316491,IPI00918757	ipi.MOUSE.v3.59.fasta	15866.2	1	4	4	5	0.0109	0.293	VHLTDAEK	M	S	0.95	2.3	0.274	1	0	0	1	912.479	2	9	TRUE	IPI00553333
WG6	080611_31	Hemoglobin subunit beta-2	IPI00316491,IPI00918757	ipi.MOUSE.v3.59.fasta	15866.2	1	8	10	11	0.00808	0.51	VHLTDAEK	M	S	0.95	2.36	0.312	1	0	0	1	912.479	2	9	TRUE	IPI00553333
IGD6	080611_30	Hemoglobin subunit beta-2	IPI00316491,IPI00918757	ipi.MOUSE.v3.59.fasta	15866.2	1	4	4	5	0.0109	0.293	VNPDEVGGEALGR	K	L	0.95	2.75	0.501	2	0	0	2	1312.65	19	31	TRUE
WG6	080611_31	Hemoglobin subunit beta-2	IPI00316491,IPI00918757	ipi.MOUSE.v3.59.fasta	15866.2	1	8	10	11	0.00808	0.51	VNPDEVGGEALGR	K	L	0.95	3.68	0.576	2	0	0	2	1312.65	19	31	TRUE
WG6	080611_31	Hemoglobin subunit beta-2	IPI00316491,IPI00918757	ipi.MOUSE.v3.59.fasta	15866.2	1	8	10	11	0.00808	0.51	VVAGVATALAHK	K	Y	0.95	2.92	0.493	1	1	0	2	1136.68	134	145	TRUE	IPI00553333
WG6	080611_31	Hemoglobin subunit beta-2	IPI00316491,IPI00918757	ipi.MOUSE.v3.59.fasta	15866.2	1	8	10	11	0.00808	0.51	VVAGVATALAHKYH	K	-	0.95	3.34	0.609	1	1	0	2	1436.8	134	147	TRUE	IPI00553333
WG2	080611_23	Hemopexin	IPI00128484,IPI00877345	ipi.MOUSE.v3.59.fasta	51341.1	1	4	4	4	0.00165	0.0978	DYFVSCPGR	R	G	0.95	2.81	0.338	1	0	0	2	1100.48	225	233	TRUE
IGD2	080611_22	Hemopexin	IPI00128484,IPI00877345	ipi.MOUSE.v3.59.fasta	51341.1	1	2	2	2	0.000755	0.0478	GATYAFTGSHYWR	R	L	0.95	3.13	0.479	1	0	0	2	1516.7	270	282	TRUE
WG2	080611_23	Hemopexin	IPI00128484,IPI00877345	ipi.MOUSE.v3.59.fasta	51341.1	1	4	4	4	0.00165	0.0978	GGNNLVSGYPK	K	R	0.95	2.36	0.2	1	0	0	2	1105.56	331	341	TRUE
IGD2	080611_22	Hemopexin	IPI00128484,IPI00877345	ipi.MOUSE.v3.59.fasta	51341.1	1	2	2	2	0.000755	0.0478	GPDSVFLIK	R	E	0.95	3.08	0.211	1	0	0	2	975.551	103	111	TRUE
WG2	080611_23	Hemopexin	IPI00128484,IPI00877345	ipi.MOUSE.v3.59.fasta	51341.1	1	4	4	4	0.00165	0.0978	SLPQPQKVNSILGCSQ	K	-	0.95	2.58	0.454	1	0	0	2	1755.91	445	460	TRUE
WG2	080611_23	Hemopexin	IPI00128484,IPI00877345	ipi.MOUSE.v3.59.fasta	51341.1	1	4	4	4	0.00165	0.0978	VDGALCLDK	K	S	0.95	2.18	0.332	1	0	0	2	990.493	401	409	TRUE
WG3	080611_25	Hepatoma-derived growth factor	IPI00313817	ipi.MOUSE.v3.59.fasta	26268.7	1	3	3	4	0.00312	0.118	AGDVLEDSPK	R	R	0.95	2.63	0.27	1	0	0	2	1030.51	158	167	TRUE
WG3	080611_25	Hepatoma-derived growth factor	IPI00313817	ipi.MOUSE.v3.59.fasta	26268.7	1	3	3	4	0.00312	0.118	CGDLVFAK	K	M	0.95	2.67	0.239	1	0	0	2	909.45	12	19	TRUE
WG3	080611_25	Hepatoma-derived growth factor	IPI00313817	ipi.MOUSE.v3.59.fasta	26268.7	1	3	3	4	0.00312	0.118	IDEMPEAAVK	R	S	0.95	2.89	0.378	2	0	0	2	1118.54	30	39	TRUE
IGD3	080611_24	Heterogeneous nuclear ribonucleoprotein A/B	IPI00117288	ipi.MOUSE.v3.59.fasta	30831.6	1	3	3	3	0.00346	0.14	EVYQQQQYGSGGR	K	G	0.95	3.62	0.446	1	0	0	2	1499.69	238	250	TRUE
WG3	080611_25	Heterogeneous nuclear ribonucleoprotein A/B	IPI00117288	ipi.MOUSE.v3.59.fasta	30831.6	1	4	4	4	0.00312	0.175	EVYQQQQYGSGGR	K	G	0.95	3.87	0.452	1	0	0	2	1499.69	238	250	TRUE
WG3	080611_25	Heterogeneous nuclear ribonucleoprotein A/B	IPI00117288	ipi.MOUSE.v3.59.fasta	30831.6	1	4	4	4	0.00312	0.175	FGEVVDCTIK	K	M	0.95	3.27	0.383	1	0	0	2	1167.57	98	107	TRUE
IGD3	080611_24	Heterogeneous nuclear ribonucleoprotein A/B	IPI00117288	ipi.MOUSE.v3.59.fasta	30831.6	1	3	3	3	0.00346	0.14	GSGGGQGSTNYGK	R	S	0.95	2.36	0.429	1	0	0	2	1169.52	259	271	TRUE
WG3	080611_25	Heterogeneous nuclear ribonucleoprotein A/B	IPI00117288	ipi.MOUSE.v3.59.fasta	30831.6	1	4	4	4	0.00312	0.175	GSGGGQGSTNYGK	R	S	0.95	2.69	0.509	1	0	0	2	1169.52	259	271	TRUE
IGD3	080611_24	Heterogeneous nuclear ribonucleoprotein A/B	IPI00117288	ipi.MOUSE.v3.59.fasta	30831.6	1	3	3	3	0.00346	0.14	IFVGGLNPEATEEK	K	I	0.95	3.45	0.431	1	0	0	2	1503.77	161	174	TRUE
WG3	080611_25	Heterogeneous nuclear ribonucleoprotein A/B	IPI00117288	ipi.MOUSE.v3.59.fasta	30831.6	1	4	4	4	0.00312	0.175	IFVGGLNPEATEEK	K	I	0.95	3.73	0.272	1	0	0	2	1503.77	161	174	TRUE
IGD4	080611_26	High mobility group protein B1	IPI00420261,IPI00665601	ipi.MOUSE.v3.59.fasta	24894.7	1	2	2	2	0.00155	0.0791	FKDPNAPK	K	R	0.946	2.17	0.237	1	0	0	2	916.489	89	96	TRUE
WG6	080611_31	High mobility group protein B1	IPI00420261,IPI00621282,IPI00665601,IPI00753905	ipi.MOUSE.v3.59.fasta	23360.5	0.997	2	2	2	0.00147	0.0837	FKDPNAPK	K	R	0.949	2.23	0.194	1	0	0	2	916.489	89	96	TRUE
WG4	080611_27	High mobility group protein B1	IPI00420261,IPI00665601	ipi.MOUSE.v3.59.fasta	24894.7	1	4	4	4	0.00209	0.186	GEHPGLSIGDVAK	K	K	0.95	2.94	0.351	1	0	0	2	1279.66	115	127	TRUE
WG4	080611_27	High mobility group protein B1	IPI00420261,IPI00665601	ipi.MOUSE.v3.59.fasta	24894.7	1	4	4	4	0.00209	0.186	GKFEDMAK	K	A	0.95	1.91	0.342	1	0	0	2	925.445	58	65	TRUE
WG4	080611_27	High mobility group protein B1	IPI00420261,IPI00665601	ipi.MOUSE.v3.59.fasta	24894.7	1	4	4	4	0.00209	0.186	TYIPPKGETK	K	K	0.95	2	0.242	1	0	0	2	1133.62	77	86	TRUE
WG6	080611_31	High mobility group protein B1	IPI00420261,IPI00621282,IPI00665601,IPI00753905	ipi.MOUSE.v3.59.fasta	23360.5	0.997	2	2	2	0.00147	0.0837	TYIPPKGETK	K	K	0.95	2.06	0.397	1	0	0	2	1133.62	77	86	TRUE
IGD4	080611_26	High mobility group protein B1	IPI00420261,IPI00665601	ipi.MOUSE.v3.59.fasta	24894.7	1	2	2	2	0.00155	0.0791	YEKDIAAYR	K	A	0.95	2.02	0.291	0	1	0	2	1128.57	155	163	TRUE
WG4	080611_27	High mobility group protein B1	IPI00420261,IPI00665601	ipi.MOUSE.v3.59.fasta	24894.7	1	4	4	4	0.00209	0.186	YEKDIAAYR	K	A	0.95	2.85	0.408	0	1	0	2	1128.57	155	163	TRUE
WG6	080611_31	Histidine triad nucleotide-binding protein 1	IPI00108189	ipi.MOUSE.v3.59.fasta	13777.2	1	4	4	5	0.00367	0.19	AQVAQPGGDTIFGK	K	I	0.95	4.56	0.499	2	0	0	2	1388.72	8	21	TRUE
WG6	080611_31	Histidine triad nucleotide-binding protein 1	IPI00108189	ipi.MOUSE.v3.59.fasta	13777.2	1	4	4	5	0.00367	0.19	CAADLGLKR	K	G	0.95	2.74	0.173	1	0	0	2	1003.54	84	92	TRUE
WG6	080611_31	Histidine triad nucleotide-binding protein 1	IPI00108189	ipi.MOUSE.v3.59.fasta	13777.2	1	4	4	5	0.00367	0.19	KCAADLGLK	K	R	0.95	2.37	0.258	1	0	0	2	975.529	83	91	TRUE
WG6	080611_31	Histidine triad nucleotide-binding protein 1	IPI00108189	ipi.MOUSE.v3.59.fasta	13777.2	1	4	4	5	0.00367	0.19	KCAADLGLKR	K	G	0.95	3.1	0.337	0	1	0	2	1131.63	83	92	TRUE
IGD4	080611_26	Histone H1.2	IPI00223713,IPI00331597	ipi.MOUSE.v3.59.fasta	22101	1	3	3	4	0.00311	0.156	ALAAAGYDVEK	K	N	0.95	2.8	0.55	1	0	0	2	1107.57	66	76	TRUE
WG4	080611_27	Histone H1.2	IPI00223713,IPI00331597	ipi.MOUSE.v3.59.fasta	22101	1	5	6	7	0.00365	0.179	ALAAAGYDVEK	K	N	0.95	2.8	0.425	1	0	0	2	1107.57	66	76	TRUE
WG4	080611_27	Histone H1.2	IPI00223713,IPI00331597	ipi.MOUSE.v3.59.fasta	22101	1	5	6	7	0.00365	0.179	ALAAAGYDVEKNNSR	K	I	0.95	2.57	0.432	1	1	0	2	1578.79	66	80	TRUE
IGD4	080611_26	Histone H1.2	IPI00223713,IPI00331597	ipi.MOUSE.v3.59.fasta	22101	1	3	3	4	0.00311	0.156	ASGPPVSELITK	K	A	0.95	2.76	0.517	2	0	0	2	1198.67	36	47	TRUE
WG4	080611_27	Histone H1.2	IPI00223713,IPI00331597	ipi.MOUSE.v3.59.fasta	22101	1	5	6	7	0.00365	0.179	ASGPPVSELITK	K	A	0.95	2.65	0.536	2	0	0	2	1198.67	36	47	TRUE
WG4	080611_27	Histone H1.2	IPI00223713,IPI00331597	ipi.MOUSE.v3.59.fasta	22101	1	5	6	7	0.00365	0.179	KASGPPVSELITK	R	A	0.95	3.33	0.401	1	0	0	2	1326.76	35	47	TRUE
IGD4	080611_26	Histone H1.2	IPI00223713,IPI00331597	ipi.MOUSE.v3.59.fasta	22101	1	3	3	4	0.00311	0.156	SGVSLAALKK	R	A	0.95	3.15	0.4	1	0	0	2	973.604	56	65	TRUE
WG4	080611_27	Histone H1.2	IPI00223713,IPI00331597	ipi.MOUSE.v3.59.fasta	22101	1	5	6	7	0.00365	0.179	SGVSLAALKK	R	A	0.95	2.55	0.192	1	0	0	2	973.604	56	65	TRUE
WG3	080611_25	Histone H1.4	IPI00223714	ipi.MOUSE.v3.59.fasta	21978.9	1	3	3	3	0.00234	0.151	ALAAAGYDVEK	K	N	0.95	3.19	0.498	1	0	0	2	1107.57	65	75	TRUE
WG3	080611_25	Histone H1.4	IPI00223714	ipi.MOUSE.v3.59.fasta	21978.9	1	3	3	3	0.00234	0.151	SGVSLAALKK	R	A	0.95	2.54	0.406	1	0	0	2	973.604	55	64	TRUE
WG3	080611_25	Histone H1.4	IPI00223714	ipi.MOUSE.v3.59.fasta	21978.9	1	3	3	3	0.00234	0.151	TSGPPVSELITK	K	A	0.95	2.21	0.357	1	0	0	2	1228.68	35	46	TRUE
WG4	080611_27	Histone H2A.J	IPI00153400,IPI00221463,IPI00229542,IPI00229543,IPI00229544,IPI00229545,IPI00230264,IPI00265761,IPI00272033,IPI00330000	ipi.MOUSE.v3.59.fasta	14162.1	0.998	2	2	2	0.00104	0.124	AGLQFPVGR	R	V	0.95	2	0.237	1	0	0	2	944.531	22	30	TRUE
WG5	080611_29	Histone H2A.J	IPI00153400,IPI00221463,IPI00229542,IPI00229543,IPI00229544,IPI00229545,IPI00230264,IPI00265761,IPI00272033,IPI00330000	ipi.MOUSE.v3.59.fasta	14162.1	0.998	2	2	2	0.00175	0.124	AGLQFPVGR	R	V	0.95	3.07	0.371	1	0	0	2	944.531	22	30	TRUE
WG6	080611_31	Histone H2A.J	IPI00153400,IPI00221463,IPI00229542,IPI00229543,IPI00229544,IPI00229545,IPI00265761	ipi.MOUSE.v3.59.fasta	14162.1	1	5	5	6	0.00441	0.318	AGLQFPVGR	R	V	0.95	2.44	0.297	2	0	0	2	944.531	22	30	TRUE	IPI00331734
WG4	080611_27	Histone H2A.J	IPI00153400,IPI00221463,IPI00229542,IPI00229543,IPI00229544,IPI00229545,IPI00230264,IPI00265761,IPI00272033,IPI00330000	ipi.MOUSE.v3.59.fasta	14162.1	0.998	2	2	2	0.00104	0.124	HLQLAIR	R	N	0.95	1.91	0.221	1	0	0	2	850.526	83	89	TRUE
WG5	080611_29	Histone H2A.J	IPI00153400,IPI00221463,IPI00229542,IPI00229543,IPI00229544,IPI00229545,IPI00230264,IPI00265761,IPI00272033,IPI00330000	ipi.MOUSE.v3.59.fasta	14162.1	0.998	2	2	2	0.00175	0.124	HLQLAIR	R	N	0.95	2.31	0.221	1	0	0	2	850.526	83	89	TRUE
WG6	080611_31	Histone H2A.J	IPI00153400,IPI00221463,IPI00229542,IPI00229543,IPI00229544,IPI00229545,IPI00265761	ipi.MOUSE.v3.59.fasta	14162.1	1	5	5	6	0.00441	0.318	HLQLAIR	R	N	0.95	2.49	0.14	1	0	0	2	850.526	83	89	TRUE
WG6	080611_31	Histone H2A.J	IPI00153400,IPI00221463,IPI00229542,IPI00229543,IPI00229544,IPI00229545,IPI00265761	ipi.MOUSE.v3.59.fasta	14162.1	1	5	5	6	0.00441	0.318	HLQLAIRNDEELNK	R	L	0.95	2.74	0.357	0	1	0	2	1692.9	83	96	TRUE
WG6	080611_31	Histone H2A.J	IPI00153400,IPI00221463,IPI00229542,IPI00229543,IPI00229544,IPI00229545,IPI00265761	ipi.MOUSE.v3.59.fasta	14162.1	1	5	5	6	0.00441	0.318	NDEELNKLLGR	R	V	0.95	3.45	0.37	1	0	0	2	1300.69	90	100	TRUE
WG6	080611_31	Histone H2A.J	IPI00153400,IPI00221463,IPI00229542,IPI00229543,IPI00229544,IPI00229545,IPI00265761	ipi.MOUSE.v3.59.fasta	14162.1	1	5	5	6	0.00441	0.318	VTIAQGGVLPNIQA	R	V	0.95	2.93	0.484	1	0	0	1	1380.78	101	114	TRUE
WG6	080611_31	Histone H2A.Z	IPI00331734	ipi.MOUSE.v3.59.fasta	13553.2	0.998	2	3	4	0.00294	0.258	AGLQFPVGR	R	I	0.95	2.44	0.297	2	0	0	2	944.531	24	32	FALSE	IPI00229543,IPI00229542,IPI00229545,IPI00229544,IPI00221463,IPI00153400,IPI00265761
WG6	080611_31	Histone H2A.Z	IPI00331734	ipi.MOUSE.v3.59.fasta	13553.2	0.998	2	3	4	0.00294	0.258	ATIAGGGVIPHIHK	K	S	0.95	3.26	0.488	1	2	0	2	1370.79	103	116	TRUE
WG6	080611_31	Histone H2A.Z	IPI00331734	ipi.MOUSE.v3.59.fasta	13553.2	0.998	2	3	4	0.00294	0.258	GDEELDSLIK	R	A	0.95	2.41	0.327	1	0	0	2	1118.56	93	102	TRUE
WG6	080611_31	Histone H2B type 1-F/J/L	IPI00114642,IPI00124518,IPI00134534,IPI00227930,IPI00265768,IPI00282266,IPI00282269,IPI00348270	ipi.MOUSE.v3.59.fasta	13920.6	1	4	5	5	0.00367	0.206	KESYSVYVYK	R	V	0.95	2.58	0.297	1	0	0	2	1265.64	35	44	TRUE
WG6	080611_31	Histone H2B type 1-F/J/L	IPI00114642,IPI00124518,IPI00134534,IPI00227930,IPI00265768,IPI00282266,IPI00282269,IPI00348270	ipi.MOUSE.v3.59.fasta	13920.6	1	4	5	5	0.00367	0.206	QVHPDTGISSK	K	A	0.95	2.18	0.279	1	1	0	2	1168.6	48	58	TRUE
WG6	080611_31	Histone H2B type 1-F/J/L	IPI00114642,IPI00124518,IPI00134534,IPI00227930,IPI00265768,IPI00282266,IPI00282269,IPI00348270	ipi.MOUSE.v3.59.fasta	13920.6	1	4	5	5	0.00367	0.206	SRKESYSVYVYK	R	V	0.95	2.97	0.455	0	1	0	2	1508.77	33	44	TRUE
WG6	080611_31	Histone H2B type 1-F/J/L	IPI00114642,IPI00124518,IPI00134534,IPI00227930,IPI00265768,IPI00282266,IPI00282269,IPI00348270	ipi.MOUSE.v3.59.fasta	13920.6	1	4	5	5	0.00367	0.206	VLKQVHPDTGISSK	K	A	0.95	2.2	0.375	0	1	0	2	1508.84	45	58	TRUE
WG6	080611_31	Histone H3.2	IPI00230730,IPI00282848	ipi.MOUSE.v3.59.fasta	15388.7	1	3	3	3	0.0022	0.39	EIAQDFKTDLR	R	F	0.95	2.6	0.327	1	0	0	2	1335.69	74	84	TRUE
IGD5	080611_28	Histone H3.2	IPI00230730,IPI00282848	ipi.MOUSE.v3.59.fasta	15388.7	0.998	2	2	2	0.00394	0.301	FQSSAVMALQEASEAYLVGLFEDTNLCAIHAK	R	R	0.95	4.52	0.541	0	1	0	2	3513.7	85	116	TRUE
WG6	080611_31	Histone H3.2	IPI00230730,IPI00282848	ipi.MOUSE.v3.59.fasta	15388.7	1	3	3	3	0.0022	0.39	FQSSAVMALQEASEAYLVGLFEDTNLCAIHAK	R	R	0.95	6.77	0.626	0	1	0	2	3513.7	85	116	TRUE
WG5	080611_29	Histone H3.2	IPI00230730,IPI00282848	ipi.MOUSE.v3.59.fasta	15388.7	0.997	2	2	2	0.00175	0.118	STELLIR	K	K	0.95	2.02	0.169	1	0	0	2	831.494	58	64	TRUE
WG6	080611_31	Histone H3.2	IPI00230730,IPI00282848	ipi.MOUSE.v3.59.fasta	15388.7	1	3	3	3	0.0022	0.39	YQKSTELLIR	R	K	0.95	2.21	0.305	0	1	0	2	1250.71	55	64	TRUE
IGD5	080611_28	Histone H3.2	IPI00230730,IPI00282848	ipi.MOUSE.v3.59.fasta	15388.7	0.998	2	2	2	0.00394	0.301	YRPGTVALR	R	E	0.95	2.06	0.208	1	0	0	2	1032.59	42	50	TRUE
WG5	080611_29	Histone H3.2	IPI00230730,IPI00282848	ipi.MOUSE.v3.59.fasta	15388.7	0.997	2	2	2	0.00175	0.118	YRPGTVALR	R	E	0.95	2.22	0.243	1	0	0	2	1032.59	42	50	TRUE
WG4	080611_27	hydroxyacyl glutathione hydrolase	IPI00115866,IPI00880581	ipi.MOUSE.v3.59.fasta	34103.1	1	3	3	3	0.00156	0.126	FYEGTADEMYK	K	A	0.95	2.23	0.217	1	0	0	2	1353.57	193	203	TRUE
WG4	080611_27	hydroxyacyl glutathione hydrolase	IPI00115866,IPI00880581	ipi.MOUSE.v3.59.fasta	34103.1	1	3	3	3	0.00156	0.126	HVEPGNAAIQEK	R	L	0.95	3.11	0.199	0	1	0	2	1292.66	234	245	TRUE
WG4	080611_27	hydroxyacyl glutathione hydrolase	IPI00115866,IPI00880581	ipi.MOUSE.v3.59.fasta	34103.1	1	3	3	3	0.00156	0.126	TVQQHAGETDPVTTMR	K	A	0.95	4.32	0.369	0	1	0	2	1786.84	280	295	TRUE
WG4	080611_27	hypothetical protein LOC666586	Corrupt Accession: PI:IPI00750889.3|SWISS-PROT:P62991|TR,IPI00138892,IPI00139518,IPI00470152,IPI00750889	ipi.MOUSE.v3.59.fasta	65459.2	1	4	4	4	0.00209	0.367	ESTLHLVLR	K	L	0.95	2.49	0.344	1	0	0	2	1067.62	64	72	TRUE
IGD1	080611_20_080612175356	hypothetical protein LOC666586	Corrupt Accession: PI:IPI00750889.3|SWISS-PROT:P62991|TR,IPI00138892,IPI00139518,IPI00377342,IPI00470152,IPI00621468,IPI00660718,IPI00750889	ipi.MOUSE.v3.59.fasta	65459.2	0.998	2	2	2	0.000979	0.172	IQDKEGIPPDQQR	K	L	0.95	3.07	0.435	1	0	0	2	1523.78	30	42	TRUE
WG4	080611_27	hypothetical protein LOC666586	Corrupt Accession: PI:IPI00750889.3|SWISS-PROT:P62991|TR,IPI00138892,IPI00139518,IPI00470152,IPI00750889	ipi.MOUSE.v3.59.fasta	65459.2	1	4	4	4	0.00209	0.367	IQDKEGIPPDQQR	K	L	0.95	2.39	0.197	0	1	0	2	1523.78	30	42	TRUE
WG4	080611_27	hypothetical protein LOC666586	Corrupt Accession: PI:IPI00750889.3|SWISS-PROT:P62991|TR,IPI00138892,IPI00139518,IPI00470152,IPI00750889	ipi.MOUSE.v3.59.fasta	65459.2	1	4	4	4	0.00209	0.367	TITLEVEPSDTIENVK	K	A	0.95	2.71	0.354	1	0	0	2	1787.93	12	27	TRUE
IGD1	080611_20_080612175356	hypothetical protein LOC666586	Corrupt Accession: PI:IPI00750889.3|SWISS-PROT:P62991|TR,IPI00138892,IPI00139518,IPI00377342,IPI00470152,IPI00621468,IPI00660718,IPI00750889	ipi.MOUSE.v3.59.fasta	65459.2	0.998	2	2	2	0.000979	0.172	TLSDYNIQK	R	E	0.95	2.09	0.231	1	0	0	2	1081.55	55	63	TRUE
WG4	080611_27	hypothetical protein LOC666586	Corrupt Accession: PI:IPI00750889.3|SWISS-PROT:P62991|TR,IPI00138892,IPI00139518,IPI00470152,IPI00750889	ipi.MOUSE.v3.59.fasta	65459.2	1	4	4	4	0.00209	0.367	TLSDYNIQK	R	E	0.95	2.24	0.264	1	0	0	2	1081.55	55	63	TRUE
IGD1	080611_20_080612175356	Hypoxia up-regulated protein 1	IPI00123342	ipi.MOUSE.v3.59.fasta	111183	1	4	4	4	0.00196	0.048	AEPPLNASAGDQEEK	R	V	0.95	2.61	0.527	1	0	0	2	1555.72	926	940	TRUE
WG1	080611_21	Hypoxia up-regulated protein 1	IPI00123342	ipi.MOUSE.v3.59.fasta	111183	1	2	2	2	0.00225	0.016	AVGKEELGK	K	N	0.95	2.42	0.254	1	0	0	2	930.526	399	407	TRUE
IGD1	080611_20_080612175356	Hypoxia up-regulated protein 1	IPI00123342	ipi.MOUSE.v3.59.fasta	111183	1	4	4	4	0.00196	0.048	EAGMQPQLQIR	K	G	0.95	2.24	0.362	1	0	0	2	1270.66	252	262	TRUE
IGD1	080611_20_080612175356	Hypoxia up-regulated protein 1	IPI00123342	ipi.MOUSE.v3.59.fasta	111183	1	4	4	4	0.00196	0.048	FLGDSAAGMAIK	R	N	0.95	2.24	0.258	1	0	0	2	1180.6	80	91	TRUE
WG1	080611_21	Hypoxia up-regulated protein 1	IPI00123342	ipi.MOUSE.v3.59.fasta	111183	1	2	2	2	0.00225	0.016	MGPYPQR	R	K	0.95	1.96	0.243	1	0	0	2	864.403	473	479	TRUE
IGD1	080611_20_080612175356	Hypoxia up-regulated protein 1	IPI00123342	ipi.MOUSE.v3.59.fasta	111183	1	4	4	4	0.00196	0.048	RKTPVTVTLK	R	E	0.95	1.89	0.257	0	1	0	2	1142.73	66	75	TRUE
IGD4	080611_26	Ig kappa chain V-V region MOPC 21	IPI00137941,IPI00853717	ipi.MOUSE.v3.59.fasta	13751.6	0.998	2	2	2	0.00155	0.132	LLIYGASNR	K	Y	0.95	2.39	0.323	1	0	0	2	1006.57	75	83	TRUE
IGD4	080611_26	Ig kappa chain V-V region MOPC 21	IPI00137941,IPI00853717	ipi.MOUSE.v3.59.fasta	13751.6	0.998	2	2	2	0.00155	0.132	NIVMTQSPK	G	S	0.95	2.27	0.236	1	0	0	1	1033.53	30	38	TRUE
WG4	080611_27	Inositol monophosphatase	IPI00115085,IPI00625248	ipi.MOUSE.v3.59.fasta	30436.6	1	6	6	7	0.00365	0.184	EIEIIPLQR	K	D	0.95	2.12	0.203	1	0	0	2	1110.65	265	273	TRUE
WG4	080611_27	Inositol monophosphatase	IPI00115085,IPI00625248	ipi.MOUSE.v3.59.fasta	30436.6	1	6	6	7	0.00365	0.184	EIEIIPLQRDDES	K	-	0.95	2.89	0.349	1	0	0	2	1556.78	265	277	TRUE
IGD4	080611_26	Inositol monophosphatase	IPI00115085,IPI00625248	ipi.MOUSE.v3.59.fasta	30436.6	1	4	4	4	0.00311	0.166	IIAANSITLAK	R	R	0.95	2.28	0.449	1	0	0	2	1114.68	250	260	TRUE
IGD4	080611_26	Inositol monophosphatase	IPI00115085,IPI00625248	ipi.MOUSE.v3.59.fasta	30436.6	1	4	4	4	0.00311	0.166	LQVSQQEDITK	K	S	0.95	3.25	0.49	1	0	0	2	1288.67	146	156	TRUE
WG4	080611_27	Inositol monophosphatase	IPI00115085,IPI00625248	ipi.MOUSE.v3.59.fasta	30436.6	1	6	6	7	0.00365	0.184	LQVSQQEDITK	K	S	0.95	2.99	0.401	1	0	0	2	1288.67	146	156	TRUE
IGD4	080611_26	Inositol monophosphatase	IPI00115085,IPI00625248	ipi.MOUSE.v3.59.fasta	30436.6	1	4	4	4	0.00311	0.166	SLLVTELGSSR	K	K	0.95	3.17	0.39	1	0	0	2	1161.65	157	167	TRUE
WG4	080611_27	Inositol monophosphatase	IPI00115085,IPI00625248	ipi.MOUSE.v3.59.fasta	30436.6	1	6	6	7	0.00365	0.184	SLLVTELGSSR	K	K	0.95	3.55	0.423	2	0	0	2	1161.65	157	167	TRUE
IGD4	080611_26	Inositol monophosphatase	IPI00115085,IPI00625248	ipi.MOUSE.v3.59.fasta	30436.6	1	4	4	4	0.00311	0.166	SSPADLVTVTDQK	K	V	0.95	3.14	0.461	1	0	0	2	1360.7	37	49	TRUE
WG4	080611_27	Inositol monophosphatase	IPI00115085,IPI00625248	ipi.MOUSE.v3.59.fasta	30436.6	1	6	6	7	0.00365	0.184	SSPADLVTVTDQK	K	V	0.95	2.86	0.319	1	0	0	2	1360.7	37	49	TRUE
WG4	080611_27	Inositol monophosphatase	IPI00115085,IPI00625248	ipi.MOUSE.v3.59.fasta	30436.6	1	6	6	7	0.00365	0.184	SSPADLVTVTDQKVEK	K	M	0.95	3.44	0.509	1	0	0	2	1716.9	37	52	TRUE
WG5	080611_29	Integrin alpha-5	IPI00115976,IPI00330866	ipi.MOUSE.v3.59.fasta	115046	0.998	2	2	3	0.00262	0.0209	AQLKPPATSDA	K	-	0.95	2.39	0.378	2	0	0	2	1098.58	1043	1053	TRUE
WG5	080611_29	Integrin alpha-5	IPI00115976,IPI00330866	ipi.MOUSE.v3.59.fasta	115046	0.998	2	2	3	0.00262	0.0209	SSTASGTQVLK	R	C	0.95	2.36	0.424	1	0	0	2	1078.57	904	914	TRUE
IGD1	080611_20_080612175356	Integrin beta-1	IPI00132474	ipi.MOUSE.v3.59.fasta	88231.4	1	4	4	4	0.00196	0.0526	DNTNEIYSGK	R	F	0.95	1.73	0.342	1	0	0	2	1140.52	542	551	TRUE
IGD1	080611_20_080612175356	Integrin beta-1	IPI00132474	ipi.MOUSE.v3.59.fasta	88231.4	1	4	4	4	0.00196	0.0526	SAVTTVVNPK	K	Y	0.95	3.22	0.413	1	0	0	2	1015.58	785	794	TRUE
IGD1	080611_20_080612175356	Integrin beta-1	IPI00132474	ipi.MOUSE.v3.59.fasta	88231.4	1	4	4	4	0.00196	0.0526	TVMPYISTTPAK	K	L	0.95	2.46	0.236	1	0	0	2	1324.68	191	202	TRUE
IGD1	080611_20_080612175356	Integrin beta-1	IPI00132474	ipi.MOUSE.v3.59.fasta	88231.4	1	4	4	4	0.00196	0.0526	WDTGENPIYK	K	S	0.95	2.26	0.388	1	0	0	2	1222.57	775	784	TRUE
IGD2	080611_22	Interferon-induced guanylate-binding protein 2	IPI00323251	ipi.MOUSE.v3.59.fasta	66741.3	1	3	3	3	0.00113	0.0577	AITHYEEQMNQK	K	I	0.95	3.17	0.344	0	1	0	2	1491.69	329	340	TRUE
WG2	080611_23	Interferon-induced guanylate-binding protein 2	IPI00323251	ipi.MOUSE.v3.59.fasta	66741.3	1	3	3	3	0.00124	0.0526	GLQAEAMLK	K	N	0.95	2.32	0.28	1	0	0	2	960.518	452	460	TRUE
IGD2	080611_22	Interferon-induced guanylate-binding protein 2	IPI00323251	ipi.MOUSE.v3.59.fasta	66741.3	1	3	3	3	0.00113	0.0577	NSFKDVDQK	K	F	0.95	2.37	0.307	1	0	0	2	1080.53	369	377	TRUE
WG2	080611_23	Interferon-induced guanylate-binding protein 2	IPI00323251	ipi.MOUSE.v3.59.fasta	66741.3	1	3	3	3	0.00124	0.0526	NSFKDVDQK	K	F	0.95	2.47	0.227	1	0	0	2	1080.53	369	377	TRUE
IGD2	080611_22	Interferon-induced guanylate-binding protein 2	IPI00323251	ipi.MOUSE.v3.59.fasta	66741.3	1	3	3	3	0.00113	0.0577	QLLAEQENIIAAK	K	L	0.95	3.43	0.478	1	0	0	2	1440.81	539	551	TRUE
WG2	080611_23	Interferon-induced guanylate-binding protein 2	IPI00323251	ipi.MOUSE.v3.59.fasta	66741.3	1	3	3	3	0.00124	0.0526	QLLAEQENIIAAK	K	L	0.95	2.89	0.437	1	0	0	2	1440.81	539	551	TRUE
WG4	080611_27	Isoform 1 of 14-3-3 protein theta	IPI00408378,IPI00656269	ipi.MOUSE.v3.59.fasta	27701.6	1	6	7	9	0.00469	0.322	AVTEQGAELSNEER	K	N	0.95	4.76	0.556	2	1	0	2	1532.72	28	41	TRUE
WG4	080611_27	Isoform 1 of 14-3-3 protein theta	IPI00408378,IPI00656269	ipi.MOUSE.v3.59.fasta	27701.6	1	6	7	9	0.00469	0.322	EMQPTHPIR	K	L	0.95	2.78	0.334	2	0	0	2	1108.56	159	167	FALSE	IPI00230682,IPI00116498
WG4	080611_27	Isoform 1 of 14-3-3 protein theta	IPI00408378,IPI00656269	ipi.MOUSE.v3.59.fasta	27701.6	1	6	7	9	0.00469	0.322	LAEQAER	K	Y	0.95	2.43	0.179	1	0	0	2	816.421	12	18	FALSE	IPI00118384,IPI00230707,IPI00118286,IPI00230682,IPI00116498,IPI00227392
WG4	080611_27	Isoform 1 of 14-3-3 protein theta	IPI00408378,IPI00656269	ipi.MOUSE.v3.59.fasta	27701.6	1	6	7	9	0.00469	0.322	LAEQAERYDDMATCMK	K	A	0.95	3.33	0.113	0	1	0	2	1947.82	12	27	TRUE
WG4	080611_27	Isoform 1 of 14-3-3 protein theta	IPI00408378,IPI00656269	ipi.MOUSE.v3.59.fasta	27701.6	1	6	7	9	0.00469	0.322	NLLSVAYK	R	N	0.95	2.28	0.331	2	0	0	2	907.525	42	49	FALSE	IPI00118384,IPI00230707,IPI00118286,IPI00230682,IPI00116498,IPI00227392
WG4	080611_27	Isoform 1 of 14-3-3 protein theta	IPI00408378,IPI00656269	ipi.MOUSE.v3.59.fasta	27701.6	1	6	7	9	0.00469	0.322	VISSIEQK	R	T	0.95	3.24	0.298	3	0	0	2	903.515	61	68	FALSE	IPI00230707,IPI00118286,IPI00230682,IPI00227392
WG4	080611_27	Isoform 1 of 14-3-3 protein theta	IPI00408378,IPI00656269	ipi.MOUSE.v3.59.fasta	27701.6	1	6	7	9	0.00469	0.322	YDDMATCMK	R	A	0.95	2.69	0.266	2	0	0	2	1134.43	19	27	TRUE
WG4	080611_27	Isoform 1 of 14-3-3 protein theta	IPI00408378,IPI00656269	ipi.MOUSE.v3.59.fasta	27701.6	1	6	7	9	0.00469	0.322	YLAEVACGDDR	R	K	0.95	3.09	0.384	1	0	0	2	1268.56	128	138	TRUE
WG4	080611_27	Isoform 1 of 14-3-3 protein theta	IPI00408378,IPI00656269	ipi.MOUSE.v3.59.fasta	27701.6	1	6	7	9	0.00469	0.322	YLAEVACGDDRK	R	Q	0.95	3.62	0.452	1	0	0	2	1396.65	128	139	TRUE
WG4	080611_27	Isoform 1 of 14-3-3 protein theta	IPI00408378,IPI00656269	ipi.MOUSE.v3.59.fasta	27701.6	1	6	7	9	0.00469	0.322	YLIANATNPESK	K	V	0.95	3.74	0.188	1	0	0	2	1320.68	104	115	TRUE
WG4	080611_27	Isoform 1 of 60 kDa heat shock protein, mitochondrial	IPI00308885,IPI00461249	ipi.MOUSE.v3.59.fasta	60956.8	0.998	2	2	2	0.00104	0.0366	TVIIEQSWGSPK	R	V	0.95	2.39	0.28	1	0	0	2	1344.72	61	72	TRUE
WG4	080611_27	Isoform 1 of 60 kDa heat shock protein, mitochondrial	IPI00308885,IPI00461249	ipi.MOUSE.v3.59.fasta	60956.8	0.998	2	2	2	0.00104	0.0366	VTDALNATR	R	A	0.95	2.47	0.294	1	0	0	2	960.511	421	429	TRUE
IGD1	080611_20_080612175356	Isoform 1 of Collagen alpha-1(XII) chain	IPI00121430,IPI00776316,IPI00830892,IPI00881909	ipi.MOUSE.v3.59.fasta	333729	1	5	5	5	0.00245	0.0163	AINTFPYR	K	G	0.95	2.56	0.306	1	0	0	2	981.515	506	513	TRUE
IGD1	080611_20_080612175356	Isoform 1 of Collagen alpha-1(XII) chain	IPI00121430,IPI00776316,IPI00830892,IPI00881909	ipi.MOUSE.v3.59.fasta	333729	1	5	5	5	0.00245	0.0163	TSDPTMSSFR	K	V	0.95	2.57	0.433	1	0	0	2	1128.5	1095	1104	TRUE
IGD1	080611_20_080612175356	Isoform 1 of Collagen alpha-1(XII) chain	IPI00121430,IPI00776316,IPI00830892,IPI00881909	ipi.MOUSE.v3.59.fasta	333729	1	5	5	5	0.00245	0.0163	VGVVQYSSDTR	R	T	0.95	2.67	0.486	1	0	0	2	1210.61	179	189	TRUE
IGD1	080611_20_080612175356	Isoform 1 of Collagen alpha-1(XII) chain	IPI00121430,IPI00776316,IPI00830892,IPI00881909	ipi.MOUSE.v3.59.fasta	333729	1	5	5	5	0.00245	0.0163	VSDATTSTLK	R	L	0.95	2.75	0.225	1	0	0	2	1022.54	822	831	TRUE
IGD1	080611_20_080612175356	Isoform 1 of Collagen alpha-1(XII) chain	IPI00121430,IPI00776316,IPI00830892,IPI00881909	ipi.MOUSE.v3.59.fasta	333729	1	5	5	5	0.00245	0.0163	VYDPSTSSLSVR	R	W	0.95	2.13	0.292	1	0	0	2	1310.66	1854	1865	TRUE
WG3	080611_25	Isoform 1 of Core histone macro-H2A.1	IPI00137852,IPI00378480	ipi.MOUSE.v3.59.fasta	39291	1	4	4	4	0.00312	0.138	AASADSTTEGTPTDGFTVLSTK	K	S	0.95	5.08	0.539	1	0	0	2	2157.02	168	189	TRUE
WG3	080611_25	Isoform 1 of Core histone macro-H2A.1	IPI00137852,IPI00378480	ipi.MOUSE.v3.59.fasta	39291	1	4	4	4	0.00312	0.138	AGVIFPVGR	K	M	0.95	2.16	0.2	1	0	0	2	915.541	19	27	TRUE
WG3	080611_25	Isoform 1 of Core histone macro-H2A.1	IPI00137852,IPI00378480	ipi.MOUSE.v3.59.fasta	39291	1	4	4	4	0.00312	0.138	NCLALADDR	K	K	0.95	2.53	0.243	1	0	0	2	1047.49	293	301	TRUE
WG3	080611_25	Isoform 1 of Core histone macro-H2A.1	IPI00137852,IPI00378480	ipi.MOUSE.v3.59.fasta	39291	1	4	4	4	0.00312	0.138	SIAFPSIGSGR	K	N	0.95	2.05	0.278	1	0	0	2	1091.58	305	315	TRUE
WG2	080611_23	Isoform 1 of CTP synthase 2	IPI00112017	ipi.MOUSE.v3.59.fasta	65516.4	0.998	2	2	2	0.000826	0.0392	LYGDVPYIEER	K	H	0.95	2.55	0.439	1	0	0	2	1353.67	467	477	TRUE
WG2	080611_23	Isoform 1 of CTP synthase 2	IPI00112017	ipi.MOUSE.v3.59.fasta	65516.4	0.998	2	2	2	0.000826	0.0392	VPLLLEEQGVVK	R	Y	0.95	2.54	0.38	1	0	0	2	1323.79	253	264	TRUE
WG2	080611_23	Isoform 1 of Eukaryotic translation initiation factor 2A	IPI00119806,IPI00845539	ipi.MOUSE.v3.59.fasta	54136.1	1	3	3	3	0.00124	0.0654	DGTAGTPNLQLYDMK	K	T	0.95	2.73	0.473	1	0	0	2	1623.77	7	21	TRUE
WG2	080611_23	Isoform 1 of Eukaryotic translation initiation factor 2A	IPI00119806,IPI00845539	ipi.MOUSE.v3.59.fasta	54136.1	1	3	3	3	0.00124	0.0654	VAVYVPGSK	K	G	0.949	1.74	0.286	1	0	0	2	919.525	90	98	TRUE
WG2	080611_23	Isoform 1 of Eukaryotic translation initiation factor 2A	IPI00119806,IPI00845539	ipi.MOUSE.v3.59.fasta	54136.1	1	3	3	3	0.00124	0.0654	YQAVPSEVPSEEPK	K	V	0.95	2.6	0.247	1	0	0	2	1559.76	334	347	TRUE
IGD1	080611_20_080612175356	Isoform 1 of Filamin-A	IPI00131138,IPI00664643,IPI00875567,IPI00921658	ipi.MOUSE.v3.59.fasta	281212	1	6	6	6	0.00294	0.0325	AFGPGLQGGNAGSPAR	K	F	0.95	3.08	0.354	1	0	0	2	1456.73	1072	1087	TRUE
IGD1	080611_20_080612175356	Isoform 1 of Filamin-A	IPI00131138,IPI00664643,IPI00875567,IPI00921658	ipi.MOUSE.v3.59.fasta	281212	1	6	6	6	0.00294	0.0325	ANLPQSFQVDTSK	R	A	0.95	3.38	0.517	1	0	0	2	1434.72	1465	1477	TRUE
IGD1	080611_20_080612175356	Isoform 1 of Filamin-A	IPI00131138,IPI00664643,IPI00875567,IPI00921658	ipi.MOUSE.v3.59.fasta	281212	1	6	6	6	0.00294	0.0325	KGEITGEVR	K	M	0.95	2.25	0.293	1	0	0	2	988.542	1801	1809	TRUE
IGD1	080611_20_080612175356	Isoform 1 of Filamin-A	IPI00131138,IPI00664643,IPI00875567,IPI00921658	ipi.MOUSE.v3.59.fasta	281212	1	6	6	6	0.00294	0.0325	VATVPQHATSGPGPADVSK	K	V	0.95	3.29	0.393	0	1	0	2	1818.93	2541	2559	TRUE
IGD1	080611_20_080612175356	Isoform 1 of Filamin-A	IPI00131138,IPI00664643,IPI00875567,IPI00921658	ipi.MOUSE.v3.59.fasta	281212	1	6	6	6	0.00294	0.0325	VTAQGPGLEPSGNIANK	K	T	0.95	3.83	0.491	1	0	0	2	1652.86	384	400	TRUE
IGD1	080611_20_080612175356	Isoform 1 of Filamin-A	IPI00131138,IPI00664643,IPI00875567,IPI00921658	ipi.MOUSE.v3.59.fasta	281212	1	6	6	6	0.00294	0.0325	YGGQPVPNFPSK	K	L	0.95	2.47	0.533	1	0	0	2	1290.65	1235	1246	TRUE
IGD2	080611_22	Isoform 1 of Gelsolin	IPI00117167,IPI00759948	ipi.MOUSE.v3.59.fasta	80762.7	0.998	2	2	2	0.000755	0.0359	DGGQTAPASIR	R	L	0.95	2.04	0.311	1	0	0	2	1072.54	503	513	TRUE
IGD2	080611_22	Isoform 1 of Gelsolin	IPI00117167,IPI00759948	ipi.MOUSE.v3.59.fasta	80762.7	0.998	2	2	2	0.000755	0.0359	QTQVSVLPEGGETPLFK	R	Q	0.95	2.25	0.363	1	0	0	2	1829.96	323	339	TRUE
WG3	080611_25	Isoform 1 of Glycerol-3-phosphate dehydrogenase 1-like protein	IPI00336807,IPI00845769	ipi.MOUSE.v3.59.fasta	38226.1	0.998	2	2	2	0.00156	0.0627	GIDEGPDGLK	K	L	0.95	2.6	0.316	1	0	0	2	1000.49	123	132	TRUE
WG3	080611_25	Isoform 1 of Glycerol-3-phosphate dehydrogenase 1-like protein	IPI00336807,IPI00845769	ipi.MOUSE.v3.59.fasta	38226.1	0.998	2	2	2	0.00156	0.0627	LQGPQTSAEVYR	K	I	0.95	3.06	0.476	1	0	0	2	1348.69	299	310	TRUE
IGD3	080611_24	Isoform 1 of Heterogeneous nuclear ribonucleoprotein A3	Corrupt Accession: PI:IPI00674712.1|REFSEQ:XP_900134;XP_,IPI00269661,IPI00269662,IPI00459722,IPI00461800,IPI00466185,IPI00659723,IPI00663550,IPI00667787,IPI00670004,IPI00670681,IPI00674712	ipi.MOUSE.v3.59.fasta	39652.2	1	3	3	4	0.00461	0.0686	EDSVKPGAHLTVK	R	K	0.95	2.09	0.211	0	1	0	2	1380.75	114	126	TRUE
IGD3	080611_24	Isoform 1 of Heterogeneous nuclear ribonucleoprotein A3	Corrupt Accession: PI:IPI00674712.1|REFSEQ:XP_900134;XP_,IPI00269661,IPI00269662,IPI00459722,IPI00461800,IPI00466185,IPI00659723,IPI00663550,IPI00667787,IPI00670004,IPI00670681,IPI00674712	ipi.MOUSE.v3.59.fasta	39652.2	1	3	3	4	0.00461	0.0686	IETIEVMEDR	K	Q	0.95	2.74	0.442	2	0	0	2	1234.6	152	161	TRUE
IGD3	080611_24	Isoform 1 of Heterogeneous nuclear ribonucleoprotein A3	Corrupt Accession: PI:IPI00674712.1|REFSEQ:XP_900134;XP_,IPI00269661,IPI00269662,IPI00459722,IPI00461800,IPI00466185,IPI00659723,IPI00663550,IPI00667787,IPI00670004,IPI00670681,IPI00674712	ipi.MOUSE.v3.59.fasta	39652.2	1	3	3	4	0.00461	0.0686	YGKIETIEVMEDR	K	Q	0.95	3.02	0.372	0	1	0	2	1598.77	149	161	TRUE
WG2	080611_23	Isoform 1 of Heterogeneous nuclear ribonucleoprotein K	IPI00223253,IPI00224575,IPI00890005	ipi.MOUSE.v3.59.fasta	48512.7	1	13	13	17	0.00702	0.276	DYDDMSPR	R	R	0.95	2.16	0.449	2	0	0	2	998.389	255	262	TRUE
WG2	080611_23	Isoform 1 of Heterogeneous nuclear ribonucleoprotein K	IPI00223253,IPI00224575,IPI00890005	ipi.MOUSE.v3.59.fasta	48512.7	1	13	13	17	0.00702	0.276	ENTQTTIK	R	L	0.95	1.9	0.274	1	0	0	2	934.484	148	155	TRUE
WG2	080611_23	Isoform 1 of Heterogeneous nuclear ribonucleoprotein K	IPI00223253,IPI00224575,IPI00890005	ipi.MOUSE.v3.59.fasta	48512.7	1	13	13	17	0.00702	0.276	GGDLMAYDR	R	R	0.95	2.67	0.41	1	0	0	2	1013.44	293	301	TRUE
WG2	080611_23	Isoform 1 of Heterogeneous nuclear ribonucleoprotein K	IPI00223253,IPI00224575,IPI00890005	ipi.MOUSE.v3.59.fasta	48512.7	1	13	13	17	0.00702	0.276	GSDFDCELR	K	L	0.95	1.99	0.283	1	0	0	2	1098.45	116	124	TRUE
WG2	080611_23	Isoform 1 of Heterogeneous nuclear ribonucleoprotein K	IPI00223253,IPI00224575,IPI00890005	ipi.MOUSE.v3.59.fasta	48512.7	1	13	13	17	0.00702	0.276	IDEPLEGSEDR	K	I	0.95	3.21	0.457	1	0	0	2	1259.58	399	409	TRUE
WG2	080611_23	Isoform 1 of Heterogeneous nuclear ribonucleoprotein K	IPI00223253,IPI00224575,IPI00890005	ipi.MOUSE.v3.59.fasta	48512.7	1	13	13	17	0.00702	0.276	IILDLISESPIK	K	G	0.95	3.8	0.465	1	0	0	2	1340.8	184	195	TRUE
IGD2	080611_22	Isoform 1 of Heterogeneous nuclear ribonucleoprotein K	IPI00223253,IPI00224575,IPI00890005	ipi.MOUSE.v3.59.fasta	48512.7	1	3	3	3	0.00113	0.0886	LLIHQSLAGGIIGVK	R	G	0.95	4.1	0.55	0	1	0	2	1518.94	125	139	TRUE
WG2	080611_23	Isoform 1 of Heterogeneous nuclear ribonucleoprotein K	IPI00223253,IPI00224575,IPI00890005	ipi.MOUSE.v3.59.fasta	48512.7	1	13	13	17	0.00702	0.276	NAGAVIGK	K	G	0.95	2.08	0.249	1	0	0	2	729.425	53	60	TRUE
WG2	080611_23	Isoform 1 of Heterogeneous nuclear ribonucleoprotein K	IPI00223253,IPI00224575,IPI00890005	ipi.MOUSE.v3.59.fasta	48512.7	1	13	13	17	0.00702	0.276	NLPLPPPPPPR	R	G	0.95	1.91	0.389	3	0	0	2	1194.7	282	292	TRUE
IGD2	080611_22	Isoform 1 of Heterogeneous nuclear ribonucleoprotein K	IPI00223253,IPI00224575,IPI00890005	ipi.MOUSE.v3.59.fasta	48512.7	1	3	3	3	0.00113	0.0886	NTDEMVELR	R	I	0.95	3	0.261	1	0	0	2	1106.51	38	46	TRUE
WG2	080611_23	Isoform 1 of Heterogeneous nuclear ribonucleoprotein K	IPI00223253,IPI00224575,IPI00890005	ipi.MOUSE.v3.59.fasta	48512.7	1	13	13	17	0.00702	0.276	NTDEMVELR	R	I	0.95	2.94	0.301	2	0	0	2	1106.51	38	46	TRUE
WG2	080611_23	Isoform 1 of Heterogeneous nuclear ribonucleoprotein K	IPI00223253,IPI00224575,IPI00890005	ipi.MOUSE.v3.59.fasta	48512.7	1	13	13	17	0.00702	0.276	RPAEDMEEEQAFKR	K	S	0.95	4.58	0.428	0	1	0	2	1735.81	22	35	TRUE
WG2	080611_23	Isoform 1 of Heterogeneous nuclear ribonucleoprotein K	IPI00223253,IPI00224575,IPI00890005	ipi.MOUSE.v3.59.fasta	48512.7	1	13	13	17	0.00702	0.276	SRNTDEMVELR	R	I	0.95	2.68	0.193	0	1	0	2	1349.65	36	46	TRUE
IGD2	080611_22	Isoform 1 of Heterogeneous nuclear ribonucleoprotein K	IPI00223253,IPI00224575,IPI00890005	ipi.MOUSE.v3.59.fasta	48512.7	1	3	3	3	0.00113	0.0886	TDYNASVSVPDSSGPER	R	I	0.95	2.99	0.573	1	0	0	2	1780.8	70	86	TRUE
WG2	080611_23	Isoform 1 of Heterogeneous nuclear ribonucleoprotein K	IPI00223253,IPI00224575,IPI00890005	ipi.MOUSE.v3.59.fasta	48512.7	1	13	13	17	0.00702	0.276	TDYNASVSVPDSSGPER	R	I	0.95	3.74	0.513	1	0	0	2	1780.8	70	86	TRUE
WG2	080611_23	Isoform 1 of Heterogeneous nuclear ribonucleoprotein K	IPI00223253,IPI00224575,IPI00890005	ipi.MOUSE.v3.59.fasta	48512.7	1	13	13	17	0.00702	0.276	VVLIGGKPDR	R	V	0.95	2.39	0.181	0	1	0	2	1053.64	168	177	TRUE
WG2	080611_23	Isoform 1 of Heterogeneous nuclear ribonucleoprotein M	IPI00132443,IPI00480357,IPI00918137,IPI00919164	ipi.MOUSE.v3.59.fasta	72071	1	18	18	27	0.0112	0.27	ADILEDKDGK	R	S	0.95	2.04	0.284	1	0	0	2	1103.56	232	241	TRUE
WG2	080611_23	Isoform 1 of Heterogeneous nuclear ribonucleoprotein M	IPI00132443,IPI00480357,IPI00918137,IPI00919164	ipi.MOUSE.v3.59.fasta	72071	1	18	18	27	0.0112	0.27	AFITNIPFDVK	R	W	0.95	3.7	0.273	1	0	0	2	1264.69	72	82	TRUE
IGD2	080611_22	Isoform 1 of Heterogeneous nuclear ribonucleoprotein M	IPI00132443,IPI00480357,IPI00918137,IPI00919164	ipi.MOUSE.v3.59.fasta	72071	1	15	16	28	0.0106	0.247	FGSGMNMGR	R	I	0.95	1.96	0.254	2	0	0	2	956.408	362	370	TRUE
WG2	080611_23	Isoform 1 of Heterogeneous nuclear ribonucleoprotein M	IPI00132443,IPI00480357,IPI00918137,IPI00919164	ipi.MOUSE.v3.59.fasta	72071	1	18	18	27	0.0112	0.27	FGSGMNMGR	R	I	0.95	2.05	0.433	2	0	0	2	956.408	362	370	TRUE
WG2	080611_23	Isoform 1 of Heterogeneous nuclear ribonucleoprotein M	IPI00132443,IPI00480357,IPI00918137,IPI00919164	ipi.MOUSE.v3.59.fasta	72071	1	18	18	27	0.0112	0.27	GCAVVEFK	R	M	0.95	2.53	0.292	1	0	0	2	909.45	112	119	TRUE
IGD2	080611_22	Isoform 1 of Heterogeneous nuclear ribonucleoprotein M	IPI00132443,IPI00480357,IPI00918137,IPI00919164	ipi.MOUSE.v3.59.fasta	72071	1	15	16	28	0.0106	0.247	GGNRFEPYSNPTKR	R	Y	0.95	3.4	0.329	0	1	1	2	1622.8	56	69	TRUE
WG2	080611_23	Isoform 1 of Heterogeneous nuclear ribonucleoprotein M	IPI00132443,IPI00480357,IPI00918137,IPI00919164	ipi.MOUSE.v3.59.fasta	72071	1	18	18	27	0.0112	0.27	GGNRFEPYSNPTKR	R	Y	0.95	3.25	0.205	0	1	0	2	1622.8	56	69	TRUE
IGD2	080611_22	Isoform 1 of Heterogeneous nuclear ribonucleoprotein M	IPI00132443,IPI00480357,IPI00918137,IPI00919164	ipi.MOUSE.v3.59.fasta	72071	1	15	16	28	0.0106	0.247	IGGMEGPFGGGMENMGR	K	F	0.95	3.05	0.494	2	0	0	2	1712.72	345	361	TRUE
WG2	080611_23	Isoform 1 of Heterogeneous nuclear ribonucleoprotein M	IPI00132443,IPI00480357,IPI00918137,IPI00919164	ipi.MOUSE.v3.59.fasta	72071	1	18	18	27	0.0112	0.27	IGGMEGPFGGGMENMGR	K	F	0.95	2.98	0.471	1	0	0	2	1712.72	345	361	TRUE
IGD2	080611_22	Isoform 1 of Heterogeneous nuclear ribonucleoprotein M	IPI00132443,IPI00480357,IPI00918137,IPI00919164	ipi.MOUSE.v3.59.fasta	72071	1	15	16	28	0.0106	0.247	INEILSNALK	R	R	0.95	3.11	0.18	1	0	0	2	1114.65	371	380	TRUE
WG2	080611_23	Isoform 1 of Heterogeneous nuclear ribonucleoprotein M	IPI00132443,IPI00480357,IPI00918137,IPI00919164	ipi.MOUSE.v3.59.fasta	72071	1	18	18	27	0.0112	0.27	INEILSNALK	R	R	0.95	3.11	0.238	1	0	0	2	1114.65	371	380	TRUE
WG6	080611_31	Isoform 1 of Heterogeneous nuclear ribonucleoprotein M	IPI00132443,IPI00480357,IPI00918137,IPI00919164	ipi.MOUSE.v3.59.fasta	72071	0.998	2	2	2	0.00147	0.0316	KACQIFVR	R	N	0.95	1.76	0.283	1	0	0	2	1021.56	650	657	TRUE
IGD2	080611_22	Isoform 1 of Heterogeneous nuclear ribonucleoprotein M	IPI00132443,IPI00480357,IPI00918137,IPI00919164	ipi.MOUSE.v3.59.fasta	72071	1	15	16	28	0.0106	0.247	LGSTVFVANLDYK	R	V	0.95	3.39	0.518	1	0	0	2	1426.76	201	213	TRUE
WG2	080611_23	Isoform 1 of Heterogeneous nuclear ribonucleoprotein M	IPI00132443,IPI00480357,IPI00918137,IPI00919164	ipi.MOUSE.v3.59.fasta	72071	1	18	18	27	0.0112	0.27	LGSTVFVANLDYK	R	V	0.95	2.78	0.484	1	0	0	2	1426.76	201	213	TRUE
IGD2	080611_22	Isoform 1 of Heterogeneous nuclear ribonucleoprotein M	IPI00132443,IPI00480357,IPI00918137,IPI00919164	ipi.MOUSE.v3.59.fasta	72071	1	15	16	28	0.0106	0.247	MGAGLGHGMDR	R	V	0.95	2.74	0.429	1	0	0	2	1101.49	418	428	TRUE
IGD2	080611_22	Isoform 1 of Heterogeneous nuclear ribonucleoprotein M	IPI00132443,IPI00480357,IPI00918137,IPI00919164	ipi.MOUSE.v3.59.fasta	72071	1	15	16	28	0.0106	0.247	MGAGMGFGLER	R	M	0.95	3.2	0.55	3	0	0	2	1125.52	485	495	TRUE
WG2	080611_23	Isoform 1 of Heterogeneous nuclear ribonucleoprotein M	IPI00132443,IPI00480357,IPI00918137,IPI00919164	ipi.MOUSE.v3.59.fasta	72071	1	18	18	27	0.0112	0.27	MGAGMGFGLER	R	M	0.95	2.5	0.526	3	0	0	2	1125.52	485	495	TRUE
IGD2	080611_22	Isoform 1 of Heterogeneous nuclear ribonucleoprotein M	IPI00132443,IPI00480357,IPI00918137,IPI00919164	ipi.MOUSE.v3.59.fasta	72071	1	15	16	28	0.0106	0.247	MGANNLER	R	M	0.95	2.58	0.401	2	0	0	2	904.431	557	564	TRUE
WG2	080611_23	Isoform 1 of Heterogeneous nuclear ribonucleoprotein M	IPI00132443,IPI00480357,IPI00918137,IPI00919164	ipi.MOUSE.v3.59.fasta	72071	1	18	18	27	0.0112	0.27	MGANNLER	R	M	0.95	2.67	0.335	1	0	0	2	920.426	557	564	TRUE
IGD2	080611_22	Isoform 1 of Heterogeneous nuclear ribonucleoprotein M	IPI00132443,IPI00480357,IPI00918137,IPI00919164	ipi.MOUSE.v3.59.fasta	72071	1	15	16	28	0.0106	0.247	MGANSLER	R	M	0.946	2.32	0.208	1	0	0	2	877.42	570	577	TRUE
WG2	080611_23	Isoform 1 of Heterogeneous nuclear ribonucleoprotein M	IPI00132443,IPI00480357,IPI00918137,IPI00919164	ipi.MOUSE.v3.59.fasta	72071	1	18	18	27	0.0112	0.27	MGANSLER	R	M	0.95	2.38	0.241	1	0	0	2	877.42	570	577	TRUE
IGD2	080611_22	Isoform 1 of Heterogeneous nuclear ribonucleoprotein M	IPI00132443,IPI00480357,IPI00918137,IPI00919164	ipi.MOUSE.v3.59.fasta	72071	1	15	16	28	0.0106	0.247	MGLAMGGAGGASFDR	R	A	0.95	3.06	0.525	3	0	0	2	1429.62	606	620	TRUE
WG2	080611_23	Isoform 1 of Heterogeneous nuclear ribonucleoprotein M	IPI00132443,IPI00480357,IPI00918137,IPI00919164	ipi.MOUSE.v3.59.fasta	72071	1	18	18	27	0.0112	0.27	MGLAMGGAGGASFDR	R	A	0.95	3.45	0.525	3	0	0	2	1429.62	606	620	TRUE
WG2	080611_23	Isoform 1 of Heterogeneous nuclear ribonucleoprotein M	IPI00132443,IPI00480357,IPI00918137,IPI00919164	ipi.MOUSE.v3.59.fasta	72071	1	18	18	27	0.0112	0.27	MGLSMDR	R	M	0.95	2.41	0.23	2	0	0	2	809.365	524	530	TRUE
IGD2	080611_22	Isoform 1 of Heterogeneous nuclear ribonucleoprotein M	IPI00132443,IPI00480357,IPI00918137,IPI00919164	ipi.MOUSE.v3.59.fasta	72071	1	15	16	28	0.0106	0.247	MGPAMGPALGAGIER	R	M	0.95	2.83	0.413	5	0	0	2	1443.71	591	605	TRUE
WG2	080611_23	Isoform 1 of Heterogeneous nuclear ribonucleoprotein M	IPI00132443,IPI00480357,IPI00918137,IPI00919164	ipi.MOUSE.v3.59.fasta	72071	1	18	18	27	0.0112	0.27	MGPAMGPALGAGIER	R	M	0.95	3.05	0.415	3	0	0	2	1443.71	591	605	TRUE
WG6	080611_31	Isoform 1 of Heterogeneous nuclear ribonucleoprotein M	IPI00132443,IPI00480357,IPI00918137,IPI00919164	ipi.MOUSE.v3.59.fasta	72071	0.998	2	2	2	0.00147	0.0316	MGPAMGPALGAGIER	R	M	0.95	3.3	0.387	1	0	0	2	1459.7	591	605	TRUE
IGD2	080611_22	Isoform 1 of Heterogeneous nuclear ribonucleoprotein M	IPI00132443,IPI00480357,IPI00918137,IPI00919164	ipi.MOUSE.v3.59.fasta	72071	1	15	16	28	0.0106	0.247	MGPGIDR	R	I	0.95	1.89	0.239	1	0	0	2	745.366	403	409	TRUE
WG2	080611_23	Isoform 1 of Heterogeneous nuclear ribonucleoprotein M	IPI00132443,IPI00480357,IPI00918137,IPI00919164	ipi.MOUSE.v3.59.fasta	72071	1	18	18	27	0.0112	0.27	MGPGIDR	R	I	0.95	2.23	0.206	1	0	0	2	745.366	403	409	TRUE
IGD2	080611_22	Isoform 1 of Heterogeneous nuclear ribonucleoprotein M	IPI00132443,IPI00480357,IPI00918137,IPI00919164	ipi.MOUSE.v3.59.fasta	72071	1	15	16	28	0.0106	0.247	MGPLGLDHMASSIER	R	M	0.95	2.08	0.414	0	1	0	2	1613.78	456	470	TRUE
IGD2	080611_22	Isoform 1 of Heterogeneous nuclear ribonucleoprotein M	IPI00132443,IPI00480357,IPI00918137,IPI00919164	ipi.MOUSE.v3.59.fasta	72071	1	15	16	28	0.0106	0.247	MVPTGMGASLER	R	M	0.95	2.12	0.427	1	0	0	2	1248.61	531	542	TRUE
WG2	080611_23	Isoform 1 of Heterogeneous nuclear ribonucleoprotein M	IPI00132443,IPI00480357,IPI00918137,IPI00919164	ipi.MOUSE.v3.59.fasta	72071	1	18	18	27	0.0112	0.27	MVPTGMGASLER	R	M	0.95	1.84	0.414	1	0	0	2	1248.61	531	542	TRUE
IGD2	080611_22	Isoform 1 of Heterogeneous nuclear ribonucleoprotein M	IPI00132443,IPI00480357,IPI00918137,IPI00919164	ipi.MOUSE.v3.59.fasta	72071	1	15	16	28	0.0106	0.247	QGGGGAGGSVPGIER	K	M	0.95	3.58	0.547	2	0	0	2	1298.64	388	402	TRUE
WG2	080611_23	Isoform 1 of Heterogeneous nuclear ribonucleoprotein M	IPI00132443,IPI00480357,IPI00918137,IPI00919164	ipi.MOUSE.v3.59.fasta	72071	1	18	18	27	0.0112	0.27	QGGGGAGGSVPGIER	K	M	0.95	3.06	0.509	2	0	0	2	1298.64	388	402	TRUE
WG2	080611_23	Isoform 1 of Heterogeneous nuclear ribonucleoprotein M	IPI00132443,IPI00480357,IPI00918137,IPI00919164	ipi.MOUSE.v3.59.fasta	72071	1	18	18	27	0.0112	0.27	VGQTIER	R	M	0.95	2.21	0.263	1	0	0	2	802.442	503	509	TRUE
WG3	080611_25	Isoform 1 of Heterogeneous nuclear ribonucleoproteins A2/B1	IPI00828488	ipi.MOUSE.v3.59.fasta	37403.3	1	6	6	7	0.00546	0.218	DYFEEYGKIDTIEIITDR	R	Q	0.95	3.65	0.302	0	1	0	2	2220.07	130	147	TRUE
IGD3	080611_24	Isoform 1 of Heterogeneous nuclear ribonucleoproteins A2/B1	IPI00828488	ipi.MOUSE.v3.59.fasta	37403.3	1	7	7	7	0.00806	0.238	GFGFVTFSSMAEVDAAMAAR	R	P	0.95	5.72	0.71	1	0	0	1	2064.95	63	82	TRUE
IGD3	080611_24	Isoform 1 of Heterogeneous nuclear ribonucleoproteins A2/B1	IPI00828488	ipi.MOUSE.v3.59.fasta	37403.3	1	7	7	7	0.00806	0.238	GFGFVTFSSMAEVDAAMAARPH	R	S	0.95	2.95	0.359	0	1	0	1	2299.06	63	84	TRUE
IGD3	080611_24	Isoform 1 of Heterogeneous nuclear ribonucleoproteins A2/B1	IPI00828488	ipi.MOUSE.v3.59.fasta	37403.3	1	7	7	7	0.00806	0.238	GGGGNFGPGPGSNFR	R	G	0.95	2.83	0.268	1	0	0	2	1377.63	214	228	TRUE
WG3	080611_25	Isoform 1 of Heterogeneous nuclear ribonucleoproteins A2/B1	IPI00828488	ipi.MOUSE.v3.59.fasta	37403.3	1	6	6	7	0.00546	0.218	GGGGNFGPGPGSNFR	R	G	0.95	2.5	0.313	1	0	0	2	1377.63	214	228	TRUE
IGD3	080611_24	Isoform 1 of Heterogeneous nuclear ribonucleoproteins A2/B1	IPI00828488	ipi.MOUSE.v3.59.fasta	37403.3	1	7	7	7	0.00806	0.238	GGNFGFGDSR	R	G	0.95	2.59	0.325	1	0	0	2	1013.44	204	213	TRUE
WG3	080611_25	Isoform 1 of Heterogeneous nuclear ribonucleoproteins A2/B1	IPI00828488	ipi.MOUSE.v3.59.fasta	37403.3	1	6	6	7	0.00546	0.218	GGNFGFGDSR	R	G	0.95	2.81	0.302	2	0	0	2	1013.44	204	213	TRUE
IGD3	080611_24	Isoform 1 of Heterogeneous nuclear ribonucleoproteins A2/B1	IPI00828488	ipi.MOUSE.v3.59.fasta	37403.3	1	7	7	7	0.00806	0.238	LFIGGLSFETTEESLR	K	N	0.95	4.47	0.489	1	0	0	2	1798.92	23	38	TRUE
WG3	080611_25	Isoform 1 of Heterogeneous nuclear ribonucleoproteins A2/B1	IPI00828488	ipi.MOUSE.v3.59.fasta	37403.3	1	6	6	7	0.00546	0.218	LFIGGLSFETTEESLR	K	N	0.95	3.9	0.516	1	0	0	2	1798.92	23	38	TRUE
WG3	080611_25	Isoform 1 of Heterogeneous nuclear ribonucleoproteins A2/B1	IPI00828488	ipi.MOUSE.v3.59.fasta	37403.3	1	6	6	7	0.00546	0.218	NYYEQWGK	R	L	0.95	2.23	0.26	1	0	0	2	1087.48	39	46	TRUE
WG3	080611_25	Isoform 1 of Heterogeneous nuclear ribonucleoproteins A2/B1	IPI00828488	ipi.MOUSE.v3.59.fasta	37403.3	1	6	6	7	0.00546	0.218	QEMQEVQSSR	R	S	0.95	2.64	0.413	1	0	0	2	1221.55	191	200	TRUE
IGD3	080611_24	Isoform 1 of Heterogeneous nuclear ribonucleoproteins A2/B1	IPI00828488	ipi.MOUSE.v3.59.fasta	37403.3	1	7	7	7	0.00806	0.238	TLETVPLER	K	K	0.95	1.98	0.247	1	0	0	2	1057.59	4	12	TRUE
IGD3	080611_24	Isoform 1 of Heterogeneous nuclear ribonucleoproteins A2/B1	IPI00828488	ipi.MOUSE.v3.59.fasta	37403.3	1	7	7	7	0.00806	0.238	YHTINGHNAEVR	K	K	0.95	1.93	0.282	0	1	0	2	1410.69	174	185	TRUE
IGD3	080611_24	Isoform 1 of Isocitrate dehydrogenase [NAD] subunit alpha, mitochondrial	IPI00459725	ipi.MOUSE.v3.59.fasta	39639.4	1	3	3	3	0.00346	0.0738	APIQWEER	K	N	0.95	2.69	0.265	1	0	0	2	1028.52	59	66	TRUE
WG3	080611_25	Isoform 1 of Isocitrate dehydrogenase [NAD] subunit alpha, mitochondrial	IPI00459725	ipi.MOUSE.v3.59.fasta	39639.4	1	4	4	5	0.0039	0.0984	APIQWEER	K	N	0.95	2.34	0.321	2	0	0	2	1028.52	59	66	TRUE
WG3	080611_25	Isoform 1 of Isocitrate dehydrogenase [NAD] subunit alpha, mitochondrial	IPI00459725	ipi.MOUSE.v3.59.fasta	39639.4	1	4	4	5	0.0039	0.0984	LITEEASKR	K	I	0.95	2.08	0.223	1	0	0	2	1046.58	170	178	TRUE
IGD3	080611_24	Isoform 1 of Isocitrate dehydrogenase [NAD] subunit alpha, mitochondrial	IPI00459725	ipi.MOUSE.v3.59.fasta	39639.4	1	3	3	3	0.00346	0.0738	NVTAIQGPGGK	R	W	0.95	2.65	0.386	1	0	0	2	1041.57	67	77	TRUE
WG3	080611_25	Isoform 1 of Isocitrate dehydrogenase [NAD] subunit alpha, mitochondrial	IPI00459725	ipi.MOUSE.v3.59.fasta	39639.4	1	4	4	5	0.0039	0.0984	NVTAIQGPGGK	R	W	0.95	2.9	0.496	1	0	0	2	1041.57	67	77	TRUE
IGD3	080611_24	Isoform 1 of Isocitrate dehydrogenase [NAD] subunit alpha, mitochondrial	IPI00459725	ipi.MOUSE.v3.59.fasta	39639.4	1	3	3	3	0.00346	0.0738	SNVTAVHK	R	A	0.95	2.31	0.29	1	0	0	2	855.468	193	200	TRUE
WG3	080611_25	Isoform 1 of Isocitrate dehydrogenase [NAD] subunit alpha, mitochondrial	IPI00459725	ipi.MOUSE.v3.59.fasta	39639.4	1	4	4	5	0.0039	0.0984	SNVTAVHK	R	A	0.95	2.46	0.358	1	0	0	2	855.468	193	200	TRUE
IGD1	080611_20_080612175356	Isoform 1 of Myoferlin	IPI00464223,IPI00848943,IPI00849670,IPI00850630	ipi.MOUSE.v3.59.fasta	234800	1	6	6	6	0.00294	0.0327	ANVTVLDTQIR	K	K	0.95	2.56	0.32	1	0	0	2	1229.68	714	724	TRUE
IGD1	080611_20_080612175356	Isoform 1 of Myoferlin	IPI00464223,IPI00848943,IPI00849670,IPI00850630	ipi.MOUSE.v3.59.fasta	234800	1	6	6	6	0.00294	0.0327	DLTQTASSTAR	K	A	0.95	3.71	0.498	1	0	0	2	1150.57	1031	1041	TRUE
IGD1	080611_20_080612175356	Isoform 1 of Myoferlin	IPI00464223,IPI00848943,IPI00849670,IPI00850630	ipi.MOUSE.v3.59.fasta	234800	1	6	6	6	0.00294	0.0327	GPSGTVSEAQLAR	K	R	0.95	3.58	0.448	1	0	0	2	1272.65	169	181	TRUE
IGD1	080611_20_080612175356	Isoform 1 of Myoferlin	IPI00464223,IPI00848943,IPI00849670,IPI00850630	ipi.MOUSE.v3.59.fasta	234800	1	6	6	6	0.00294	0.0327	LNSETDITPK	K	L	0.95	2.45	0.278	1	0	0	2	1117.57	1239	1248	TRUE
IGD1	080611_20_080612175356	Isoform 1 of Myoferlin	IPI00464223,IPI00848943,IPI00849670,IPI00850630	ipi.MOUSE.v3.59.fasta	234800	1	6	6	6	0.00294	0.0327	VGETTIDLENR	K	F	0.95	2.59	0.3	1	0	0	2	1246.63	1635	1645	TRUE
IGD1	080611_20_080612175356	Isoform 1 of Myoferlin	IPI00464223,IPI00848943,IPI00849670,IPI00850630	ipi.MOUSE.v3.59.fasta	234800	1	6	6	6	0.00294	0.0327	VIVESATNIPK	R	T	0.95	3.13	0.411	1	0	0	2	1170.67	4	14	TRUE
IGD3	080611_24	Isoform 1 of Poly(rC)-binding protein 2	IPI00127707,IPI00221796,IPI00221799	ipi.MOUSE.v3.59.fasta	38222.5	1	3	3	3	0.00346	0.11	IANPVEGSTDR	K	Q	0.95	2.76	0.46	1	0	0	2	1158.58	320	330	TRUE
WG3	080611_25	Isoform 1 of Poly(rC)-binding protein 2	IPI00127707,IPI00221796,IPI00221799	ipi.MOUSE.v3.59.fasta	38222.5	1	2	2	3	0.00234	0.0608	IANPVEGSTDR	K	Q	0.95	2.8	0.446	2	0	0	2	1158.58	320	330	TRUE
WG3	080611_25	Isoform 1 of Poly(rC)-binding protein 2	IPI00127707,IPI00221796,IPI00221799	ipi.MOUSE.v3.59.fasta	38222.5	1	2	2	3	0.00234	0.0608	INISEGNCPER	R	I	0.95	2.89	0.536	1	0	0	2	1288.6	47	57	TRUE	IPI00128904
IGD3	080611_24	Isoform 1 of Poly(rC)-binding protein 2	IPI00127707,IPI00221796,IPI00221799	ipi.MOUSE.v3.59.fasta	38222.5	1	3	3	3	0.00346	0.11	QMSGAQIK	R	I	0.95	2.25	0.188	1	0	0	2	862.445	312	319	TRUE	IPI00128904
IGD3	080611_24	Isoform 1 of Poly(rC)-binding protein 2	IPI00127707,IPI00221796,IPI00221799	ipi.MOUSE.v3.59.fasta	38222.5	1	3	3	3	0.00346	0.11	QVTITGSAASISLAQYLINVR	R	L	0.95	3.8	0.471	0	1	0	2	2205.22	331	351	TRUE
IGD2	080611_22	Isoform 1 of Probable ATP-dependent RNA helicase DDX17	IPI00396797,IPI00653307	ipi.MOUSE.v3.59.fasta	72586.3	1	4	4	4	0.00151	0.126	APILIATDVASR	K	G	0.95	3.55	0.613	2	0	0	2	1226.71	390	401	FALSE	IPI00420363
WG2	080611_23	Isoform 1 of Probable ATP-dependent RNA helicase DDX17	IPI00396797,IPI00653307	ipi.MOUSE.v3.59.fasta	72586.3	1	2	2	2	0.000826	0.118	APILIATDVASR	K	G	0.95	3.3	0.572	1	0	0	2	1226.71	390	401	FALSE	IPI00420363
IGD2	080611_22	Isoform 1 of Probable ATP-dependent RNA helicase DDX17	IPI00396797,IPI00653307	ipi.MOUSE.v3.59.fasta	72586.3	1	4	4	4	0.00151	0.126	DMVGIAQTGSGK	R	T	0.95	3.2	0.447	1	0	0	2	1163.57	131	142	TRUE
WG2	080611_23	Isoform 1 of Probable ATP-dependent RNA helicase DDX17	IPI00396797,IPI00653307	ipi.MOUSE.v3.59.fasta	72586.3	1	2	2	2	0.000826	0.118	GDGPICLVLAPTR	R	E	0.95	3.44	0.469	1	0	0	2	1368.73	163	175	FALSE	IPI00420363
WG2	080611_23	Isoform 1 of Probable ATP-dependent RNA helicase DDX17	IPI00396797,IPI00653307	ipi.MOUSE.v3.59.fasta	72586.3	1	2	2	2	0.000826	0.118	GLDVEDVK	R	F	0.95	2.32	0.344	1	0	0	2	874.452	402	409	FALSE	IPI00420363
IGD2	080611_22	Isoform 1 of Probable ATP-dependent RNA helicase DDX17	IPI00396797,IPI00653307	ipi.MOUSE.v3.59.fasta	72586.3	1	4	4	4	0.00151	0.126	GTAYTFFTPGNLK	K	Q	0.95	3.13	0.499	1	0	0	2	1416.72	437	449	TRUE
IGD2	080611_22	Isoform 1 of Probable ATP-dependent RNA helicase DDX17	IPI00396797,IPI00653307	ipi.MOUSE.v3.59.fasta	72586.3	1	4	4	4	0.00151	0.126	LIDFLESGK	R	T	0.95	1.99	0.296	1	0	0	2	1021.56	226	234	TRUE
WG2	080611_23	Isoform 1 of Probable ATP-dependent RNA helicase DDX17	IPI00396797,IPI00653307	ipi.MOUSE.v3.59.fasta	72586.3	1	2	2	2	0.000826	0.118	LIDFLESGK	R	T	0.95	2.01	0.256	1	0	0	2	1021.56	226	234	TRUE
IGD2	080611_22	Isoform 1 of Probable ATP-dependent RNA helicase DDX17	IPI00396797,IPI00653307	ipi.MOUSE.v3.59.fasta	72586.3	1	4	4	4	0.00151	0.126	MLDMGFEPQIR	R	K	0.95	3.29	0.481	2	0	0	2	1336.64	251	261	FALSE	IPI00420363
IGD2	080611_22	Isoform 1 of Probable ATP-dependent RNA helicase DDX17	IPI00396797,IPI00653307	ipi.MOUSE.v3.59.fasta	72586.3	1	4	4	4	0.00151	0.126	QTLMWSATWPK	R	E	0.95	2.33	0.238	1	0	0	2	1348.67	272	282	FALSE	IPI00420363
WG2	080611_23	Isoform 1 of Probable ATP-dependent RNA helicase DDX17	IPI00396797,IPI00653307	ipi.MOUSE.v3.59.fasta	72586.3	1	2	2	2	0.000826	0.118	QTLMWSATWPK	R	E	0.95	2.79	0.388	1	0	0	2	1348.67	272	282	FALSE	IPI00420363
IGD2	080611_22	Isoform 1 of Probable ATP-dependent RNA helicase DDX17	IPI00396797,IPI00653307	ipi.MOUSE.v3.59.fasta	72586.3	1	4	4	4	0.00151	0.126	SSQSSSQQFSGIGR	R	S	0.95	4.33	0.486	1	0	0	2	1455.68	594	607	TRUE
WG2	080611_23	Isoform 1 of Probable ATP-dependent RNA helicase DDX17	IPI00396797,IPI00653307	ipi.MOUSE.v3.59.fasta	72586.3	1	2	2	2	0.000826	0.118	SSQSSSQQFSGIGR	R	S	0.95	3.93	0.533	1	0	0	2	1455.68	594	607	TRUE
WG2	080611_23	Isoform 1 of Probable ATP-dependent RNA helicase DDX17	IPI00396797,IPI00653307	ipi.MOUSE.v3.59.fasta	72586.3	1	2	2	2	0.000826	0.118	STCIYGGAPK	K	G	0.95	2.54	0.548	1	0	0	2	1053.5	196	205	FALSE	IPI00420363
IGD1	080611_20_080612175356	Isoform 1 of Proteasome-associated protein ECM29 homolog	IPI00321646,IPI00553357,IPI00828748,IPI00874955	ipi.MOUSE.v3.59.fasta	203631	0.998	2	2	2	0.000979	0.013	ALMSSSQATASSSNK	R	S	0.95	4.6	0.612	1	0	0	2	1469.69	626	640	TRUE
IGD1	080611_20_080612175356	Isoform 1 of Proteasome-associated protein ECM29 homolog	IPI00321646,IPI00553357,IPI00828748,IPI00874955	ipi.MOUSE.v3.59.fasta	203631	0.998	2	2	2	0.000979	0.013	NSLESMGVR	K	T	0.95	2.79	0.295	1	0	0	2	992.483	1659	1667	TRUE
WG3	080611_25	Isoform 1 of Putative RNA-binding protein Luc7-like 2	IPI00380309,IPI00410886,IPI00410887	ipi.MOUSE.v3.59.fasta	46583.6	1	3	3	4	0.00312	0.0893	ADYEIASK	R	E	0.95	2.36	0.313	1	0	0	2	896.436	69	76	TRUE
WG3	080611_25	Isoform 1 of Putative RNA-binding protein Luc7-like 2	IPI00380309,IPI00410886,IPI00410887	ipi.MOUSE.v3.59.fasta	46583.6	1	3	3	4	0.00312	0.0893	NSMPASSFQQQK	R	L	0.95	2.62	0.485	2	0	0	2	1352.63	175	186	TRUE
WG3	080611_25	Isoform 1 of Putative RNA-binding protein Luc7-like 2	IPI00380309,IPI00410886,IPI00410887	ipi.MOUSE.v3.59.fasta	46583.6	1	3	3	4	0.00312	0.0893	VEQLGAEGNVEESQK	K	V	0.95	4.73	0.486	1	0	0	2	1616.78	140	154	TRUE
IGD2	080611_22	Isoform 1 of RNA-binding protein 39	IPI00127763,IPI00223371,IPI00223372,IPI00857422,IPI00918886	ipi.MOUSE.v3.59.fasta	59408.5	1	3	3	3	0.00113	0.0679	DLEEFFSTVGK	R	V	0.95	1.95	0.329	1	0	0	2	1271.62	168	178	TRUE
WG2	080611_23	Isoform 1 of RNA-binding protein 39	IPI00127763,IPI00223371,IPI00223372,IPI00857422,IPI00918886	ipi.MOUSE.v3.59.fasta	59408.5	1	4	4	4	0.00165	0.1	DLEEFFSTVGK	R	V	0.95	1.91	0.281	1	0	0	2	1271.62	168	178	TRUE
WG2	080611_23	Isoform 1 of RNA-binding protein 39	IPI00127763,IPI00223371,IPI00223372,IPI00857422,IPI00918886	ipi.MOUSE.v3.59.fasta	59408.5	1	4	4	4	0.00165	0.1	TDASSASSFLDSDELER	R	T	0.95	4.06	0.53	1	0	0	2	1829.8	330	346	TRUE
IGD2	080611_22	Isoform 1 of RNA-binding protein 39	IPI00127763,IPI00223371,IPI00223372,IPI00857422,IPI00918886	ipi.MOUSE.v3.59.fasta	59408.5	1	3	3	3	0.00113	0.0679	TGIDLGTTGR	R	L	0.95	2.47	0.214	1	0	0	2	990.522	347	356	TRUE
WG2	080611_23	Isoform 1 of RNA-binding protein 39	IPI00127763,IPI00223371,IPI00223372,IPI00857422,IPI00918886	ipi.MOUSE.v3.59.fasta	59408.5	1	4	4	4	0.00165	0.1	TGIDLGTTGR	R	L	0.95	2.35	0.255	1	0	0	2	990.522	347	356	TRUE
IGD2	080611_22	Isoform 1 of RNA-binding protein 39	IPI00127763,IPI00223371,IPI00223372,IPI00857422,IPI00918886	ipi.MOUSE.v3.59.fasta	59408.5	1	3	3	3	0.00113	0.0679	VLGVPIIVQASQAEK	R	N	0.95	2.69	0.477	1	0	0	2	1551.91	218	232	TRUE
WG2	080611_23	Isoform 1 of RNA-binding protein 39	IPI00127763,IPI00223371,IPI00223372,IPI00857422,IPI00918886	ipi.MOUSE.v3.59.fasta	59408.5	1	4	4	4	0.00165	0.1	VLGVPIIVQASQAEK	R	N	0.95	3.56	0.593	1	0	0	2	1551.91	218	232	TRUE
IGD2	080611_22	Isoform 1 of Sec1 family domain-containing protein 1	IPI00224219,IPI00457668	ipi.MOUSE.v3.59.fasta	67409.2	0.998	2	2	2	0.000755	0.0438	LTSAVSSLPELLEK	K	K	0.95	2.34	0.335	1	0	0	2	1486.84	379	392	TRUE
IGD2	080611_22	Isoform 1 of Sec1 family domain-containing protein 1	IPI00224219,IPI00457668	ipi.MOUSE.v3.59.fasta	67409.2	0.998	2	2	2	0.000755	0.0438	VMNTGSQFVMEGVK	R	N	0.95	3.36	0.454	1	0	0	2	1526.73	520	533	TRUE
IGD2	080611_22	Isoform 1 of Septin-9	IPI00457611,IPI00515330,IPI00648786	ipi.MOUSE.v3.59.fasta	63773.8	1	6	6	7	0.00264	0.113	ADTLTLEER	K	V	0.95	2.63	0.184	1	0	0	2	1047.53	426	434	TRUE
WG2	080611_23	Isoform 1 of Septin-9	IPI00457611,IPI00515330,IPI00648786	ipi.MOUSE.v3.59.fasta	63773.8	1	5	5	6	0.00248	0.108	ADTLTLEER	K	V	0.95	2.36	0.222	1	0	0	2	1047.53	426	434	TRUE
IGD3	080611_24	Isoform 1 of Septin-9	IPI00457611,IPI00467599,IPI00515330,IPI00648670,IPI00648786	ipi.MOUSE.v3.59.fasta	63773.8	1	3	3	3	0.00346	0.048	FINDQYEK	K	Y	0.95	2.16	0.198	1	0	0	2	1056.5	362	369	TRUE
IGD2	080611_22	Isoform 1 of Septin-9	IPI00457611,IPI00515330,IPI00648786	ipi.MOUSE.v3.59.fasta	63773.8	1	6	6	7	0.00264	0.113	IPEGSAVPATDAAPK	K	R	0.95	3.77	0.546	1	0	0	2	1423.74	155	169	TRUE
WG2	080611_23	Isoform 1 of Septin-9	IPI00457611,IPI00515330,IPI00648786	ipi.MOUSE.v3.59.fasta	63773.8	1	5	5	6	0.00248	0.108	IPEGSAVPATDAAPK	K	R	0.95	3.47	0.513	1	0	0	2	1423.74	155	169	TRUE
IGD2	080611_22	Isoform 1 of Septin-9	IPI00457611,IPI00515330,IPI00648786	ipi.MOUSE.v3.59.fasta	63773.8	1	6	6	7	0.00264	0.113	LVDSLSQR	R	S	0.95	2.51	0.301	1	0	0	2	917.505	59	66	TRUE
IGD2	080611_22	Isoform 1 of Septin-9	IPI00457611,IPI00515330,IPI00648786	ipi.MOUSE.v3.59.fasta	63773.8	1	6	6	7	0.00264	0.113	QVESTASAAGPSR	K	F	0.95	3.75	0.47	1	0	0	2	1260.62	100	112	TRUE
WG2	080611_23	Isoform 1 of Septin-9	IPI00457611,IPI00515330,IPI00648786	ipi.MOUSE.v3.59.fasta	63773.8	1	5	5	6	0.00248	0.108	QVESTASAAGPSR	K	F	0.95	2.85	0.427	1	0	0	2	1260.62	100	112	TRUE
IGD2	080611_22	Isoform 1 of Septin-9	IPI00457611,IPI00515330,IPI00648786	ipi.MOUSE.v3.59.fasta	63773.8	1	6	6	7	0.00264	0.113	RTEISIDISSK	R	Q	0.95	2.92	0.443	1	0	0	2	1248.68	89	99	TRUE
WG2	080611_23	Isoform 1 of Septin-9	IPI00457611,IPI00515330,IPI00648786	ipi.MOUSE.v3.59.fasta	63773.8	1	5	5	6	0.00248	0.108	SFEVEEIEPPNSTPPR	R	R	0.95	2.78	0.444	1	0	0	2	1827.88	12	27	TRUE
IGD2	080611_22	Isoform 1 of Septin-9	IPI00457611,IPI00515330,IPI00648786	ipi.MOUSE.v3.59.fasta	63773.8	1	6	6	7	0.00264	0.113	VVNIVPVIAK	K	A	0.95	2.02	0.431	2	0	0	2	1051.69	416	425	TRUE
IGD3	080611_24	Isoform 1 of Septin-9	IPI00457611,IPI00467599,IPI00515330,IPI00648670,IPI00648786	ipi.MOUSE.v3.59.fasta	63773.8	1	3	3	3	0.00346	0.048	VVNIVPVIAK	K	A	0.95	1.73	0.427	1	0	0	2	1051.69	416	425	TRUE
WG2	080611_23	Isoform 1 of Septin-9	IPI00457611,IPI00515330,IPI00648786	ipi.MOUSE.v3.59.fasta	63773.8	1	5	5	6	0.00248	0.108	VVNIVPVIAK	K	A	0.95	2.01	0.468	2	0	0	2	1051.69	416	425	TRUE
IGD3	080611_24	Isoform 1 of Septin-9	IPI00457611,IPI00467599,IPI00515330,IPI00648670,IPI00648786	ipi.MOUSE.v3.59.fasta	63773.8	1	3	3	3	0.00346	0.048	YLQEEVNINR	K	K	0.95	3.14	0.315	1	0	0	2	1277.65	370	379	TRUE
WG3	080611_25	Isoform 1 of Small glutamine-rich tetratricopeptide repeat-containing protein alpha	IPI00116331,IPI00399631	ipi.MOUSE.v3.59.fasta	34194.9	1	3	3	3	0.00234	0.124	AIGIDPGYSK	R	A	0.95	2.61	0.418	1	0	0	2	1020.54	151	160	TRUE
WG3	080611_25	Isoform 1 of Small glutamine-rich tetratricopeptide repeat-containing protein alpha	IPI00116331,IPI00399631	ipi.MOUSE.v3.59.fasta	34194.9	1	3	3	3	0.00234	0.124	ALELDPDNDTYK	K	S	0.946	1.95	0.247	1	0	0	2	1393.65	185	196	TRUE
WG3	080611_25	Isoform 1 of Small glutamine-rich tetratricopeptide repeat-containing protein alpha	IPI00116331,IPI00399631	ipi.MOUSE.v3.59.fasta	34194.9	1	3	3	3	0.00234	0.124	APDRTPPSEEDSAEAER	R	L	0.95	4.16	0.544	0	1	0	2	1856.83	77	93	TRUE
WG3	080611_25	Isoform 1 of SUMO-activating enzyme subunit 1	IPI00129105,IPI00816839	ipi.MOUSE.v3.59.fasta	38620.4	1	5	6	8	0.00624	0.103	AKLDSSETTMVK	R	K	0.95	2.9	0.408	1	0	0	2	1309.67	201	212	TRUE
IGD3	080611_24	Isoform 1 of SUMO-activating enzyme subunit 1	IPI00129105,IPI00816839	ipi.MOUSE.v3.59.fasta	38620.4	1	3	3	3	0.00346	0.0943	AQNLNPMVDVK	R	V	0.95	3.17	0.281	1	0	0	2	1244.63	103	113	TRUE
WG3	080611_25	Isoform 1 of SUMO-activating enzyme subunit 1	IPI00129105,IPI00816839	ipi.MOUSE.v3.59.fasta	38620.4	1	5	6	8	0.00624	0.103	AQNLNPMVDVK	R	V	0.95	3.29	0.52	2	0	0	2	1228.64	103	113	TRUE
IGD3	080611_24	Isoform 1 of SUMO-activating enzyme subunit 1	IPI00129105,IPI00816839	ipi.MOUSE.v3.59.fasta	38620.4	1	3	3	3	0.00346	0.0943	LDSSETTMVK	K	K	0.95	2.33	0.28	1	0	0	2	1110.53	203	212	TRUE
WG3	080611_25	Isoform 1 of SUMO-activating enzyme subunit 1	IPI00129105,IPI00816839	ipi.MOUSE.v3.59.fasta	38620.4	1	5	6	8	0.00624	0.103	LDSSETTMVK	K	K	0.95	2.68	0.43	2	0	0	2	1126.53	203	212	TRUE
IGD3	080611_24	Isoform 1 of SUMO-activating enzyme subunit 1	IPI00129105,IPI00816839	ipi.MOUSE.v3.59.fasta	38620.4	1	3	3	3	0.00346	0.0943	VSQGVEDGPEAK	K	R	0.95	2.73	0.365	1	0	0	2	1215.59	188	199	TRUE
WG3	080611_25	Isoform 1 of SUMO-activating enzyme subunit 1	IPI00129105,IPI00816839	ipi.MOUSE.v3.59.fasta	38620.4	1	5	6	8	0.00624	0.103	VSQGVEDGPEAK	K	R	0.95	3.19	0.347	1	0	0	2	1215.59	188	199	TRUE
WG3	080611_25	Isoform 1 of SUMO-activating enzyme subunit 1	IPI00129105,IPI00816839	ipi.MOUSE.v3.59.fasta	38620.4	1	5	6	8	0.00624	0.103	VSQGVEDGPEAKR	K	A	0.95	2.43	0.337	1	1	0	2	1371.69	188	200	TRUE
WG2	080611_23	Isoform 1 of Syntaxin-binding protein 1	IPI00415402,IPI00415403,IPI00756061	ipi.MOUSE.v3.59.fasta	68738.9	0.998	2	2	2	0.000826	0.0522	ISEQTYQLSR	R	W	0.95	2.26	0.35	1	0	0	2	1224.62	468	477	TRUE
WG2	080611_23	Isoform 1 of Syntaxin-binding protein 1	IPI00415402,IPI00415403,IPI00756061	ipi.MOUSE.v3.59.fasta	68738.9	0.998	2	2	2	0.000826	0.0522	SQLLILDR	R	G	0.948	2.84	0.119	1	0	0	2	957.573	228	235	FALSE	IPI00624098,IPI00652134
WG2	080611_23	Isoform 1 of Syntaxin-binding protein 1	IPI00415402,IPI00415403,IPI00756061	ipi.MOUSE.v3.59.fasta	68738.9	0.998	2	2	2	0.000826	0.0522	SSASFSTTAVSAR	R	Y	0.95	2.7	0.222	1	0	0	2	1271.62	506	518	TRUE
WG2	080611_23	Isoform 1 of Syntaxin-binding protein 3	IPI00624098,IPI00652134	ipi.MOUSE.v3.59.fasta	61681.1	1	3	3	3	0.00124	0.0473	ALYFISPTPK	K	S	0.95	3.36	0.429	1	0	0	2	1136.64	77	86	TRUE
WG2	080611_23	Isoform 1 of Syntaxin-binding protein 3	IPI00624098,IPI00652134	ipi.MOUSE.v3.59.fasta	61681.1	1	3	3	3	0.00124	0.0473	SAEETFQLSR	R	W	0.95	3.12	0.182	1	0	0	2	1167.56	437	446	TRUE
WG2	080611_23	Isoform 1 of Syntaxin-binding protein 3	IPI00624098,IPI00652134	ipi.MOUSE.v3.59.fasta	61681.1	1	3	3	3	0.00124	0.0473	SQLLIIDR	Q	G	0.948	2.84	0.119	1	0	0	1	957.573	233	240	TRUE	IPI00756061,IPI00415403,IPI00415402
WG1	080611_21	Isoform 1 of Tenascin	IPI00403938,IPI00420656	ipi.MOUSE.v3.59.fasta	221877	1	4	4	4	0.00451	0.0175	APTAQVESFR	R	I	0.95	2.02	0.393	1	0	0	2	1105.56	1550	1559	TRUE
IGD1	080611_20_080612175356	Isoform 1 of Tenascin	IPI00403938,IPI00420656	ipi.MOUSE.v3.59.fasta	221877	1	8	8	8	0.00392	0.0379	FSVGDAK	R	S	0.95	1.95	0.33	1	0	0	2	723.367	1908	1914	TRUE
IGD1	080611_20_080612175356	Isoform 1 of Tenascin	IPI00403938,IPI00420656	ipi.MOUSE.v3.59.fasta	221877	1	8	8	8	0.00392	0.0379	FTTDLDSPR	K	E	0.95	2.67	0.34	1	0	0	2	1051.51	1701	1709	TRUE
WG1	080611_21	Isoform 1 of Tenascin	IPI00403938,IPI00420656	ipi.MOUSE.v3.59.fasta	221877	1	4	4	4	0.00451	0.0175	FTTDLDSPR	K	E	0.95	2.53	0.434	1	0	0	2	1051.51	1701	1709	TRUE
IGD1	080611_20_080612175356	Isoform 1 of Tenascin	IPI00403938,IPI00420656	ipi.MOUSE.v3.59.fasta	221877	1	8	8	8	0.00392	0.0379	ITAQGQYELR	K	V	0.95	2.71	0.285	1	0	0	2	1178.62	1882	1891	TRUE
WG1	080611_21	Isoform 1 of Tenascin	IPI00403938,IPI00420656	ipi.MOUSE.v3.59.fasta	221877	1	4	4	4	0.00451	0.0175	ITAQGQYELR	K	V	0.95	2.34	0.324	1	0	0	2	1178.62	1882	1891	TRUE
IGD1	080611_20_080612175356	Isoform 1 of Tenascin	IPI00403938,IPI00420656	ipi.MOUSE.v3.59.fasta	221877	1	8	8	8	0.00392	0.0379	NMNKEDEGEITK	R	S	0.95	2.4	0.243	0	1	0	2	1407.64	748	759	TRUE
IGD1	080611_20_080612175356	Isoform 1 of Tenascin	IPI00403938,IPI00420656	ipi.MOUSE.v3.59.fasta	221877	1	8	8	8	0.00392	0.0379	SQPVSAIATTAMGSPK	R	E	0.95	3.6	0.615	1	0	0	2	1561.79	1517	1532	TRUE
IGD1	080611_20_080612175356	Isoform 1 of Tenascin	IPI00403938,IPI00420656	ipi.MOUSE.v3.59.fasta	221877	1	8	8	8	0.00392	0.0379	TPMLSTDVSTAR	R	E	0.95	2.35	0.362	1	0	0	2	1278.64	1335	1346	TRUE
IGD1	080611_20_080612175356	Isoform 1 of Tenascin	IPI00403938,IPI00420656	ipi.MOUSE.v3.59.fasta	221877	1	8	8	8	0.00392	0.0379	VSIYGVAR	R	G	0.95	2.62	0.399	1	0	0	2	864.494	1142	1149	TRUE
WG1	080611_21	Isoform 1 of Tenascin	IPI00403938,IPI00420656	ipi.MOUSE.v3.59.fasta	221877	1	4	4	4	0.00451	0.0175	VSIYGVAR	R	G	0.95	2.57	0.346	1	0	0	2	864.494	1142	1149	TRUE
IGD1	080611_20_080612175356	Isoform 1 of Tenascin	IPI00403938,IPI00420656	ipi.MOUSE.v3.59.fasta	221877	1	8	8	8	0.00392	0.0379	YYITLR	R	G	0.95	1.75	0.279	1	0	0	2	828.461	1231	1236	TRUE
IGD2	080611_22	Isoform 1 of Tyrosine-protein phosphatase non-receptor type 11	IPI00116554,IPI00316479	ipi.MOUSE.v3.59.fasta	68034.5	1	3	3	3	0.00113	0.0519	INAAEIESR	R	V	0.95	2.65	0.318	1	0	0	2	1002.52	221	229	TRUE
WG2	080611_23	Isoform 1 of Tyrosine-protein phosphatase non-receptor type 11	IPI00116554,IPI00316479	ipi.MOUSE.v3.59.fasta	68460.1	0.998	2	2	2	0.000826	0.0335	INAAEIESR	R	V	0.95	2.82	0.27	1	0	0	2	1002.52	221	229	TRUE
IGD2	080611_22	Isoform 1 of Tyrosine-protein phosphatase non-receptor type 11	IPI00116554,IPI00316479	ipi.MOUSE.v3.59.fasta	68034.5	1	3	3	3	0.00113	0.0519	SGMVQTEAQYR	R	F	0.95	3.09	0.451	1	0	0	2	1269.59	502	512	TRUE
WG2	080611_23	Isoform 1 of Tyrosine-protein phosphatase non-receptor type 11	IPI00116554,IPI00316479	ipi.MOUSE.v3.59.fasta	68460.1	0.998	2	2	2	0.000826	0.0335	SGMVQTEAQYR	R	F	0.95	3.03	0.352	1	0	0	2	1269.59	506	516	TRUE
IGD2	080611_22	Isoform 1 of Tyrosine-protein phosphatase non-receptor type 11	IPI00116554,IPI00316479	ipi.MOUSE.v3.59.fasta	68034.5	1	3	3	3	0.00113	0.0519	SNPGDFTLSVR	K	R	0.95	2.23	0.285	1	0	0	2	1192.6	36	46	TRUE
IGD2	080611_22	Isoform 1 of U1 small nuclear ribonucleoprotein 70 kDa	IPI00625105	ipi.MOUSE.v3.59.fasta	51993.7	1	3	3	3	0.00113	0.0625	RGGADVNIR	R	H	0.95	2.4	0.162	1	0	0	2	957.523	201	209	TRUE
WG2	080611_23	Isoform 1 of U1 small nuclear ribonucleoprotein 70 kDa	IPI00625105	ipi.MOUSE.v3.59.fasta	51993.7	1	2	2	2	0.000826	0.0402	RGGADVNIR	R	H	0.95	2.21	0.236	1	0	0	2	957.523	201	209	TRUE
IGD2	080611_22	Isoform 1 of U1 small nuclear ribonucleoprotein 70 kDa	IPI00625105	ipi.MOUSE.v3.59.fasta	51993.7	1	3	3	3	0.00113	0.0625	RLGGGLGGTRR	R	G	0.95	2.06	0.256	0	1	0	2	1099.64	191	201	TRUE
IGD2	080611_22	Isoform 1 of U1 small nuclear ribonucleoprotein 70 kDa	IPI00625105	ipi.MOUSE.v3.59.fasta	51993.7	1	3	3	3	0.00113	0.0625	VNYDTTESK	R	L	0.95	2.48	0.448	1	0	0	2	1056.48	110	118	TRUE
WG2	080611_23	Isoform 1 of U1 small nuclear ribonucleoprotein 70 kDa	IPI00625105	ipi.MOUSE.v3.59.fasta	51993.7	1	2	2	2	0.000826	0.0402	VNYDTTESK	R	L	0.95	2.6	0.39	1	0	0	2	1056.48	110	118	TRUE
IGD5	080611_28	Isoform 1 of Ubiquitin-conjugating enzyme E2 variant 1	IPI00113257,IPI00918685,IPI00918921	ipi.MOUSE.v3.59.fasta	28200.2	0.998	2	2	2	0.00394	0.17	VNMSGVSSSNGVVDPR	R	A	0.95	3.55	0.523	1	0	0	2	1604.77	185	200	TRUE
WG5	080611_29	Isoform 1 of Ubiquitin-conjugating enzyme E2 variant 1	IPI00113257,IPI00918685,IPI00918921	ipi.MOUSE.v3.59.fasta	28200.2	1	3	3	5	0.00437	0.238	VNMSGVSSSNGVVDPR	R	A	0.95	4.46	0.567	2	0	0	2	1604.77	185	200	TRUE
WG5	080611_29	Isoform 1 of Ubiquitin-conjugating enzyme E2 variant 1	IPI00113257,IPI00918685,IPI00918921	ipi.MOUSE.v3.59.fasta	28200.2	1	3	3	5	0.00437	0.238	WTGMIIGPPR	R	T	0.95	2.7	0.396	2	0	0	2	1127.6	145	154	TRUE
IGD5	080611_28	Isoform 1 of Ubiquitin-conjugating enzyme E2 variant 1	IPI00113257,IPI00918685,IPI00918921	ipi.MOUSE.v3.59.fasta	28200.2	0.998	2	2	2	0.00394	0.17	YPEAPPSVR	K	F	0.95	2.44	0.346	1	0	0	2	1015.52	172	180	TRUE
WG5	080611_29	Isoform 1 of Ubiquitin-conjugating enzyme E2 variant 1	IPI00113257,IPI00918685,IPI00918921	ipi.MOUSE.v3.59.fasta	28200.2	1	3	3	5	0.00437	0.238	YPEAPPSVR	K	F	0.95	2.4	0.301	1	0	0	2	1015.52	172	180	TRUE
IGD2	080611_22	Isoform 1 of V-type proton ATPase catalytic subunit A	IPI00407692	ipi.MOUSE.v3.59.fasta	68327.4	1	8	9	11	0.00415	0.149	DIKWEFIPSK	R	N	0.95	2.1	0.263	1	0	0	2	1262.68	130	139	TRUE
WG2	080611_23	Isoform 1 of V-type proton ATPase catalytic subunit A	IPI00407692	ipi.MOUSE.v3.59.fasta	68327.4	1	7	7	10	0.00413	0.13	DIKWEFIPSK	R	N	0.95	2.38	0.219	1	0	0	2	1262.68	130	139	TRUE
IGD2	080611_22	Isoform 1 of V-type proton ATPase catalytic subunit A	IPI00407692	ipi.MOUSE.v3.59.fasta	68327.4	1	8	9	11	0.00415	0.149	FKDPVKDGEAK	K	I	0.95	2.68	0.27	1	1	0	2	1233.65	586	596	TRUE
IGD2	080611_22	Isoform 1 of V-type proton ATPase catalytic subunit A	IPI00407692	ipi.MOUSE.v3.59.fasta	68327.4	1	8	9	11	0.00415	0.149	FSMVQVWPVR	K	Q	0.95	3.04	0.342	2	0	0	2	1248.66	203	212	TRUE
WG2	080611_23	Isoform 1 of V-type proton ATPase catalytic subunit A	IPI00407692	ipi.MOUSE.v3.59.fasta	68327.4	1	7	7	10	0.00413	0.13	FSMVQVWPVR	K	Q	0.95	2.84	0.453	2	0	0	2	1248.66	203	212	TRUE
IGD2	080611_22	Isoform 1 of V-type proton ATPase catalytic subunit A	IPI00407692	ipi.MOUSE.v3.59.fasta	68327.4	1	8	9	11	0.00415	0.149	GVNVSALSR	R	D	0.95	2.51	0.174	1	0	0	2	902.505	121	129	TRUE
WG2	080611_23	Isoform 1 of V-type proton ATPase catalytic subunit A	IPI00407692	ipi.MOUSE.v3.59.fasta	68327.4	1	7	7	10	0.00413	0.13	GVNVSALSR	R	D	0.95	2.81	0.15	1	0	0	2	902.505	121	129	TRUE
IGD2	080611_22	Isoform 1 of V-type proton ATPase catalytic subunit A	IPI00407692	ipi.MOUSE.v3.59.fasta	68327.4	1	8	9	11	0.00415	0.149	LAEMPADSGYPAYLGAR	R	L	0.95	4.18	0.582	1	0	0	2	1781.85	365	381	TRUE
WG2	080611_23	Isoform 1 of V-type proton ATPase catalytic subunit A	IPI00407692	ipi.MOUSE.v3.59.fasta	68327.4	1	7	7	10	0.00413	0.13	LAEMPADSGYPAYLGAR	R	L	0.95	3.87	0.564	2	0	0	2	1781.85	365	381	TRUE
WG2	080611_23	Isoform 1 of V-type proton ATPase catalytic subunit A	IPI00407692	ipi.MOUSE.v3.59.fasta	68327.4	1	7	7	10	0.00413	0.13	LASFYER	R	A	0.95	1.98	0.281	1	0	0	2	885.446	382	388	TRUE
IGD2	080611_22	Isoform 1 of V-type proton ATPase catalytic subunit A	IPI00407692	ipi.MOUSE.v3.59.fasta	68327.4	1	8	9	11	0.00415	0.149	LPANHPLLTGQR	K	V	0.95	2.84	0.321	0	1	0	2	1316.74	221	232	TRUE
WG2	080611_23	Isoform 1 of V-type proton ATPase catalytic subunit A	IPI00407692	ipi.MOUSE.v3.59.fasta	68327.4	1	7	7	10	0.00413	0.13	LPANHPLLTGQR	K	V	0.95	2.75	0.43	0	1	0	2	1316.74	221	232	TRUE
IGD2	080611_22	Isoform 1 of V-type proton ATPase catalytic subunit A	IPI00407692	ipi.MOUSE.v3.59.fasta	68327.4	1	8	9	11	0.00415	0.149	QVRPVTEKLPANHPLLTGQR	R	V	0.95	3.11	0.387	0	0	1	2	2254.28	213	232	TRUE
IGD2	080611_22	Isoform 1 of V-type proton ATPase catalytic subunit A	IPI00407692	ipi.MOUSE.v3.59.fasta	68327.4	1	8	9	11	0.00415	0.149	TALVANTSNMPVAAR	R	E	0.95	4.45	0.5	2	0	0	2	1515.79	309	323	TRUE
WG2	080611_23	Isoform 1 of V-type proton ATPase catalytic subunit A	IPI00407692	ipi.MOUSE.v3.59.fasta	68327.4	1	7	7	10	0.00413	0.13	TALVANTSNMPVAAR	R	E	0.95	4.39	0.532	2	0	0	2	1515.79	309	323	TRUE
IGD4	080611_26	Isoform 2 of Adenylate kinase 2, mitochondrial	IPI00269076,IPI00648318	ipi.MOUSE.v3.59.fasta	25606.7	1	4	5	6	0.00466	0.155	AMVASGSELGK	R	K	0.95	2.27	0.351	1	0	0	2	1049.53	52	62	TRUE
IGD4	080611_26	Isoform 2 of Adenylate kinase 2, mitochondrial	IPI00269076,IPI00648318	ipi.MOUSE.v3.59.fasta	25606.7	1	4	5	6	0.00466	0.155	AMVASGSELGKK	R	L	0.95	2.26	0.302	1	1	0	2	1177.62	52	63	TRUE
WG4	080611_27	Isoform 2 of Adenylate kinase 2, mitochondrial	IPI00269076,IPI00648318	ipi.MOUSE.v3.59.fasta	25606.7	1	6	6	7	0.00365	0.246	AMVASGSELGKK	R	L	0.95	2.31	0.294	1	0	0	2	1193.62	52	63	TRUE
IGD4	080611_26	Isoform 2 of Adenylate kinase 2, mitochondrial	IPI00269076,IPI00648318	ipi.MOUSE.v3.59.fasta	25606.7	1	4	5	6	0.00466	0.155	APNVLASEPEIPK	M	G	0.95	3.52	0.435	1	0	0	1	1364.74	2	14	TRUE
WG4	080611_27	Isoform 2 of Adenylate kinase 2, mitochondrial	IPI00269076,IPI00648318	ipi.MOUSE.v3.59.fasta	25606.7	1	6	6	7	0.00365	0.246	APNVLASEPEIPK	M	G	0.95	3.26	0.486	1	0	0	1	1364.74	2	14	TRUE
IGD4	080611_26	Isoform 2 of Adenylate kinase 2, mitochondrial	IPI00269076,IPI00648318	ipi.MOUSE.v3.59.fasta	25606.7	1	4	5	6	0.00466	0.155	AVLLGPPGAGK	R	G	0.95	2.8	0.323	2	0	0	2	979.594	18	28	TRUE
WG4	080611_27	Isoform 2 of Adenylate kinase 2, mitochondrial	IPI00269076,IPI00648318	ipi.MOUSE.v3.59.fasta	25606.7	1	6	6	7	0.00365	0.246	AVLLGPPGAGK	R	G	0.95	2.62	0.317	2	0	0	2	979.594	18	28	TRUE
WG4	080611_27	Isoform 2 of Adenylate kinase 2, mitochondrial	IPI00269076,IPI00648318	ipi.MOUSE.v3.59.fasta	25606.7	1	6	6	7	0.00365	0.246	NGFLLDGFPR	K	T	0.95	2.42	0.311	1	0	0	2	1135.59	94	103	TRUE
WG4	080611_27	Isoform 2 of Adenylate kinase 2, mitochondrial	IPI00269076,IPI00648318	ipi.MOUSE.v3.59.fasta	25606.7	1	6	6	7	0.00365	0.246	PNVLASEPEIPK	A	G	0.95	3.34	0.55	1	0	0	1	1293.7	3	14	TRUE
WG4	080611_27	Isoform 2 of Adenylate kinase 2, mitochondrial	IPI00269076,IPI00648318	ipi.MOUSE.v3.59.fasta	25606.7	1	6	6	7	0.00365	0.246	QAEMLDDLMEK	R	R	0.95	2.31	0.405	1	0	0	2	1322.6	107	117	TRUE
WG3	080611_25	Isoform 2 of Arginine and glutamate-rich protein 1	IPI00230009,IPI00652831,IPI00876551	ipi.MOUSE.v3.59.fasta	24796.5	0.998	2	2	2	0.00156	0.078	QAELAAQK	R	A	0.95	2.21	0.285	1	0	0	2	858.468	161	168	TRUE
WG3	080611_25	Isoform 2 of Arginine and glutamate-rich protein 1	IPI00230009,IPI00652831,IPI00876551	ipi.MOUSE.v3.59.fasta	24796.5	0.998	2	2	2	0.00156	0.078	RVEELVAK	R	R	0.95	2.15	0.225	1	0	0	2	943.557	113	120	TRUE
IGD1	080611_20_080612175356	Isoform 2 of ATP-dependent RNA helicase A	IPI00339468,IPI00875791	ipi.MOUSE.v3.59.fasta	149478	1	8	8	8	0.00392	0.0455	DFVNYLVR	R	I	0.95	2.86	0.307	1	0	0	2	1025.54	64	71	TRUE
IGD1	080611_20_080612175356	Isoform 2 of ATP-dependent RNA helicase A	IPI00339468,IPI00875791	ipi.MOUSE.v3.59.fasta	149478	1	8	8	8	0.00392	0.0455	DVVLAYPEVR	R	I	0.95	2.82	0.384	1	0	0	2	1160.63	531	540	TRUE
IGD1	080611_20_080612175356	Isoform 2 of ATP-dependent RNA helicase A	IPI00339468,IPI00875791	ipi.MOUSE.v3.59.fasta	149478	1	8	8	8	0.00392	0.0455	ISAVAVAER	R	V	0.95	2.74	0.403	1	0	0	2	915.526	450	458	TRUE
WG1	080611_21	Isoform 2 of ATP-dependent RNA helicase A	IPI00339468,IPI00875791	ipi.MOUSE.v3.59.fasta	149693	1	3	3	3	0.00338	0.0123	ISAVAVAER	R	V	0.95	2.66	0.325	1	0	0	2	915.526	451	459	TRUE
IGD1	080611_20_080612175356	Isoform 2 of ATP-dependent RNA helicase A	IPI00339468,IPI00875791	ipi.MOUSE.v3.59.fasta	149478	1	8	8	8	0.00392	0.0455	LAHFEPSQR	K	Q	0.95	2.06	0.326	1	0	0	2	1084.55	317	325	TRUE
IGD1	080611_20_080612175356	Isoform 2 of ATP-dependent RNA helicase A	IPI00339468,IPI00875791	ipi.MOUSE.v3.59.fasta	149478	1	8	8	8	0.00392	0.0455	LNQYFQK	R	E	0.95	2.44	0.335	1	0	0	2	940.489	187	193	TRUE
WG1	080611_21	Isoform 2 of ATP-dependent RNA helicase A	IPI00339468,IPI00875791	ipi.MOUSE.v3.59.fasta	149693	1	3	3	3	0.00338	0.0123	LNQYFQK	R	E	0.95	2.6	0.257	1	0	0	2	940.489	188	194	TRUE
IGD1	080611_20_080612175356	Isoform 2 of ATP-dependent RNA helicase A	IPI00339468,IPI00875791	ipi.MOUSE.v3.59.fasta	149478	1	8	8	8	0.00392	0.0455	MSGEEAEIR	R	F	0.95	2.57	0.359	1	0	0	2	1021.46	932	940	TRUE
IGD1	080611_20_080612175356	Isoform 2 of ATP-dependent RNA helicase A	IPI00339468,IPI00875791	ipi.MOUSE.v3.59.fasta	149478	1	8	8	8	0.00392	0.0455	RISAVAVAER	R	V	0.95	2.75	0.329	0	1	0	2	1071.63	449	458	TRUE
WG1	080611_21	Isoform 2 of ATP-dependent RNA helicase A	IPI00339468,IPI00875791	ipi.MOUSE.v3.59.fasta	149693	1	3	3	3	0.00338	0.0123	RISAVAVAER	R	V	0.95	2.58	0.202	0	1	0	2	1071.63	450	459	TRUE
IGD1	080611_20_080612175356	Isoform 2 of ATP-dependent RNA helicase A	IPI00339468,IPI00875791	ipi.MOUSE.v3.59.fasta	149478	1	8	8	8	0.00392	0.0455	YTQVGPDHNR	K	S	0.95	2.38	0.22	1	0	0	2	1186.56	202	211	TRUE
IGD1	080611_20_080612175356	Isoform 2 of Cytoskeleton-associated protein 5	IPI00317134,IPI00337930,IPI00874846	ipi.MOUSE.v3.59.fasta	218713	0.998	2	2	2	0.000979	0.0117	TALAATNPAVR	K	T	0.95	2.65	0.334	1	0	0	2	1084.61	762	772	TRUE
IGD1	080611_20_080612175356	Isoform 2 of Cytoskeleton-associated protein 5	IPI00317134,IPI00337930,IPI00874846	ipi.MOUSE.v3.59.fasta	218713	0.998	2	2	2	0.000979	0.0117	TTGEVVSGVVSK	K	V	0.95	2.89	0.455	1	0	0	2	1162.63	85	96	TRUE
WG2	080611_23	Isoform 2 of Dynamin-1-like protein	IPI00172221,IPI00556723,IPI00556781,IPI00874710	ipi.MOUSE.v3.59.fasta	78012.9	0.998	2	2	2	0.000826	0.0265	LGIIGVVNR	K	S	0.95	2.52	0.315	1	0	0	2	940.594	239	247	TRUE
WG2	080611_23	Isoform 2 of Dynamin-1-like protein	IPI00172221,IPI00556723,IPI00556781,IPI00874710	ipi.MOUSE.v3.59.fasta	78012.9	0.998	2	2	2	0.000826	0.0265	SSVLESLVGR	K	D	0.95	2.36	0.187	1	0	0	2	1046.58	39	48	TRUE
IGD4	080611_26	Isoform 2 of F-actin-capping protein subunit beta	IPI00269481,IPI00474883,IPI00776140	ipi.MOUSE.v3.59.fasta	29296.1	0.999	2	2	2	0.00155	0.0809	SGSGTMNLGGSLTR	K	Q	0.95	2.67	0.35	1	0	0	2	1353.64	170	183	TRUE
WG4	080611_27	Isoform 2 of F-actin-capping protein subunit beta	IPI00269481,IPI00474883,IPI00776140	ipi.MOUSE.v3.59.fasta	29296.1	1	2	2	3	0.00156	0.0882	SGSGTMNLGGSLTR	K	Q	0.95	3.04	0.384	2	0	0	2	1337.65	170	183	TRUE
WG4	080611_27	Isoform 2 of F-actin-capping protein subunit beta	IPI00269481,IPI00474883,IPI00776140	ipi.MOUSE.v3.59.fasta	29296.1	1	2	2	3	0.00156	0.0882	STLNEIYFGK	R	T	0.95	3.17	0.433	1	0	0	2	1171.6	214	223	TRUE
IGD4	080611_26	Isoform 2 of F-actin-capping protein subunit beta	IPI00269481,IPI00474883,IPI00776140	ipi.MOUSE.v3.59.fasta	29296.1	0.999	2	2	2	0.00155	0.0809	SVQTFADK	R	S	0.95	2.11	0.317	1	0	0	2	895.452	233	240	TRUE
WG4	080611_27	Isoform 2 of Heterogeneous nuclear ribonucleoprotein D0	IPI00230086,IPI00330958,IPI00336873,IPI00336874	ipi.MOUSE.v3.59.fasta	38354.5	0.998	2	2	2	0.00104	0.0714	FGEVVDCTLK	K	L	0.95	3.22	0.382	1	0	0	2	1167.57	120	129	TRUE
WG4	080611_27	Isoform 2 of Heterogeneous nuclear ribonucleoprotein D0	IPI00230086,IPI00330958,IPI00336873,IPI00336874	ipi.MOUSE.v3.59.fasta	38354.5	0.998	2	2	2	0.00104	0.0714	IFVGGLSPDTPEEK	K	I	0.95	3.27	0.396	1	0	0	2	1488.76	184	197	TRUE
IGD2	080611_22	Isoform 2 of Heterogeneous nuclear ribonucleoprotein Q	IPI00406118	ipi.MOUSE.v3.59.fasta	62673.2	1	6	6	7	0.00264	0.11	AGPIWDLR	K	L	0.95	2.56	0.155	1	0	0	2	927.505	185	192	TRUE
IGD2	080611_22	Isoform 2 of Heterogeneous nuclear ribonucleoprotein Q	IPI00406118	ipi.MOUSE.v3.59.fasta	62673.2	1	6	6	7	0.00264	0.11	DSDLSHVQNK	K	S	0.95	2.71	0.17	1	0	0	2	1142.54	82	91	TRUE
WG2	080611_23	Isoform 2 of Heterogeneous nuclear ribonucleoprotein Q	IPI00406118	ipi.MOUSE.v3.59.fasta	62673.2	1	7	7	8	0.00331	0.117	DSDLSHVQNK	K	S	0.95	2.94	0.219	1	0	0	2	1142.54	82	91	TRUE
WG2	080611_23	Isoform 2 of Heterogeneous nuclear ribonucleoprotein Q	IPI00406118	ipi.MOUSE.v3.59.fasta	62673.2	1	7	7	8	0.00331	0.117	GYAFVTFCTK	R	E	0.95	2.92	0.515	1	0	0	2	1193.57	204	213	TRUE
IGD2	080611_22	Isoform 2 of Heterogeneous nuclear ribonucleoprotein Q	IPI00406118	ipi.MOUSE.v3.59.fasta	62673.2	1	6	6	7	0.00264	0.11	LMMDPLTGLNR	R	G	0.95	2.72	0.417	2	0	0	2	1260.64	193	203	TRUE
WG2	080611_23	Isoform 2 of Heterogeneous nuclear ribonucleoprotein Q	IPI00406118	ipi.MOUSE.v3.59.fasta	62673.2	1	7	7	8	0.00331	0.117	LMMDPLTGLNR	R	G	0.95	2.83	0.422	2	0	0	2	1276.64	193	203	TRUE
IGD2	080611_22	Isoform 2 of Heterogeneous nuclear ribonucleoprotein Q	IPI00406118	ipi.MOUSE.v3.59.fasta	62673.2	1	6	6	7	0.00264	0.11	LYNNHEIR	K	S	0.95	2.4	0.211	1	0	0	2	1058.54	222	229	TRUE
IGD2	080611_22	Isoform 2 of Heterogeneous nuclear ribonucleoprotein Q	IPI00406118	ipi.MOUSE.v3.59.fasta	62673.2	1	6	6	7	0.00264	0.11	NLANTVTEEILEK	R	S	0.95	3.28	0.465	1	0	0	2	1473.78	344	356	TRUE
WG2	080611_23	Isoform 2 of Heterogeneous nuclear ribonucleoprotein Q	IPI00406118	ipi.MOUSE.v3.59.fasta	62673.2	1	7	7	8	0.00331	0.117	NLANTVTEEILEK	R	S	0.95	3.45	0.466	1	0	0	2	1473.78	344	356	TRUE
WG2	080611_23	Isoform 2 of Heterogeneous nuclear ribonucleoprotein Q	IPI00406118	ipi.MOUSE.v3.59.fasta	62673.2	1	7	7	8	0.00331	0.117	SAFLCGVMK	K	T	0.95	2.33	0.416	1	0	0	2	1012.5	92	100	TRUE
IGD2	080611_22	Isoform 2 of Heterogeneous nuclear ribonucleoprotein Q	IPI00406118	ipi.MOUSE.v3.59.fasta	62673.2	1	6	6	7	0.00264	0.11	TGYTLDVTTGQR	R	K	0.95	2.7	0.47	1	0	0	2	1311.65	131	142	TRUE
WG2	080611_23	Isoform 2 of Heterogeneous nuclear ribonucleoprotein Q	IPI00406118	ipi.MOUSE.v3.59.fasta	62673.2	1	7	7	8	0.00331	0.117	TGYTLDVTTGQR	R	K	0.95	2.71	0.467	1	0	0	2	1311.65	131	142	TRUE
WG2	080611_23	Isoform 2 of Heterogeneous nuclear ribonucleoprotein Q	IPI00406118	ipi.MOUSE.v3.59.fasta	62673.2	1	7	7	8	0.00331	0.117	TGYTLDVTTGQRK	R	Y	0.95	2.21	0.237	0	1	0	2	1439.75	131	143	TRUE
IGD2	080611_22	Isoform 2 of Nuclear protein localization protein 4 homolog	IPI00118766,IPI00465884	ipi.MOUSE.v3.59.fasta	68018.2	1	3	3	3	0.00113	0.066	ESSSEQYVPDVFYK	K	D	0.95	2.78	0.521	1	0	0	2	1677.76	414	427	TRUE
WG2	080611_23	Isoform 2 of Nuclear protein localization protein 4 homolog	IPI00118766,IPI00465884	ipi.MOUSE.v3.59.fasta	68018.2	0.997	2	2	2	0.000826	0.0417	ESSSEQYVPDVFYK	K	D	0.95	2.54	0.392	1	0	0	2	1677.76	414	427	TRUE
IGD2	080611_22	Isoform 2 of Nuclear protein localization protein 4 homolog	IPI00118766,IPI00465884	ipi.MOUSE.v3.59.fasta	68018.2	1	3	3	3	0.00113	0.066	HMSFHAYIR	K	K	0.95	2.07	0.252	0	1	0	2	1161.56	161	169	TRUE
IGD2	080611_22	Isoform 2 of Nuclear protein localization protein 4 homolog	IPI00118766,IPI00465884	ipi.MOUSE.v3.59.fasta	68018.2	1	3	3	3	0.00113	0.066	HVDNIMFENHTVADR	R	F	0.95	3.8	0.484	0	1	0	2	1797.83	222	236	TRUE
WG2	080611_23	Isoform 2 of Nuclear protein localization protein 4 homolog	IPI00118766,IPI00465884	ipi.MOUSE.v3.59.fasta	68018.2	0.997	2	2	2	0.000826	0.0417	TGEITASSSK	K	S	0.946	2.01	0.236	1	0	0	2	980.49	53	62	TRUE
WG5	080611_29	Isoform 2 of Peptidyl-prolyl cis-trans isomerase H	IPI00133136,IPI00458631,IPI00649662	ipi.MOUSE.v3.59.fasta	19215	0.998	2	2	2	0.00175	0.13	IIDGLLVMR	K	K	0.95	2.13	0.42	1	0	0	2	1045.61	144	152	TRUE
WG5	080611_29	Isoform 2 of Peptidyl-prolyl cis-trans isomerase H	IPI00133136,IPI00458631,IPI00649662	ipi.MOUSE.v3.59.fasta	19215	0.998	2	2	2	0.00175	0.13	KIENVPTGPNNKPK	R	L	0.95	4.1	0.361	0	1	0	2	1535.85	153	166	TRUE
IGD2	080611_22	Isoform 2 of Periostin	IPI00120870,IPI00338018,IPI00339003,IPI00400421,IPI00409326	ipi.MOUSE.v3.59.fasta	87169.2	0.998	2	2	2	0.000755	0.0308	AAAITSDLLESLGR	R	D	0.95	3.99	0.47	1	0	0	2	1416.77	254	267	TRUE
IGD2	080611_22	Isoform 2 of Periostin	IPI00120870,IPI00338018,IPI00339003,IPI00400421,IPI00409326	ipi.MOUSE.v3.59.fasta	87169.2	0.998	2	2	2	0.000755	0.0308	GFEPGVTNILK	K	T	0.95	2.3	0.446	1	0	0	2	1174.65	578	588	TRUE
WG3	080611_25	Isoform 2 of RNA-binding protein Raly	IPI00130147,IPI00308402,IPI00754017,IPI00757982,IPI00828741,IPI00915507	ipi.MOUSE.v3.59.fasta	31169	1	5	5	5	0.0039	0.154	AAVLGENGR	R	V	0.95	2.73	0.477	1	0	0	2	886.474	70	78	TRUE
WG3	080611_25	Isoform 2 of RNA-binding protein Raly	IPI00130147,IPI00308402,IPI00754017,IPI00757982,IPI00828741,IPI00915507	ipi.MOUSE.v3.59.fasta	31169	1	5	5	5	0.0039	0.154	IQTSNVTNK	K	N	0.95	2.46	0.27	1	0	0	2	1004.54	5	13	TRUE
WG3	080611_25	Isoform 2 of RNA-binding protein Raly	IPI00130147,IPI00308402,IPI00754017,IPI00757982,IPI00828741,IPI00915507	ipi.MOUSE.v3.59.fasta	31169	1	5	5	5	0.0039	0.154	SDVETIFSK	K	Y	0.95	2.14	0.309	1	0	0	2	1025.52	36	44	TRUE
WG3	080611_25	Isoform 2 of RNA-binding protein Raly	IPI00130147,IPI00308402,IPI00754017,IPI00757982,IPI00828741,IPI00915507	ipi.MOUSE.v3.59.fasta	31169	1	5	5	5	0.0039	0.154	SNIDALLGR	K	L	0.95	2.53	0.235	1	0	0	2	958.532	183	191	TRUE
WG3	080611_25	Isoform 2 of RNA-binding protein Raly	IPI00130147,IPI00308402,IPI00754017,IPI00757982,IPI00828741,IPI00915507	ipi.MOUSE.v3.59.fasta	31169	1	5	5	5	0.0039	0.154	VFIGNLNTAVVK	R	K	0.95	2.06	0.235	1	0	0	2	1274.75	23	34	TRUE
IGD1	080611_20_080612175356	Isoform 2 of Spectrin alpha chain, brain	IPI00753793,IPI00753815	ipi.MOUSE.v3.59.fasta	282343	1	2	2	2	0.000979	0.0118	LQTASDESYKDPTNIQSK	K	H	0.95	2.47	0.216	0	1	0	2	2024.98	1551	1568	TRUE
IGD1	080611_20_080612175356	Isoform 2 of Spectrin alpha chain, brain	IPI00753793,IPI00753815	ipi.MOUSE.v3.59.fasta	282343	1	2	2	2	0.000979	0.0118	VLETAEDIQER	K	R	0.95	2.35	0.434	1	0	0	2	1302.65	8	18	TRUE
IGD1	080611_20_080612175356	Isoform 2 of Spectrin beta chain, brain 1	IPI00121892,IPI00319830,IPI00831369	ipi.MOUSE.v3.59.fasta	251161	1	2	2	2	0.000979	0.00836	VAVVNQIAR	R	Q	0.95	2.24	0.289	1	0	0	2	969.584	892	900	TRUE
IGD1	080611_20_080612175356	Isoform 2 of Spectrin beta chain, brain 1	IPI00121892,IPI00319830,IPI00831369	ipi.MOUSE.v3.59.fasta	251161	1	2	2	2	0.000979	0.00836	VQAVVAVAR	R	E	0.95	2.37	0.203	1	0	0	2	912.562	465	473	TRUE
WG3	080611_25	Isoform 2 of Transcription elongation factor A protein 1	IPI00121887,IPI00224168	ipi.MOUSE.v3.59.fasta	29930.4	0.998	2	2	2	0.00156	0.0731	NCTYTQVQTR	K	S	0.95	2.55	0.37	1	0	0	2	1270.58	235	244	TRUE
WG3	080611_25	Isoform 2 of Transcription elongation factor A protein 1	IPI00121887,IPI00224168	ipi.MOUSE.v3.59.fasta	29930.4	0.998	2	2	2	0.00156	0.0731	QSTDEEVTSLAK	K	S	0.95	3.16	0.469	1	0	0	2	1307.63	21	32	TRUE
IGD1	080611_20_080612175356	Isoform 2 of Transcription elongation regulator 1	IPI00229485,IPI00471277,IPI00471279	ipi.MOUSE.v3.59.fasta	116056	0.999	2	2	2	0.000979	0.0139	ALLSDMVR	K	S	0.95	2	0.277	1	0	0	2	904.492	907	914	TRUE
IGD1	080611_20_080612175356	Isoform 2 of Transcription elongation regulator 1	IPI00229485,IPI00471277,IPI00471279	ipi.MOUSE.v3.59.fasta	116056	0.999	2	2	2	0.000979	0.0139	VYYYNAR	K	T	0.95	1.83	0.272	1	0	0	2	948.457	147	153	TRUE
IGD1	080611_20_080612175356	Isoform 3 of Heterogeneous nuclear ribonucleoproteins A2/B1	IPI00405058,IPI00622847,IPI00828488,IPI00853914	ipi.MOUSE.v3.59.fasta	37403.3	1	6	7	15	0.00734	0.206	DYFEEYGKIDTIEIITDR	R	Q	0.95	4.31	0.425	0	2	0	2	2220.07	130	147	TRUE
WG1	080611_21	Isoform 3 of Heterogeneous nuclear ribonucleoproteins A2/B1	IPI00405058,IPI00622847,IPI00828488,IPI00853914	ipi.MOUSE.v3.59.fasta	37403.3	1	5	6	10	0.0113	0.189	DYFEEYGKIDTIEIITDR	R	Q	0.95	4.68	0.408	0	2	0	2	2220.07	130	147	TRUE
WG2	080611_23	Isoform 3 of Heterogeneous nuclear ribonucleoproteins A2/B1	IPI00405058,IPI00622847,IPI00828488,IPI00853914	ipi.MOUSE.v3.59.fasta	37403.3	1	3	3	3	0.00124	0.179	DYFEEYGKIDTIEIITDR	R	Q	0.95	2.92	0.26	0	1	0	2	2220.07	130	147	TRUE
IGD1	080611_20_080612175356	Isoform 3 of Heterogeneous nuclear ribonucleoproteins A2/B1	IPI00405058,IPI00622847,IPI00828488,IPI00853914	ipi.MOUSE.v3.59.fasta	37403.3	1	6	7	15	0.00734	0.206	GFGFVTFSSMAEVDAAMAAR	R	P	0.95	5.47	0.674	2	4	0	1	2064.95	63	82	TRUE
IGD2	080611_22	Isoform 3 of Heterogeneous nuclear ribonucleoproteins A2/B1	IPI00405058,IPI00622847,IPI00828488,IPI00853914	ipi.MOUSE.v3.59.fasta	37403.3	1	4	5	5	0.00189	0.143	GFGFVTFSSMAEVDAAMAAR	R	P	0.95	5.77	0.663	1	1	0	1	2064.95	63	82	TRUE
WG1	080611_21	Isoform 3 of Heterogeneous nuclear ribonucleoproteins A2/B1	IPI00405058,IPI00622847,IPI00828488,IPI00853914	ipi.MOUSE.v3.59.fasta	37403.3	1	5	6	10	0.0113	0.189	GFGFVTFSSMAEVDAAMAAR	R	P	0.95	4.73	0.565	2	3	0	1	2080.95	63	82	TRUE
WG2	080611_23	Isoform 3 of Heterogeneous nuclear ribonucleoproteins A2/B1	IPI00405058,IPI00622847,IPI00828488,IPI00853914	ipi.MOUSE.v3.59.fasta	37403.3	1	3	3	3	0.00124	0.179	GFGFVTFSSMAEVDAAMAAR	R	P	0.95	4.87	0.678	1	0	0	1	2064.95	63	82	TRUE
IGD1	080611_20_080612175356	Isoform 3 of Heterogeneous nuclear ribonucleoproteins A2/B1	IPI00405058,IPI00622847,IPI00828488,IPI00853914	ipi.MOUSE.v3.59.fasta	37403.3	1	6	7	15	0.00734	0.206	GFGFVTFSSMAEVDAAMAARPH	R	S	0.95	3.96	0.55	0	3	0	1	2299.06	63	84	TRUE
IGD2	080611_22	Isoform 3 of Heterogeneous nuclear ribonucleoproteins A2/B1	IPI00405058,IPI00622847,IPI00828488,IPI00853914	ipi.MOUSE.v3.59.fasta	37403.3	1	4	5	5	0.00189	0.143	GFGFVTFSSMAEVDAAMAARPH	R	S	0.95	3.47	0.403	0	1	0	1	2299.06	63	84	TRUE
WG1	080611_21	Isoform 3 of Heterogeneous nuclear ribonucleoproteins A2/B1	IPI00405058,IPI00622847,IPI00828488,IPI00853914	ipi.MOUSE.v3.59.fasta	37403.3	1	5	6	10	0.0113	0.189	GFGFVTFSSMAEVDAAMAARPH	R	S	0.95	2.06	0.221	0	1	0	1	2315.06	63	84	TRUE
IGD1	080611_20_080612175356	Isoform 3 of Heterogeneous nuclear ribonucleoproteins A2/B1	IPI00405058,IPI00622847,IPI00828488,IPI00853914	ipi.MOUSE.v3.59.fasta	37403.3	1	6	7	15	0.00734	0.206	GFGFVTFSSMAEVDAAMAARPHSIDGR	R	V	0.95	2.83	0.291	0	0	2	2	2843.32	63	89	TRUE
IGD2	080611_22	Isoform 3 of Heterogeneous nuclear ribonucleoproteins A2/B1	IPI00405058,IPI00622847,IPI00828488,IPI00853914	ipi.MOUSE.v3.59.fasta	37403.3	1	4	5	5	0.00189	0.143	GFGFVTFSSMAEVDAAMAARPHSIDGR	R	V	0.95	2.67	0.199	0	0	1	2	2827.33	63	89	TRUE
IGD4	080611_26	Isoform 3 of Heterogeneous nuclear ribonucleoproteins A2/B1	IPI00405058,IPI00622847,IPI00828488,IPI00853914,IPI00890022	ipi.MOUSE.v3.59.fasta	37403.3	1	4	4	4	0.00311	0.169	GGGGNFGPGPGSNFR	R	G	0.95	2.03	0.342	1	0	0	2	1377.63	214	228	TRUE
WG4	080611_27	Isoform 3 of Heterogeneous nuclear ribonucleoproteins A2/B1	IPI00405058,IPI00622847,IPI00828488,IPI00853914,IPI00890022	ipi.MOUSE.v3.59.fasta	37403.3	1	4	4	4	0.00209	0.169	GGGGNFGPGPGSNFR	R	G	0.95	2.91	0.41	1	0	0	2	1377.63	214	228	TRUE
IGD4	080611_26	Isoform 3 of Heterogeneous nuclear ribonucleoproteins A2/B1	IPI00405058,IPI00622847,IPI00828488,IPI00853914,IPI00890022	ipi.MOUSE.v3.59.fasta	37403.3	1	4	4	4	0.00311	0.169	GGNFGFGDSR	R	G	0.95	3.07	0.397	1	0	0	2	1013.44	204	213	TRUE
WG4	080611_27	Isoform 3 of Heterogeneous nuclear ribonucleoproteins A2/B1	IPI00405058,IPI00622847,IPI00828488,IPI00853914,IPI00890022	ipi.MOUSE.v3.59.fasta	37403.3	1	4	4	4	0.00209	0.169	GGNFGFGDSR	R	G	0.95	2.86	0.34	1	0	0	2	1013.44	204	213	TRUE
IGD1	080611_20_080612175356	Isoform 3 of Heterogeneous nuclear ribonucleoproteins A2/B1	IPI00405058,IPI00622847,IPI00828488,IPI00853914	ipi.MOUSE.v3.59.fasta	37403.3	1	6	7	15	0.00734	0.206	KLFIGGLSFETTEESLR	R	N	0.95	4.06	0.467	0	1	0	2	1927.02	22	38	TRUE
WG1	080611_21	Isoform 3 of Heterogeneous nuclear ribonucleoproteins A2/B1	IPI00405058,IPI00622847,IPI00828488,IPI00853914	ipi.MOUSE.v3.59.fasta	37403.3	1	5	6	10	0.0113	0.189	KLFIGGLSFETTEESLR	R	N	0.95	3.35	0.339	0	1	0	2	1927.02	22	38	TRUE
IGD1	080611_20_080612175356	Isoform 3 of Heterogeneous nuclear ribonucleoproteins A2/B1	IPI00405058,IPI00622847,IPI00828488,IPI00853914	ipi.MOUSE.v3.59.fasta	37403.3	1	6	7	15	0.00734	0.206	LFIGGLSFETTEESLR	K	N	0.95	4.26	0.561	1	0	0	2	1798.92	23	38	TRUE
IGD2	080611_22	Isoform 3 of Heterogeneous nuclear ribonucleoproteins A2/B1	IPI00405058,IPI00622847,IPI00828488,IPI00853914	ipi.MOUSE.v3.59.fasta	37403.3	1	4	5	5	0.00189	0.143	LFIGGLSFETTEESLR	K	N	0.95	4.08	0.549	1	0	0	2	1798.92	23	38	TRUE
IGD4	080611_26	Isoform 3 of Heterogeneous nuclear ribonucleoproteins A2/B1	IPI00405058,IPI00622847,IPI00828488,IPI00853914,IPI00890022	ipi.MOUSE.v3.59.fasta	37403.3	1	4	4	4	0.00311	0.169	LFIGGLSFETTEESLR	K	N	0.95	4.36	0.496	1	0	0	2	1798.92	23	38	TRUE
WG1	080611_21	Isoform 3 of Heterogeneous nuclear ribonucleoproteins A2/B1	IPI00405058,IPI00622847,IPI00828488,IPI00853914	ipi.MOUSE.v3.59.fasta	37403.3	1	5	6	10	0.0113	0.189	LFIGGLSFETTEESLR	K	N	0.95	5.07	0.573	1	0	0	2	1798.92	23	38	TRUE
WG2	080611_23	Isoform 3 of Heterogeneous nuclear ribonucleoproteins A2/B1	IPI00405058,IPI00622847,IPI00828488,IPI00853914	ipi.MOUSE.v3.59.fasta	37403.3	1	3	3	3	0.00124	0.179	LFIGGLSFETTEESLR	K	N	0.95	4.23	0.477	1	0	0	2	1798.92	23	38	TRUE
WG4	080611_27	Isoform 3 of Heterogeneous nuclear ribonucleoproteins A2/B1	IPI00405058,IPI00622847,IPI00828488,IPI00853914,IPI00890022	ipi.MOUSE.v3.59.fasta	37403.3	1	4	4	4	0.00209	0.169	LFIGGLSFETTEESLR	K	N	0.95	3.51	0.483	1	0	0	2	1798.92	23	38	TRUE
IGD4	080611_26	Isoform 3 of Heterogeneous nuclear ribonucleoproteins A2/B1	IPI00405058,IPI00622847,IPI00828488,IPI00853914,IPI00890022	ipi.MOUSE.v3.59.fasta	37403.3	1	4	4	4	0.00311	0.169	QEMQEVQSSR	R	S	0.95	2.14	0.325	1	0	0	2	1221.55	191	200	TRUE
WG4	080611_27	Isoform 3 of Heterogeneous nuclear ribonucleoproteins A2/B1	IPI00405058,IPI00622847,IPI00828488,IPI00853914,IPI00890022	ipi.MOUSE.v3.59.fasta	37403.3	1	4	4	4	0.00209	0.169	QEMQEVQSSR	R	S	0.95	2.22	0.352	1	0	0	2	1221.55	191	200	TRUE
WG4	080611_27	Isoform 3 of Ribosome-binding protein 1	IPI00121149,IPI00226199,IPI00230457,IPI00230458,IPI00230459,IPI00230461,IPI00230462,IPI00230463,IPI00230464	ipi.MOUSE.v3.59.fasta	41730.1	0.998	2	2	2	0.00104	0.0137	EVPMVAVPPVGSK	K	A	0.95	2.28	0.54	1	0	0	2	1309.72	176	188	TRUE
WG4	080611_27	Isoform 3 of Ribosome-binding protein 1	IPI00121149,IPI00226199,IPI00230457,IPI00230458,IPI00230459,IPI00230461,IPI00230462,IPI00230463,IPI00230464	ipi.MOUSE.v3.59.fasta	41730.1	0.998	2	2	2	0.00104	0.0137	SAILEATPK	K	E	0.95	2.7	0.351	1	0	0	2	929.53	167	175	TRUE
WG4	080611_27	Isoform 4 of Microtubule-associated protein 4	IPI00406741,IPI00408119,IPI00473748,IPI00848818	ipi.MOUSE.v3.59.fasta	113742	1	3	3	3	0.00156	0.0477	ATSPSTLVSTGPSSR	K	S	0.95	2.88	0.489	1	0	0	2	1447.74	783	797	TRUE
WG4	080611_27	Isoform 4 of Microtubule-associated protein 4	IPI00406741,IPI00408119,IPI00473748,IPI00848818	ipi.MOUSE.v3.59.fasta	113742	1	3	3	3	0.00156	0.0477	LATTVSAPDLK	R	S	0.95	2.54	0.306	1	0	0	2	1115.63	896	906	TRUE
WG4	080611_27	Isoform 4 of Microtubule-associated protein 4	IPI00406741,IPI00408119,IPI00473748,IPI00848818	ipi.MOUSE.v3.59.fasta	113742	1	3	3	3	0.00156	0.0477	NTTPTGAAPPAGMTSTR	R	V	0.95	2.24	0.396	1	0	0	2	1630.79	845	861	TRUE
IGD2	080611_22	Isoform A of Lamin-A/C	IPI00620256	ipi.MOUSE.v3.59.fasta	74238.9	1	28	33	38	0.0144	0.405	AAYEAELGDAR	K	K	0.95	3.17	0.337	1	0	0	2	1165.55	79	89	TRUE
WG2	080611_23	Isoform A of Lamin-A/C	IPI00620256	ipi.MOUSE.v3.59.fasta	74238.9	1	27	31	35	0.0145	0.403	AAYEAELGDAR	K	K	0.95	3.15	0.458	1	0	0	2	1165.55	79	89	TRUE
IGD2	080611_22	Isoform A of Lamin-A/C	IPI00620256	ipi.MOUSE.v3.59.fasta	74238.9	1	28	33	38	0.0144	0.405	AAYEAELGDARK	K	T	0.95	2.86	0.353	1	1	0	2	1293.64	79	90	TRUE
WG2	080611_23	Isoform A of Lamin-A/C	IPI00620256	ipi.MOUSE.v3.59.fasta	74238.9	1	27	31	35	0.0145	0.403	AAYEAELGDARK	K	T	0.95	3.04	0.402	1	0	0	2	1293.64	79	90	TRUE
WG2	080611_23	Isoform A of Lamin-A/C	IPI00620256	ipi.MOUSE.v3.59.fasta	74238.9	1	27	31	35	0.0145	0.403	AQNTWGCGSSLR	K	T	0.95	3.11	0.348	1	0	0	2	1336.61	516	527	TRUE
IGD2	080611_22	Isoform A of Lamin-A/C	IPI00620256	ipi.MOUSE.v3.59.fasta	74238.9	1	28	33	38	0.0144	0.405	ARLQLELSK	R	V	0.95	2.84	0.223	1	1	0	2	1057.64	100	108	TRUE
WG2	080611_23	Isoform A of Lamin-A/C	IPI00620256	ipi.MOUSE.v3.59.fasta	74238.9	1	27	31	35	0.0145	0.403	ARLQLELSK	R	V	0.95	2.45	0.299	1	1	0	2	1057.64	100	108	TRUE
IGD2	080611_22	Isoform A of Lamin-A/C	IPI00620256	ipi.MOUSE.v3.59.fasta	74238.9	1	28	33	38	0.0144	0.405	EAALSTALSEKR	K	T	0.95	2.11	0.396	1	0	0	2	1275.69	145	156	TRUE
WG2	080611_23	Isoform A of Lamin-A/C	IPI00620256	ipi.MOUSE.v3.59.fasta	74238.9	1	27	31	35	0.0145	0.403	EAALSTALSEKR	K	T	0.95	2.87	0.415	1	1	0	2	1275.69	145	156	TRUE
IGD2	080611_22	Isoform A of Lamin-A/C	IPI00620256	ipi.MOUSE.v3.59.fasta	74238.9	1	28	33	38	0.0144	0.405	EGDLLAAQAR	K	L	0.95	2.51	0.253	1	0	0	2	1043.55	124	133	TRUE
WG2	080611_23	Isoform A of Lamin-A/C	IPI00620256	ipi.MOUSE.v3.59.fasta	74238.9	1	27	31	35	0.0145	0.403	EGDLLAAQAR	K	L	0.95	2.25	0.346	1	0	0	2	1043.55	124	133	TRUE
IGD2	080611_22	Isoform A of Lamin-A/C	IPI00620256	ipi.MOUSE.v3.59.fasta	74238.9	1	28	33	38	0.0144	0.405	IDSLSAQLSQLQK	R	Q	0.95	2.94	0.184	1	0	0	2	1430.79	299	311	TRUE
WG2	080611_23	Isoform A of Lamin-A/C	IPI00620256	ipi.MOUSE.v3.59.fasta	74238.9	1	27	31	35	0.0145	0.403	IDSLSAQLSQLQK	R	Q	0.95	3.07	0.264	1	0	0	2	1430.79	299	311	TRUE
IGD2	080611_22	Isoform A of Lamin-A/C	IPI00620256	ipi.MOUSE.v3.59.fasta	74238.9	1	28	33	38	0.0144	0.405	ITESEEVVSR	R	E	0.95	2.88	0.376	1	0	0	2	1148.58	63	72	TRUE
WG2	080611_23	Isoform A of Lamin-A/C	IPI00620256	ipi.MOUSE.v3.59.fasta	74238.9	1	27	31	35	0.0145	0.403	ITESEEVVSR	R	E	0.95	3	0.42	2	0	0	2	1148.58	63	72	TRUE
IGD2	080611_22	Isoform A of Lamin-A/C	IPI00620256	ipi.MOUSE.v3.59.fasta	74238.9	1	28	33	38	0.0144	0.405	KLLEGEEER	R	L	0.95	2.81	0.219	1	1	0	2	1102.57	378	386	TRUE	IPI00230394,IPI00126191
WG2	080611_23	Isoform A of Lamin-A/C	IPI00620256	ipi.MOUSE.v3.59.fasta	74238.9	1	27	31	35	0.0145	0.403	KLLEGEEER	R	L	0.95	2.07	0.271	1	0	0	2	1102.57	378	386	TRUE	IPI00230394,IPI00126191
IGD2	080611_22	Isoform A of Lamin-A/C	IPI00620256	ipi.MOUSE.v3.59.fasta	74238.9	1	28	33	38	0.0144	0.405	KQLQDEMLR	K	R	0.95	2.56	0.317	1	0	0	2	1160.61	181	189	TRUE
WG2	080611_23	Isoform A of Lamin-A/C	IPI00620256	ipi.MOUSE.v3.59.fasta	74238.9	1	27	31	35	0.0145	0.403	KQLQDEMLR	K	R	0.95	2.28	0.228	1	1	0	2	1160.61	181	189	TRUE
WG2	080611_23	Isoform A of Lamin-A/C	IPI00620256	ipi.MOUSE.v3.59.fasta	74238.9	1	27	31	35	0.0145	0.403	KTLDSVAK	R	E	0.95	2.68	0.361	1	0	0	2	861.504	90	97	TRUE
IGD2	080611_22	Isoform A of Lamin-A/C	IPI00620256	ipi.MOUSE.v3.59.fasta	74238.9	1	28	33	38	0.0144	0.405	LADALQELR	R	A	0.95	3.27	0.352	2	0	0	2	1028.57	241	249	TRUE
WG2	080611_23	Isoform A of Lamin-A/C	IPI00620256	ipi.MOUSE.v3.59.fasta	74238.9	1	27	31	35	0.0145	0.403	LADALQELR	R	A	0.95	3.69	0.345	1	0	0	2	1028.57	241	249	TRUE
IGD2	080611_22	Isoform A of Lamin-A/C	IPI00620256	ipi.MOUSE.v3.59.fasta	74238.9	1	28	33	38	0.0144	0.405	LEAALGEAK	K	K	0.95	2.72	0.151	1	0	0	2	901.499	172	180	TRUE
WG2	080611_23	Isoform A of Lamin-A/C	IPI00620256	ipi.MOUSE.v3.59.fasta	74238.9	1	27	31	35	0.0145	0.403	LEAALGEAK	K	K	0.95	2.69	0.32	1	0	0	2	901.499	172	180	TRUE
IGD2	080611_22	Isoform A of Lamin-A/C	IPI00620256	ipi.MOUSE.v3.59.fasta	74238.9	1	28	33	38	0.0144	0.405	LLEGEEER	K	L	0.95	2.65	0.39	1	0	0	2	974.479	379	386	TRUE	IPI00230394,IPI00126191
WG2	080611_23	Isoform A of Lamin-A/C	IPI00620256	ipi.MOUSE.v3.59.fasta	74238.9	1	27	31	35	0.0145	0.403	LLEGEEER	K	L	0.95	2.83	0.297	1	0	0	2	974.479	379	386	TRUE	IPI00230394,IPI00126191
WG3	080611_25	Isoform A of Lamin-A/C	IPI00620256	ipi.MOUSE.v3.59.fasta	74238.9	0.998	2	2	2	0.00156	0.0331	LLEGEEER	K	L	0.95	2.05	0.363	1	0	0	2	974.479	379	386	TRUE
IGD2	080611_22	Isoform A of Lamin-A/C	IPI00620256	ipi.MOUSE.v3.59.fasta	74238.9	1	28	33	38	0.0144	0.405	LQEKEDLQELNDR	R	L	0.95	4.04	0.257	1	1	0	2	1629.81	29	41	TRUE
WG2	080611_23	Isoform A of Lamin-A/C	IPI00620256	ipi.MOUSE.v3.59.fasta	74238.9	1	27	31	35	0.0145	0.403	LQEKEDLQELNDR	R	L	0.95	4.08	0.378	1	0	0	2	1629.81	29	41	TRUE
IGD2	080611_22	Isoform A of Lamin-A/C	IPI00620256	ipi.MOUSE.v3.59.fasta	74238.9	1	28	33	38	0.0144	0.405	LQTLKEELDFQK	R	N	0.95	2.23	0.343	0	1	0	2	1491.81	197	208	TRUE
IGD2	080611_22	Isoform A of Lamin-A/C	IPI00620256	ipi.MOUSE.v3.59.fasta	74238.9	1	28	33	38	0.0144	0.405	LVEIDNGKQR	R	E	0.95	2.41	0.37	1	0	0	2	1171.64	226	235	TRUE
WG2	080611_23	Isoform A of Lamin-A/C	IPI00620256	ipi.MOUSE.v3.59.fasta	74238.9	1	27	31	35	0.0145	0.403	LVEIDNGKQR	R	E	0.95	2.8	0.291	1	0	0	2	1171.64	226	235	TRUE
IGD2	080611_22	Isoform A of Lamin-A/C	IPI00620256	ipi.MOUSE.v3.59.fasta	74238.9	1	28	33	38	0.0144	0.405	NIYSEELRETK	K	R	0.95	2.64	0.193	1	0	0	2	1381.7	209	219	TRUE
WG2	080611_23	Isoform A of Lamin-A/C	IPI00620256	ipi.MOUSE.v3.59.fasta	74238.9	1	27	31	35	0.0145	0.403	NIYSEELRETK	K	R	0.95	2.99	0.424	1	0	0	2	1381.7	209	219	TRUE
WG2	080611_23	Isoform A of Lamin-A/C	IPI00620256	ipi.MOUSE.v3.59.fasta	74238.9	1	27	31	35	0.0145	0.403	NKSNEDQSMGNWQIR	R	R	0.95	3.06	0.258	0	1	0	2	1806.82	456	470	TRUE
IGD2	080611_22	Isoform A of Lamin-A/C	IPI00620256	ipi.MOUSE.v3.59.fasta	74238.9	1	28	33	38	0.0144	0.405	NSNLVGAAHEELQQSR	R	I	0.95	4.31	0.639	1	1	0	2	1752.86	281	296	TRUE
WG2	080611_23	Isoform A of Lamin-A/C	IPI00620256	ipi.MOUSE.v3.59.fasta	74238.9	1	27	31	35	0.0145	0.403	NSNLVGAAHEELQQSR	R	I	0.95	3.82	0.592	1	1	0	2	1752.86	281	296	TRUE
IGD2	080611_22	Isoform A of Lamin-A/C	IPI00620256	ipi.MOUSE.v3.59.fasta	74238.9	1	28	33	38	0.0144	0.405	NTKKEGDLLAAQAR	R	L	0.95	3.7	0.443	0	1	0	2	1514.83	120	133	TRUE
IGD2	080611_22	Isoform A of Lamin-A/C	IPI00620256	ipi.MOUSE.v3.59.fasta	74238.9	1	28	33	38	0.0144	0.405	QLQDEMLR	K	R	0.95	2.33	0.239	1	0	0	2	1032.51	182	189	TRUE
WG2	080611_23	Isoform A of Lamin-A/C	IPI00620256	ipi.MOUSE.v3.59.fasta	74238.9	1	27	31	35	0.0145	0.403	QLQDEMLR	K	R	0.95	2.22	0.197	1	0	0	2	1048.51	182	189	TRUE
IGD2	080611_22	Isoform A of Lamin-A/C	IPI00620256	ipi.MOUSE.v3.59.fasta	74238.9	1	28	33	38	0.0144	0.405	SGAQASSTPLSPTR	R	I	0.95	3.5	0.448	2	0	0	2	1359.69	12	25	TRUE
WG2	080611_23	Isoform A of Lamin-A/C	IPI00620256	ipi.MOUSE.v3.59.fasta	74238.9	1	27	31	35	0.0145	0.403	SGAQASSTPLSPTR	R	I	0.95	3.29	0.44	1	0	0	2	1359.69	12	25	TRUE
WG3	080611_25	Isoform A of Lamin-A/C	IPI00620256	ipi.MOUSE.v3.59.fasta	74238.9	0.998	2	2	2	0.00156	0.0331	SGAQASSTPLSPTR	R	I	0.95	3.22	0.346	1	0	0	2	1359.69	12	25	TRUE
IGD2	080611_22	Isoform A of Lamin-A/C	IPI00620256	ipi.MOUSE.v3.59.fasta	74238.9	1	28	33	38	0.0144	0.405	SLETENAGLR	R	L	0.95	2.99	0.285	1	0	0	2	1089.55	51	60	TRUE
WG2	080611_23	Isoform A of Lamin-A/C	IPI00620256	ipi.MOUSE.v3.59.fasta	74238.9	1	27	31	35	0.0145	0.403	SLETENAGLR	R	L	0.95	3.03	0.287	1	0	0	2	1089.55	51	60	TRUE
IGD2	080611_22	Isoform A of Lamin-A/C	IPI00620256	ipi.MOUSE.v3.59.fasta	74238.9	1	28	33	38	0.0144	0.405	SNEDQSMGNWQIR	K	R	0.95	3.57	0.549	2	0	0	2	1564.68	458	470	TRUE
WG2	080611_23	Isoform A of Lamin-A/C	IPI00620256	ipi.MOUSE.v3.59.fasta	74238.9	1	27	31	35	0.0145	0.403	SNEDQSMGNWQIR	K	R	0.95	3.42	0.492	2	0	0	2	1580.68	458	470	TRUE
IGD2	080611_22	Isoform A of Lamin-A/C	IPI00620256	ipi.MOUSE.v3.59.fasta	74238.9	1	28	33	38	0.0144	0.405	SVGGSGGGSFGDNLVTR	R	S	0.95	4.33	0.545	2	0	0	2	1566.75	629	645	TRUE
WG2	080611_23	Isoform A of Lamin-A/C	IPI00620256	ipi.MOUSE.v3.59.fasta	74238.9	1	27	31	35	0.0145	0.403	SVGGSGGGSFGDNLVTR	R	S	0.95	4.02	0.541	2	0	0	2	1566.75	629	645	TRUE
IGD2	080611_22	Isoform A of Lamin-A/C	IPI00620256	ipi.MOUSE.v3.59.fasta	74238.9	1	28	33	38	0.0144	0.405	SYLLGNSSPR	R	S	0.95	2.49	0.323	1	0	0	2	1093.56	646	655	TRUE
IGD2	080611_22	Isoform A of Lamin-A/C	IPI00620256	ipi.MOUSE.v3.59.fasta	74238.9	1	28	33	38	0.0144	0.405	TALINSTGEEVAMR	R	K	0.95	4.07	0.52	2	0	0	2	1491.75	528	541	TRUE
WG2	080611_23	Isoform A of Lamin-A/C	IPI00620256	ipi.MOUSE.v3.59.fasta	74238.9	1	27	31	35	0.0145	0.403	TALINSTGEEVAMR	R	K	0.95	4.01	0.501	2	0	0	2	1491.75	528	541	TRUE
WG2	080611_23	Isoform A of Lamin-A/C	IPI00620256	ipi.MOUSE.v3.59.fasta	74238.9	1	27	31	35	0.0145	0.403	TVLCGTCGQPADK	R	A	0.95	3.08	0.4	1	0	0	2	1406.64	587	599	TRUE
IGD2	080611_22	Isoform A of Lamin-A/C	IPI00620256	ipi.MOUSE.v3.59.fasta	74238.9	1	28	33	38	0.0144	0.405	VAVEEVDEEGK	R	F	0.95	2.3	0.29	1	0	0	2	1203.57	440	450	TRUE
IGD2	080611_22	Isoform A of Lamin-A/C	IPI00620256	ipi.MOUSE.v3.59.fasta	74238.9	1	28	33	38	0.0144	0.405	VAVEEVDEEGKFVR	R	L	0.95	2.93	0.396	1	0	0	2	1605.81	440	453	TRUE
WG2	080611_23	Isoform A of Lamin-A/C	IPI00620256	ipi.MOUSE.v3.59.fasta	74238.9	1	27	31	35	0.0145	0.403	VAVEEVDEEGKFVR	R	L	0.95	3.46	0.556	1	0	0	2	1605.81	440	453	TRUE
IGD2	080611_22	Isoform A of Lamin-A/C	IPI00620256	ipi.MOUSE.v3.59.fasta	74238.9	1	28	33	38	0.0144	0.405	VREEFKELK	K	A	0.95	2.55	0.167	0	1	0	2	1177.66	109	117	TRUE
IGD2	080611_22	Isoform B2 of Lamin-B2	IPI00126191	ipi.MOUSE.v3.59.fasta	67318.5	1	2	2	2	0.000755	0.0805	KLLEGEEER	R	L	0.95	2.81	0.219	1	1	0	2	1102.57	371	379	FALSE	IPI00230394,IPI00620256
IGD2	080611_22	Isoform B2 of Lamin-B2	IPI00126191	ipi.MOUSE.v3.59.fasta	67318.5	1	2	2	2	0.000755	0.0805	LLEGEEER	K	L	0.95	2.65	0.39	1	0	0	2	974.479	372	379	FALSE	IPI00230394,IPI00620256
IGD2	080611_22	Isoform B2 of Lamin-B2	IPI00126191	ipi.MOUSE.v3.59.fasta	67318.5	1	2	2	2	0.000755	0.0805	LQEKEELRELNDR	R	L	0.95	2.56	0.194	0	1	0	2	1671.87	22	34	FALSE	IPI00230394
IGD2	080611_22	Isoform B2 of Lamin-B2	IPI00126191	ipi.MOUSE.v3.59.fasta	67318.5	1	2	2	2	0.000755	0.0805	SQTNWGPGESFR	K	T	0.95	1.93	0.318	1	0	0	2	1365.62	526	537	TRUE
IGD2	080611_22	Isoform B2 of Lamin-B2	IPI00126191	ipi.MOUSE.v3.59.fasta	67318.5	1	2	2	2	0.000755	0.0805	TALVSADGEEVAVK	R	A	0.95	3.44	0.385	1	0	0	2	1388.73	538	551	TRUE
WG4	080611_27	Isoform BAG-1L of BAG family molecular chaperone regulator 1	IPI00310293,IPI00759930	ipi.MOUSE.v3.59.fasta	39714	1	6	6	6	0.00313	0.152	ATIEQFMK	K	I	0.95	2.42	0.283	1	0	0	2	967.492	290	297	TRUE
WG4	080611_27	Isoform BAG-1L of BAG family molecular chaperone regulator 1	IPI00310293,IPI00759930	ipi.MOUSE.v3.59.fasta	39714	1	6	6	6	0.00313	0.152	ELQAEALCK	K	L	0.948	1.82	0.259	1	0	0	2	1061.53	275	283	TRUE
WG4	080611_27	Isoform BAG-1L of BAG family molecular chaperone regulator 1	IPI00310293,IPI00759930	ipi.MOUSE.v3.59.fasta	39714	1	6	6	6	0.00313	0.152	ELSGIQQGFLAK	K	E	0.95	2.52	0.354	1	0	0	2	1290.71	263	274	TRUE
WG4	080611_27	Isoform BAG-1L of BAG family molecular chaperone regulator 1	IPI00310293,IPI00759930	ipi.MOUSE.v3.59.fasta	39714	1	6	6	6	0.00313	0.152	SNPEEEVELK	K	K	0.946	2	0.23	1	0	0	2	1173.56	232	241	TRUE
WG4	080611_27	Isoform BAG-1L of BAG family molecular chaperone regulator 1	IPI00310293,IPI00759930	ipi.MOUSE.v3.59.fasta	39714	1	6	6	6	0.00313	0.152	SNPEEEVELKK	K	L	0.95	2.18	0.248	1	0	0	2	1301.66	232	242	TRUE
WG4	080611_27	Isoform BAG-1L of BAG family molecular chaperone regulator 1	IPI00310293,IPI00759930	ipi.MOUSE.v3.59.fasta	39714	1	6	6	6	0.00313	0.152	TEEMVQTEEMETPR	K	L	0.95	4.29	0.512	1	0	0	2	1709.74	140	153	TRUE
WG4	080611_27	Isoform C of Lamin-A/C	IPI00400300,IPI00620256,IPI00886130	ipi.MOUSE.v3.59.fasta	13301.3	1	3	3	3	0.00156	0.061	AAYEAELGDAR	K	K	0.95	3.56	0.436	1	0	0	2	1165.55	79	89	TRUE
IGD4	080611_26	Isoform C of Lamin-A/C	IPI00400300,IPI00620256,IPI00886130	ipi.MOUSE.v3.59.fasta	13301.3	0.998	2	2	2	0.00155	0.0418	ITESEEVVSR	R	E	0.95	2.67	0.343	1	0	0	2	1148.58	63	72	TRUE
WG4	080611_27	Isoform C of Lamin-A/C	IPI00400300,IPI00620256,IPI00886130	ipi.MOUSE.v3.59.fasta	13301.3	1	3	3	3	0.00156	0.061	ITESEEVVSR	R	E	0.95	2.56	0.364	1	0	0	2	1148.58	63	72	TRUE
IGD4	080611_26	Isoform C of Lamin-A/C	IPI00400300,IPI00620256,IPI00886130	ipi.MOUSE.v3.59.fasta	13301.3	0.998	2	2	2	0.00155	0.0418	SGAQASSTPLSPTR	R	I	0.95	2.97	0.451	1	0	0	2	1359.69	12	25	TRUE
WG4	080611_27	Isoform C of Lamin-A/C	IPI00400300,IPI00620256,IPI00886130	ipi.MOUSE.v3.59.fasta	13301.3	1	3	3	3	0.00156	0.061	SGAQASSTPLSPTR	R	I	0.95	2.99	0.45	1	0	0	2	1359.69	12	25	TRUE
IGD2	080611_22	Isoform HMW of Kininogen-1	IPI00114958,IPI00129225,IPI00457636,IPI00856249	ipi.MOUSE.v3.59.fasta	53206.3	1	6	6	7	0.00264	0.0847	ATSQVVAGTK	K	Y	0.95	2.41	0.427	1	0	0	2	961.531	306	315	TRUE
WG2	080611_23	Isoform HMW of Kininogen-1	IPI00114958,IPI00129225,IPI00457636,IPI00856249	ipi.MOUSE.v3.59.fasta	53206.3	1	8	8	8	0.00331	0.127	ATSQVVAGTK	K	Y	0.95	2.78	0.503	1	0	0	2	961.531	306	315	TRUE
WG2	080611_23	Isoform HMW of Kininogen-1	IPI00114958,IPI00129225,IPI00457636,IPI00856249	ipi.MOUSE.v3.59.fasta	53206.3	1	8	8	8	0.00331	0.127	CQALDMTEMAR	K	R	0.95	3.3	0.474	1	0	0	2	1325.56	369	379	TRUE
WG2	080611_23	Isoform HMW of Kininogen-1	IPI00114958,IPI00129225,IPI00457636,IPI00856249	ipi.MOUSE.v3.59.fasta	53206.3	1	8	8	8	0.00331	0.127	ENEFFIVTQTCK	R	I	0.95	2.95	0.321	1	0	0	2	1515.71	115	126	TRUE
WG2	080611_23	Isoform HMW of Kininogen-1	IPI00114958,IPI00129225,IPI00457636,IPI00856249	ipi.MOUSE.v3.59.fasta	53206.3	1	8	8	8	0.00331	0.127	ESNTELAEDCEIK	K	H	0.95	3.03	0.473	1	0	0	2	1537.67	330	342	TRUE
IGD2	080611_22	Isoform HMW of Kininogen-1	IPI00114958,IPI00129225,IPI00457636,IPI00856249	ipi.MOUSE.v3.59.fasta	53206.3	1	6	6	7	0.00264	0.0847	GNLFMDINNK	R	I	0.95	2.78	0.387	1	0	0	2	1165.57	230	239	TRUE
WG2	080611_23	Isoform HMW of Kininogen-1	IPI00114958,IPI00129225,IPI00457636,IPI00856249	ipi.MOUSE.v3.59.fasta	53206.3	1	8	8	8	0.00331	0.127	GNLFMDINNK	R	I	0.95	3.08	0.353	1	0	0	2	1165.57	230	239	TRUE
IGD2	080611_22	Isoform HMW of Kininogen-1	IPI00114958,IPI00129225,IPI00457636,IPI00856249	ipi.MOUSE.v3.59.fasta	53206.3	1	6	6	7	0.00264	0.0847	RPPGFSPFR	R	S	0.95	2.57	0.167	1	0	0	2	1060.57	380	388	TRUE
WG2	080611_23	Isoform HMW of Kininogen-1	IPI00114958,IPI00129225,IPI00457636,IPI00856249	ipi.MOUSE.v3.59.fasta	53206.3	1	8	8	8	0.00331	0.127	SGNQYMLHR	K	V	0.95	2.36	0.268	1	0	0	2	1105.52	50	58	TRUE
IGD2	080611_22	Isoform HMW of Kininogen-1	IPI00114958,IPI00129225,IPI00457636,IPI00856249	ipi.MOUSE.v3.59.fasta	53206.3	1	6	6	7	0.00264	0.0847	SVTVQETK	R	E	0.95	2.15	0.189	1	0	0	2	891.478	389	396	TRUE
WG2	080611_23	Isoform HMW of Kininogen-1	IPI00114958,IPI00129225,IPI00457636,IPI00856249	ipi.MOUSE.v3.59.fasta	53206.3	1	8	8	8	0.00331	0.127	SVTVQETK	R	E	0.95	2.14	0.22	1	0	0	2	891.478	389	396	TRUE
IGD2	080611_22	Isoform HMW of Kininogen-1	IPI00114958,IPI00129225,IPI00457636,IPI00856249	ipi.MOUSE.v3.59.fasta	53206.3	1	6	6	7	0.00264	0.0847	TDGSPTFYSFK	K	Y	0.95	2.7	0.498	2	0	0	2	1249.57	65	75	TRUE
WG2	080611_23	Isoform HMW of Kininogen-1	IPI00114958,IPI00129225,IPI00457636,IPI00856249	ipi.MOUSE.v3.59.fasta	53206.3	1	8	8	8	0.00331	0.127	TDGSPTFYSFK	K	Y	0.95	2.13	0.36	1	0	0	2	1249.57	65	75	TRUE
IGD2	080611_22	Isoform HMW of Kininogen-1	IPI00114958,IPI00129225,IPI00457636,IPI00856249	ipi.MOUSE.v3.59.fasta	53206.3	1	6	6	7	0.00264	0.0847	YVIEFIAR	K	E	0.95	2.58	0.13	1	0	0	2	1010.57	316	323	TRUE
IGD4	080611_26	Isoform Long of 14-3-3 protein beta/alpha	IPI00230682	ipi.MOUSE.v3.59.fasta	28087.2	1	4	4	5	0.00388	0.28	AVTEQGHELSNEER	K	N	0.95	4.2	0.56	1	0	0	2	1598.74	30	43	TRUE
WG4	080611_27	Isoform Long of 14-3-3 protein beta/alpha	IPI00230682	ipi.MOUSE.v3.59.fasta	28087.2	1	3	4	5	0.00261	0.28	AVTEQGHELSNEER	K	N	0.95	4.69	0.574	1	1	0	2	1598.74	30	43	TRUE
IGD4	080611_26	Isoform Long of 14-3-3 protein beta/alpha	IPI00230682	ipi.MOUSE.v3.59.fasta	28087.2	1	4	4	5	0.00388	0.28	EMQPTHPIR	K	L	0.95	2.56	0.297	2	0	0	2	1124.55	161	169	FALSE	IPI00116498,IPI00408378,IPI00656269
WG4	080611_27	Isoform Long of 14-3-3 protein beta/alpha	IPI00230682	ipi.MOUSE.v3.59.fasta	28087.2	1	3	4	5	0.00261	0.28	EMQPTHPIR	K	L	0.95	2.78	0.334	2	0	0	2	1108.56	161	169	FALSE	IPI00116498,IPI00408378,IPI00656269
WG4	080611_27	Isoform Long of 14-3-3 protein beta/alpha	IPI00230682	ipi.MOUSE.v3.59.fasta	28087.2	1	3	4	5	0.00261	0.28	LAEQAER	K	Y	0.95	2.43	0.179	1	0	0	2	816.421	14	20	FALSE	IPI00118384,IPI00230707,IPI00118286,IPI00116498,IPI00408378,IPI00227392,IPI00656269
IGD4	080611_26	Isoform Long of 14-3-3 protein beta/alpha	IPI00230682	ipi.MOUSE.v3.59.fasta	28087.2	1	4	4	5	0.00388	0.28	LAEQAERYDDMAAAMK	K	A	0.95	2.57	0.222	1	0	0	2	1844.82	14	29	FALSE	IPI00230707
WG4	080611_27	Isoform Long of 14-3-3 protein beta/alpha	IPI00230682	ipi.MOUSE.v3.59.fasta	28087.2	1	3	4	5	0.00261	0.28	LAEQAERYDDMAAAMK	K	A	0.95	3.09	0.494	2	1	0	2	1812.83	14	29	FALSE	IPI00230707
IGD4	080611_26	Isoform Long of 14-3-3 protein beta/alpha	IPI00230682	ipi.MOUSE.v3.59.fasta	28087.2	1	4	4	5	0.00388	0.28	NLLSVAYK	R	N	0.95	2.46	0.433	2	0	0	2	907.525	44	51	FALSE	IPI00118384,IPI00230707,IPI00118286,IPI00116498,IPI00408378,IPI00227392,IPI00656269
WG4	080611_27	Isoform Long of 14-3-3 protein beta/alpha	IPI00230682	ipi.MOUSE.v3.59.fasta	28087.2	1	3	4	5	0.00261	0.28	NLLSVAYK	R	N	0.95	2.28	0.331	2	0	0	2	907.525	44	51	FALSE	IPI00118384,IPI00230707,IPI00118286,IPI00116498,IPI00408378,IPI00227392,IPI00656269
IGD4	080611_26	Isoform Long of 14-3-3 protein beta/alpha	IPI00230682	ipi.MOUSE.v3.59.fasta	28087.2	1	4	4	5	0.00388	0.28	TEQGHELSNEER	V	N	0.95	3.18	0.394	1	0	0	1	1428.63	32	43	TRUE
IGD4	080611_26	Isoform Long of 14-3-3 protein beta/alpha	IPI00230682	ipi.MOUSE.v3.59.fasta	28087.2	1	4	4	5	0.00388	0.28	VISSIEQK	R	T	0.95	3.37	0.288	2	0	0	2	903.515	63	70	FALSE	IPI00230707,IPI00118286,IPI00408378,IPI00227392,IPI00656269
WG4	080611_27	Isoform Long of 14-3-3 protein beta/alpha	IPI00230682	ipi.MOUSE.v3.59.fasta	28087.2	1	3	4	5	0.00261	0.28	VISSIEQK	R	T	0.95	3.24	0.298	3	0	0	2	903.515	63	70	FALSE	IPI00230707,IPI00118286,IPI00408378,IPI00227392,IPI00656269
IGD4	080611_26	Isoform Long of 14-3-3 protein beta/alpha	IPI00230682	ipi.MOUSE.v3.59.fasta	28087.2	1	4	4	5	0.00388	0.28	VISSIEQKTER	R	N	0.95	1.98	0.38	1	0	0	2	1289.71	63	73	TRUE
WG4	080611_27	Isoform Long of 14-3-3 protein beta/alpha	IPI00230682	ipi.MOUSE.v3.59.fasta	28087.2	1	3	4	5	0.00261	0.28	VISSIEQKTER	R	N	0.95	2.88	0.425	1	0	0	2	1289.71	63	73	TRUE
IGD4	080611_26	Isoform Long of 14-3-3 protein beta/alpha	IPI00230682	ipi.MOUSE.v3.59.fasta	28087.2	1	4	4	5	0.00388	0.28	YDDMAAAMK	R	A	0.95	3.16	0.347	2	0	0	2	1015.42	21	29	FALSE	IPI00230707
WG4	080611_27	Isoform Long of 14-3-3 protein beta/alpha	IPI00230682	ipi.MOUSE.v3.59.fasta	28087.2	1	3	4	5	0.00261	0.28	YDDMAAAMK	R	A	0.95	2.97	0.381	3	0	0	2	1015.42	21	29	FALSE	IPI00230707
IGD4	080611_26	Isoform Long of 14-3-3 protein beta/alpha	IPI00230682	ipi.MOUSE.v3.59.fasta	28087.2	1	4	4	5	0.00388	0.28	YLSEVASGENK	R	Q	0.95	3.57	0.486	2	0	0	2	1196.58	130	140	TRUE
WG4	080611_27	Isoform Long of 14-3-3 protein beta/alpha	IPI00230682	ipi.MOUSE.v3.59.fasta	28087.2	1	3	4	5	0.00261	0.28	YLSEVASGENK	R	Q	0.95	3.17	0.523	2	0	0	2	1196.58	130	140	TRUE
WG2	080611_23	Isoform Long of Complement C3 (Fragment)	IPI00323624,IPI00759878	ipi.MOUSE.v3.59.fasta	186486	1	16	17	18	0.00744	0.105	ADIGCTPGSGK	K	N	0.95	2.46	0.219	1	0	0	2	1062.49	622	632	TRUE
IGD2	080611_22	Isoform Long of Complement C3 (Fragment)	IPI00323624,IPI00759878	ipi.MOUSE.v3.59.fasta	186486	1	16	17	19	0.00718	0.106	AFYEHAPK	R	Q	0.95	2.04	0.299	1	0	0	2	962.473	209	216	TRUE
WG2	080611_23	Isoform Long of Complement C3 (Fragment)	IPI00323624,IPI00759878	ipi.MOUSE.v3.59.fasta	186486	1	16	17	18	0.00744	0.105	AFYEHAPK	R	Q	0.95	2.34	0.265	1	0	0	2	962.473	209	216	TRUE
WG2	080611_23	Isoform Long of Complement C3 (Fragment)	IPI00323624,IPI00759878	ipi.MOUSE.v3.59.fasta	186486	1	16	17	18	0.00744	0.105	DICEGQVNSLPGSINK	R	A	0.95	2.54	0.311	1	0	0	2	1730.84	1156	1171	TRUE
IGD2	080611_22	Isoform Long of Complement C3 (Fragment)	IPI00323624,IPI00759878	ipi.MOUSE.v3.59.fasta	186486	1	16	17	19	0.00718	0.106	DNHLAPGQQTTLR	R	I	0.95	2.49	0.305	1	0	0	2	1450.74	571	583	TRUE
WG2	080611_23	Isoform Long of Complement C3 (Fragment)	IPI00323624,IPI00759878	ipi.MOUSE.v3.59.fasta	186486	1	16	17	18	0.00744	0.105	DSCIGTLVVK	K	G	0.95	2.68	0.134	1	0	0	2	1091.58	557	566	TRUE
IGD2	080611_22	Isoform Long of Complement C3 (Fragment)	IPI00323624,IPI00759878	ipi.MOUSE.v3.59.fasta	186486	1	16	17	19	0.00718	0.106	EYVLPSFEVR	K	V	0.95	2.7	0.246	1	0	0	2	1238.64	227	236	TRUE
WG2	080611_23	Isoform Long of Complement C3 (Fragment)	IPI00323624,IPI00759878	ipi.MOUSE.v3.59.fasta	186486	1	16	17	18	0.00744	0.105	GICVADPYEIR	K	V	0.95	2.14	0.235	1	0	0	2	1292.63	814	824	TRUE
IGD2	080611_22	Isoform Long of Complement C3 (Fragment)	IPI00323624,IPI00759878	ipi.MOUSE.v3.59.fasta	186486	1	16	17	19	0.00718	0.106	IFTVDNNLLPVGK	R	T	0.95	3.42	0.332	1	0	0	2	1429.81	150	162	TRUE
WG2	080611_23	Isoform Long of Complement C3 (Fragment)	IPI00323624,IPI00759878	ipi.MOUSE.v3.59.fasta	186486	1	16	17	18	0.00744	0.105	IFTVDNNLLPVGK	R	T	0.95	3.43	0.342	1	0	0	2	1429.81	150	162	TRUE
WG2	080611_23	Isoform Long of Complement C3 (Fragment)	IPI00323624,IPI00759878	ipi.MOUSE.v3.59.fasta	186486	1	16	17	18	0.00744	0.105	IPMYSIITPNVLR	G	L	0.95	3.32	0.644	1	0	0	1	1516.86	25	37	TRUE
IGD2	080611_22	Isoform Long of Complement C3 (Fragment)	IPI00323624,IPI00759878	ipi.MOUSE.v3.59.fasta	186486	1	16	17	19	0.00718	0.106	ISLAHSLTR	K	V	0.95	2.17	0.243	1	0	0	2	997.579	283	291	TRUE
WG2	080611_23	Isoform Long of Complement C3 (Fragment)	IPI00323624,IPI00759878	ipi.MOUSE.v3.59.fasta	186486	1	16	17	18	0.00744	0.105	ISLAHSLTR	K	V	0.95	2.11	0.284	1	0	0	2	997.579	283	291	TRUE
IGD2	080611_22	Isoform Long of Complement C3 (Fragment)	IPI00323624,IPI00759878	ipi.MOUSE.v3.59.fasta	186486	1	16	17	19	0.00718	0.106	LVAYYTLIGASGQR	R	E	0.95	3.32	0.344	1	1	0	2	1511.82	531	544	TRUE
WG2	080611_23	Isoform Long of Complement C3 (Fragment)	IPI00323624,IPI00759878	ipi.MOUSE.v3.59.fasta	186486	1	16	17	18	0.00744	0.105	LVAYYTLIGASGQR	R	E	0.95	4.42	0.462	1	1	0	2	1511.82	531	544	TRUE
WG2	080611_23	Isoform Long of Complement C3 (Fragment)	IPI00323624,IPI00759878	ipi.MOUSE.v3.59.fasta	186486	1	16	17	18	0.00744	0.105	QPLTITVR	R	T	0.95	1.97	0.336	1	0	0	2	927.562	418	425	TRUE
IGD2	080611_22	Isoform Long of Complement C3 (Fragment)	IPI00323624,IPI00759878	ipi.MOUSE.v3.59.fasta	186486	1	16	17	19	0.00718	0.106	SVSIKIPASK	R	E	0.95	2	0.424	1	0	0	2	1029.63	86	95	TRUE
IGD2	080611_22	Isoform Long of Complement C3 (Fragment)	IPI00323624,IPI00759878	ipi.MOUSE.v3.59.fasta	186486	1	16	17	19	0.00718	0.106	TIYTPGSTVLYR	K	I	0.95	2.01	0.364	1	0	0	2	1370.73	138	149	TRUE
IGD2	080611_22	Isoform Long of Complement C3 (Fragment)	IPI00323624,IPI00759878	ipi.MOUSE.v3.59.fasta	186486	1	16	17	19	0.00718	0.106	TSQGLQTEQR	K	A	0.95	3.1	0.328	1	0	0	2	1147.57	647	656	TRUE
WG3	080611_25	Isoform Long of Complement C3 (Fragment)	IPI00323624,IPI00759878	ipi.MOUSE.v3.59.fasta	186486	0.998	2	2	2	0.00156	0.0126	TSQGLQTEQR	K	A	0.95	2.33	0.267	1	0	0	2	1147.57	647	656	TRUE
IGD2	080611_22	Isoform Long of Complement C3 (Fragment)	IPI00323624,IPI00759878	ipi.MOUSE.v3.59.fasta	186486	1	16	17	19	0.00718	0.106	TVLTGASGHLR	K	S	0.95	2.44	0.31	1	0	0	2	1111.62	75	85	TRUE
WG2	080611_23	Isoform Long of Complement C3 (Fragment)	IPI00323624,IPI00759878	ipi.MOUSE.v3.59.fasta	186486	1	16	17	18	0.00744	0.105	TVLTGASGHLR	K	S	0.95	2.91	0.391	1	0	0	2	1111.62	75	85	TRUE
IGD2	080611_22	Isoform Long of Complement C3 (Fragment)	IPI00323624,IPI00759878	ipi.MOUSE.v3.59.fasta	186486	1	16	17	19	0.00718	0.106	VGLVAVDK	R	G	0.947	2.24	0.168	1	0	0	2	800.488	592	599	TRUE
IGD2	080611_22	Isoform Long of Complement C3 (Fragment)	IPI00323624,IPI00759878	ipi.MOUSE.v3.59.fasta	186486	1	16	17	19	0.00718	0.106	VGLVAVDKGVFVLNKK	R	N	0.95	3.29	0.566	0	1	0	2	1686.03	592	607	TRUE
WG2	080611_23	Isoform Long of Complement C3 (Fragment)	IPI00323624,IPI00759878	ipi.MOUSE.v3.59.fasta	186486	1	16	17	18	0.00744	0.105	VGLVAVDKGVFVLNKK	R	N	0.95	1.99	0.252	0	1	0	2	1686.03	592	607	TRUE
IGD2	080611_22	Isoform Long of Complement C3 (Fragment)	IPI00323624,IPI00759878	ipi.MOUSE.v3.59.fasta	186486	1	16	17	19	0.00718	0.106	VLMEGVRPSNADALVGK	K	S	0.95	2.27	0.27	0	1	0	2	1755.94	307	323	TRUE
IGD2	080611_22	Isoform Long of Complement C3 (Fragment)	IPI00323624,IPI00759878	ipi.MOUSE.v3.59.fasta	186486	1	16	17	19	0.00718	0.106	VLVVTQGSNAK	K	A	0.95	3.89	0.495	1	0	0	2	1115.64	388	398	TRUE
WG2	080611_23	Isoform Long of Complement C3 (Fragment)	IPI00323624,IPI00759878	ipi.MOUSE.v3.59.fasta	186486	1	16	17	18	0.00744	0.105	VLVVTQGSNAK	K	A	0.95	3.79	0.522	1	0	0	2	1115.64	388	398	TRUE
WG3	080611_25	Isoform Long of Complement C3 (Fragment)	IPI00323624,IPI00759878	ipi.MOUSE.v3.59.fasta	186486	0.998	2	2	2	0.00156	0.0126	VLVVTQGSNAK	K	A	0.95	3.22	0.517	1	0	0	2	1115.64	388	398	TRUE
IGD2	080611_22	Isoform Long of Complement C3 (Fragment)	IPI00323624,IPI00759878	ipi.MOUSE.v3.59.fasta	186486	1	16	17	19	0.00718	0.106	VVIEDGVGDAVLTR	R	K	0.95	4.56	0.566	1	0	0	2	1442.79	292	305	TRUE
WG2	080611_23	Isoform Long of Complement C3 (Fragment)	IPI00323624,IPI00759878	ipi.MOUSE.v3.59.fasta	186486	1	16	17	18	0.00744	0.105	VVIEDGVGDAVLTR	R	K	0.95	4.05	0.584	1	0	0	2	1442.79	292	305	TRUE
WG2	080611_23	Isoform Long of Complement C3 (Fragment)	IPI00323624,IPI00759878	ipi.MOUSE.v3.59.fasta	186486	1	16	17	18	0.00744	0.105	VVIEDGVGDAVLTRK	R	V	0.95	2.12	0.399	0	1	0	2	1570.88	292	306	TRUE
IGD2	080611_22	Isoform Long of Complement C3 (Fragment)	IPI00323624,IPI00759878	ipi.MOUSE.v3.59.fasta	186486	1	16	17	19	0.00718	0.106	YYTYLVMNK	R	G	0.95	2.83	0.414	3	0	0	2	1210.58	489	497	TRUE
WG2	080611_23	Isoform Long of Complement C3 (Fragment)	IPI00323624,IPI00759878	ipi.MOUSE.v3.59.fasta	186486	1	16	17	18	0.00744	0.105	YYTYLVMNK	R	G	0.95	3.18	0.439	2	0	0	2	1210.58	489	497	TRUE
WG5	080611_29	Isoform Long of Eukaryotic translation initiation factor 4H	IPI00124742,IPI00222560	ipi.MOUSE.v3.59.fasta	27341.9	0.998	2	2	2	0.00175	0.0766	AYSSFGGGR	R	G	0.95	2.16	0.229	1	0	0	2	901.416	11	19	TRUE
WG5	080611_29	Isoform Long of Eukaryotic translation initiation factor 4H	IPI00124742,IPI00222560	ipi.MOUSE.v3.59.fasta	27341.9	0.998	2	2	2	0.00175	0.0766	SLRVDIAEGR	R	K	0.95	2.36	0.242	1	0	0	2	1115.62	110	119	TRUE
IGD1	080611_20_080612175356	Isoform M2 of Pyruvate kinase isozymes M1/M2	IPI00407130	ipi.MOUSE.v3.59.fasta	57845.6	1	3	4	6	0.00294	0.107	AEGSDVANAVLDGADCIMLSGETAK	R	G	0.95	3.66	0.392	0	1	0	2	2494.14	343	367	TRUE
IGD1	080611_20_080612175356	Isoform M2 of Pyruvate kinase isozymes M1/M2	IPI00407130	ipi.MOUSE.v3.59.fasta	57845.6	1	3	4	6	0.00294	0.107	EAEAAIYHLQLFEELR	R	R	0.95	2.37	0.308	0	1	0	2	1931.99	384	399	TRUE
IGD1	080611_20_080612175356	Isoform M2 of Pyruvate kinase isozymes M1/M2	IPI00407130	ipi.MOUSE.v3.59.fasta	57845.6	1	3	4	6	0.00294	0.107	FGVEQDVDMVFASFIR	K	K	0.95	4.74	0.555	2	2	0	2	1875.89	231	246	TRUE
IGD2	080611_22	Isoform M2 of Pyruvate kinase isozymes M1/M2	IPI00407130,IPI00845840	ipi.MOUSE.v3.59.fasta	57985.8	1	3	3	3	0.00113	0.0678	FGVEQDVDMVFASFIR	K	K	0.95	4.61	0.468	0	1	0	2	1859.9	231	246	TRUE
IGD3	080611_24	Isoform M2 of Pyruvate kinase isozymes M1/M2	IPI00407130,IPI00845840	ipi.MOUSE.v3.59.fasta	57985.8	0.998	2	2	2	0.0023	0.0508	FGVEQDVDMVFASFIR	K	K	0.95	4.93	0.516	0	1	0	2	1859.9	231	246	TRUE
IGD4	080611_26	Isoform M2 of Pyruvate kinase isozymes M1/M2	IPI00407130,IPI00845840	ipi.MOUSE.v3.59.fasta	57985.8	1	3	3	3	0.00233	0.064	FGVEQDVDMVFASFIR	K	K	0.95	4.02	0.517	0	1	0	2	1859.9	231	246	TRUE
WG2	080611_23	Isoform M2 of Pyruvate kinase isozymes M1/M2	IPI00407130,IPI00845840	ipi.MOUSE.v3.59.fasta	57985.8	1	4	5	5	0.00207	0.0904	FGVEQDVDMVFASFIR	K	K	0.95	3.81	0.457	1	1	0	2	1859.9	231	246	TRUE
WG3	080611_25	Isoform M2 of Pyruvate kinase isozymes M1/M2	IPI00407130,IPI00845840	ipi.MOUSE.v3.59.fasta	57985.8	0.998	2	3	3	0.00234	0.0508	FGVEQDVDMVFASFIR	K	K	0.95	5.22	0.573	1	1	0	2	1859.9	231	246	TRUE
WG4	080611_27	Isoform M2 of Pyruvate kinase isozymes M1/M2	IPI00407130,IPI00845840	ipi.MOUSE.v3.59.fasta	57985.8	1	4	4	4	0.00209	0.0847	FGVEQDVDMVFASFIR	K	K	0.95	3.49	0.319	0	1	0	2	1859.9	231	246	TRUE
IGD2	080611_22	Isoform M2 of Pyruvate kinase isozymes M1/M2	IPI00407130,IPI00845840	ipi.MOUSE.v3.59.fasta	57985.8	1	3	3	3	0.00113	0.0678	GDLGIEIPAEK	R	V	0.95	2.51	0.35	1	0	0	2	1141.61	295	305	TRUE
IGD3	080611_24	Isoform M2 of Pyruvate kinase isozymes M1/M2	IPI00407130,IPI00845840	ipi.MOUSE.v3.59.fasta	57985.8	0.998	2	2	2	0.0023	0.0508	GDLGIEIPAEK	R	V	0.95	2.08	0.356	1	0	0	2	1141.61	295	305	TRUE
WG2	080611_23	Isoform M2 of Pyruvate kinase isozymes M1/M2	IPI00407130,IPI00845840	ipi.MOUSE.v3.59.fasta	57985.8	1	4	5	5	0.00207	0.0904	GDLGIEIPAEK	R	V	0.95	2.9	0.393	1	0	0	2	1141.61	295	305	TRUE
WG3	080611_25	Isoform M2 of Pyruvate kinase isozymes M1/M2	IPI00407130,IPI00845840	ipi.MOUSE.v3.59.fasta	57985.8	0.998	2	3	3	0.00234	0.0508	GDLGIEIPAEK	R	V	0.95	2.4	0.35	1	0	0	2	1141.61	295	305	TRUE
WG4	080611_27	Isoform M2 of Pyruvate kinase isozymes M1/M2	IPI00407130,IPI00845840	ipi.MOUSE.v3.59.fasta	57985.8	1	4	4	4	0.00209	0.0847	GDLGIEIPAEK	R	V	0.95	2.48	0.297	1	0	0	2	1141.61	295	305	TRUE
IGD4	080611_26	Isoform M2 of Pyruvate kinase isozymes M1/M2	IPI00407130,IPI00845840	ipi.MOUSE.v3.59.fasta	57985.8	1	3	3	3	0.00233	0.064	GDYPLEAVR	K	M	0.95	2.8	0.297	1	0	0	2	1019.52	368	376	TRUE
WG4	080611_27	Isoform M2 of Pyruvate kinase isozymes M1/M2	IPI00407130,IPI00845840	ipi.MOUSE.v3.59.fasta	57985.8	1	4	4	4	0.00209	0.0847	GDYPLEAVR	K	M	0.95	2.51	0.313	1	0	0	2	1019.52	368	376	TRUE
WG2	080611_23	Isoform M2 of Pyruvate kinase isozymes M1/M2	IPI00407130,IPI00845840	ipi.MOUSE.v3.59.fasta	57985.8	1	4	5	5	0.00207	0.0904	IISKIENHEGVR	K	R	0.95	2.46	0.213	0	1	0	2	1394.78	267	278	TRUE
IGD2	080611_22	Isoform M2 of Pyruvate kinase isozymes M1/M2	IPI00407130,IPI00845840	ipi.MOUSE.v3.59.fasta	57985.8	1	3	3	3	0.00113	0.0678	VNLAMDVGK	R	A	0.95	2.02	0.318	1	0	0	2	946.503	490	498	TRUE
IGD4	080611_26	Isoform M2 of Pyruvate kinase isozymes M1/M2	IPI00407130,IPI00845840	ipi.MOUSE.v3.59.fasta	57985.8	1	3	3	3	0.00233	0.064	VNLAMDVGK	R	A	0.95	2.15	0.261	1	0	0	2	946.503	490	498	TRUE
WG2	080611_23	Isoform M2 of Pyruvate kinase isozymes M1/M2	IPI00407130,IPI00845840	ipi.MOUSE.v3.59.fasta	57985.8	1	4	5	5	0.00207	0.0904	VNLAMDVGK	R	A	0.95	2.76	0.374	1	0	0	2	946.503	490	498	TRUE
WG4	080611_27	Isoform M2 of Pyruvate kinase isozymes M1/M2	IPI00407130,IPI00845840	ipi.MOUSE.v3.59.fasta	57985.8	1	4	4	4	0.00209	0.0847	VNLAMDVGK	R	A	0.95	2.65	0.39	1	0	0	2	946.503	490	498	TRUE
WG5	080611_29	Isoform Mitochondrial of Peroxiredoxin-5, mitochondrial	IPI00129517	ipi.MOUSE.v3.59.fasta	21897.6	0.998	2	2	3	0.00262	0.105	LLADPTGAFGK	R	A	0.95	2.12	0.384	1	0	0	2	1089.59	145	155	TRUE
WG5	080611_29	Isoform Mitochondrial of Peroxiredoxin-5, mitochondrial	IPI00129517	ipi.MOUSE.v3.59.fasta	21897.6	0.998	2	2	3	0.00262	0.105	SSSAVTMAPIK	F	V	0.95	2.95	0.349	2	0	0	1	1107.57	43	53	TRUE
IGD1	080611_20_080612175356	Isoform PLEC-1I of Plectin-1	IPI00229509,IPI00230061,IPI00400209,IPI00400214,IPI00400215,IPI00421267	ipi.MOUSE.v3.59.fasta	521935	1	29	29	29	0.0142	0.0684	AALAHSEIATTQAASTK	R	A	0.95	2.95	0.358	0	1	0	2	1670.87	2650	2666	TRUE
IGD1	080611_20_080612175356	Isoform PLEC-1I of Plectin-1	IPI00229509,IPI00230061,IPI00400209,IPI00400214,IPI00400215,IPI00421267	ipi.MOUSE.v3.59.fasta	521935	1	29	29	29	0.0142	0.0684	AGVVGPELHEK	K	L	0.95	2.32	0.334	1	0	0	2	1135.61	3457	3467	TRUE
IGD1	080611_20_080612175356	Isoform PLEC-1I of Plectin-1	IPI00229509,IPI00230061,IPI00400209,IPI00400214,IPI00400215,IPI00421267	ipi.MOUSE.v3.59.fasta	521935	1	29	29	29	0.0142	0.0684	APVPASELLDAK	R	I	0.95	2.14	0.474	1	0	0	2	1210.67	3352	3363	TRUE
IGD1	080611_20_080612175356	Isoform PLEC-1I of Plectin-1	IPI00229509,IPI00230061,IPI00400209,IPI00400214,IPI00400215,IPI00421267	ipi.MOUSE.v3.59.fasta	521935	1	29	29	29	0.0142	0.0684	AQAELEAQELQR	K	R	0.95	3.97	0.292	1	0	0	2	1385.7	1427	1438	TRUE
IGD1	080611_20_080612175356	Isoform PLEC-1I of Plectin-1	IPI00229509,IPI00230061,IPI00400209,IPI00400214,IPI00400215,IPI00421267	ipi.MOUSE.v3.59.fasta	521935	1	29	29	29	0.0142	0.0684	AQAEVEGLGK	K	G	0.95	2.2	0.291	1	0	0	2	1001.53	1072	1081	TRUE
IGD1	080611_20_080612175356	Isoform PLEC-1I of Plectin-1	IPI00229509,IPI00230061,IPI00400209,IPI00400214,IPI00400215,IPI00421267	ipi.MOUSE.v3.59.fasta	521935	1	29	29	29	0.0142	0.0684	AQFDQLKDGK	R	T	0.95	2.44	0.302	1	0	0	2	1149.59	3368	3377	TRUE
IGD1	080611_20_080612175356	Isoform PLEC-1I of Plectin-1	IPI00229509,IPI00230061,IPI00400209,IPI00400214,IPI00400215,IPI00421267	ipi.MOUSE.v3.59.fasta	521935	1	29	29	29	0.0142	0.0684	AVTGYKDPYSGK	R	L	0.95	1.94	0.366	1	0	0	2	1285.64	4052	4063	TRUE
IGD1	080611_20_080612175356	Isoform PLEC-1I of Plectin-1	IPI00229509,IPI00230061,IPI00400209,IPI00400214,IPI00400215,IPI00421267	ipi.MOUSE.v3.59.fasta	521935	1	29	29	29	0.0142	0.0684	DSQDAGGFGPEDR	R	L	0.95	3.53	0.498	1	0	0	2	1350.56	982	994	TRUE
IGD1	080611_20_080612175356	Isoform PLEC-1I of Plectin-1	IPI00229509,IPI00230061,IPI00400209,IPI00400214,IPI00400215,IPI00421267	ipi.MOUSE.v3.59.fasta	521935	1	29	29	29	0.0142	0.0684	GGELVYTDTEAR	K	D	0.95	3.82	0.463	1	0	0	2	1310.62	2933	2944	TRUE
IGD1	080611_20_080612175356	Isoform PLEC-1I of Plectin-1	IPI00229509,IPI00230061,IPI00400209,IPI00400214,IPI00400215,IPI00421267	ipi.MOUSE.v3.59.fasta	521935	1	29	29	29	0.0142	0.0684	GLLSAEVAR	K	L	0.95	2.58	0.265	1	0	0	2	915.526	3755	3763	TRUE
IGD1	080611_20_080612175356	Isoform PLEC-1I of Plectin-1	IPI00229509,IPI00230061,IPI00400209,IPI00400214,IPI00400215,IPI00421267	ipi.MOUSE.v3.59.fasta	521935	1	29	29	29	0.0142	0.0684	GYFDEEMNR	R	I	0.95	2.31	0.544	1	0	0	2	1160.47	2875	2883	TRUE
IGD1	080611_20_080612175356	Isoform PLEC-1I of Plectin-1	IPI00229509,IPI00230061,IPI00400209,IPI00400214,IPI00400215,IPI00421267	ipi.MOUSE.v3.59.fasta	521935	1	29	29	29	0.0142	0.0684	GYLDKETNR	R	A	0.95	2.16	0.319	1	0	0	2	1095.54	3203	3211	TRUE
IGD1	080611_20_080612175356	Isoform PLEC-1I of Plectin-1	IPI00229509,IPI00230061,IPI00400209,IPI00400214,IPI00400215,IPI00421267	ipi.MOUSE.v3.59.fasta	521935	1	29	29	29	0.0142	0.0684	LLEAAAQSSK	R	G	0.95	2.52	0.307	1	0	0	2	1017.56	4505	4514	TRUE
WG1	080611_21	Isoform PLEC-1I of Plectin-1	IPI00229509,IPI00230061,IPI00400209,IPI00400214,IPI00400215,IPI00421267	ipi.MOUSE.v3.59.fasta	521935	1	5	5	5	0.00564	0.0108	LLEAAAQSSK	R	G	0.95	3.14	0.382	1	0	0	2	1017.56	4505	4514	TRUE
WG1	080611_21	Isoform PLEC-1I of Plectin-1	IPI00229509,IPI00230061,IPI00400209,IPI00400214,IPI00400215,IPI00421267	ipi.MOUSE.v3.59.fasta	521935	1	5	5	5	0.00564	0.0108	LMADFQAGR	R	V	0.95	2.17	0.29	1	0	0	2	1024.49	3646	3654	TRUE
IGD1	080611_20_080612175356	Isoform PLEC-1I of Plectin-1	IPI00229509,IPI00230061,IPI00400209,IPI00400214,IPI00400215,IPI00421267	ipi.MOUSE.v3.59.fasta	521935	1	29	29	29	0.0142	0.0684	LQAEEVAQQK	R	S	0.95	2.36	0.266	1	0	0	2	1143.6	1689	1698	TRUE
IGD1	080611_20_080612175356	Isoform PLEC-1I of Plectin-1	IPI00229509,IPI00230061,IPI00400209,IPI00400214,IPI00400215,IPI00421267	ipi.MOUSE.v3.59.fasta	521935	1	29	29	29	0.0142	0.0684	LSVAAQEAAR	R	L	0.95	2.94	0.376	1	0	0	2	1015.55	2326	2335	TRUE
WG1	080611_21	Isoform PLEC-1I of Plectin-1	IPI00229509,IPI00230061,IPI00400209,IPI00400214,IPI00400215,IPI00421267	ipi.MOUSE.v3.59.fasta	521935	1	5	5	5	0.00564	0.0108	LSVAAQEAAR	R	L	0.95	2.42	0.327	1	0	0	2	1015.55	2326	2335	TRUE
IGD1	080611_20_080612175356	Isoform PLEC-1I of Plectin-1	IPI00229509,IPI00230061,IPI00400209,IPI00400214,IPI00400215,IPI00421267	ipi.MOUSE.v3.59.fasta	521935	1	29	29	29	0.0142	0.0684	LSVYTALQR	K	Q	0.95	2.83	0.442	1	0	0	2	1050.59	2752	2760	TRUE
IGD1	080611_20_080612175356	Isoform PLEC-1I of Plectin-1	IPI00229509,IPI00230061,IPI00400209,IPI00400214,IPI00400215,IPI00421267	ipi.MOUSE.v3.59.fasta	521935	1	29	29	29	0.0142	0.0684	NLVDNITGQR	R	L	0.95	2.19	0.205	1	0	0	2	1129.6	4343	4352	TRUE
IGD1	080611_20_080612175356	Isoform PLEC-1I of Plectin-1	IPI00229509,IPI00230061,IPI00400209,IPI00400214,IPI00400215,IPI00421267	ipi.MOUSE.v3.59.fasta	521935	1	29	29	29	0.0142	0.0684	QAEAELALR	R	V	0.95	2.87	0.319	1	0	0	2	1000.54	1555	1563	TRUE
IGD1	080611_20_080612175356	Isoform PLEC-1I of Plectin-1	IPI00229509,IPI00230061,IPI00400209,IPI00400214,IPI00400215,IPI00421267	ipi.MOUSE.v3.59.fasta	521935	1	29	29	29	0.0142	0.0684	QLAEGTAQQR	R	L	0.95	2.62	0.397	1	0	0	2	1101.56	1742	1751	TRUE
WG1	080611_21	Isoform PLEC-1I of Plectin-1	IPI00229509,IPI00230061,IPI00400209,IPI00400214,IPI00400215,IPI00421267	ipi.MOUSE.v3.59.fasta	521935	1	5	5	5	0.00564	0.0108	QLAEGTAQQR	R	L	0.95	1.94	0.269	1	0	0	2	1101.56	1742	1751	TRUE
IGD1	080611_20_080612175356	Isoform PLEC-1I of Plectin-1	IPI00229509,IPI00230061,IPI00400209,IPI00400214,IPI00400215,IPI00421267	ipi.MOUSE.v3.59.fasta	521935	1	29	29	29	0.0142	0.0684	QSSEAEIQAK	R	A	0.95	2.65	0.415	1	0	0	2	1090.54	1470	1479	TRUE
WG1	080611_21	Isoform PLEC-1I of Plectin-1	IPI00229509,IPI00230061,IPI00400209,IPI00400214,IPI00400215,IPI00421267	ipi.MOUSE.v3.59.fasta	521935	1	5	5	5	0.00564	0.0108	QSSEAEIQAK	R	A	0.95	2.27	0.252	1	0	0	2	1090.54	1470	1479	TRUE
IGD1	080611_20_080612175356	Isoform PLEC-1I of Plectin-1	IPI00229509,IPI00230061,IPI00400209,IPI00400214,IPI00400215,IPI00421267	ipi.MOUSE.v3.59.fasta	521935	1	29	29	29	0.0142	0.0684	QVQVALETAQR	R	S	0.95	2.96	0.401	1	0	0	2	1242.68	1605	1615	TRUE
IGD1	080611_20_080612175356	Isoform PLEC-1I of Plectin-1	IPI00229509,IPI00230061,IPI00400209,IPI00400214,IPI00400215,IPI00421267	ipi.MOUSE.v3.59.fasta	521935	1	29	29	29	0.0142	0.0684	SAEVELQSK	R	R	0.95	2.34	0.258	1	0	0	2	990.51	1616	1624	TRUE
IGD1	080611_20_080612175356	Isoform PLEC-1I of Plectin-1	IPI00229509,IPI00230061,IPI00400209,IPI00400214,IPI00400215,IPI00421267	ipi.MOUSE.v3.59.fasta	521935	1	29	29	29	0.0142	0.0684	SKEQAELEAAR	R	Q	0.95	2.67	0.19	0	1	0	2	1231.63	2004	2014	TRUE
IGD1	080611_20_080612175356	Isoform PLEC-1I of Plectin-1	IPI00229509,IPI00230061,IPI00400209,IPI00400214,IPI00400215,IPI00421267	ipi.MOUSE.v3.59.fasta	521935	1	29	29	29	0.0142	0.0684	SSSVGSSSSYPISSAGPR	R	T	0.95	3.93	0.6	1	0	0	2	1712.81	4289	4306	TRUE
IGD1	080611_20_080612175356	Isoform PLEC-1I of Plectin-1	IPI00229509,IPI00230061,IPI00400209,IPI00400214,IPI00400215,IPI00421267	ipi.MOUSE.v3.59.fasta	521935	1	29	29	29	0.0142	0.0684	SYVDPSTDER	R	L	0.95	2.19	0.251	1	0	0	2	1168.51	3887	3896	TRUE
IGD1	080611_20_080612175356	Isoform PLEC-1I of Plectin-1	IPI00229509,IPI00230061,IPI00400209,IPI00400214,IPI00400215,IPI00421267	ipi.MOUSE.v3.59.fasta	521935	1	29	29	29	0.0142	0.0684	VLADPSDDTK	R	G	0.95	2.52	0.385	1	0	0	2	1060.52	3543	3552	TRUE
IGD1	080611_20_080612175356	Isoform PLEC-1I of Plectin-1	IPI00229509,IPI00230061,IPI00400209,IPI00400214,IPI00400215,IPI00421267	ipi.MOUSE.v3.59.fasta	521935	1	29	29	29	0.0142	0.0684	VSLDEALQR	R	G	0.95	2.88	0.201	1	0	0	2	1030.55	4448	4456	TRUE
IGD1	080611_20_080612175356	Isoform PLEC-1I of Plectin-1	IPI00229509,IPI00230061,IPI00400209,IPI00400214,IPI00400215,IPI00421267	ipi.MOUSE.v3.59.fasta	521935	1	29	29	29	0.0142	0.0684	VTIYEAMR	K	R	0.95	2.13	0.265	1	0	0	2	982.503	3411	3418	TRUE
IGD1	080611_20_080612175356	Isoform PLEC-1I of Plectin-1	IPI00229509,IPI00230061,IPI00400209,IPI00400214,IPI00400215,IPI00421267	ipi.MOUSE.v3.59.fasta	521935	1	29	29	29	0.0142	0.0684	WQAVLAQTDVR	R	Q	0.95	3.02	0.409	1	0	0	2	1286.69	1231	1241	TRUE
IGD1	080611_20_080612175356	Isoform Pl-VDAC1 of Voltage-dependent anion-selective channel protein 1	IPI00122549,IPI00230540	ipi.MOUSE.v3.59.fasta	30756.7	1	9	9	12	0.00587	0.483	GALVLGYEGWLAGYQMNFETSK	R	S	0.95	3.46	0.423	0	1	0	2	2434.17	140	161	TRUE
WG1	080611_21	Isoform Pl-VDAC1 of Voltage-dependent anion-selective channel protein 1	IPI00122549,IPI00230540	ipi.MOUSE.v3.59.fasta	30756.7	1	7	7	8	0.00902	0.389	GALVLGYEGWLAGYQMNFETSK	R	S	0.95	3.56	0.447	0	1	0	2	2434.17	140	161	TRUE
IGD1	080611_20_080612175356	Isoform Pl-VDAC1 of Voltage-dependent anion-selective channel protein 1	IPI00122549,IPI00230540	ipi.MOUSE.v3.59.fasta	30756.7	1	9	9	12	0.00587	0.483	LETAVNLAWTAGNSNTR	K	F	0.95	4.01	0.536	1	0	0	2	1817.91	202	218	TRUE
IGD1	080611_20_080612175356	Isoform Pl-VDAC1 of Voltage-dependent anion-selective channel protein 1	IPI00122549,IPI00230540	ipi.MOUSE.v3.59.fasta	30756.7	1	9	9	12	0.00587	0.483	LTLSALLDGK	K	N	0.95	2.95	0.454	1	0	0	2	1030.61	257	266	TRUE
WG1	080611_21	Isoform Pl-VDAC1 of Voltage-dependent anion-selective channel protein 1	IPI00122549,IPI00230540	ipi.MOUSE.v3.59.fasta	30756.7	1	7	7	8	0.00902	0.389	LTLSALLDGK	K	N	0.95	2.44	0.54	1	0	0	2	1030.61	257	266	TRUE
IGD1	080611_20_080612175356	Isoform Pl-VDAC1 of Voltage-dependent anion-selective channel protein 1	IPI00122549,IPI00230540	ipi.MOUSE.v3.59.fasta	30756.7	1	9	9	12	0.00587	0.483	SENGLEFTSSGSANTETTK	K	V	0.95	4.83	0.667	1	0	0	2	1959.88	35	53	TRUE
WG1	080611_21	Isoform Pl-VDAC1 of Voltage-dependent anion-selective channel protein 1	IPI00122549,IPI00230540	ipi.MOUSE.v3.59.fasta	30756.7	1	7	7	8	0.00902	0.389	SENGLEFTSSGSANTETTK	K	V	0.95	4.34	0.574	1	0	0	2	1959.88	35	53	TRUE
IGD1	080611_20_080612175356	Isoform Pl-VDAC1 of Voltage-dependent anion-selective channel protein 1	IPI00122549,IPI00230540	ipi.MOUSE.v3.59.fasta	30756.7	1	9	9	12	0.00587	0.483	TDEFQLHTNVNDGTEFGGSIYQK	K	V	0.95	3.91	0.407	0	2	0	2	2600.19	175	197	TRUE
IGD2	080611_22	Isoform Pl-VDAC1 of Voltage-dependent anion-selective channel protein 1	IPI00122549,IPI00230540,IPI00857067	ipi.MOUSE.v3.59.fasta	30756.7	0.998	2	2	2	0.000755	0.142	TDEFQLHTNVNDGTEFGGSIYQK	K	V	0.95	4.89	0.562	0	1	0	2	2600.19	175	197	TRUE
WG1	080611_21	Isoform Pl-VDAC1 of Voltage-dependent anion-selective channel protein 1	IPI00122549,IPI00230540	ipi.MOUSE.v3.59.fasta	30756.7	1	7	7	8	0.00902	0.389	TDEFQLHTNVNDGTEFGGSIYQK	K	V	0.95	2.53	0.31	0	2	0	2	2600.19	175	197	TRUE
WG2	080611_23	Isoform Pl-VDAC1 of Voltage-dependent anion-selective channel protein 1	IPI00122549,IPI00230540,IPI00857067	ipi.MOUSE.v3.59.fasta	30756.7	0.998	2	2	2	0.000826	0.142	TDEFQLHTNVNDGTEFGGSIYQK	K	V	0.95	3.92	0.31	0	1	0	2	2600.19	175	197	TRUE
IGD1	080611_20_080612175356	Isoform Pl-VDAC1 of Voltage-dependent anion-selective channel protein 1	IPI00122549,IPI00230540	ipi.MOUSE.v3.59.fasta	30756.7	1	9	9	12	0.00587	0.483	TKSENGLEFTSSGSANTETTK	K	V	0.95	3.17	0.354	0	1	0	2	2189.02	33	53	TRUE
WG1	080611_21	Isoform Pl-VDAC1 of Voltage-dependent anion-selective channel protein 1	IPI00122549,IPI00230540	ipi.MOUSE.v3.59.fasta	30756.7	1	7	7	8	0.00902	0.389	TKSENGLEFTSSGSANTETTK	K	V	0.95	3.69	0.375	0	1	0	2	2189.02	33	53	TRUE
IGD1	080611_20_080612175356	Isoform Pl-VDAC1 of Voltage-dependent anion-selective channel protein 1	IPI00122549,IPI00230540	ipi.MOUSE.v3.59.fasta	30756.7	1	9	9	12	0.00587	0.483	VNNSSLIGLGYTQTLKPGIK	K	L	0.95	3.12	0.465	0	2	0	2	2103.18	237	256	TRUE
WG1	080611_21	Isoform Pl-VDAC1 of Voltage-dependent anion-selective channel protein 1	IPI00122549,IPI00230540	ipi.MOUSE.v3.59.fasta	30756.7	1	7	7	8	0.00902	0.389	VNNSSLIGLGYTQTLKPGIK	K	L	0.95	3.36	0.477	0	1	0	2	2103.18	237	256	TRUE
IGD1	080611_20_080612175356	Isoform Pl-VDAC1 of Voltage-dependent anion-selective channel protein 1	IPI00122549,IPI00230540	ipi.MOUSE.v3.59.fasta	30756.7	1	9	9	12	0.00587	0.483	WNTDNTLGTEITVEDQLAR	K	G	0.95	4.57	0.543	2	0	0	2	2176.05	75	93	TRUE
IGD2	080611_22	Isoform Pl-VDAC1 of Voltage-dependent anion-selective channel protein 1	IPI00122549,IPI00230540,IPI00857067	ipi.MOUSE.v3.59.fasta	30756.7	0.998	2	2	2	0.000755	0.142	WNTDNTLGTEITVEDQLAR	K	G	0.95	4.93	0.545	1	0	0	2	2176.05	75	93	TRUE
WG1	080611_21	Isoform Pl-VDAC1 of Voltage-dependent anion-selective channel protein 1	IPI00122549,IPI00230540	ipi.MOUSE.v3.59.fasta	30756.7	1	7	7	8	0.00902	0.389	WNTDNTLGTEITVEDQLAR	K	G	0.95	2.46	0.209	0	1	0	2	2176.05	75	93	TRUE
WG2	080611_23	Isoform Pl-VDAC1 of Voltage-dependent anion-selective channel protein 1	IPI00122549,IPI00230540,IPI00857067	ipi.MOUSE.v3.59.fasta	30756.7	0.998	2	2	2	0.000826	0.142	WNTDNTLGTEITVEDQLAR	K	G	0.95	4.82	0.631	1	0	0	2	2176.05	75	93	TRUE
IGD1	080611_20_080612175356	Isoform Pl-VDAC1 of Voltage-dependent anion-selective channel protein 1	IPI00122549,IPI00230540	ipi.MOUSE.v3.59.fasta	30756.7	1	9	9	12	0.00587	0.483	WTEYGLTFTEK	R	W	0.95	2.81	0.486	1	0	0	2	1374.66	64	74	TRUE
WG6	080611_31	Isoform SCPx of Non-specific lipid-transfer protein	IPI00134131,IPI00648476	ipi.MOUSE.v3.59.fasta	15237.2	0.998	2	2	2	0.00147	0.0311	EATWVVDVK	K	N	0.95	2.49	0.368	1	0	0	2	1046.55	67	75	TRUE
WG6	080611_31	Isoform SCPx of Non-specific lipid-transfer protein	IPI00134131,IPI00648476	ipi.MOUSE.v3.59.fasta	15237.2	0.998	2	2	2	0.00147	0.0311	IGGIFAFK	K	V	0.95	1.85	0.332	1	0	0	2	852.498	51	58	TRUE
IGD1	080611_20_080612175356	Isoleucyl-tRNA synthetase, cytoplasmic	IPI00225201	ipi.MOUSE.v3.59.fasta	144260	1	4	4	4	0.00196	0.0317	LSNEELER	R	F	0.947	2.48	0.124	1	0	0	2	989.49	919	926	TRUE
IGD1	080611_20_080612175356	Isoleucyl-tRNA synthetase, cytoplasmic	IPI00225201	ipi.MOUSE.v3.59.fasta	144260	1	4	4	4	0.00196	0.0317	LYLINSPVVR	R	A	0.95	2.44	0.322	1	0	0	2	1173.7	625	634	TRUE
IGD1	080611_20_080612175356	Isoleucyl-tRNA synthetase, cytoplasmic	IPI00225201	ipi.MOUSE.v3.59.fasta	144260	1	4	4	4	0.00196	0.0317	MQSVIELGR	R	V	0.95	2.65	0.186	1	0	0	2	1032.55	825	833	TRUE
IGD1	080611_20_080612175356	Isoleucyl-tRNA synthetase, cytoplasmic	IPI00225201	ipi.MOUSE.v3.59.fasta	144260	1	4	4	4	0.00196	0.0317	TVYVSVLPTTADG	K	-	0.95	2.05	0.337	1	0	0	2	1322.68	1250	1262	TRUE
IGD1	080611_20_080612175356	Keratin 15, isoform CRA_a	IPI00225378,IPI00876179	ipi.MOUSE.v3.59.fasta	49495.2	0.998	2	2	3	0.00147	0.0548	TLQGLEIELQSQLSMK	R	A	0.95	4.57	0.513	0	1	0	2	1817.97	321	336	TRUE
IGD1	080611_20_080612175356	Keratin 15, isoform CRA_a	IPI00225378,IPI00876179	ipi.MOUSE.v3.59.fasta	49495.2	0.998	2	2	3	0.00147	0.0548	VTMQNLNDR	K	L	0.95	1.95	0.302	2	0	0	2	1106.53	100	108	TRUE
IGD3	080611_24	keratin complex 1, acidic, gene 10	IPI00755181,IPI00798492,IPI00828744	ipi.MOUSE.v3.59.fasta	57061.5	1	3	3	4	0.00461	0.0535	ALEESNYELEGK	R	I	0.95	4.03	0.479	1	0	0	2	1381.65	155	166	TRUE
IGD3	080611_24	keratin complex 1, acidic, gene 10	IPI00755181,IPI00798492,IPI00828744	ipi.MOUSE.v3.59.fasta	57061.5	1	3	3	4	0.00461	0.0535	LENEIQTYR	R	S	0.95	2.91	0.353	1	0	0	2	1165.58	431	439	TRUE
IGD3	080611_24	keratin complex 1, acidic, gene 10	IPI00755181,IPI00798492,IPI00828744	ipi.MOUSE.v3.59.fasta	57061.5	1	3	3	4	0.00461	0.0535	VTMQNLNDR	K	L	0.95	2.3	0.457	2	0	0	2	1106.53	137	145	TRUE	IPI00227140
IGD2	080611_22	Keratin, type I cytoskeletal 14	IPI00227140	ipi.MOUSE.v3.59.fasta	52868.1	1	3	3	3	0.00113	0.0599	EVATNSELVQSGK	R	S	0.95	3.51	0.508	1	0	0	2	1361.69	322	334	TRUE
IGD3	080611_24	Keratin, type I cytoskeletal 14	IPI00227140	ipi.MOUSE.v3.59.fasta	52868.1	0.998	2	2	2	0.0023	0.0599	EVATNSELVQSGK	R	S	0.95	3.5	0.414	1	0	0	2	1361.69	322	334	TRUE
IGD2	080611_22	Keratin, type I cytoskeletal 14	IPI00227140	ipi.MOUSE.v3.59.fasta	52868.1	1	3	3	3	0.00113	0.0599	LAADDFR	R	T	0.95	2.38	0.362	1	0	0	2	807.4	201	207	TRUE
IGD3	080611_24	Keratin, type I cytoskeletal 14	IPI00227140	ipi.MOUSE.v3.59.fasta	52868.1	0.998	2	2	2	0.0023	0.0599	LAADDFR	R	T	0.95	2.43	0.373	1	0	0	2	807.4	201	207	TRUE
IGD2	080611_22	Keratin, type I cytoskeletal 14	IPI00227140	ipi.MOUSE.v3.59.fasta	52868.1	1	3	3	3	0.00113	0.0599	VTMQNLNDR	K	L	0.95	2.65	0.366	1	0	0	2	1106.53	123	131	TRUE
IGD3	080611_24	Keratin, type I cytoskeletal 14	IPI00227140	ipi.MOUSE.v3.59.fasta	52868.1	0.998	2	2	2	0.0023	0.0599	VTMQNLNDR	K	L	0.95	2.3	0.457	2	0	0	2	1106.53	123	131	FALSE	IPI00828744,IPI00798492,IPI00755181
IGD4	080611_26	Keratin, type I cytoskeletal 17	IPI00230365	ipi.MOUSE.v3.59.fasta	48162.9	1	7	7	7	0.00543	0.136	ALEEANTELEVK	R	I	0.95	3.92	0.476	1	0	0	2	1345.68	104	115	TRUE
WG4	080611_27	Keratin, type I cytoskeletal 17	IPI00230365	ipi.MOUSE.v3.59.fasta	48162.9	1	5	5	5	0.00261	0.115	ALEEANTELEVK	R	I	0.95	3.48	0.417	1	0	0	2	1345.68	104	115	TRUE
IGD4	080611_26	Keratin, type I cytoskeletal 17	IPI00230365	ipi.MOUSE.v3.59.fasta	48162.9	1	7	7	7	0.00543	0.136	EVATNSELVQSGK	R	S	0.95	4.1	0.558	1	0	0	2	1361.69	285	297	TRUE
WG4	080611_27	Keratin, type I cytoskeletal 17	IPI00230365	ipi.MOUSE.v3.59.fasta	48162.9	1	5	5	5	0.00261	0.115	EVATNSELVQSGK	R	S	0.95	4.07	0.54	1	0	0	2	1361.69	285	297	TRUE
IGD4	080611_26	Keratin, type I cytoskeletal 17	IPI00230365	ipi.MOUSE.v3.59.fasta	48162.9	1	7	7	7	0.00543	0.136	LAADDFR	R	T	0.95	2.47	0.355	1	0	0	2	807.4	164	170	TRUE	IPI00311493
WG4	080611_27	Keratin, type I cytoskeletal 17	IPI00230365	ipi.MOUSE.v3.59.fasta	48162.9	1	5	5	5	0.00261	0.115	LAADDFR	R	T	0.95	2.26	0.361	1	0	0	2	807.4	164	170	TRUE	IPI00311493
IGD4	080611_26	Keratin, type I cytoskeletal 17	IPI00230365	ipi.MOUSE.v3.59.fasta	48162.9	1	7	7	7	0.00543	0.136	LASYLDK	R	V	0.95	2.09	0.307	1	0	0	2	809.44	95	101	TRUE	IPI00311493
[truncated: 1,246 more rows]
