# Supplementary material for: Whole gel processing procedure for GeLC-MS/MS based proteomics
Source: Proteome Sci. 2013 Apr 23;11:17. doi: 10.1186/1477-5956-11-17 (PMC3656797; doi:10.1186/1477-5956-11-17)
Supplement: Additional file 6: Table 6 — Identified proteins in HCT116, reproducibility experiment of WG. [file 1477-5956-11-17-S6.xlsx]

## Sheet: HCT116 triplicate WG
Identified proteins in HCT116, reproducibility experiment of WG analysis. WG 1, 2 and 3 are workflow replicates
					spectral counts
Identified proteins	Accession number	Gene names	Mr (kDa)	WG 1	WG 2	WG 3
[3-methyl-2-oxobutanoate dehydrogenase [lipoamide]] kinase, mitochondrial	O14874;A8MY43;Q96G95;H3BS02	BCKDK	46.36	3	1	1
[Pyruvate dehydrogenase [acetyl-transferring]]-phosphatase 1, mitochondrial	J3KPU0;Q9P0J1	PDP1	63.695	24	25	26
1-acyl-sn-glycerol-3-phosphate acyltransferase beta	O15120;O15120-2	AGPAT2	30.914	1	2	1
1-acyl-sn-glycerol-3-phosphate acyltransferase epsilon	Q9NUQ2	AGPAT5	42.072	5	5	3
1-phosphatidylinositol 3-phosphate 5-kinase	Q9Y2I7	PIKFYVE	237.13	1	3	1
1-phosphatidylinositol 4,5-bisphosphate phosphodiesterase beta-3	Q01970;G5E960	PLCB3	138.8	29	29	30
1-phosphatidylinositol 4,5-bisphosphate phosphodiesterase eta-1	Q4KWH8;Q4KWH8-2;Q4KWH8-4;Q4KWH8-3	PLCH1	189.22	1	1	2
1-phosphatidylinositol 4,5-bisphosphate phosphodiesterase gamma-1	P19174-2;P19174	PLCG1	148.66	19	13	18
1-phosphatidylinositol 4,5-bisphosphate phosphodiesterase gamma-2	P16885	PLCG2	147.87	23	27	32
1,2-dihydroxy-3-keto-5-methylthiopentene dioxygenase	Q9BV57;Q9BV57-2	ADI1	21.498	15	21	19
1,25-dihydroxyvitamin D(3) 24-hydroxylase, mitochondrial	Q07973;Q5I2W7;Q07973-2	CYP24A1;CYP24	58.875	1	1	1
1,4-alpha-glucan-branching enzyme	Q04446;E9PGM4	GBE1	80.473	10	9	11
10 kDa heat shock protein, mitochondrial	P61604;B8ZZL8	HSPE1	10.932	50	89	61
116 kDa U5 small nuclear ribonucleoprotein component	Q15029;K7EJ81;Q15029-2	EFTUD2	109.43	73	76	55
14 kDa phosphohistidine phosphatase	Q9NRX4;Q9NRX4-2	PHPT1	13.832	12	20	12
14-3-3 protein beta/alpha;14-3-3 protein beta/alpha, N-terminally processed	P31946	YWHAB	28.082	27	27	29
14-3-3 protein epsilon	P62258;P62258-2	YWHAE	29.174	87	83	79
14-3-3 protein eta	Q04917	YWHAH	28.218	27	29	24
14-3-3 protein gamma;14-3-3 protein gamma, N-terminally processed	P61981	YWHAG	28.302	29	26	25
14-3-3 protein sigma	P31947;P31947-2	SFN	27.774	42	38	49
14-3-3 protein theta	P27348	YWHAQ	27.764	38	35	38
14-3-3 protein zeta/delta	P63104;B0AZS6;E7EX24	YWHAZ	27.745	114	114	116
15 kDa selenoprotein	O60613	41532	17.808	2	3	5
182 kDa tankyrase-1-binding protein	Q9C0C2;Q9C0C2-2	TNKS1BP1	181.79	27	22	24
2-5-oligoadenylate synthase 3	Q9Y6K5	OAS3	121.17	9	13	9
2-amino-3-ketobutyrate coenzyme A ligase, mitochondrial	O75600-2;O75600	GCAT	47.974	8	2	4
2-aminoethanethiol dioxygenase	Q96SZ5	ADO	29.751	1	0	1
2-hydroxyacylsphingosine 1-beta-galactosyltransferase	Q16880	UGT8	61.437	2	2	1
2-methoxy-6-polyprenyl-1,4-benzoquinol methylase, mitochondrial	Q5HYK3;B4DP72	COQ5	37.14	8	2	3
2-oxoglutarate and iron-dependent oxygenase domain-containing protein 1	Q8N543;H3BUQ2;Q8N543-2	OGFOD1	63.245	7	7	8
2-oxoglutarate and iron-dependent oxygenase domain-containing protein 2	Q6N063;Q6N063-2;Q6N063-4	OGFOD2	38.996	1	0	0
2-oxoglutarate dehydrogenase, mitochondrial	E9PCR7;E9PDF2;Q02218;Q02218-2;F5H801;E9PFG7	OGDH	117.66	26	23	23
2-oxoisovalerate dehydrogenase subunit alpha, mitochondrial	F5H5P2;B4DP47;P12694	BCKDHA	54.202	1	2	1
2-oxoisovalerate dehydrogenase subunit beta, mitochondrial	P21953;Q5T2J3	BCKDHB	43.122	1	1	1
2,3-cyclic-nucleotide 3-phosphodiesterase	P09543;P09543-2;B4DFN6	CNP	47.578	10	15	14
2,4-dienoyl-CoA reductase, mitochondrial	Q16698;B7Z6B8	DECR1	36.067	12	7	14
2,5-phosphodiesterase 12	Q6L8Q7;Q6L8Q7-2;F6T1Q0	PDE12	67.351	9	8	10
26S protease regulatory subunit 10B	P62333	PSMC6	44.172	40	40	45
26S protease regulatory subunit 4	P62191;B4DR63	PSMC1	49.184	30	32	29
26S protease regulatory subunit 6A	P17980;E9PM69	PSMC3	49.203	40	36	33
26S protease regulatory subunit 6B	P43686;P43686-2	PSMC4	47.366	23	27	23
26S protease regulatory subunit 7	P35998;B7Z5E2	PSMC2	48.633	37	44	43
26S protease regulatory subunit 8	P62195;A8K3Z3	PSMC5	45.626	30	42	34
26S proteasome non-ATPase regulatory subunit 1	Q99460;Q99460-2	PSMD1	105.84	62	68	49
26S proteasome non-ATPase regulatory subunit 10	O75832;B1AJY7;B1AJY5	PSMD10	24.428	9	12	12
26S proteasome non-ATPase regulatory subunit 11	O00231;O00231-2	PSMD11	47.463	52	49	61
26S proteasome non-ATPase regulatory subunit 12	O00232;O00232-2	PSMD12	52.904	26	29	28
26S proteasome non-ATPase regulatory subunit 13	Q9UNM6;Q9UNM6-2;J3KNQ3	PSMD13	42.945	39	35	42
26S proteasome non-ATPase regulatory subunit 14	O00487	PSMD14	34.577	18	18	14
26S proteasome non-ATPase regulatory subunit 2	Q13200;E7EW34;E9PCS3	PSMD2	100.2	57	57	58
26S proteasome non-ATPase regulatory subunit 3	O43242;B4DT72	PSMD3	60.977	34	43	41
26S proteasome non-ATPase regulatory subunit 4	P55036;Q5VWC4;P55036-2	PSMD4	40.736	13	14	10
26S proteasome non-ATPase regulatory subunit 5	Q16401;B4DZM8	PSMD5	56.195	21	21	23
26S proteasome non-ATPase regulatory subunit 6	Q15008;C9IZE4;Q6UV22;E9PHI9	PSMD6	45.531	43	49	49
26S proteasome non-ATPase regulatory subunit 7	P51665;B4DXI8;H3BTM8;H3BNT7	PSMD7	37.025	32	24	29
26S proteasome non-ATPase regulatory subunit 8	P48556	PSMD8	39.611	18	17	21
26S proteasome non-ATPase regulatory subunit 9	O00233;J3KN29;O00233-2;F8W7V8;F5GX23;F5H169	PSMD9	24.682	10	11	14
28 kDa heat- and acid-stable phosphoprotein	Q13442	PDAP1	20.63	7	8	11
28S ribosomal protein S10, mitochondrial	P82664	MRPS10	22.999	8	21	10
28S ribosomal protein S11, mitochondrial	P82912;P82912-2	MRPS11	20.616	10	8	9
28S ribosomal protein S12, mitochondrial	O15235	MRPS12	15.173	5	12	6
28S ribosomal protein S14, mitochondrial	O60783	MRPS14	15.139	5	11	9
28S ribosomal protein S15, mitochondrial	P82914	MRPS15	29.842	5	4	4
28S ribosomal protein S16, mitochondrial	Q9Y3D3;B4E032;A6ND22	MRPS16	15.345	11	18	11
28S ribosomal protein S17, mitochondrial	I3L0E3;Q9Y2R5	MRPS17	25.72	9	16	7
28S ribosomal protein S18a, mitochondrial	Q9NVS2-2;Q9NVS2;Q9NVS2-3	MRPS18A	30.539	7	5	3
28S ribosomal protein S18b, mitochondrial	Q9Y676;Q5STN0	MRPS18B	29.395	9	8	8
28S ribosomal protein S18c, mitochondrial	Q9Y3D5;D6RCM2	MRPS18C	15.85	6	11	8
28S ribosomal protein S2, mitochondrial	Q9Y399	MRPS2	33.249	12	10	11
28S ribosomal protein S21, mitochondrial	P82921	MRPS21	10.741	4	11	5
28S ribosomal protein S22, mitochondrial	P82650;G5E9V5;G5E9W7	MRPS22	41.28	23	17	20
28S ribosomal protein S23, mitochondrial	Q9Y3D9	MRPS23	21.77	8	6	6
28S ribosomal protein S24, mitochondrial	Q96EL2	MRPS24	19.015	11	26	14
28S ribosomal protein S25, mitochondrial	P82663;B4DFJ5;E7EPW2;B4DQG6	MRPS25	20.116	16	11	11
28S ribosomal protein S26, mitochondrial	Q9BYN8	MRPS26	24.211	8	4	6
28S ribosomal protein S27, mitochondrial	B4DRT2;Q92552;G5EA06	MRPS27	49.149	18	23	23
28S ribosomal protein S28, mitochondrial	Q9Y2Q9;E5RFH3	MRPS28	20.843	10	8	7
28S ribosomal protein S29, mitochondrial	P51398;P51398-2;P51398-3	DAP3	45.566	17	20	16
28S ribosomal protein S30, mitochondrial	Q9NP92	MRPS30	50.364	5	5	4
28S ribosomal protein S31, mitochondrial	Q92665	MRPS31	45.318	16	12	10
28S ribosomal protein S33, mitochondrial	Q9Y291;C9JBY7	MRPS33	12.629	8	14	11
28S ribosomal protein S34, mitochondrial	C9JJ19;P82930;H3BP88	MRPS34	26.332	11	10	11
28S ribosomal protein S35, mitochondrial	P82673;P82673-2	MRPS35	36.844	12	9	15
28S ribosomal protein S36, mitochondrial	P82909	MRPS36	11.466	10	23	12
28S ribosomal protein S5, mitochondrial	P82675	MRPS5	48.006	12	7	8
28S ribosomal protein S6, mitochondrial	P82932	MRPS6	14.226	12	21	12
28S ribosomal protein S7, mitochondrial	J3QLS3;Q9Y2R9;J3QKW2	MRPS7	31.704	16	15	14
28S ribosomal protein S9, mitochondrial	P82933	MRPS9	45.834	17	21	20
3-5 exoribonuclease 1	Q8IV48	ERI1	40.063	6	7	8
3-beta-hydroxysteroid-Delta(8),Delta(7)-isomerase	Q15125	EBP	26.352	8	12	11
3-hydroxy-3-methylglutaryl-coenzyme A reductase	P04035;P04035-2	HMGCR	97.475	2	2	3
3-hydroxyacyl-CoA dehydratase 2	Q6Y1H2	PTPLB	28.368	4	0	3
3-hydroxyacyl-CoA dehydratase 3	Q9P035;H3BS72;H3BPZ1	PTPLAD1	43.159	16	16	17
3-hydroxyacyl-CoA dehydrogenase type-2	Q99714;Q99714-2;Q5H928	HSD17B10	26.923	31	27	31
3-hydroxybutyrate dehydrogenase type 2	Q9BUT1;Q9BUT1-2;Q9BUT1-3;D6R9P2;D6RFG2;D6RBF6	BDH2;SLC9B2	26.724	2	1	2
3-hydroxyisobutyrate dehydrogenase, mitochondrial	P31937	HIBADH	35.329	12	11	13
3-hydroxyisobutyryl-CoA hydrolase, mitochondrial	Q6NVY1;Q6NVY1-2	HIBCH	43.482	19	15	17
3-keto-steroid reductase	P56937;P56937-2;P56937-3	HSD17B7	38.206	8	5	4
3-ketoacyl-CoA thiolase, peroxisomal	P09110;C9JDE9;G5E935	ACAA1	44.292	11	10	12
3-ketodihydrosphingosine reductase	Q06136;B4DMX0	KDSR	36.187	1	1	1
3-mercaptopyruvate sulfurtransferase;Sulfurtransferase	J3KPV7;P25325;B1AH49	MPST	35.249	17	13	13
3-oxoacyl-[acyl-carrier-protein] synthase, mitochondrial	Q9NWU1;Q9NWU1-2	OXSM	48.842	1	6	5
3-phosphoinositide-dependent protein kinase 1;Putative 3-phosphoinositide-dependent protein kinase 2	O15530;C9JWR9;O15530-3;E9PER6;O15530-2;O15530-5;O15530-4;Q6A1A2	PDPK1;PDPK2	63.151	1	2	2
3(2),5-bisphosphate nucleotidase 1	O95861;B4DUS9;O95861-2;A6NF51;B4DPS5	BPNT1	33.392	16	17	15
39S ribosomal protein L1, mitochondrial	Q9BYD6	MRPL1	36.908	11	7	8
39S ribosomal protein L10, mitochondrial	Q7Z7H8-2;Q7Z7H8	MRPL10	30.307	2	1	3
39S ribosomal protein L11, mitochondrial	Q9Y3B7;Q9Y3B7-2;A6NLT0	MRPL11	20.683	20	12	14
39S ribosomal protein L12, mitochondrial	P52815	MRPL12	21.348	2	2	1
39S ribosomal protein L13, mitochondrial	Q9BYD1	MRPL13	20.692	18	23	17
39S ribosomal protein L14, mitochondrial	Q6P1L8	MRPL14	15.947	5	16	6
39S ribosomal protein L15, mitochondrial	Q9P015	MRPL15	33.419	9	8	13
39S ribosomal protein L16, mitochondrial	Q9NX20	MRPL16	28.449	8	5	7
39S ribosomal protein L17, mitochondrial	Q9NRX2	MRPL17	20.05	14	24	14
39S ribosomal protein L18, mitochondrial	Q9H0U6	MRPL18	20.576	4	2	4
39S ribosomal protein L19, mitochondrial	P49406	MRPL19	33.535	12	10	13
39S ribosomal protein L2, mitochondrial	Q5T653;C9IY40	MRPL2	33.3	3	2	1
39S ribosomal protein L20, mitochondrial	Q9BYC9	MRPL20	17.442	9	13	4
39S ribosomal protein L21, mitochondrial	Q7Z2W9;F5H7V8;C9JPR2	MRPL21	22.814	12	17	12
39S ribosomal protein L22, mitochondrial	J3KQY1;E7ESL0;Q9NWU5;Q9NWU5-3;Q9NWU5-2	MRPL22	26.475	14	8	7
39S ribosomal protein L23, mitochondrial	Q16540;A8MYK1;A8MVT4	MRPL23	17.781	8	15	7
39S ribosomal protein L24, mitochondrial	Q96A35	MRPL24	24.915	10	7	5
39S ribosomal protein L27, mitochondrial	Q9P0M9;D6RAN8	MRPL27	16.073	8	13	5
39S ribosomal protein L28, mitochondrial	Q13084;Q4TT38	MRPL28	30.156	7	5	7
39S ribosomal protein L3, mitochondrial	E7ETU7;P09001	MRPL3	41.628	6	10	9
39S ribosomal protein L30, mitochondrial	Q8TCC3-2;Q8TCC3;Q8TCC3-3;B8ZZV5	MRPL30	21.838	4	10	7
39S ribosomal protein L32, mitochondrial	Q9BYC8	MRPL32	21.405	6	13	7
39S ribosomal protein L33, mitochondrial	O75394	MRPL33	7.6191	2	7	5
39S ribosomal protein L34, mitochondrial	Q9BQ48	MRPL34	10.165	1	6	5
39S ribosomal protein L35, mitochondrial	Q9NZE8;D3YTC1;Q9NZE8-2	MRPL35	21.514	5	5	4
39S ribosomal protein L36, mitochondrial	Q9P0J6	MRPL36	11.784	2	3	3
39S ribosomal protein L37, mitochondrial	Q9BZE1;A6NHR2	MRPL37	48.117	14	16	16
39S ribosomal protein L38, mitochondrial	Q96DV4;B3KN96	MRPL38	44.596	12	11	9
39S ribosomal protein L39, mitochondrial	Q9NYK5-2;Q9NYK5	MRPL39	40.457	13	11	12
39S ribosomal protein L4, mitochondrial	Q9BYD3;Q9BYD3-2	MRPL4	34.919	14	11	9
39S ribosomal protein L40, mitochondrial	Q9NQ50;F8WBK5	MRPL40	24.49	8	4	7
39S ribosomal protein L41, mitochondrial	Q8IXM3	MRPL41	15.383	6	15	5
39S ribosomal protein L42, mitochondrial	A6NCI0;Q9Y6G3;J3KPP0	MRPL42	16.602	5	9	4
39S ribosomal protein L43, mitochondrial	Q8N983-4;B1AL06;C9J5Q3;Q8N983;Q8N983-2;B1AL05;Q8N983-3	MRPL43	17.853	11	21	14
39S ribosomal protein L44, mitochondrial	Q9H9J2	MRPL44	37.535	11	11	11
39S ribosomal protein L45, mitochondrial	Q9BRJ2	MRPL45	35.351	12	7	14
39S ribosomal protein L46, mitochondrial	Q9H2W6	MRPL46	31.705	10	8	10
39S ribosomal protein L47, mitochondrial	Q9HD33;Q9HD33-2;Q9HD33-3	MRPL47	29.45	13	7	8
39S ribosomal protein L48, mitochondrial	Q96GC5;B4DN34;F5H702;F5H8D0	MRPL48	23.934	8	17	8
39S ribosomal protein L49, mitochondrial	Q13405	MRPL49	19.198	11	20	13
39S ribosomal protein L50, mitochondrial	Q8N5N7;B7Z358	MRPL50	18.325	6	16	10
39S ribosomal protein L51, mitochondrial	Q4U2R6	MRPL51	15.095	3	7	4
39S ribosomal protein L52, mitochondrial	Q86TS9;G3XCN9;G5E9P5	MRPL52	13.664	4	4	3
39S ribosomal protein L53, mitochondrial	Q96EL3	MRPL53	12.107	5	16	7
39S ribosomal protein L54, mitochondrial	Q6P161	MRPL54	15.819	3	8	6
39S ribosomal protein L55, mitochondrial	Q7Z7F7-2;Q7Z7F7	MRPL55	18.902	4	9	8
39S ribosomal protein L9, mitochondrial	Q9BYD2;Q5SZR1	MRPL9	30.243	3	2	2
4-trimethylaminobutyraldehyde dehydrogenase	P49189;B4DXY7	ALDH9A1	53.801	14	13	16
40S ribosomal protein S10	P46783;F6U211	RPS10	18.898	65	59	62
40S ribosomal protein S11	P62280	RPS11	18.431	54	42	43
40S ribosomal protein S12	P25398	RPS12	14.515	63	103	73
40S ribosomal protein S13	P62277;J3KMX5	RPS13	17.222	56	95	59
40S ribosomal protein S14	P62263;E5RH77	RPS14	16.273	52	110	51
40S ribosomal protein S15	K7ELC2;P62841	RPS15	17.723	42	67	44
40S ribosomal protein S15a	P62244;I3L3P7;I3L246	RPS15A	14.839	43	81	47
40S ribosomal protein S16	P62249;Q6IPX4	RPS16	16.445	47	89	47
40S ribosomal protein S17;40S ribosomal protein S17-like	P08708;P0CW22	RPS17;RPS17L	15.55	82	111	77
40S ribosomal protein S18	P62269	RPS18	17.718	57	120	73
40S ribosomal protein S19	P39019	RPS19	16.06	48	80	49
40S ribosomal protein S2	P15880;E9PQD7;E9PM36	RPS2	31.324	54	46	48
40S ribosomal protein S20	P60866;P60866-2;E5RJX2	RPS20	13.373	35	50	28
40S ribosomal protein S21	P63220;Q8WVC2;Q9BYK1	RPS21	9.1113	45	63	58
40S ribosomal protein S23	P62266;D6RD47	RPS23	15.807	20	33	30
40S ribosomal protein S24	E7EPK6;P62847;P62847-3;E7ETK0;P62847-2	RPS24	32.43	27	22	25
40S ribosomal protein S25	P62851	RPS25	13.742	29	45	29
40S ribosomal protein S26;Putative 40S ribosomal protein S26-like 1	P62854;F8VZW7;Q5JNZ5	RPS26;RPS26P11	13.015	24	35	27
40S ribosomal protein S27	P42677;Q5T4L4	RPS27	9.461	30	57	35
40S ribosomal protein S27;40S ribosomal protein S27-like	H0YMV8;Q71UM5;C9JLI6	RPS27L	11.345	6	9	7
40S ribosomal protein S28	P62857	RPS28	7.8409	21	29	35
40S ribosomal protein S29	P62273;P62273-2	RPS29	6.6767	19	24	32
40S ribosomal protein S3	P23396;J3KN86;E9PL09;E9PPU1;E9PL45;F2Z2S8	RPS3	26.688	93	95	98
40S ribosomal protein S30	E9PR30;P62861	FAU	10.905	6	22	7
40S ribosomal protein S3a	P61247;D6RAT0;E9PFI5;F5H4F9;D6R9B6	RPS3A	29.945	71	78	77
40S ribosomal protein S4, X isoform	P62701;A6NH36	RPS4X	29.597	94	82	86
40S ribosomal protein S4, Y isoform 1	P22090	RPS4Y1	29.455	2	0	0
40S ribosomal protein S5;40S ribosomal protein S5, N-terminally processed	P46782	RPS5	22.876	62	56	48
40S ribosomal protein S6	P62753;A2A3R5	RPS6	28.68	48	42	48
40S ribosomal protein S7	P62081;B5MCP9	RPS7	22.127	57	54	52
40S ribosomal protein S8	P62241;Q5JR95	RPS8	24.205	44	50	58
40S ribosomal protein S9	P46781;C9JM19;B5MCT8	RPS9	22.591	26	26	25
40S ribosomal protein SA	P08865;A6NE09	RPSA;RPSAP58	32.854	75	71	75
45 kDa calcium-binding protein	Q9BRK5;Q9BRK5-6;G3V1E2;Q9BRK5-3;Q9BRK5-4;Q9BRK5-2	SDF4	41.806	7	10	10
4F2 cell-surface antigen heavy chain	P08195-4;J3KPF3;P08195;F5GZS6;P08195-3;P08195-2	SLC3A2	71.122	35	29	32
5-3 exoribonuclease 1	Q8IZH2;Q8IZH2-2	XRN1	194.1	15	20	20
5-3 exoribonuclease 2	Q9H0D6;B4DZC3;Q9H0D6-2	XRN2	108.58	26	17	21
5-AMP-activated protein kinase catalytic subunit alpha-1	Q13131-2;Q13131	PRKAA1	65.522	4	3	2
5-AMP-activated protein kinase subunit beta-1	Q9Y478;F5H2X8	PRKAB1	30.382	3	1	3
5-AMP-activated protein kinase subunit gamma-1	Q8N7V9;P54619;B4DDT7;F8VYY9;F8W9D1	PRKAG1	38.532	8	6	7
5-azacytidine-induced protein 1	Q9UPN4;Q9UPN4-2;I3L2J8;Q9UPN4-3	AZI1	122.15	20	18	19
5-formyltetrahydrofolate cyclo-ligase	P49914;H3BQ75	MTHFS;ST20-MTHFS	23.255	2	1	2
5-nucleotidase	P21589;P21589-2;Q96B60	NT5E	63.367	2	2	2
5-nucleotidase domain-containing protein 1	Q5TFE4	NT5DC1	51.844	9	11	9
5-nucleotidase domain-containing protein 2	E9PAL9;C9JTZ6;Q9H857;Q9H857-2;Q9H857-3;Q9H857-4	NT5DC2	64.144	3	6	5
5-nucleotidase domain-containing protein 3	Q86UY8;Q86UY8-2	NT5DC3	63.419	4	6	4
5-oxoprolinase	O14841	OPLAH	137.46	10	11	14
5(3)-deoxyribonucleotidase, cytosolic type	Q8TCD5;J3KSY6	NT5C	23.382	8	8	7
6-phosphofructo-2-kinase/fructose-2,6-bisphosphatase 2;6-phosphofructo-2-kinase;Fructose-2,6-bisphosphatase	O60825;B0FLL2;O60825-2;B4DY91;B4DI16	PFKFB2	58.476	3	1	3
6-phosphofructo-2-kinase/fructose-2,6-bisphosphatase 3;6-phosphofructo-2-kinase;Fructose-2,6-bisphosphatase	B7Z955;Q5VX20;Q16875;Q16875-2;Q5W015;Q5VX15;F2Z2I2;F5H5L1	PFKFB3	60.601	0	1	1
6-phosphofructokinase type C;6-phosphofructokinase	Q01813;Q5VSR7	PFKP	85.595	63	65	69
6-phosphofructokinase, liver type	P17858;P17858-2	PFKL	85.018	13	15	13
6-phosphofructokinase, muscle type	J3KNX3;P08237;P08237-2	PFKM	93.253	25	21	26
6-phosphogluconate dehydrogenase, decarboxylating	P52209;B4DQJ8;F5H7U0	PGD	53.139	48	53	45
6-phosphogluconolactonase	O95336	PGLS	27.547	15	13	12
6-pyruvoyl tetrahydrobiopterin synthase	Q03393;E9PNN3;E9PJM0;E9PKY8	PTS	16.386	1	2	0
6.8 kDa mitochondrial proteolipid	G3V556;G3V5Q3;P56378	C14orf2;MP68	11.281	3	2	6
60 kDa heat shock protein, mitochondrial	P10809	HSPD1	61.054	285	258	326
60 kDa SS-A/Ro ribonucleoprotein	P10155;Q5LJ99;Q5LJA0;Q5LJ98	TROVE2	60.67	23	22	27
60S acidic ribosomal protein P0;60S acidic ribosomal protein P0-like	P05388;F8VWS0;Q3B7A4;Q8NHW5;G3V210;F8VRK7;F8VQY6	RPLP0;RPLP0P6	34.273	66	67	76
60S acidic ribosomal protein P1	P05386	RPLP1	11.514	18	31	13
60S acidic ribosomal protein P2	P05387	RPLP2	11.665	58	91	59
60S ribosomal export protein NMD3	C9JA08;Q96D46	NMD3	60.125	10	10	6
60S ribosomal protein L10	P27635	RPL10	24.604	40	38	38
60S ribosomal protein L10-like	F8W7C6;Q96L21	RPL10;RPL10L	18.592	1	0	0
60S ribosomal protein L10a	P62906	RPL10A	24.831	38	44	50
60S ribosomal protein L11	P62913	RPL11	20.252	44	32	27
60S ribosomal protein L12	P30050;P30050-2	RPL12	17.818	67	70	60
60S ribosomal protein L13	P26373;F5H1S2	RPL13	24.261	37	38	41
60S ribosomal protein L13a	P40429	RPL13A	23.577	20	20	21
60S ribosomal protein L14	P50914;E7EPB3	RPL14	23.432	22	21	18
60S ribosomal protein L15	P61313	RPL15	24.146	31	25	22
60S ribosomal protein L17	J3QL51;P18621;J3QLC8;B4E3C2	RPL17	26.372	44	42	47
60S ribosomal protein L18	Q07020;F8VWC5;G3V203;F8VYV2	RPL18	21.634	24	29	28
60S ribosomal protein L18a	Q02543;B4DM74	RPL18A	20.762	17	18	18
60S ribosomal protein L19	P84098;J3KTE4;J3QR09	RPL19	23.466	14	14	15
60S ribosomal protein L21	P46778;G3V1B3	RPL21	18.565	23	21	26
60S ribosomal protein L22	P35268;K7ERI7;K7EKS7	RPL22	14.787	23	49	30
60S ribosomal protein L22-like 1	Q6P5R6;C9JYQ9	RPL22L1	14.606	12	22	14
60S ribosomal protein L23	P62829;J3KT29;B9ZVP7;J3KTJ3	RPL23	14.865	48	86	52
60S ribosomal protein L23a	P62750;A8MUS3;K7EMA7	RPL23A	17.695	44	35	31
60S ribosomal protein L24	P83731;C9JNW5;C9JXB8	RPL24	17.779	23	22	23
60S ribosomal protein L26	P61254;J3QQV1;J3QQQ9	RPL26	17.258	29	27	26
60S ribosomal protein L26-like 1	Q9UNX3	RPL26L1	17.256	3	1	1
60S ribosomal protein L27	P61353;K7EQQ9	RPL27	15.798	44	73	38
60S ribosomal protein L27a	P46776;E9PLL6;E9PJD9	RPL27A	16.561	39	30	28
60S ribosomal protein L28	P46779;H0YKD8;E9PB24;P46779-2;H0YMF4;G5E9L2;C9JB50;H0YLP6	RPL28	15.747	41	36	31
60S ribosomal protein L29	P47914	RPL29	17.752	6	7	7
60S ribosomal protein L3	P39023;G5E9G0	RPL3	46.108	64	76	67
60S ribosomal protein L30	P62888	RPL30	12.784	40	64	43
60S ribosomal protein L31	P62899;B7Z4C8;P62899-2;P62899-3;B7Z4E3;B8ZZK4	RPL31	14.463	24	48	24
60S ribosomal protein L32	F8W727;P62910	RPL32	17.962	41	65	49
60S ribosomal protein L34	P49207	RPL34	13.293	13	21	11
60S ribosomal protein L35	P42766;F2Z388	RPL35	14.551	25	43	28
60S ribosomal protein L35a	P18077;F8WB72;F8WBS5	RPL35A	12.538	17	44	25
60S ribosomal protein L36	Q9Y3U8;J3QSB5	RPL36	12.254	26	53	34
60S ribosomal protein L36a	J3KQN4;P83881	RPL36A	16.378	0	3	1
60S ribosomal protein L36a-like	Q969Q0	RPL36AL	12.469	9	23	13
60S ribosomal protein L37;Ribosomal protein L37	P61927;D6RG19	RPL37	11.078	1	2	2
60S ribosomal protein L37a	P61513;E9PEL3;C9J4Z3;G5E9R3	RPL37A	10.275	14	30	22
60S ribosomal protein L38	P63173;J3QL01;J3KT73	RPL38	8.2178	32	57	28
60S ribosomal protein L39;Putative 60S ribosomal protein L39-like 5	P62891;Q59GN2	RPL39;RPL39P5	6.4066	5	10	7
60S ribosomal protein L4	P36578;H3BM89	RPL4	47.697	59	63	71
60S ribosomal protein L5	P46777	RPL5	34.362	87	74	93
60S ribosomal protein L6	Q02878	RPL6	32.728	56	45	47
60S ribosomal protein L7	P18124;A8MUD9	RPL7	29.225	56	51	56
60S ribosomal protein L7-like 1	Q6DKI1;B7Z652	RPL7L1	28.661	10	11	12
60S ribosomal protein L7a	P62424;Q5T8U2	RPL7A	29.995	50	52	56
60S ribosomal protein L8	P62917;E9PIZ3;E9PKZ0;G3V1A1	RPL8	28.024	69	53	63
60S ribosomal protein L9	P32969	RPL9	21.863	63	57	50
60S ribosome subunit biogenesis protein NIP7 homolog	Q9Y221;Q9Y221-2;J3QLW7	NIP7	20.462	24	31	17
7-dehydrocholesterol reductase	Q9UBM7	DHCR7	54.489	5	5	6
7,8-dihydro-8-oxoguanine triphosphatase	P36639;P36639-2;P36639-3;P36639-4	NUDT1	22.519	13	18	9
78 kDa glucose-regulated protein	P11021	HSPA5	72.332	116	113	114
7SK snRNA methylphosphate capping enzyme	Q7L2J0	MEPCE	74.354	3	5	4
80 kDa MCM3-associated protein	O60318	MCM3AP	218.4	8	8	13
A-kinase anchor protein 11	Q9UKA4	AKAP11	210.51	4	4	7
A-kinase anchor protein 12	Q02952;Q02952-2;Q02952-3	AKAP12	191.48	307	271	307
A-kinase anchor protein 13	Q12802-2;Q12802;Q12802-4	AKAP13	307.84	20	28	25
A-kinase anchor protein 2	Q9Y2D5-4;Q9Y2D5-6;Q9Y2D5-7;Q9Y2D5-5;Q9Y2D5	AKAP2	122.07	4	6	1
A-kinase anchor protein 8	O43823;B7Z8L8	AKAP8	76.107	3	2	4
A-kinase anchor protein 8-like	Q9ULX6;Q9ULX6-2	AKAP8L	71.648	4	4	4
A-kinase anchor protein 9	Q99996-6;Q99996;Q99996-2;Q99996-3;Q99996-5	AKAP9	455.42	32	31	29
Abelson tyrosine-protein kinase 2	P42684;P42684-6;P42684-5;P42684-7;P42684-3;D1MPS6;P42684-2;P42684-10;P42684-4;P42684-9;P42684-8	ABL2	128.34	0	1	2
Abhydrolase domain-containing protein 10, mitochondrial	Q9NUJ1;B7Z6A8	ABHD10	33.932	45	45	49
Abhydrolase domain-containing protein 11	Q8NFV4;Q8NFV4-4;H7BYM8	ABHD11	34.69	11	11	13
Abhydrolase domain-containing protein 14B	Q96IU4;F8W9U3;B4DQI4	ABHD14B	22.345	22	16	17
Abhydrolase domain-containing protein FAM108B1	Q5VST6-2;Q5VST6	FAM108B1	32.823	1	0	0
Abl interactor 1	A6NFN2;Q8IZP0;F8WA56;Q8IZP0-9;Q8IZP0-6;Q8IZP0-5;Q8IZP0-3;Q8IZP0-4;Q8IZP0-2;F8WA55;Q8IZP0-7;F5H1G9;Q8IZP0-8;Q8IZP0-10;Q8IZP0-12;Q8IZP0-11	ABI1	55.259	4	5	4
Abl interactor 2	J3KNB2;Q9NYB9;Q9NYB9-4;E7EW77;Q9NYB9-2;E9PEZ7;Q9NYB9-3	ABI2	55.682	1	2	1
Absent in melanoma 1 protein	Q9Y4K1	AIM1	188.67	5	6	5
Acetolactate synthase-like protein	A1L0T0	ILVBL	67.867	2	3	4
Acetyl-CoA acetyltransferase, cytosolic	Q9BWD1;B7Z233	ACAT2	41.35	26	24	30
Acetyl-CoA acetyltransferase, mitochondrial	P24752	ACAT1	45.199	40	39	42
Acetyl-CoA carboxylase 1;Biotin carboxylase	Q13085-4;Q13085;Q13085-2;Q13085-3	ACACA	270	75	84	87
Acetyl-coenzyme A synthetase, cytoplasmic	Q5QPH3;Q9NR19;E7EWU3	ACSS2	80.087	4	5	4
Acid ceramidase;Acid ceramidase subunit alpha;Acid ceramidase subunit beta	Q13510-2;Q13510;E7EMM4;E9PDS0;E7ERV9	ASAH1	46.503	3	4	4
Acid sphingomyelinase-like phosphodiesterase 3b	Q92485;F8VWW8;B4DE65;Q92485-2;F8VXS3	SMPDL3B	50.813	1	1	2
Acidic fibroblast growth factor intracellular-binding protein	O43427;O43427-2;E9PSD3	FIBP	41.878	4	3	4
Acidic leucine-rich nuclear phosphoprotein 32 family member A	P39687;H0YN26	ANP32A	28.585	23	24	25
Acidic leucine-rich nuclear phosphoprotein 32 family member B	Q92688;Q92688-2	ANP32B	28.787	19	21	22
Acidic leucine-rich nuclear phosphoprotein 32 family member E	Q9BTT0;Q5TB20;E9PLC4;Q5TB19	ANP32E	30.692	13	16	15
Aconitate hydratase, mitochondrial	A2A274;Q99798	ACO2	87.819	16	20	20
Actin-binding protein anillin	Q9NQW6;Q9NQW6-2	ANLN	124.2	45	40	50
Actin-like protein 6A	O96019;O96019-2	ACTL6A	47.46	7	6	7
Actin-related protein 10	Q9NZ32;F6S9Y6;G3V5Y4;G3V2Q5	ACTR10	46.306	1	4	3
Actin-related protein 2	P61160;F5H6T1	ACTR2	44.76	20	29	27
Actin-related protein 2/3 complex subunit 1A	Q92747;B4DLQ7;E9PF58	ARPC1A	41.569	6	3	6
Actin-related protein 2/3 complex subunit 1B	O15143;F8WCG3	ARPC1B	40.949	24	20	17
Actin-related protein 2/3 complex subunit 2	O15144	ARPC2	34.333	27	24	23
Actin-related protein 2/3 complex subunit 3	O15145	ARPC3	20.546	20	16	18
Actin-related protein 2/3 complex subunit 4	C9JWM7;F8WCF6;P59998;E7ETI0;F8WDD7;F6TTL5	ARPC4;ARPC4-TTLL3	21.588	22	34	19
Actin-related protein 2/3 complex subunit 5	O15511;O15511-2;B1ALC0	ARPC5	16.32	15	36	13
Actin-related protein 2/3 complex subunit 5-like protein	Q9BPX5	ARPC5L	16.941	14	21	13
Actin-related protein 3	P61158;B4DXW1;F5H3P5	ACTR3	47.371	19	35	24
Actin-related protein 5	Q9H9F9	ACTR5	68.297	1	0	0
Actin-related protein 8	Q9H981;Q9H981-2	ACTR8	70.483	1	1	2
Actin, alpha cardiac muscle 1;Actin, alpha skeletal muscle;Actin, aortic smooth muscle;Actin, gamma-enteric smooth muscle	P68032;P68133;P62736;P63267;A6NL76;Q5T8M8;Q5T8M7;E9PG30	ACTC1;ACTA1;ACTA2;ACTG2	42.019	30	24	31
Actin, cytoplasmic 2;Actin, cytoplasmic 2, N-terminally processed	P63261;I3L3I4	ACTG1	41.792	579	512	571
Activated RNA polymerase II transcriptional coactivator p15	P53999	SUB1	14.395	34	73	38
Activating molecule in BECN1-regulated autophagy protein 1	Q9C0C7-5;Q9C0C7;Q9C0C7-3;Q9C0C7-2;Q9C0C7-4;G3V193	AMBRA1	142.58	3	5	6
Activating signal cointegrator 1	Q15650	TRIP4	66.145	1	1	1
Activating signal cointegrator 1 complex subunit 1	F5H874;Q8N9N2-2;Q8N9N2	ASCC1	43.611	7	8	7
Activating signal cointegrator 1 complex subunit 2	Q9H1I8;F5H6J9	ASCC2	86.359	4	3	3
Activating signal cointegrator 1 complex subunit 3	Q8N3C0	ASCC3	251.46	48	44	47
Activating transcription factor 7-interacting protein 1	F5GX74;Q6VMQ6;G3V1U0;Q6VMQ6-2	ATF7IP	137.49	1	1	2
Activator of 90 kDa heat shock protein ATPase homolog 1	O95433;B4DUR9	AHSA1	38.274	41	34	35
Activator of basal transcription 1	Q9ULW3	ABT1	31.079	7	5	6
Active breakpoint cluster region-related protein	Q12979;Q12979-2;F5H8B3;B7Z683	ABR	97.597	0	0	2
Active regulator of SIRT1	Q86WX3	RPS19BP1	15.434	7	10	6
Activity-dependent neuroprotector homeobox protein	Q9H2P0	ADNP	123.56	40	38	39
Acyl carrier protein, mitochondrial	O14561	NDUFAB1	17.417	6	12	23
Acyl-CoA dehydrogenase family member 9, mitochondrial	Q9H845	ACAD9	68.76	14	14	16
Acyl-CoA desaturase	O00767	SCD	41.522	16	14	14
Acyl-CoA synthetase family member 3, mitochondrial	Q4G176;F5H5A1;F5H2G6	ACSF3	64.129	4	6	6
Acyl-CoA-binding domain-containing protein 5	Q5T8D3;Q5T8D3-3;Q5T8D3-2;Q5T8D3-4;B7Z2A7	ACBD5	60.091	0	2	1
Acyl-CoA-binding domain-containing protein 7	Q8N6N7	ACBD7	9.7902	1	1	0
Acyl-CoA-binding protein	P07108;P07108-5;P07108-4;P07108-2;P07108-3	DBI	10.044	20	42	20
Acyl-coenzyme A thioesterase 13	Q9NPJ3;F5H2L4	ACOT13	14.96	8	15	10
Acyl-coenzyme A thioesterase 9, mitochondrial	Q9Y305-4;Q9Y305;Q9Y305-2;Q9Y305-3	ACOT9	50.85	13	18	13
Acyl-protein thioesterase 1	O75608;O75608-2;E5RJA0	LYPLA1	24.669	18	10	11
Acyl-protein thioesterase 2	O95372;Q5QPQ2;Q5QPQ3;Q5QPQ0	LYPLA2	24.737	11	12	12
Acylamino-acid-releasing enzyme	C9JIF9;P13798	APEH	81.673	14	18	15
Acylglycerol kinase, mitochondrial	Q53H12;E9PC15;E9PG39	AGK	47.137	9	13	9
Acylphosphatase-2;Acylphosphatase	P14621;F8WA34;E9PF46	ACYP2	11.139	0	4	1
Acylphosphatase;Acylphosphatase-1	G3V2U7;P07311	ACYP1	14.125	11	20	11
Acylpyruvase FAHD1, mitochondrial	B1AK40;Q6P587-2;Q6P587	FAHD1	27.128	6	3	6
Adapter molecule crk	P46108;P46108-2	CRK	33.83	12	13	12
Adaptin ear-binding coat-associated protein 1	Q8NC96;A8K3C2	NECAP1	29.737	5	3	2
Adaptin ear-binding coat-associated protein 2	Q9NVZ3-2;Q9NVZ3;Q9NVZ3-4;F6SKB8;Q9NVZ3-3;D6RAN6	NECAP2	29.464	5	3	4
Adenine phosphoribosyltransferase	P07741;G5E9J2;H3BQZ9	APRT	19.608	30	51	34
Adenomatous polyposis coli protein	P25054;P25054-2	APC	311.64	5	6	6
Adenosine 3-phospho 5-phosphosulfate transporter 1	Q8TB61;Q8TB61-2;Q8TB61-3;F5H7Y9;B4DDM2	SLC35B2	47.514	7	8	6
Adenosine deaminase	P00813;F5GWI4;F5GXW0	ADA	40.764	7	6	3
Adenosine kinase	P55263;P55263-3;P55263-2;B7Z800	ADK	40.545	11	13	12
Adenosylhomocysteinase	P23526;F5H737	AHCY	47.716	54	79	62
Adenylate kinase 2, mitochondrial	P54819;F8W1A4;P54819-2;P54819-5;P54819-3;F8VZG5;P54819-6;F8VY04;P54819-4;G3V213	AK2	26.477	33	28	31
Adenylate kinase isoenzyme 1	Q5T9B7;P00568	AK1	23.411	16	17	15
Adenylate kinase isoenzyme 4, mitochondrial	P27144;D3DQ64	AK4	25.268	14	14	16
Adenylate kinase isoenzyme 6	Q9Y3D8;Q9Y3D8-2	TAF9	20.061	6	1	5
Adenylosuccinate lyase	P30566;E7ERF4;P30566-2	ADSL	54.889	17	15	22
Adenylosuccinate synthetase isozyme 2	P30520	ADSS	50.097	15	11	13
Adenylyl cyclase-associated protein 1	Q01518;Q01518-2	CAP1	51.901	38	40	40
Adenylyltransferase and sulfurtransferase MOCS3;Molybdopterin-synthase adenylyltransferase;Molybdopterin-synthase sulfurtransferase	O95396	MOCS3	49.669	0	0	1
Adipocyte plasma membrane-associated protein	Q9HDC9;Q9HDC9-2	APMAP	46.48	17	24	19
Adipose most abundant gene transcript 2 protein	Q15847	APM2	7.8547	16	12	17
ADNP homeobox protein 2	Q6IQ32	ADNP2	122.83	0	4	5
ADP-dependent glucokinase	Q9BRR6;Q9BRR6-2;E7EQY8	ADPGK	54.088	3	4	4
ADP-ribose pyrophosphatase, mitochondrial	Q9BW91;Q9BW91-2	NUDT9	39.125	8	5	4
ADP-ribosylation factor 1;ADP-ribosylation factor 3	P84077;P61204;F5H423;B7ZB63	ARF1;ARF3	20.697	76	117	81
ADP-ribosylation factor 4	P18085;C9JAK5	ARF4	20.511	20	38	25
ADP-ribosylation factor 5	P84085	ARF5	20.529	19	24	18
ADP-ribosylation factor 6	P62330	ARF6	20.082	15	19	13
ADP-ribosylation factor GTPase-activating protein 1	Q8N6T3-2;Q8N6T3;E7EV62;F8VWH9;Q8N6T3-3;B7Z8H8	ARFGAP1	45.675	3	5	3
ADP-ribosylation factor GTPase-activating protein 2	Q8N6H7;G5E9L0;B4DX29;B7Z9M7	ARFGAP2	56.72	4	6	5
ADP-ribosylation factor-binding protein GGA2	Q9UJY4	GGA2	67.15	2	1	2
ADP-ribosylation factor-like protein 1	P40616;B4DWW1;F8VYN9;B4DZG7	ARL1	20.417	14	14	8
ADP-ribosylation factor-like protein 15	Q9NXU5	ARL15	22.876	1	0	0
ADP-ribosylation factor-like protein 2	P36404;G3V184	ARL2	20.878	8	20	14
ADP-ribosylation factor-like protein 2-binding protein	Q9Y2Y0;Q9Y2Y0-2;H3BU49	ARL2BP	18.822	5	13	6
ADP-ribosylation factor-like protein 3	P36405	ARL3	20.455	17	19	15
ADP-ribosylation factor-like protein 5B	Q96KC2	ARL5B	20.374	1	3	2
ADP-ribosylation factor-like protein 6-interacting protein 1	Q15041;F5GXP4	ARL6IP1	23.362	4	7	2
ADP-ribosylation factor-like protein 6-interacting protein 4	Q66PJ3;Q66PJ3-2;Q66PJ3-3;F8WCT1;B3V0L1;Q66PJ3-4;Q66PJ3-5;F8WEP2	ARL6IP4	38.395	2	3	3
ADP-ribosylation factor-like protein 8A	Q96BM9	ARL8A	21.416	4	8	5
ADP-ribosylation factor-like protein 8B	Q9NVJ2	ARL8B	21.539	14	17	10
ADP-sugar pyrophosphatase	A6NFX8;Q9UKK9;A6NHE8;A6NJU6;A6NCQ0	NUDT5	25.895	32	31	29
ADP/ATP translocase 1	P12235	SLC25A4	33.064	6	3	4
ADP/ATP translocase 2	P05141	SLC25A5	32.852	76	72	75
ADP/ATP translocase 3	P12236	SLC25A6	32.866	41	37	37
Adrenodoxin-like protein, mitochondrial	Q6P4F2;Q8N8B8;E7EQL1	FDX1L	19.521	0	1	1
Adrenodoxin, mitochondrial	P10109	FDX1	19.393	4	8	4
AF4/FMR2 family member 1	E9PBM3;P51825;F5GXF9	AFF1	132.38	2	4	4
AF4/FMR2 family member 4	Q9UHB7;Q9UHB7-2	AFF4	127.46	3	3	3
Afadin	P55196-5;J3KN01;A8MQ02;P55196;C9JX92;P55196-3;P55196-1;Q5TIG5;P55196-6;P55196-2	MLLT4	207.79	18	16	16
AFG3-like protein 2	Q9Y4W6	AFG3L2	88.583	16	16	18
Aflatoxin B1 aldehyde reductase member 2	O43488	AKR7A2	39.589	17	14	16
Aftiphilin	Q6ULP2;Q6ULP2-4;Q6ULP2-2;Q6ULP2-5;Q6ULP2-3;B8ZZI9	AFTPH	102.2	0	4	0
AH receptor-interacting protein	O00170	AIP	37.636	27	21	25
Aladin	Q9NRG9;F8VZ44;Q9NRG9-2	AAAS	59.573	6	9	5
Alanine--tRNA ligase, cytoplasmic	P49588	AARS	106.81	45	42	53
Alanine--tRNA ligase, mitochondrial	Q5JTZ9	AARS2	107.34	0	1	0
Alanyl-tRNA editing protein Aarsd1	Q9BTE6-3;Q9BTE6-2;C9J5N1;Q9BTE6	AARSD1	65.701	6	12	7
Alcohol dehydrogenase [NADP(+)]	P14550	AKR1A1	36.573	35	33	38
Alcohol dehydrogenase class-3	P11766	ADH5	39.724	29	26	26
Aldehyde dehydrogenase family 1 member A3	P47895;H0Y2X5	ALDH1A3	56.108	59	53	51
Aldehyde dehydrogenase family 16 member A1	Q8IZ83;F5H4B6;F8WBH3;Q8IZ83-3	ALDH16A1	85.126	6	3	3
Aldehyde dehydrogenase X, mitochondrial	P30837	ALDH1B1	57.206	17	20	18
Aldehyde dehydrogenase, mitochondrial	P05091;F8VXI5;E7EUE5;F8W0A9	ALDH2	56.381	12	8	11
Aldose 1-epimerase	Q96C23;B8ZZ75	GALM	37.765	4	5	4
Aldose reductase	P15121;E9PCX2	AKR1B1	35.853	20	18	18
Alkylated DNA repair protein alkB homolog 1	Q13686;G3V4M4	ALKBH1	43.831	0	0	1
Alkyldihydroxyacetonephosphate synthase, peroxisomal	O00116	AGPS	72.911	12	13	16
All-trans-retinol 13,14-reductase	Q6NUM9;G5E9N3;Q6NUM9-2	RETSAT	66.819	5	8	3
Allograft inflammatory factor 1-like	Q9BQI0;Q9BQI0-3;Q9BQI0-2;F5GYC9;A6PVM9	AIF1L;C9orf58	17.068	2	7	3
Alpha N-terminal protein methyltransferase 1A	Q9BV86;Q9BV86-2	METTL11A	25.387	9	7	7
Alpha- and gamma-adaptin-binding protein p34	Q6PD74;B4DG44	AAGAB	34.593	3	1	3
Alpha-1-antitrypsin;Short peptide from AAT	P01009;P01009-2;P01009-3	SERPINA1	46.736	2	0	1
Alpha-1,2-mannosyltransferase ALG9	Q9H6U8-3;Q9H6U8;Q9H6U8-4;Q9H6U8-2	ALG9	70.786	2	0	0
Alpha-1,3/1,6-mannosyltransferase ALG2	Q9H553;Q9H553-2	ALG2	47.091	5	3	5
Alpha-2-macroglobulin receptor-associated protein	P30533	LRPAP1	41.465	7	7	8
Alpha-actinin-1	P12814-3;P12814;P12814-2;B7TY16;H9KV75	ACTN1	105.57	51	47	51
Alpha-actinin-4	O43707;D6PXK4	ACTN4	104.85	158	178	162
Alpha-adducin	P35611-3;P35611;E7ENY0;A2A3N8;Q86XM2;E7EV99;P35611-2	ADD1	84.302	3	2	3
Alpha-aminoadipic semialdehyde dehydrogenase	P49419;P49419-2;E7EPT3;F8VS02;P49419-3	ALDH7A1	58.486	17	15	19
Alpha-centractin	P61163;B4DXP9;F5H3I4	ACTR1A	42.613	29	26	30
Alpha-endosulfine	Q5T5H1;C9JUF4;A6NMQ3;O43768-4;O43768-3;O43768-9;O43768;O43768-2;O43768-7;O43768-5;O43768-6;D6RE62;O43768-8	ENSA	20.994	7	11	9
Alpha-enolase	P06733;P06733-2	ENO1	47.168	437	477	468
Alpha-galactosidase A	P06280	GLA	48.766	2	1	1
Alpha-globin transcription factor CP2	Q12800;Q12800-4;Q12800-3;Q12800-2;F8VX55	TFCP2	57.255	3	2	4
Alpha-ketoglutarate-dependent dioxygenase FTO	Q9C0B1;B4DHN4	FTO	58.281	2	0	1
Alpha-mannosidase 2	Q16706	MAN2A1	131.14	15	16	15
Alpha-parvin	J3KNQ4;Q9NVD7;F5H1R9;B7Z952	PARVA	46.589	3	2	3
Alpha-soluble NSF attachment protein	P54920	NAPA	33.232	13	12	13
Alpha-synuclein	P37840;P37840-3;E7EPV7;P37840-2	SNCA	14.46	0	1	1
Alpha-taxilin	P40222	TXLNA	61.89	4	5	5
Amidophosphoribosyltransferase	Q06203	PPAT	57.398	15	17	19
Amine oxidase [flavin-containing] B	P27338;B7Z242;B7Z5H3	MAOB	58.762	4	6	3
Aminoacyl tRNA synthase complex-interacting multifunctional protein 1;Endothelial monocyte-activating polypeptide 2	Q12904-2;Q12904	AIMP1	37.039	29	27	30
Aminoacyl tRNA synthase complex-interacting multifunctional protein 2	Q13155;F8W950;A8MU58	AIMP2	35.348	13	16	17
Aminopeptidase B	Q9H4A4;A6NKB8	RNPEP	72.595	19	17	19
AMP deaminase 2	Q01433;Q01433-2;E9PNG0;Q01433-4;Q01433-3	AMPD2	100.69	3	5	6
Amyloid beta A4 protein;N-APP;Soluble APP-alpha;Soluble APP-beta;C99;Beta-amyloid protein 42;Beta-amyloid protein 40;C83;P3(42);P3(40);C80;Gamma-secretase C-terminal fragment 59;Gamma-secretase C-terminal fragment 57;Gamma-secretase C-terminal fragment 50;C31	P05067;P05067-9;P05067-8;B4DII8;P05067-7;E9PG40;P05067-6;P05067-5;P05067-4;P05067-3;E9PEV0;P05067-10	APP	86.942	2	4	0
Amyloid-like protein 2	Q06481;H7BXI4;Q06481-3;Q06481-2;Q06481-4;F5GZY0;F5H845;Q06481-5	APLP2	86.955	6	4	6
AN1-type zinc finger protein 1	Q8TCF1;E5RIG0;E5RJ99;E5RIS3;Q8TCF1-2	ZFAND1	30.787	6	3	5
AN1-type zinc finger protein 5	O76080	ZFAND5	23.132	1	1	0
Anamorsin	Q6FI81;Q6FI81-3;H3BV90;H3BT65;H3BUG4;H3BPG7	CIAPIN1	33.582	17	11	14
Anaphase-promoting complex subunit 1	Q9H1A4	ANAPC1	216.5	18	17	19
Anaphase-promoting complex subunit 11	Q9NYG5	ANAPC11	9.8405	0	3	0
Anaphase-promoting complex subunit 16	Q96DE5	ANAPC16	11.667	3	6	4
Anaphase-promoting complex subunit 4	E9PCR4;Q9UJX5;Q9UJX5-2	ANAPC4	92.214	1	0	0
Anaphase-promoting complex subunit 5	Q9UJX4;F5H0F9;E9PFB2;Q9UJX4-2	ANAPC5	85.076	4	3	2
Anaphase-promoting complex subunit 7	Q9UJX3;Q9UJX3-2	ANAPC7	66.855	6	8	6
Anaphase-promoting complex subunit CDC26	Q8NHZ8	CDC26	9.7769	1	3	1
Ancient ubiquitous protein 1	Q9Y679;Q9Y679-2;Q9Y679-3	AUP1	53.028	3	1	3
Angio-associated migratory cell protein	C9JEH3;Q13685;C9JG97	AAMP	46.821	4	3	4
Anion exchange protein 2	P04920;F8W682;P04920-2;J3KNG9	SLC4A2	137.01	13	11	17
Ankycorbin	Q9P0K7-2;Q9P0K7;E7EMX7;Q9P0K7-3;E9PED3	RAI14	110.42	7	24	13
Ankyrin repeat and FYVE domain-containing protein 1	Q9P2R3-2;Q9P2R3;I3L2C5;Q9P2R3-4	ANKFY1	128.48	13	19	15
Ankyrin repeat and KH domain-containing protein 1	Q8IWZ3-6;Q8IWZ3-4;Q8IWZ3	ANKHD1	277.17	26	23	20
Ankyrin repeat and LEM domain-containing protein 2	Q86XL3;F5H2H5;Q86XL3-3	ANKLE2	104.11	1	1	3
Ankyrin repeat and MYND domain-containing protein 2	Q8IV38;G3V0G5;F8WDN1;F8WB95	ANKMY2	49.298	0	2	1
Ankyrin repeat and SAM domain-containing protein 1A	Q92625	ANKS1A	123.11	7	7	4
Ankyrin repeat and SOCS box protein 6	Q9NWX5;B4DRC4	ASB6	47.135	3	3	3
Ankyrin repeat domain-containing protein 17	O75179;O75179-2;E7EUV3;G5E964;O75179-4	ANKRD17	274.25	37	39	41
Ankyrin repeat domain-containing protein 30B	Q9BXX2;Q9BXX2-2	ANKRD30B	158.05	0	0	2
Ankyrin repeat domain-containing protein 39	Q53RE8	ANKRD39	19.651	5	3	3
Ankyrin-3	Q12955;Q12955-4;Q12955-5	ANK3	480.4	5	7	10
Annexin	A6NN80;E5RK69	ANXA6	75.276	56	62	60
Annexin A1	P04083	ANXA1	38.714	135	132	127
Annexin A11;Annexin	P50995;B4DVE7	ANXA11	54.389	22	24	23
Annexin A2;Annexin	P07355-2;P07355;H0YMU9	ANXA2	40.411	206	194	205
Annexin A3;Annexin	P12429;D6RA82	ANXA3	36.375	53	46	53
Annexin A4;Annexin	P09525;Q6P452;B4DDF9	ANXA4	35.882	28	27	23
Annexin A5;Annexin	P08758;E7ENQ5;D6RBL5;D6RBE9;E9PHT9	ANXA5	35.936	68	67	65
Annexin A6;Annexin	P08133;E9PGK1;E7EMC6	ANXA6	75.872	1	0	1
Annexin A7;Annexin	P20073;P20073-2;B4DT77	ANXA7	52.739	12	18	13
Annexin A8;Annexin A8-like protein 1;Annexin A8-like protein 2;Annexin	P13928;Q5T2P8;Q5VT79;Q5T2P7;Q5VT79-2;Q5VTM3;B4DKI1;F5GX16;B4DTC9;E7EVD9;F5H7X5	ANXA8;ANXA8L1;ANXA8L2	36.881	0	1	0
Anoctamin-6	Q4KMQ2-2;E9PCT2;Q4KMQ2;E9PB30	ANO6	108.43	4	4	3
Antigen KI-67	P46013	MKI67	358.69	301	274	295
Antigen peptide transporter 1	B1AZV3;Q03518;F5H648	TAP1	87.175	1	1	1
AP-1 complex subunit beta-1	Q10567-3;Q10567;Q10567-2;F8WDL0	AP1B1	103.56	9	9	9
AP-1 complex subunit gamma-1	B3KXW5;J3KQU9;O43747-2;O43747	AP1G1	94.139	16	8	15
AP-1 complex subunit gamma-like 2	O75843;Q86V28	AP1G2	87.116	1	2	1
AP-1 complex subunit mu-1	Q9BXS5-2;Q9BXS5;E7ENJ6;B4DDG7;K7EJL1	AP1M1	49.84	9	10	9
AP-1 complex subunit sigma-1A	P61966;P61966-2	AP1S1	18.733	5	10	5
AP-1 complex subunit sigma-2	P56377;B4DSU4;B7Z3M9;A6NH01	AP1S2	18.615	1	3	2
AP-1 complex subunit sigma-3	Q96PC3-4;Q96PC3-2;Q96PC3;B8ZZZ1;Q96PC3-3;G5E966;F8W8K9	AP1S3	18.476	3	9	5
AP-2 complex subunit alpha-1	O95782;O95782-2	AP2A1	107.54	31	31	32
AP-2 complex subunit alpha-2	O94973-2;O94973;O94973-3;E9PJJ7	AP2A2	104.09	10	8	13
AP-2 complex subunit beta	P63010-2;P63010;Q7Z451;K7EJT8	AP2B1	105.69	35	31	40
AP-2 complex subunit mu	E9PFW3;Q96CW1;Q96CW1-2	AP2M1	52.303	9	8	8
AP-2 complex subunit sigma	P53680;P53680-2	AP2S1	17.018	6	9	7
AP-3 complex subunit beta-1	O00203;E5RJ68	AP3B1	121.32	37	38	30
AP-3 complex subunit delta-1	O14617-5;O14617;O14617-4;G5E988;O14617-2;E7EMM2;O14617-3	AP3D1	136.65	43	55	55
AP-3 complex subunit mu-1	Q9Y2T2	AP3M1	46.939	5	11	11
AP-3 complex subunit sigma-1	Q92572;F5H459	AP3S1	21.732	15	24	16
AP2-associated protein kinase 1	Q2M2I8;Q2M2I8-2;E9PG46	AAK1	103.88	9	6	6
Apolipoprotein C-III	B0YIW2;P02656	APOC3	12.815	0	1	3
Apolipoprotein O	Q9BUR5;Q9BUR5-2;C9J574	APOO	22.284	8	17	9
Apolipoprotein O-like	Q6UXV4	APOOL	29.159	2	1	2
Apoptosis inhibitor 5	Q9BZZ5-2;Q9BZZ5;G3V1C3;Q9BZZ5-3;B4E283;Q9BZZ5-5;Q9BZZ5-1	API5	56.769	15	17	19
Apoptosis regulator BAX	Q07812-2;Q07812;Q07812-8;Q07812-5;Q07812-7;Q07812-4	BAX	24.22	10	29	13
Apoptosis regulatory protein Siva	O15304;G3V3U1	SIVA1	18.695	0	4	2
Apoptosis-inducing factor 1, mitochondrial	O95831;O95831-3;O95831-2;E9PMA0;Q2QKE4	AIFM1;PDCD8	66.9	21	21	16
Apoptosis-inducing factor 2	Q9BRQ8;Q9BRQ8-2	AIFM2	40.526	7	4	4
Apoptosis-stimulating of p53 protein 2	Q13625-3;Q13625;Q13625-2	TP53BP2	126.19	9	5	10
Apoptotic chromatin condensation inducer in the nucleus	Q9UKV3;E7EQT4;Q9UKV3-5;Q9UKV3-2;Q9UKV3-3	ACIN1	151.86	46	55	55
Apoptotic protease-activating factor 1	O14727;O14727-2;O14727-4;O14727-3;O14727-5;C9JLV4;O14727-6	APAF1	141.84	2	2	3
Aprataxin	Q7Z2E3;Q7Z2E3-7;Q7Z2E3-8;Q7Z2E3-11;Q7Z2E3-10;Q7Z2E3-9;Q7Z2E3-5;Q7Z2E3-3;Q7Z2E3-13;E7EVB7;Q6JV79;F8WBM3;E7EUY4;F8WBD6;Q7Z2E3-12	APTX	40.74	2	3	2
Aprataxin and PNK-like factor	Q8IW19	APLF	56.955	0	0	1
Archaemetzincin-2	Q86W34;A6NLD9	AMZ2	41.263	1	0	1
ARF GTPase-activating protein GIT1	Q9Y2X7-3;Q9Y2X7;J3QRU8	GIT1	85.445	8	9	9
Arf-GAP domain and FG repeat-containing protein 1	E9PHX7;P52594;P52594-3;P52594-2;B8ZZY2	AGFG1	60.766	3	2	6
Arf-GAP with coiled-coil, ANK repeat and PH domain-containing protein 2	Q15057	ACAP2	88.028	2	1	2
Arf-GAP with GTPase, ANK repeat and PH domain-containing protein 3	Q96P47-4;Q96P47-2;Q96P47;B3KNZ8;E9PAL8;Q96P47-3;C9J975	AGAP3	97.95	2	1	3
Arf-GAP with Rho-GAP domain, ANK repeat and PH domain-containing protein 1	Q96P48;Q96P48-3;Q96P48-1;Q96P48-4;Q96P48-2;E7EU13;Q96P48-7;Q96P48-5	ARAP1	162.19	1	7	6
Arf-GAP with Rho-GAP domain, ANK repeat and PH domain-containing protein 3	Q8WWN8;G5E9Y3;B4DIT1;E5RJU5	ARAP3	169.84	1	1	2
Arf-GAP with SH3 domain, ANK repeat and PH domain-containing protein 1	Q9ULH1;Q9ULH1-2	ASAP1	125.5	6	13	10
Arfaptin-2	P53365;P53365-2	ARFIP2	37.855	12	9	12
Arginine--tRNA ligase, cytoplasmic	P54136;P54136-2;F5H3T8	RARS	75.378	50	44	49
Arginine-glutamic acid dipeptide repeats protein	Q9P2R6;B1AKN3;Q9P2R6-2	RERE	172.42	1	2	1
Arginine/serine-rich coiled-coil protein 2	Q7L4I2;Q7L4I2-2	RSRC2	50.559	2	1	1
Argininosuccinate lyase	P04424;E7EMI0;E9PE48	ASL	51.657	12	10	9
Argininosuccinate synthase	P00966	ASS1	46.53	3	3	4
Arginyl-tRNA--protein transferase 1	O95260;O95260-2;F5GXE4;B4E107;B4DK25	ATE1	59.09	2	0	2
Armadillo repeat-containing protein 1	Q9NVT9	ARMC1	31.28	10	6	6
Armadillo repeat-containing protein 10	Q8N2F6;Q8N2F6-2;Q8N2F6-3;Q8N2F6-4;Q8N2F6-5;F5GX65	ARMC10	37.54	6	6	7
Armadillo repeat-containing protein 6	Q6NXE6;Q6NXE6-2;B4E1N1	ARMC6	54.141	4	3	3
Armadillo repeat-containing X-linked protein 3	Q9UH62	ARMCX3	42.5	4	4	4
Ashwin	Q9BVC5;B4E2G9;C9J4K0	C2orf49	25.858	1	2	1
Asparagine synthetase [glutamine-hydrolyzing];Asparagine synthetase	P08243;E9PCI3;E9PCX6;F8WEJ5	ASNS	64.369	41	41	40
Asparagine--tRNA ligase, cytoplasmic	O43776;B4DN60	NARS	62.942	44	42	43
Aspartate aminotransferase, cytoplasmic;Aspartate aminotransferase	P17174;B7Z7E9	GOT1	46.247	64	54	60
Aspartate aminotransferase, mitochondrial;Aspartate aminotransferase	P00505;E7ERW2	GOT2	47.517	56	46	53
Aspartate--tRNA ligase, cytoplasmic	P14868;Q68CR9	DARS;DKFZp781B11202	57.136	33	37	37
Aspartate--tRNA ligase, mitochondrial	Q6PI48	DARS2	73.562	4	4	2
Aspartyl aminopeptidase	E7ETB3;Q9ULA0;E7EMB6	DNPEP	54.53	7	9	14
Aspartyl/asparaginyl beta-hydroxylase	Q12797;F5H667	ASPH	85.862	31	35	26
Astrocytic phosphoprotein PEA-15	B1AKZ3;Q15121;B1AKZ5	PEA15	17.306	7	17	7
AT-hook DNA-binding motif-containing protein 1	Q5TGY3	AHDC1	168.35	2	4	4
AT-rich interactive domain-containing protein 1A	O14497;O14497-2;O14497-3	ARID1A	242.04	30	34	35
AT-rich interactive domain-containing protein 1B	Q8NFD5-3;Q8NFD5-2;Q8NFD5;G3XAA0;Q8NFD5-4	ARID1B	241.46	1	2	3
AT-rich interactive domain-containing protein 2	Q68CP9;Q68CP9-3;F8WCU9;F8W108	ARID2	197.39	9	7	8
AT-rich interactive domain-containing protein 4B	Q4LE39;Q4LE39-2;Q4LE39-3;Q4LE39-4	ARID4B	147.81	4	4	5
Ataxin-10	Q9UBB4;Q9UBB4-2	ATXN10	53.488	16	15	18
Ataxin-2	F8WB06;Q99700;Q99700-4;F8VQP2;Q24JQ7;Q99700-2	ATXN2	113.88	25	21	21
Ataxin-2-like protein	Q8WWM7;Q8WWM7-3;Q63ZY4;Q8WWM7-2;Q8WWM7-4;Q8WWM7-5;Q8WWM7-8;Q8WWM7-6;H3BUF6	ATXN2L	113.37	56	51	63
Ataxin-3	F5H211;P54252;P54252-2;C9JQV6;E9PB63;P54252-3;G3V526;D6RDL9;G3V5H3;G3V4F4;G3V4F5;G3V3S5;G3V390;G3V4B1;D6R9I5;D3VVP3;G3V3A6	ATXN3	42.457	0	1	2
Atlastin-2	Q8NHH9;Q8NHH9-2;Q8NHH9-4;B7Z7X8;B5MCN0;Q8NHH9-3	ATL2	66.228	3	2	3
Atlastin-3	Q6DD88;F5H6I7;C9JUU1	ATL3	60.541	7	7	6
ATP synthase mitochondrial F1 complex assembly factor 1	B7Z7I6;I3L448;Q5TC12;A8MRA7;I3L1W9;B7Z7D6	ATPAF1	27.438	6	2	3
ATP synthase mitochondrial F1 complex assembly factor 2	Q8N5M1;E9PMH4	ATPAF2	32.772	5	4	4
ATP synthase protein 8	P03928	MT-ATP8	7.9916	6	13	11
ATP synthase subunit a	P00846	MT-ATP6	24.817	5	8	4
ATP synthase subunit alpha, mitochondrial;ATP synthase subunit alpha	P25705;A8K092;K7ENP3;K7EK63	ATP5A1	59.75	68	72	65
ATP synthase subunit b, mitochondrial	P24539;Q5QNZ2	ATP5F1	28.908	24	20	20
ATP synthase subunit beta, mitochondrial;ATP synthase subunit beta	P06576;F8VPV9	ATP5B	56.559	78	70	83
ATP synthase subunit d, mitochondrial	O75947;O75947-2	ATP5H	18.491	30	40	29
ATP synthase subunit delta, mitochondrial	P30049	ATP5D	17.49	5	9	7
ATP synthase subunit e, mitochondrial	P56385	ATP5I	7.9331	10	22	17
ATP synthase subunit epsilon, mitochondrial;ATP synthase subunit epsilon-like protein, mitochondrial	P56381;Q5VTU8	ATP5E;ATP5EP2	5.7797	4	5	10
ATP synthase subunit f, mitochondrial	P56134;F8W7V3	ATP5J2	10.918	3	5	2
ATP synthase subunit g, mitochondrial	O75964;E9PN17	ATP5L	11.428	12	27	15
ATP synthase subunit gamma, mitochondrial;ATP synthase gamma chain	P36542;P36542-2;B4DL14	ATP5C1	32.996	15	13	14
ATP synthase subunit O, mitochondrial	P48047	ATP5O	23.277	44	36	31
ATP synthase subunit s, mitochondrial	Q99766	ATP5S	24.866	1	1	1
ATP synthase-coupling factor 6, mitochondrial	J3KQ83;P18859;A8MUH2	ATP5J	13.388	4	9	5
ATP-binding cassette sub-family A member 2	J3QSS3;Q9BZC7-3;Q9BZC7;Q9BZC7-2;E7EU84	ABCA2	269.97	2	2	2
ATP-binding cassette sub-family B member 10, mitochondrial	Q9NRK6	ABCB10	79.147	1	2	0
ATP-binding cassette sub-family B member 6, mitochondrial	Q9NP58;Q9NP58-4	ABCB6	93.884	1	3	3
ATP-binding cassette sub-family B member 7, mitochondrial	O75027-2;O75027;G3XAC4	ABCB7	82.768	0	1	0
ATP-binding cassette sub-family D member 3	E7EUE1;P28288;F5GYC1;P28288-2	ABCD3	78.401	14	13	11
ATP-binding cassette sub-family E member 1	P61221;D6R9I9	ABCE1	67.314	17	22	23
ATP-binding cassette sub-family F member 1	Q8NE71;Q8NE71-2	ABCF1	95.925	29	24	25
ATP-binding cassette sub-family F member 2	Q75MJ1;Q9UG63	ABCF2	72.443	18	22	22
ATP-binding cassette sub-family F member 3	Q9NUQ8;Q9NUQ8-2	ABCF3	79.744	11	10	9
ATP-binding domain-containing protein 4	Q7L8W6	ATPBD4	30.306	4	2	1
ATP-citrate synthase	P53396;P53396-2;B4E3P0	ACLY	120.84	150	188	136
ATP-dependent (S)-NAD(P)H-hydrate dehydratase	Q8IW45-2;Q8IW45	CARKD	41.36	1	1	2
ATP-dependent Clp protease ATP-binding subunit clpX-like, mitochondrial	O76031	CLPX	69.223	11	11	11
ATP-dependent DNA helicase Q1	P46063	RECQL	73.457	6	9	9
ATP-dependent DNA helicase Q4	O94761	RECQL4	133.08	8	8	8
ATP-dependent DNA helicase Q5	O94762;Q6P4G0;O94762-3;O94762-2	RECQL5	108.86	0	8	0
ATP-dependent RNA helicase A	Q08211	DHX9	140.96	164	160	198
ATP-dependent RNA helicase DDX1	Q92499	DDX1	82.431	24	29	27
ATP-dependent RNA helicase DDX18	Q9NVP1	DDX18	75.406	19	21	23
ATP-dependent RNA helicase DDX19A;ATP-dependent RNA helicase DDX19B	Q9NUU7;I3L0H8;H3BQK0;Q9UMR2;Q9UMR2-4;Q9UMR2-2;B4DRZ7;Q9UMR2-3	DDX19A;DDX19B	53.974	15	20	20
ATP-dependent RNA helicase DDX24	Q9GZR7;G3V529;F5GYL3	DDX24	96.331	17	21	23
ATP-dependent RNA helicase DDX25	Q9UHL0;Q9UHL0-2	DDX25	54.691	1	0	0
ATP-dependent RNA helicase DDX39A	O00148;Q8N5M0;B1Q2N1	DDX39A;DDX39	49.129	8	7	7
ATP-dependent RNA helicase DDX3X;ATP-dependent RNA helicase DDX3Y	O00571;O00571-2;O15523;B4DXX7;B4E132	DDX3X;DDX3Y	73.243	42	41	47
ATP-dependent RNA helicase DDX42	Q86XP3;Q86XP3-2	DDX42	102.97	27	65	27
ATP-dependent RNA helicase DDX50	Q9BQ39	DDX50	82.564	4	2	4
ATP-dependent RNA helicase DDX51	Q8N8A6	DDX51	72.456	2	2	6
ATP-dependent RNA helicase DDX54	Q8TDD1	DDX54	98.594	2	4	4
ATP-dependent RNA helicase DDX55	Q8NHQ9;F5H5U2;Q8IYH0	DDX55	68.546	0	0	2
ATP-dependent RNA helicase DHX29	Q7Z478	DHX29	155.23	28	27	28
ATP-dependent RNA helicase DHX8	Q14562;F5H658	DHX8	139.31	17	19	18
ATP-dependent RNA helicase SUPV3L1, mitochondrial	Q8IYB8	SUPV3L1	87.99	6	5	8
ATP-dependent zinc metalloprotease YME1L1	Q96TA2;Q96TA2-2;B4DNM1	YME1L1	86.454	7	4	8
ATPase ASNA1	O43681	ASNA1	38.792	15	15	15
ATPase family AAA domain-containing protein 1	Q8NBU5;B4E2J1;Q8NBU5-2	ATAD1	40.744	10	11	10
ATPase family AAA domain-containing protein 2	Q6PL18	ATAD2	158.55	28	31	29
ATPase family AAA domain-containing protein 3A	Q9NVI7-2;Q9NVI7;Q9NVI7-3	ATAD3A	66.217	22	22	18
ATPase family AAA domain-containing protein 3B	Q5T9A4;Q5T9A4-3	ATAD3B	72.572	3	0	1
ATPase inhibitor, mitochondrial	Q9UII2	ATPIF1	12.249	6	17	6
ATPase WRNIP1	Q96S55;Q96S55-2;Q96S55-3;Q96S55-4	WRNIP1	72.132	6	12	11
Atrophin-1	P54259	ATN1	125.41	2	0	2
Attractin	O75882;O75882-2;O75882-3	ATRN	158.54	1	1	1
Aurora kinase A	O14965;A3KFJ0	AURKA	45.809	3	4	2
Aurora kinase A-interacting protein	Q9NWT8	AURKAIP1	22.354	1	4	2
Aurora kinase B	J9JID1;Q96GD4;B4DNM4;Q96GD4-2	AURKB	39.466	10	9	9
Autophagy protein 5	Q9H1Y0;Q9H1Y0-2	ATG5	32.447	1	3	1
Autophagy-related protein 101	Q9BSB4	ATG101	25.002	1	1	1
Autophagy-related protein 16-1	E7EVC7;Q676U5;Q676U5-2;Q676U5-3;Q676U5-5	ATG16L1	70.01	3	1	4
Autophagy-related protein 9A	Q7Z3C6;Q7Z3C6-2	ATG9A	94.446	7	8	11
Axin interactor, dorsalization-associated protein	Q96BJ3;F5H715;Q96BJ3-3	AIDA	35.023	3	3	4
B-cell CLL/lymphoma 9 protein	O00512	BCL9	149.29	1	1	0
B-cell CLL/lymphoma 9-like protein	Q86UU0;Q86UU0-2;Q86UU0-4;Q86UU0-3	BCL9L	157.13	4	3	4
B-cell lymphoma/leukemia 10	O95999	BCL10	26.251	2	1	2
B-cell receptor-associated protein 31	P51572-2;P51572	BCAP31	34.752	26	17	20
Baculoviral IAP repeat-containing protein 5	O15392;O15392-4;O15392-5;H3BLT4;O15392-2;O15392-3;O15392-6;O15392-7	BIRC5	16.389	5	16	7
Baculoviral IAP repeat-containing protein 6	Q9NR09	BIRC6	530.25	50	53	51
BAG family molecular chaperone regulator 2	O95816;B4DXE2	BAG2	23.772	15	15	14
BAG family molecular chaperone regulator 3	O95817	BAG3	61.594	11	13	13
BAG family molecular chaperone regulator 5	Q9UL15-2;Q9UL15	BAG5	56.026	0	1	2
Band 4.1-like protein 1	Q9H4G0-2;Q9H4G0;Q9H4G0-3;Q9H4G0-4	EPB41L1	87.644	1	2	1
Band 4.1-like protein 2	O43491	EPB41L2	112.59	53	50	49
Barrier-to-autointegration factor	O75531	BANF1	10.058	22	37	29
Basic leucine zipper and W2 domain-containing protein 1	Q7L1Q6-3;Q7L1Q6-4;Q7L1Q6;Q7L1Q6-2	BZW1	51.281	13	17	15
Basic leucine zipper and W2 domain-containing protein 2	Q9Y6E2;B5MCH7;B5MCE7	BZW2	48.162	20	19	21
Basigin	P35613;P35613-2;P35613-4;P35613-3;I3L4S8	BSG	42.2	19	20	21
Bax inhibitor 1	F8W034;P55061;B7Z984;F8VR05	TMBIM6	32.71	3	3	3
Bcl-2-associated transcription factor 1	Q9NYF8;Q9NYF8-2;Q9NYF8-4;E9PKI6;E9PQN2	BCLAF1	106.12	42	40	44
Bcl-2-like protein 1	Q07817;Q07817-3;Q07817-2	BCL2L1	26.049	1	2	2
Bcl-2-like protein 13	Q9BXK5;Q9BXK5-2;E9PDD6	BCL2L13	52.723	2	2	1
Bcl10-interacting CARD protein	Q96LW7-2;Q96LW7	C9orf89	20.625	5	10	3
Bcl2 antagonist of cell death	Q92934;A8MXU7;F5GYS3	BAD	18.392	1	1	1
BET1 homolog	O15155;Q68DU7;C9JTT8;Q96EA0	BET1;DKFZp781C0425	13.289	1	4	2
BET1-like protein	B8ZZS0;Q9NYM9;H7BXT7;E9PHY4	BET1L	17.107	3	4	5
Beta-1,4-galactosyltransferase 3;N-acetyllactosamine synthase;Beta-N-acetylglucosaminylglycopeptide beta-1,4-galactosyltransferase;Beta-N-acetylglucosaminyl-glycolipid beta-1,4-galactosyltransferase	O60512	B4GALT3	43.927	1	0	0
Beta-1,4-galactosyltransferase 5	O43286	B4GALT5	45.118	3	2	2
Beta-2-microglobulin;Beta-2-microglobulin form pI 5.3	F5H6I0;P61769	B2M	13.972	8	15	9
Beta-2-syntrophin	Q13425;Q13425-2;I3L4T4	SNTB2	57.949	2	1	1
Beta-actin-like protein 2	Q562R1	ACTBL2	42.003	3	0	2
Beta-adrenergic receptor kinase 1;Beta-adrenergic receptor kinase 2	P25098;P35626;E9PRV7	ADRBK1;ADRBK2	79.573	2	2	1
Beta-catenin-interacting protein 1	Q9NSA3	CTNNBIP1	9.1703	0	0	2
Beta-catenin-like protein 1	Q8WYA6;B4DE16;Q8WYA6-2;Q8WYA6-3	CTNNBL1	65.173	8	7	7
Beta-centractin	P42025;G5E9Q5	ACTR1B	42.293	4	2	6
Beta-galactosidase	P16278;P16278-3;E7EQ29;P16278-2	GLB1	76.074	3	3	3
Beta-hexosaminidase subunit alpha	H3BP20;P06865;H3BS10;E9PGL4;H3BTD4	HEXA	61.999	1	3	2
Beta-hexosaminidase subunit beta;Beta-hexosaminidase subunit beta chain B;Beta-hexosaminidase subunit beta chain A	P07686;Q5URX0	HEXB	63.111	13	14	17
Beta-lactamase-like protein 2	Q53H82	LACTB2	32.805	15	8	12
Beta-parvin	Q9HBI1-2;Q9HBI1;B0QYM8	PARVB	45.182	1	0	0
BH3-interacting domain death agonist;BH3-interacting domain death agonist p15;BH3-interacting domain death agonist p13;BH3-interacting domain death agonist p11	P55957-2;P55957;P55957-4	BID	26.836	13	25	16
Bifunctional 3-phosphoadenosine 5-phosphosulfate synthase 1;Sulfate adenylyltransferase;Adenylyl-sulfate kinase	O43252	PAPSS1	70.832	21	20	18
Bifunctional 3-phosphoadenosine 5-phosphosulfate synthase 2;Sulfate adenylyltransferase;Adenylyl-sulfate kinase	O95340-2;E7ER89;O95340	PAPSS2	69.97	4	4	4
Bifunctional arginine demethylase and lysyl-hydroxylase JMJD6	Q6NYC1-3;Q6NYC1;K7EJU9;Q6NYC1-2;B2WTI4;B2WTI3	JMJD6	47.626	6	5	5
Bifunctional ATP-dependent dihydroxyacetone kinase/FAD-AMP lyase (cyclizing);ATP-dependent dihydroxyacetone kinase;FAD-AMP lyase (cyclizing)	Q3LXA3	DAK	58.946	13	13	17
Bifunctional coenzyme A synthase;Phosphopantetheine adenylyltransferase;Dephospho-CoA kinase	Q13057-2;Q13057	COASY	65.339	3	5	5
Bifunctional glutamate/proline--tRNA ligase;Glutamate--tRNA ligase;Proline--tRNA ligase	P07814	EPRS	170.59	224	192	220
Bifunctional methylenetetrahydrofolate dehydrogenase/cyclohydrolase, mitochondrial;NAD-dependent methylenetetrahydrofolate dehydrogenase;Methenyltetrahydrofolate cyclohydrolase	P13995;Q7Z650;B8ZZU9;B4DY35	MTHFD2	37.895	18	20	21
Bifunctional polynucleotide phosphatase/kinase;Polynucleotide 3-phosphatase;Polynucleotide 5-hydroxyl-kinase	Q96T60	PNKP	57.076	3	1	3
Bifunctional protein NCOAT;Protein O-GlcNAcase;Histone acetyltransferase	O60502;E9PGF9;O60502-2;O60502-3	MGEA5	102.91	11	16	11
Bifunctional purine biosynthesis protein PURH;Phosphoribosylaminoimidazolecarboxamide formyltransferase;IMP cyclohydrolase	P31939;E9PBU3;F5GWY2	ATIC	64.615	51	60	61
Bifunctional UDP-N-acetylglucosamine 2-epimerase/N-acetylmannosamine kinase;UDP-N-acetylglucosamine 2-epimerase;N-acetylmannosamine kinase	Q9Y223-2;Q9Y223;K4DID8;Q9Y223-3;Q9Y223-5;Q9Y223-4	GNE	83.065	3	2	4
Biliverdin reductase A	P53004	BLVRA	33.428	24	18	22
Biogenesis of lysosome-related organelles complex 1 subunit 1	P78537;P78537-2;G8JLQ3	BLOC1S1	17.262	2	5	2
Biogenesis of lysosome-related organelles complex 1 subunit 2	Q6QNY1;Q6QNY1-2	BLOC1S2	15.961	2	8	5
Biogenesis of lysosome-related organelles complex 1 subunit 3	Q6QNY0	BLOC1S3	21.255	1	0	1
Biorientation of chromosomes in cell division protein 1-like 1	Q8NFC6	BOD1L1	330.46	13	9	9
Bis(5-adenosyl)-triphosphatase	P49789	FHIT	16.858	3	8	7
Bis(5-nucleosyl)-tetraphosphatase [asymmetrical]	P50583	NUDT2	16.829	14	23	15
Bleomycin hydrolase	Q13867;E7EMN3	BLMH	52.562	15	13	15
Bloom syndrome protein	P54132;H0YNU5	BLM	159	6	7	6
BMP-2-inducible protein kinase	Q9NSY1;Q9NSY1-3;Q9NSY1-2	BMP2K	129.17	5	5	5
BolA-like protein 1	Q9Y3E2	BOLA1	14.289	1	3	3
BolA-like protein 2	Q9H3K6;Q9H3K6-2	BOLA2	10.116	9	18	12
BolA-like protein 3	Q53S33	BOLA3	12.114	0	1	0
Bombesin receptor-activated protein C6orf89	Q6UWU4-2;Q6UWU4;Q5TDC5	C6orf89	40.734	0	1	0
Borealin	Q53HL2	CDCA8	31.323	6	7	7
Brain protein 44	O95563	BRP44	14.279	3	6	2
Brain-specific angiogenesis inhibitor 1-associated protein 2	I3L4C2;Q9UQB8;Q9UQB8-2;Q9UQB8-6;Q9UQB8-4;Q9UQB8-5;Q9UQB8-3;F8W878;B4DWA1	BAIAP2	61.381	11	6	9
Brain-specific angiogenesis inhibitor 1-associated protein 2-like protein 1	Q9UHR4	BAIAP2L1	56.882	3	5	6
Branched-chain-amino-acid aminotransferase, mitochondrial;Branched-chain-amino-acid aminotransferase	O15382;B3KSI3;O15382-2	BCAT2	44.287	14	10	13
BRCA1-A complex subunit BRE	Q9NXR7-1;Q9NXR7;Q9NXR7-3;Q9NXR7-4	BRE	46.974	7	6	5
BRCA1-associated ATM activator 1	Q6PJG6;Q6PJG6-3	BRAT1	88.118	0	2	2
BRCA2 and CDKN1A-interacting protein	Q9P287;Q9P287-3;Q9P287-2;Q9P287-4;B4E318	BCCIP	35.979	28	25	23
Breakpoint cluster region protein	P11274;P11274-2	BCR	142.82	4	2	3
Breast cancer metastasis-suppressor 1	G5E9I4;Q9HCU9;E9PPD1	BRMS1	33.715	1	0	0
Breast carcinoma-amplified sequence 4	Q8TDM0-3;Q8TDM0;H7BXG3;Q8TDM0-2	BCAS4	22.495	0	1	2
Brefeldin A-inhibited guanine nucleotide-exchange protein 1	Q9Y6D6;E5RIF2	ARFGEF1	208.76	3	5	3
Brefeldin A-inhibited guanine nucleotide-exchange protein 2	Q9Y6D5	ARFGEF2	202.04	22	15	19
Brefeldin A-inhibited guanine nucleotide-exchange protein 3	Q5TH69	ARFGEF3	240.65	1	1	1
BRI3-binding protein	Q8WY22	BRI3BP	27.835	9	16	9
Bridging integrator 3	Q9NQY0;H7BYV6;Q9NQY0-2;E5RHU4	BIN3	29.665	3	3	4
BRISC and BRCA1-A complex member 1	J3KQS6;Q9NWV8	BABAM1	36.426	3	3	1
BRISC complex subunit Abro1	Q15018	FAM175B	46.9	3	1	2
BRO1 domain-containing protein BROX	Q5VW32;B7Z9G5;F5GXQ0	BROX;C1orf58	46.476	4	4	5
Bromodomain adjacent to zinc finger domain protein 1A	Q9NRL2;Q9NRL2-2	BAZ1A	178.7	21	17	25
Bromodomain adjacent to zinc finger domain protein 2A	Q9UIF9;F8VU39;Q9UIF9-3;Q9UIF9-2;J3KPG5;J3QK86	BAZ2A	211.2	19	19	20
Bromodomain-containing protein 1	O95696-2;O95696;J3KNX6;B4E3L9;F5H6M9	BRD1	133.24	3	4	2
Bromodomain-containing protein 2	B0S7P1;P25440-2;P25440;F8VXF8;Q658Y7	BRD2;DKFZp313H139	92.065	2	3	3
Bromodomain-containing protein 4	O60885;Q4G0X8;O60885-2	BRD4	152.22	9	12	11
Bromodomain-containing protein 8	Q9H0E9;Q9H0E9-2;B5MCW3;Q9H0E9-4;F8W820	BRD8	135.33	4	4	3
BTB/POZ domain-containing adapter for CUL3-mediated RhoA degradation protein 3	Q9H3F6;Q9H3F6-2;F5GWA4	KCTD10	35.432	3	4	4
BTB/POZ domain-containing protein KCTD14	Q9BQ13;B2R9R8	KCTD14	29.591	2	1	2
BTB/POZ domain-containing protein KCTD15	Q96SI1;Q96SI1-2	KCTD15	31.942	1	0	1
BTB/POZ domain-containing protein KCTD5	H3BSS5;Q9NXV2	KCTD5	27.126	1	0	0
BTB/POZ domain-containing protein KCTD9	Q7L273	KCTD9	42.566	1	0	1
BUD13 homolog	Q9BRD0;Q9BRD0-2	BUD13	70.52	2	2	3
Bystin	Q13895	BYSL	49.601	17	21	18
C-1-tetrahydrofolate synthase, cytoplasmic;Methylenetetrahydrofolate dehydrogenase;Methenyltetrahydrofolate cyclohydrolase;Formyltetrahydrofolate synthetase	F5H2F4;G3V2B8;P11586;G3V3L6	MTHFD1	110.61	50	57	52
C-Jun-amino-terminal kinase-interacting protein 4	O60271;O60271-3	SPAG9	146.2	40	43	44
C-Myc-binding protein	Q99417	MYCBP	11.967	5	10	4
C-terminal-binding protein 1	Q13363;Q13363-2	CTBP1	47.535	7	12	6
C-terminal-binding protein 2	P56545-2;Q5SQP8;P56545	CTBP2	106.19	3	6	5
C-type mannose receptor 2	Q9UBG0	MRC2	166.67	1	1	3
CAAX prenyl protease 1 homolog	O75844	ZMPSTE24	54.812	13	8	10
CAAX prenyl protease 2	Q9Y256;E9PI08;E9PKA7	RCE1	35.832	3	2	3
CAD protein;Glutamine-dependent carbamoyl-phosphate synthase;Aspartate carbamoyltransferase;Dihydroorotase	P27708;F8VPD4	CAD	242.98	169	155	181
Cadherin-1;E-Cad/CTF1;E-Cad/CTF2;E-Cad/CTF3	P12830;Q9UII8;H3BNC6;H3BVI7	CDH1	97.455	3	3	2
Cadherin-3	P22223;J3KTE9;P22223-2	CDH3	91.417	11	8	10
Calcineurin subunit B type 1	D3YTA9;P63098;F6U1T9;H7BYZ3	PPP3R1	21.445	9	20	12
Calcineurin-binding protein cabin-1	Q9Y6J0;G5E9F3	CABIN1	246.35	2	1	2
Calcium and integrin-binding protein 1	Q99828	CIB1	21.703	6	10	5
Calcium homeostasis endoplasmic reticulum protein	Q8IWX8;J3QK89	CHERP	103.7	13	33	20
Calcium homeostasis modulator protein 2	Q9HA72;Q9HA72-2;Q9HA72-3	CALHM2	36.174	1	0	1
Calcium uniporter protein, mitochondrial	Q8NE86;Q8NE86-3;Q8NE86-2	MCU	39.866	4	5	3
Calcium-binding and coiled-coil domain-containing protein 2	B4DP36;E9PBE5;Q13137;Q13137-2;E7ENK0	CALCOCO2	55.188	3	3	2
Calcium-binding mitochondrial carrier protein Aralar1	O75746;B3KR64	SLC25A12	74.761	5	5	2
Calcium-binding mitochondrial carrier protein SCaMC-1	Q6NUK1;Q6NUK1-2	SLC25A24	53.354	5	7	10
Calcium-binding protein 39	Q9Y376	CAB39	39.869	10	10	16
Calcium-binding protein p22	Q99653;H0YNG9;F5GX29;H0YKE7	CHP	22.456	12	7	10
Calcium-independent phospholipase A2-gamma	Q9NP80;J3KPL1;Q9NP80-2;C9JN30;C9JZI4	PNPLA8	88.476	1	2	1
Calcium-regulated heat stable protein 1	Q9Y2V2	CARHSP1	15.892	10	16	9
Calcium-transporting ATPase type 2C member 1	G3XAH8;P98194-6;G8JLN9;P98194-5;P98194-3;P98194;P98194-4;E7ERC6;P98194-2	ATP2C1	107.14	2	3	4
Calcium/calmodulin-dependent protein kinase type 1D	Q8IU85	CAMK1D	42.913	1	1	1
Calcium/calmodulin-dependent protein kinase type II subunit delta	E9PF82;Q13557-11;Q13557-4;Q13557-6;E9PBG7;Q13557-3;Q13557;D6R938;Q13557-5;Q13557-10;Q13557-9;Q13557-12;Q13557-8	CAMK2D	60.004	10	10	13
Calcium/calmodulin-dependent protein kinase type II subunit gamma	Q13555-4;Q13555-5;Q5SWX3;Q13555-10;Q13555-6;Q13555;Q13555-8;Q13555-2;Q13555-9;Q13555-7;Q13555-3	CAMK2G	59.606	2	4	2
Calcyclin-binding protein	Q9HB71;Q5R370	CACYBP	26.21	42	50	49
Caldesmon	E9PGZ1;Q05682-5;Q05682-3;E7EX44;F5H1Z9;Q05682-4;Q05682;Q05682-2;Q05682-6	CALD1	61.705	10	10	8
Calmin	Q96JQ2	CLMN	111.65	5	5	6
Calmodulin	E7ETZ0;P62158;E7EMB3;Q96HY3	CALM1;CALM2	16.966	56	80	57
Calmodulin-regulated spectrin-associated protein 1	Q5T5Y3-3;Q5T5Y3;Q5T5Y3-2	CAMSAP1	179.34	3	5	3
Calmodulin-regulated spectrin-associated protein 2	Q08AD1;Q08AD1-3;Q08AD1-2	CAMSAP2	168.09	5	5	5
Calmodulin-regulated spectrin-associated protein 3	Q9P1Y5;Q9P1Y5-2	CAMSAP3	134.75	6	6	7
Calnexin	B4DGP8;P27824;B4E2T8	CANX	71.502	42	45	51
Calpain small subunit 1	P04632;K7ELJ7;K7EKD8;K7EIV0	CAPNS1	28.315	29	31	30
Calpain-1 catalytic subunit	P07384	CAPN1	81.889	23	27	30
Calpain-2 catalytic subunit	P17655;P17655-2	CAPN2	79.994	19	15	21
Calpastatin	P20810-6;P20810-7;E7ESM9;P20810-5;G5E9D3;B7Z468;P20810;P20810-2;B7Z574;G5E946;E9PCH5;P20810-4;P20810-3;E9PDE4;E7EQA0;E7EQ12	CAST	84.942	22	25	12
Calponin-2	B4DUT8;Q99439;B4DDF4;Q99439-2;K7ES69	CNN2	35.943	12	8	10
Calponin-3	Q15417;F8WA86;B4DFK6	CNN3	36.413	14	14	15
Calreticulin	P27797	CALR	48.141	50	51	53
Calretinin	P22676	CALB2	31.54	6	5	6
Calumenin	O43852-3;O43852;F5H879;F5H3F1	CALU	38.05	7	10	8
cAMP-dependent protein kinase catalytic subunit alpha	P17612	PRKACA	40.589	1	1	0
cAMP-dependent protein kinase catalytic subunit beta	P22694;P22694-2;P22694-9;C9JK39;P22694-6;P22694-7;P22694-5;P22694-3;P22694-4;B1APG4;P22694-8;B1APG3;B1APF9	PRKACB	40.622	16	15	14
cAMP-dependent protein kinase catalytic subunit gamma	P22612	PRKACG	40.434	4	1	1
cAMP-dependent protein kinase type I-alpha regulatory subunit	P10644	PRKAR1A	42.981	14	27	17
cAMP-dependent protein kinase type II-alpha regulatory subunit	P13861;Q9BUB1	PRKAR2A	45.518	7	8	6
cAMP-regulated phosphoprotein 19	P56211;H3BMD8;P56211-2	ARPP19	12.323	4	6	5
Canalicular multispecific organic anion transporter 1	Q92887	ABCC2	174.21	8	11	10
Cancer-related nucleoside-triphosphatase	Q9BSD7;Q5TDF0	NTPCR;C1orf57	20.713	11	6	5
CAP-Gly domain-containing linker protein 1	P30622-2;P30622;P30622-1;F5H0N7;J3KP58	CLIP1	156.78	39	36	48
CAP-Gly domain-containing linker protein 2	Q9UDT6;Q9UDT6-2	CLIP2	115.84	10	11	13
Cap-specific mRNA (nucleoside-2-O-)-methyltransferase 1	Q8N1G2	FTSJD2	95.32	2	4	5
Caprin-1	Q14444;Q14444-2;G3V153	CAPRIN1	78.365	22	19	23
Carbamoyl-phosphate synthase [ammonia], mitochondrial	J3KQL0;P31327;P31327-2	CPS1	165.65	18	14	19
Carbonic anhydrase 13	Q8N1Q1	CA13	29.443	4	1	1
Carbonic anhydrase 2	P00918	CA2	29.246	22	21	17
Carbonyl reductase [NADPH] 3	O75828	CBR3	30.85	2	0	2
Carbonyl reductase family member 4	Q8N4T8;Q8N4T8-2	CBR4	25.301	3	2	2
Carboxy-terminal domain RNA polymerase II polypeptide A small phosphatase 1	Q9GZU7;C9IYG0;Q9GZU7-2	CTDSP1	29.203	1	1	1
Carboxymethylenebutenolidase homolog	Q96DG6	CMBL	28.048	15	14	13
Carboxypeptidase A4	Q9UI42;Q9UI42-2;F8WF19	CPA4	47.351	1	1	1
Carboxypeptidase D	O75976;F5GZH6	CPD	152.93	16	20	24
Carcinoembryonic antigen-related cell adhesion molecule 5	P06731	CEACAM5	76.794	6	3	4
Carnitine O-palmitoyltransferase 1, liver isoform	P50416;P50416-2	CPT1A	88.367	14	18	10
Carnitine O-palmitoyltransferase 2, mitochondrial	P23786	CPT2	73.776	6	4	7
Cartilage-associated protein	O75718;C9JP16	CRTAP	46.561	3	5	4
Casein kinase I isoform alpha	P48729-2;P48729;Q71TU5;E7ETM0;D6REM4	CSNK1A1	41.937	12	9	18
Casein kinase I isoform delta;Casein kinase I isoform epsilon	H7BYT1;P48730;P48730-2;P49674;B0QY34;B0QY35	CSNK1D;CSNK1E	49.064	3	5	3
Casein kinase II subunit alpha	P19784	CSNK2A2	41.213	16	10	11
Casein kinase II subunit alpha	P68400;E7EU96;P68400-2	CSNK2A1	45.143	40	34	41
Casein kinase II subunit beta	Q5SRQ6;P67870;Q5SRQ3	CSNK2B	26.925	13	10	12
Caseinolytic peptidase B protein homolog	Q9H078-2;Q9H078;Q9H078-4;Q9H078-3;B4DXW4;Q7Z777;F5GX99	CLPB	75.448	9	9	10
Caskin-2	Q8WXE0;Q8WXE0-2	CASKIN2	126.78	7	4	10
Caspase-14;Caspase-14 subunit p19;Caspase-14 subunit p10	P31944	CASP14	27.679	2	0	1
Caspase-3;Caspase-3 subunit p17;Caspase-3 subunit p12	P42574	CASP3	31.608	4	5	5
Caspase-6;Caspase-6 subunit p18;Caspase-6 subunit p11	P55212;P55212-2	CASP6	33.31	6	4	2
Caspase-7;Caspase-7 subunit p20;Caspase-7 subunit p11	P55210-3;P55210;B4DQU7	CASP7	37.814	7	9	6
Caspase-8;Caspase-8 subunit p18;Caspase-8 subunit p10	Q14790-9;Q14790-4;Q14790;Q14790-2;Q14790-3;Q14790-7;Q14790-8;Q14790-5;Q14790-6	CASP8	61.835	1	1	1
Cat eye syndrome critical region protein 5	Q9BXW7;Q9BXW7-2	CECR5	46.321	10	11	10
Catalase	P04040	CAT	59.755	20	19	17
Catechol O-methyltransferase	P21964;P21964-2;E7EUU8	COMT	30.037	20	21	18
Catechol O-methyltransferase domain-containing protein 1	Q86VU5	COMTD1	28.808	2	2	2
Catenin alpha-1	P35221-2;P35221;F8W845;G3XAM7;Q8N1C0	CTNNA1	102.63	35	40	33
Catenin alpha-2	P26232;P26232-5;P26232-2;P26232-3	CTNNA2	105.31	2	3	2
Catenin beta-1	P35222;B4DGU4	CTNNB1	85.496	26	30	27
Catenin delta-1	O60716;O60716-2;O60716-3;C9JZR2;O60716-5;O60716-9;O60716-10;O60716-11;O60716-13;O60716-17;O60716-18;O60716-19;O60716-21;O60716-4;F8WA43;O60716-6;O60716-7;E9PIE5;O60716-8;O60716-12;O60716-14;O60716-15;O60716-16;O60716-20;O60716-22;O60716-23;O60716-24;O60716-25;O60716-26;O60716-27;O60716-29;O60716-28;O60716-30;O60716-31;O60716-32	CTNND1	108.17	26	31	27
Cathepsin B;Cathepsin B light chain;Cathepsin B heavy chain	P07858	CTSB	37.821	12	11	13
Cathepsin D;Cathepsin D light chain;Cathepsin D heavy chain	P07339;F8WD96	CTSD	44.552	16	24	21
Cathepsin L1;Cathepsin L1 heavy chain;Cathepsin L1 light chain	P07711	CTSL1	37.564	0	1	4
Cathepsin Z	Q9UBR2	CTSZ	33.868	3	3	6
Cation transport regulator-like protein 2	Q8WUX2	CHAC2	20.874	4	8	5
Cation-dependent mannose-6-phosphate receptor	P20645	M6PR	30.993	4	5	9
Cation-independent mannose-6-phosphate receptor	P11717	IGF2R	274.37	26	30	29
Caveolin-1;Caveolin	Q03135;E9PCT5	CAV1	20.471	25	39	24
Caveolin-2;Caveolin	P51636;P51636-2;E9PCT3	CAV2	18.291	5	12	8
CCA tRNA nucleotidyltransferase 1, mitochondrial	Q96Q11;Q96Q11-2	TRNT1	50.127	3	5	4
CCAAT/enhancer-binding protein zeta	Q03701	CEBPZ	120.97	36	41	36
CCR4-NOT transcription complex subunit 1	A5YKK6;A5YKK6-2;A5YKK6-3;A5YKK6-4;B5MDN3	CNOT1	266.94	62	68	67
CCR4-NOT transcription complex subunit 10	Q9H9A5;Q9H9A5-2;F8WAF2;Q9H9A5-3;Q9H9A5-4;E9PCN5	CNOT10	82.309	5	4	5
CCR4-NOT transcription complex subunit 3	O75175;O75175-2	CNOT3	81.871	2	3	3
CCR4-NOT transcription complex subunit 6;CCR4-NOT transcription complex subunit 6-like	Q9ULM6;Q96LI5	CNOT6;CNOT6L	63.306	0	1	0
CCR4-NOT transcription complex subunit 7	Q9UIV1;G3V108	CNOT7	32.745	3	3	1
CD109 antigen	Q6YHK3;Q6YHK3-4;Q6YHK3-2;Q6YHK3-3	CD109	161.69	22	25	27
CD151 antigen	P48509;E9PMR4;E9PL82	CD151	28.295	4	5	2
CD166 antigen	Q13740;B4DTU0;Q13740-2;F5GXJ9	ALCAM	65.102	9	8	9
CD2 antigen cytoplasmic tail-binding protein 2	O95400	CD2BP2	37.646	1	1	0
CD2-associated protein	Q9Y5K6	CD2AP	71.45	11	9	14
CD276 antigen	Q5ZPR3;Q5ZPR3-4;Q5ZPR3-3	CD276	57.235	3	3	2
CD320 antigen	Q9NPF0;F5H6D3	CD320	28.991	2	1	3
CD44 antigen	P16070;P16070-5;E7EPC6;P16070-7;P16070-3;P16070-4;P16070-6;P16070-17;P16070-8;P16070-16;P16070-10;P16070-11;P16070-13;P16070-14;P16070-12;P16070-18;P16070-9	CD44	81.537	41	30	37
CD59 glycoprotein	E9PR17;P13987;E9PNW4	CD59	14.529	10	18	10
CD63 antigen	P08962;C9JV86;Q8N6Z9;F8VZE2;F8VV56	CD63	25.636	3	3	3
CD81 antigen	A6NMH8;E9PIF1;P60033;E9PJK1	CD81	29.806	15	22	16
CD9 antigen	P21926;A6NNI4	CD9	25.416	25	31	28
CD97 antigen;CD97 antigen subunit alpha;CD97 antigen subunit beta	P48960;P48960-3;P48960-2	CD97	91.868	0	4	0
CDC42 small effector protein 1	Q9NRR8	CDC42SE1	8.9252	1	2	1
CDC42 small effector protein 2	Q9NRR3;D6REL0	CDC42SE2	9.2234	2	7	5
Cdc42-interacting protein 4	Q15642;Q15642-3;Q15642-2;Q15642-4;Q15642-5	TRIP10	68.351	11	8	9
CDGSH iron-sulfur domain-containing protein 1	Q9NZ45	CISD1	12.199	9	21	10
CDGSH iron-sulfur domain-containing protein 2	Q8N5K1;D6RCF4;I3L1N9	CISD2	15.278	17	28	17
CDK-activating kinase assembly factor MAT1	P51948;G3V1U8	MNAT1	35.823	2	2	3
CDK5 regulatory subunit-associated protein 1	Q96SZ6;Q96SZ6-3;Q96SZ6-2;Q675N4	CDK5RAP1	67.688	0	3	0
CDK5 regulatory subunit-associated protein 3	Q96JB5;F5H3I5;Q96JB5-2	CDK5RAP3	56.92	4	10	7
CDKN2A-interacting protein	Q9NXV6	CDKN2AIP	61.124	0	1	1
CDKN2AIP N-terminal-like protein	Q96HQ2;Q96HQ2-2	CDKN2AIPNL	13.196	2	5	4
CDP-diacylglycerol--inositol 3-phosphatidyltransferase	B3KY94;O14735;H3BTV1;H3BUR9	CDIPT	25.946	4	5	3
Cell differentiation protein RCD1 homolog	Q92600;B7Z1E5;B5MDQ4	RQCD1	33.631	5	4	5
Cell division control protein 42 homolog	P60953;E7ETU3;P60953-1	CDC42	21.258	25	38	32
Cell division cycle 5-like protein	Q99459	CDC5L	92.25	15	15	16
Cell division cycle 7-related protein kinase	O00311;J3KQS2	CDC7	63.887	2	1	1
Cell division cycle and apoptosis regulator protein 1	Q8IX12;Q8IX12-2	CCAR1	132.82	30	31	35
Cell division cycle protein 123 homolog	O75794	CDC123	39.134	8	4	5
Cell division cycle protein 16 homolog	Q13042;Q13042-2;Q13042-3;Q7Z651;Q5T8C6	CDC16	71.655	1	1	3
Cell division cycle protein 20 homolog	Q12834	CDC20	54.722	4	4	3
Cell division cycle protein 23 homolog	Q9UJX2;Q9UJX2-3	CDC23	68.833	7	7	6
Cell division cycle protein 27 homolog	G3V1C4;P30260;B4DL80;G5EA36	CDC27	92.611	3	4	5
Cell division cycle-associated 7-like protein	Q96GN5;Q96GN5-2;Q96GN5-4;C9K0Y1	CDCA7L	52.206	1	1	2
Cell division cycle-associated protein 2	Q69YH5;E9PEI0	CDCA2	112.68	13	12	14
Cell division cycle-associated protein 3	Q99618;J3KMY0;F8WDL1;F5GX58	CDCA3	28.998	1	0	3
Cell growth-regulating nucleolar protein	Q9NX58	LYAR	43.614	16	19	14
Cellular nucleic acid-binding protein	P62633;P62633-2;P62633-3;B4DP17	CNBP	19.463	19	18	19
Cellular retinoic acid-binding protein 2	P29373	CRABP2	15.693	27	59	33
Centrin-2	P41208	CETN2	19.738	9	24	12
Centrin-3	E5RJF8;O15182;E5RK82;E5RFM2;E5RH67	CETN3	22.423	3	8	4
Centriolar coiled-coil protein of 110 kDa	O43303;O43303-2	CCP110	113.42	1	1	0
Centromere protein C 1	Q03188;Q6PIR0	CENPC1	106.83	0	1	0
Centromere protein F	P49454	CENPF	367.76	51	52	49
Centromere protein M	Q9NSP4;B1AHQ6;Q9NSP4-2;B1AHQ9;B1AHQ7	CENPM	19.737	1	3	4
Centromere protein S	Q8N2Z9;Q8N2Z9-2	APITD1	15.893	0	2	3
Centromere protein V	Q7Z7K6;Q7Z7K6-3	CENPV	29.946	4	4	4
Centromere protein X	A8MT69;A8MT69-2;A8MT69-3;J3QRS1	STRA13	8.9593	0	0	2
Centromere-associated protein E	Q02224;Q02224-3;Q02224-2	CENPE	316.41	3	4	6
Centromere/kinetochore protein zw10 homolog	O43264;A1A528	ZW10	88.828	10	7	11
Centrosomal protein of 135 kDa	Q66GS9	CEP135	133.49	1	3	2
Centrosomal protein of 170 kDa	Q5SW79;Q5SW79-3;Q5SW79-2	CEP170	175.29	26	27	33
Centrosomal protein of 192 kDa	E9PF99;C9JT09;Q8TEP8	CEP192	279.11	2	4	4
Centrosomal protein of 55 kDa	Q53EZ4;Q53EZ4-2	CEP55	54.178	2	3	4
Centrosomal protein of 85 kDa-like;Uncharacterized protein C7orf73	Q5SZL2-4;Q5SZL2;E0CX11	CEP85L;C7orf73	92.501	1	0	1
Centrosome and spindle pole-associated protein 1	Q1MSJ5;Q1MSJ5-1;Q1MSJ5-2	CSPP1	145.52	1	1	2
Centrosome-associated protein 350	Q5VT06	CEP350	350.93	2	2	1
Ceramide synthase 2	Q96G23;H0YNU7	CERS2	44.876	5	6	5
Ceroid-lipofuscinosis neuronal protein 5	O75503	CLN5	41.496	0	2	1
Ceroid-lipofuscinosis neuronal protein 6	Q9NWW5;H3BUV4;B4DDH6;H3BUT1;H3BTY4;H3BNF1;H3BRN7	CLN6	35.919	2	1	1
CGG triplet repeat-binding protein 1	Q9UFW8	CGGBP1	18.82	5	3	3
Chaperone activity of bc1 complex-like, mitochondrial	Q8NI60;Q5T7A4;Q8NI60-3;Q5T7A2	ADCK3;CABC1	71.949	5	7	7
Charged multivesicular body protein 1a	Q9HD42;F8VUA2;F8VVT7	CHMP1A	21.703	5	5	5
Charged multivesicular body protein 2a	O43633	CHMP2A	25.104	3	2	2
Charged multivesicular body protein 2b	Q9UQN3;C9J0A7;B4DJG8	CHMP2B	23.906	1	2	2
Charged multivesicular body protein 3	Q9Y3E7-3;Q9Y3E7;Q9Y3E7-2;Q9Y3E7-4	CHMP3	28.386	2	1	1
Charged multivesicular body protein 4b	Q9H444	CHMP4B	24.95	4	3	4
Charged multivesicular body protein 5	Q9NZZ3;Q9NZZ3-2	CHMP5	24.57	2	2	3
Charged multivesicular body protein 6	Q96FZ7	CHMP6	23.485	4	2	2
Charged multivesicular body protein 7	Q8WUX9;B4DKJ6;E5RJI3	CHMP7	50.91	2	2	3
Checkpoint protein HUS1	O60921;B4DFI9;F8WAW9	HUS1	31.691	1	1	0
Chitinase domain-containing protein 1	J3KNL3;Q9BWS9-2;Q9BWS9;Q9BWS9-3;E9PPH0	CHID1	48.215	7	5	5
Chitobiosyldiphosphodolichol beta-mannosyltransferase	Q9BT22;B4DP08	ALG1	52.518	3	1	3
Chloride channel CLIC-like protein 1	Q96S66;Q96S66-2;Q96S66-3;Q96S66-4	CLCC1	62.022	1	0	1
Chloride intracellular channel protein 1	O00299	CLIC1	26.922	57	64	58
Chloride intracellular channel protein 3	O95833	CLIC3	26.648	1	1	0
Chloride intracellular channel protein 4	Q9Y696	CLIC4	28.772	16	17	14
Choline dehydrogenase, mitochondrial	Q8NE62	CHDH	65.358	1	0	0
Choline transporter-like protein 1	Q8WWI5;Q8WWI5-2;Q8WWI5-3	SLC44A1	73.301	1	2	1
Choline transporter-like protein 2	Q8IWA5-2;Q8IWA5;Q8IWA5-3	SLC44A2	80.736	1	1	1
Choline-phosphate cytidylyltransferase A	C9JEJ2;P49585;B4E322	PCYT1A	43.263	6	5	6
Choline/ethanolaminephosphotransferase 1	Q9Y6K0	CEPT1	46.553	3	3	3
Chondroitin sulfate proteoglycan 4	Q6UVK1	CSPG4	250.53	17	16	20
Chromatin accessibility complex protein 1	Q9NRG0;E5RGS9	CHRAC1	14.71	7	10	6
Chromatin assembly factor 1 subunit A	Q13111;Q13111-3;Q13111-2	CHAF1A	106.92	17	12	18
Chromatin assembly factor 1 subunit B	Q13112	CHAF1B	61.492	5	7	7
Chromatin target of PRMT1 protein	Q9Y3Y2-3;Q9Y3Y2;Q9Y3Y2-4	CHTOP	26.524	7	4	5
Chromobox protein homolog 1	P83916;K7ELA4	CBX1	21.418	7	8	6
Chromobox protein homolog 3	Q13185	CBX3	20.811	48	31	31
Chromobox protein homolog 5	P45973;G3V1X9	CBX5	22.225	4	5	4
Chromobox protein homolog 8	Q9HC52	CBX8	43.395	2	1	1
Chromodomain Y-like protein	Q9Y232;Q9Y232-2;Q9Y232-4;Q9Y232-3	CDYL	66.481	1	2	0
Chromodomain-helicase-DNA-binding protein 1	O14646;O14646-2	CHD1	196.69	29	28	36
Chromodomain-helicase-DNA-binding protein 1-like	Q86WJ1;Q86WJ1-2;Q86WJ1-4;Q86WJ1-3;B5MDZ7	CHD1L	100.98	1	4	2
Chromodomain-helicase-DNA-binding protein 2	O14647;O14647-2	CHD2	211.34	5	4	3
Chromodomain-helicase-DNA-binding protein 3	E9PG89;Q12873;Q12873-2	CHD3	233.03	2	1	3
Chromodomain-helicase-DNA-binding protein 4	Q14839-2;Q14839;F5GWX5	CHD4	220.85	116	120	116
Chromodomain-helicase-DNA-binding protein 5	Q8TDI0;Q5TG85	CHD5	223.05	0	1	1
Chromodomain-helicase-DNA-binding protein 6	Q8TD26	CHD6	305.41	2	2	3
Chromodomain-helicase-DNA-binding protein 7;Chromodomain-helicase-DNA-binding protein 9	Q9P2D1;Q3L8U1;Q3L8U1-3;Q3L8U1-2	CHD7;CHD9	335.92	0	3	0
Chromodomain-helicase-DNA-binding protein 8	Q9HCK8;Q9HCK8-2	CHD8	290.52	7	8	9
Chromosome alignment-maintaining phosphoprotein 1	Q96JM3	CHAMP1	89.098	5	10	5
Chromosome transmission fidelity protein 18 homolog	Q8WVB6-2;Q8WVB6;E7EXA6;Q8WVB6-3	CHTF18	110.21	5	12	3
Chromosome transmission fidelity protein 8 homolog	P0CG13	CHTF8	13.313	4	8	5
Chromosome-associated kinesin KIF4A	O95239;O95239-2	KIF4A	139.88	40	34	42
Cingulin	Q9P2M7;Q9P2M7-2	CGN	136.38	11	8	9
Cingulin-like protein 1	Q0VF96	CGNL1	149.08	1	0	0
Cip1-interacting zinc finger protein	F5H2X7;Q9ULV3;Q5SYW2;Q9ULV3-2;Q9ULV3-5;Q9ULV3-4;Q9ULV3-3	CIZ1	102.96	2	6	3
Cirhin	Q969X6;Q969X6-3;Q969X6-2	CIRH1A	76.889	6	11	9
Citrate lyase subunit beta-like protein, mitochondrial	Q8N0X4;Q8N0X4-2;B4DU60	CLYBL	37.359	9	8	9
Citrate synthase, mitochondrial;Citrate synthase	O75390;B4DJV2	CS	51.712	17	35	24
Citron Rho-interacting kinase	O14578-4;O14578;O14578-3	CIT	236.6	22	19	20
CKLF-like MARVEL transmembrane domain-containing protein 7	Q96FZ5;F8WDZ3;Q96FZ5-2	CMTM7	18.834	3	8	3
Claspin	Q9HAW4;Q9HAW4-3;E7ESG2;Q9HAW4-2	CLSPN	151.09	4	3	4
Clathrin heavy chain 1	Q00610;Q00610-2	CLTC	191.61	321	337	382
Clathrin heavy chain 2	P53675;P53675-2;J3KR87	CLTCL1	187.03	0	1	0
Clathrin interactor 1	Q14677-3;Q14677-2;Q14677	CLINT1	70.294	17	23	18
Clathrin light chain A	P09496;P09496-3;P09496-4;P09496-2;F8WF69	CLTA	27.076	9	15	16
Clathrin light chain B	P09497;P09497-2	CLTB	25.19	5	3	6
Claudin domain-containing protein 1	J3KQ67;Q9NY35;D6RC11;Q9NY35-2;D6RAZ7	CLDND1	31.05	3	2	2
Claudin-3	O15551	CLDN3	23.318	2	5	4
Claudin-4;Claudin-6;Claudin-9	O14493;P56747;O95484;I3L441	CLDN4;CLDN6;CLDN9	22.077	1	2	2
Claudin-7	O95471;O95471-2;F5H496;K7EL87;I3L3M4	CLDN7	22.418	5	7	6
Cleavage and polyadenylation specificity factor subunit 1	Q10570	CPSF1	160.88	34	29	31
Cleavage and polyadenylation specificity factor subunit 2	Q9P2I0	CPSF2	88.486	6	8	5
Cleavage and polyadenylation specificity factor subunit 3	Q9UKF6;G5E9W3	CPSF3	77.485	10	12	8
Cleavage and polyadenylation specificity factor subunit 4	O95639;O95639-2;O95639-3;C9JEV9;B7Z7B0	CPSF4	30.255	2	2	2
Cleavage and polyadenylation specificity factor subunit 5	O43809	NUDT21	26.227	23	19	19
Cleavage and polyadenylation specificity factor subunit 6	Q16630-2;Q16630;F8WJN3;Q16630-3	CPSF6	63.47	13	14	10
Cleavage and polyadenylation specificity factor subunit 7	Q8N684-3;Q8N684;Q8N684-2;F5GWE6	CPSF7	56.374	4	3	3
Cleavage stimulation factor subunit 1	Q05048	CSTF1	48.357	6	7	11
Cleavage stimulation factor subunit 2	P33240;P33240-2;E9PID8;E7EWR4	CSTF2	60.959	4	6	3
Cleavage stimulation factor subunit 3	Q12996	CSTF3	82.921	7	8	4
Cleft lip and palate transmembrane protein 1	O96005;F5H8J3;B4DDS3	CLPTM1	76.096	17	18	15
Cleft lip and palate transmembrane protein 1-like protein	Q96KA5;Q96KA5-2;G5E9Z2	CLPTM1L	62.228	6	5	7
CLIP-associating protein 1	Q7Z460;F8WA11;Q7Z460-3;F5GWS0;B7ZLX3;E7EUA5;Q7Z460-2;F5GWM7;F5H2E2	CLASP1	169.45	35	32	31
CLIP-associating protein 2	F5H604;E7EW49;E7ERI8;E3W994;O75122;J3KR49;E9PBA6;F5H3X0	CLASP2	164.73	15	13	10
CMP-sialic acid transporter	P78382;P78382-2;B4DEM1	SLC35A1	36.778	1	1	1
Coactosin-like protein	Q14019;H3BT58	COTL1	15.945	34	66	31
Coatomer subunit alpha;Xenin;Proxenin	P53621;P53621-2	COPA	138.34	107	109	118
Coatomer subunit beta	P53618	COPB1	107.14	35	35	39
Coatomer subunit beta	P35606;B4DZI8	COPB2	102.49	53	42	40
Coatomer subunit delta	B0YIW6;P48444;E9PEU4	ARCN1	61.626	30	33	27
Coatomer subunit epsilon	O14579;O14579-2;A6NE29	COPE	34.482	17	16	16
Coatomer subunit gamma-1	Q9Y678	COPG1	97.717	25	21	34
Coatomer subunit gamma-2	Q9UBF2	COPG2	97.621	6	5	7
Coatomer subunit zeta-1	F8VVA7;P61923;F8VWL5;B4DDX8;F8VS17;F8W651;F8VYZ4;F8W156	COPZ1	22.34	14	28	18
Cob(I)yrinic acid a,c-diamide adenosyltransferase, mitochondrial	Q96EY8;F5H4Z7;J3KN55;F5H079	MMAB	27.388	2	2	1
COBW domain-containing protein 6;COBW domain-containing protein 3;COBW domain-containing protein 5;COBW domain-containing protein 2;COBW domain-containing protein 1	Q4V339;Q5JTY5;Q5RIA9;Q8IUF1;Q9BRT8;C9J3G2;Q5RIB0;Q9BRT8-3;B4DNG9;F5H3X4;C9JGY1;Q5RIA9-3;F8WEG4;Q4V338;Q5JTY2;Q5RIB3;Q9BRT8-2;F2Z2T4;Q4V340;E7EUZ7;F8WEU0;Q6NVZ8;E9PG27;Q5RIB5;Q9BRT8-4	CBWD6;CBWD3;CBWD5;CBWD2;CBWD1	43.963	2	4	0
Codanin-1	Q8IWY9;Q8IWY9-1	CDAN1	134.12	0	1	1
Cofilin-1	E9PK25;P23528;G3V1A4	CFL1	22.728	138	203	143
Cofilin-2	Q9Y281;G3V5P4	CFL2	18.736	9	22	15
Cohesin subunit SA-1	Q8WVM7;Q6P275;Q68DW7;F5H1C4	STAG1;DKFZp781D1416	144.43	7	11	16
Cohesin subunit SA-2	Q8N3U4-2;Q8N3U4;F8WAK8	STAG2	145.75	32	34	38
Coiled-coil and C2 domain-containing protein 1A	Q6P1N0;Q6P1N0-2	CC2D1A	104.06	5	15	4
Coiled-coil and C2 domain-containing protein 1B	Q5T0F9;Q5T0F9-2;Q5T0F9-3	CC2D1B	94.223	2	3	2
Coiled-coil domain-containing protein 115	Q96NT0;F8WCZ3;B8ZZ99	CCDC115	19.76	2	1	0
Coiled-coil domain-containing protein 12	J3KR35;Q8WUD4	CCDC12	20.501	2	2	3
Coiled-coil domain-containing protein 124	Q96CT7	CCDC124	25.835	14	8	10
Coiled-coil domain-containing protein 127	Q96BQ5	CCDC127	30.834	2	2	2
Coiled-coil domain-containing protein 134	Q9H6E4;B0QY51	CCDC134	26.56	5	4	3
Coiled-coil domain-containing protein 137	Q6PK04	CCDC137	33.231	9	6	5
Coiled-coil domain-containing protein 165	Q9Y4B5;Q9Y4B5-3;Q9Y4B5-2;Q9Y4B5-4	CCDC165	209.52	9	11	12
Coiled-coil domain-containing protein 167	Q9P0B6	CCDC167	11.459	0	2	0
Coiled-coil domain-containing protein 22	O60826	CCDC22	70.755	4	1	3
Coiled-coil domain-containing protein 25	Q86WR0;Q0P663;B7Z2L8;G3V121	CCDC25	24.479	3	1	1
Coiled-coil domain-containing protein 30	Q5VVM6;Q5VVM6-2;B4DXQ2	CCDC30	91.332	2	3	3
Coiled-coil domain-containing protein 43	Q86WV7;Q96MW1;Q96MW1-2	CCDC43	25.563	3	2	1
Coiled-coil domain-containing protein 47	Q96A33;Q96A33-2	CCDC47	55.873	23	20	19
Coiled-coil domain-containing protein 51	Q96ER9;Q96ER9-2	CCDC51	45.811	14	10	15
Coiled-coil domain-containing protein 56	Q9Y2R0;K7EPV0	CCDC56	11.731	7	11	6
Coiled-coil domain-containing protein 58	Q4VC31;C9JQ41	CCDC58	16.62	8	19	10
Coiled-coil domain-containing protein 6	Q16204	CCDC6	53.29	9	8	8
Coiled-coil domain-containing protein 72	Q9Y2S6	CCDC72	7.0662	2	9	8
Coiled-coil domain-containing protein 86	Q9H6F5	CCDC86	40.235	5	4	3
Coiled-coil domain-containing protein 9	Q9Y3X0	CCDC9	59.702	0	1	1
Coiled-coil domain-containing protein 90A, mitochondrial	Q96AQ8	CCDC90A	39.694	3	0	0
Coiled-coil domain-containing protein 90B, mitochondrial	Q9GZT6;Q9GZT6-2;B3KP87	CCDC90B	29.505	1	0	1
Coiled-coil domain-containing protein 94	Q9BW85	CCDC94	37.085	3	5	3
Coiled-coil domain-containing protein KIAA1407	Q8NCU4;F8WCI8	KIAA1407	110.57	1	1	0
Coiled-coil-helix-coiled-coil-helix domain-containing protein 1	Q96BP2	CHCHD1	13.475	4	10	6
Coiled-coil-helix-coiled-coil-helix domain-containing protein 10, mitochondrial	B5MBW9;Q8WYQ3	CHCHD10	14.932	0	3	1
Coiled-coil-helix-coiled-coil-helix domain-containing protein 2, mitochondrial;Putative coiled-coil-helix-coiled-coil-helix domain-containing protein CHCHD2P9, mitochondrial	Q9Y6H1;Q5T1J5	CHCHD2;CHCHD2P9	15.512	10	13	14
Coiled-coil-helix-coiled-coil-helix domain-containing protein 3, mitochondrial	C9JRZ6;Q9NX63;F8WAR4;G3V1K1	CHCHD3	26.694	12	12	13
Coiled-coil-helix-coiled-coil-helix domain-containing protein 5	Q8N8C4;Q9BSY4	CHCHD5	17.713	1	6	3
Coiled-coil-helix-coiled-coil-helix domain-containing protein 6, mitochondrial	J3QTA6;Q9BRQ6;J3QTB2	CHCHD6	28.817	4	3	6
Coiled-coil-helix-coiled-coil-helix domain-containing protein 8	Q9NYJ1-2;Q9NYJ1	CHCHD8	11.308	4	6	5
Coilin	P38432	COIL	62.608	4	4	5
Cold shock domain-containing protein E1	G5E9Q2;E9PGZ0;O75534;O75534-2;E9PLT0	CSDE1	93.741	35	33	36
Cold-inducible RNA-binding protein	Q14011;D6W5Y5;B4E2X2;K7EQR7;K7EPM4;K7ELT6;K7ENX8	CIRBP	18.648	21	12	15
Collagen alpha-1(VI) chain	P12109	COL6A1	108.53	3	4	3
Collagen alpha-1(XII) chain	Q99715;D6RGG3;Q99715-4;Q99715-2	COL12A1	333.14	1	1	2
Collagen alpha-1(XVIII) chain;Endostatin	P39060;P39060-1;P39060-2	COL18A1	178.19	7	5	7
Collagen alpha-2(VI) chain	P12110;P12110-2;P12110-3	COL6A2	108.58	2	1	1
Collagen type IV alpha-3-binding protein	Q9Y5P4-3;Q9Y5P4;Q9Y5P4-2	COL4A3BP	83.707	0	1	2
COMM domain-containing protein 1	Q8N668;B4DFQ4	COMMD1	21.178	3	4	2
COMM domain-containing protein 10	Q9Y6G5;D6RC04	COMMD10	22.966	1	1	1
COMM domain-containing protein 2	Q86X83;F8WBW1	COMMD2	22.745	6	2	3
COMM domain-containing protein 3	Q9UBI1	COMMD3	22.151	9	10	13
COMM domain-containing protein 4	Q9H0A8;H3BQF2;Q9H0A8-2;H3BUL2	COMMD4	21.764	5	10	7
COMM domain-containing protein 6	Q7Z4G1-2;Q7Z4G1;B0QZ40	COMMD6	10.907	1	2	3
COMM domain-containing protein 8	Q9NX08	COMMD8	21.09	4	4	4
COMM domain-containing protein 9	Q9P000;Q9P000-2	COMMD9	21.819	6	11	9
Complement component 1 Q subcomponent-binding protein, mitochondrial	Q07021;I3L3B0	C1QBP	31.362	36	33	41
Complement decay-accelerating factor	B1AP13;P08174-2;Q14UF6;Q14UF4;P08174;E9PSH2;Q14UF5;B1AP15;H7BY55	CD55;DAF	49.338	1	2	1
Complex I intermediate-associated protein 30, mitochondrial	Q9Y375;H0YL22	NDUFAF1	37.763	3	2	2
Complexin-1	O14810;D6RI11	CPLX1	15.03	2	4	2
Condensin complex subunit 1	Q15021;F5GZJ1	NCAPD2	157.18	59	63	69
Condensin complex subunit 2	Q15003;E9PHA2;B4E189	NCAPH	82.562	5	3	2
Condensin complex subunit 3	Q9BPX3	NCAPG	114.33	9	11	11
Condensin-2 complex subunit D3	P42695;G3V1A9;E9PKK4	NCAPD3	168.89	14	15	14
Condensin-2 complex subunit G2	Q86XI2;Q86XI2-2;E7EUH9	NCAPG2	130.96	8	6	2
Conserved oligomeric Golgi complex subunit 1	Q8WTW3	COG1	108.98	1	5	5
Conserved oligomeric Golgi complex subunit 3	Q96JB2;Q96JB2-2	COG3	94.095	2	2	2
Conserved oligomeric Golgi complex subunit 4	J3KNI1;Q9H9E3;Q9H9E3-3	COG4	89.5	3	7	5
Conserved oligomeric Golgi complex subunit 5	Q9UP83-2;Q9UP83;Q9UP83-3	COG5	94.9	1	1	2
Conserved oligomeric Golgi complex subunit 7	P83436	COG7	86.343	3	3	2
Conserved oligomeric Golgi complex subunit 8	Q96MW5;H3BQV3	COG8	68.423	1	1	2
Constitutive coactivator of PPAR-gamma-like protein 1	Q9NZB2-6;Q9NZB2;Q9NZB2-4;Q9NZB2-5	FAM120A	125.27	43	56	48
Contactin-associated protein 1	P78357	CNTNAP1	156.26	2	2	1
Contactin-associated protein-like 3;Contactin-associated protein-like 3B	Q9BZ76;A6NC89;Q96NU0;Q9BZ76-2;B1AM99;E2QRH2;B1AMA2;F2Z2X6	CNTNAP3;CNTNAP3B	140.69	2	2	2
COP9 signalosome complex subunit 1	Q13098-7;Q13098;Q13098-5;C9JFE4;Q13098-6	GPS1	59.05	9	12	12
COP9 signalosome complex subunit 2	P61201-2;P61201;B4DIH5	COPS2	52.404	17	15	15
COP9 signalosome complex subunit 3	Q9UNS2;Q9UNS2-2;H7C3P9	COPS3	47.873	13	15	12
COP9 signalosome complex subunit 4	Q9BT78;D6RFN0;D6RAX7;B3KST5	COPS4	46.268	22	24	25
COP9 signalosome complex subunit 5	Q92905	COPS5	37.578	16	12	13
COP9 signalosome complex subunit 6	Q7L5N1;E7EM64	COPS6	36.163	21	21	19
COP9 signalosome complex subunit 7a	Q9UBW8;F5H248;F5H7D4	COPS7A	30.276	4	3	4
COP9 signalosome complex subunit 7b	Q9H9Q2;J3KQ34;J3KQ41;Q9H9Q2-3;Q9H9Q2-2	COPS7B	29.622	4	5	5
COP9 signalosome complex subunit 8	Q99627;E9PGT6;Q99627-2;B8ZZP3	COPS8	23.225	9	18	12
Copine-1	B0QZ18;Q99829;A6PVH9;E7ENH5	CPNE1	59.717	7	9	6
Copine-2	Q96FN4	CPNE2	61.189	1	1	0
Copine-3	O75131	CPNE3	60.13	35	37	39
Copine-7	Q9UBL6;Q9UBL6-2	CPNE7	70.293	5	9	7
Copper chaperone for superoxide dismutase	O14618;J3KNF4;E9PK03	CCS	29.04	2	2	1
Copper homeostasis protein cutC homolog	Q9NTM9	CUTC	29.341	5	4	3
Copper transport protein ATOX1	O00244	ATOX1	7.4016	11	9	27
Coproporphyrinogen-III oxidase, mitochondrial	P36551	CPOX	50.151	62	64	67
Cordon-bleu protein-like 1	G8JL86;Q53SF7;Q53SF7-2;Q53SF7-3;Q53SF7-4	COBLL1	134.92	1	2	1
Core histone macro-H2A.1;Histone H2A	O75367;O75367-3;O75367-2;B4DJC3	H2AFY	39.617	33	31	34
Core histone macro-H2A.2	Q9P0M6	H2AFY2	40.058	4	3	3
Core-binding factor subunit beta	Q13951;J3KS23	CBFB	21.508	1	1	1
Coronin-1B	Q9BR76;E7EW44;F5H390	CORO1B	54.234	12	12	12
Coronin-1C	A7MAP1;A7MAP0;Q9ULV4;B4E3S0	CORO1C	58.947	15	17	18
Costars family protein ABRACL	Q9P1F3;Q5SZC9	ABRACL;RP11-501K14.2	9.0564	4	7	3
COUP transcription factor 1;COUP transcription factor 2	P10589;P24468;P24468-2;P24468-3	NR2F1;NR2F2	46.155	5	6	6
COX assembly mitochondrial protein 2 homolog	Q9NRP2;H3BPT0	CMC2	9.4598	2	5	3
COX assembly mitochondrial protein homolog	Q7Z7K0	CMC1	12.49	3	6	5
Coxsackievirus and adenovirus receptor	P78310;B7WPI3;P78310-2;D3YHP0	CXADR	40.029	2	2	2
CpG-binding protein	Q9P0U4-2;Q9P0U4;K7EQ21	CXXC1	76.226	1	1	1
Craniofacial development protein 1	Q9UEE9;Q9UEE9-2	CFDP1	33.592	1	1	2
Creatine kinase B-type	P12277	CKB	42.644	127	128	116
Creatine kinase U-type, mitochondrial	P12532;P12532-2;F8WCN3;E9PCP8	CKMT1A;CKMT1B	47.036	9	9	7
CREB-binding protein	Q92793	CREBBP	265.35	4	3	3
Crk-like protein	P46109	CRKL	33.777	10	12	12
Crooked neck-like protein 1	Q9BZJ0;Q5JY65;Q9BZJ0-3;Q9BZJ0-2	CRNKL1	100.45	9	9	8
CTD small phosphatase-like protein 2	Q05D32;Q05D32-2	CTDSPL2	52.998	2	2	2
CTP synthase 1	P17812;B4DR64	CTPS	66.69	19	16	17
CTP synthase 2	Q9NRF8	CTPS2	65.677	2	1	2
CUB domain-containing protein 1	Q9H5V8;Q9H5V8-2	CDCP1	92.931	24	28	30
CUE domain-containing protein 2	Q9H467	CUEDC2	32.009	2	1	3
CUGBP Elav-like family member 1	G5EA30;Q92879-4;Q92879;F8W940;Q92879-3;Q92879-2	CELF1	55.142	6	3	4
Cullin-1	Q13616	CUL1	89.677	12	18	17
Cullin-2	Q13617-2;Q13617;Q5T2B5;Q5T2B7	CUL2	89.491	18	17	23
Cullin-3	Q13618;Q13618-2;Q13618-3	CUL3	88.929	18	18	18
Cullin-4A	Q13619;Q13619-2	CUL4A	87.679	4	5	6
Cullin-4B	Q13620;K4DI93;Q13620-1;Q13620-3	CUL4B	103.98	22	19	21
Cullin-5	Q93034	CUL5	90.954	4	7	8
Cullin-7	F5H0L1;Q14999	CUL7	199.75	3	2	2
Cullin-associated NEDD8-dissociated protein 1	Q86VP6;Q86VP6-2	CAND1	136.37	127	116	125
Cutaneous T-cell lymphoma-associated antigen 5	G3V599;O15320-5;O15320;G3XAC5;O15320-3;O15320-4;O15320-2;O15320-7;O15320-6;O15320-8	CTAGE5	151.72	2	2	2
CWF19-like protein 1	Q69YN2;Q69YN2-3	CWF19L1	60.618	10	9	9
Cyclin-A2	P20248	CCNA2	48.55	1	1	2
Cyclin-dependent kinase 1	P06493;P06493-2	CDK1	34.095	46	38	41
Cyclin-dependent kinase 12	Q9NYV4;Q9NYV4-2;Q9NYV4-3	CDK12	164.15	10	12	11
Cyclin-dependent kinase 2	G3V5T9;P24941;P24941-2;E7ESI2	CDK2	39.178	15	16	17
Cyclin-dependent kinase 2-associated protein 1;Cyclin-dependent kinase 2-associated protein 2	O14519;F5GYA4;O75956	CDK2AP1;CDK2AP2	12.365	3	7	4
Cyclin-dependent kinase 2-interacting protein	F5H8A7;Q9BW66;F5H7P3;H0YKY0	CINP	26.05	0	2	1
Cyclin-dependent kinase 4	P11802;F8VTV8;B4DNF9	CDK4	33.729	5	3	3
Cyclin-dependent kinase 4 inhibitor D	P55273	CDKN2D	17.7	0	2	2
Cyclin-dependent kinase 5	Q00535;Q00535-2	CDK5	33.304	6	5	6
Cyclin-dependent kinase 6	Q00534	CDK6	36.938	8	8	8
Cyclin-dependent kinase 7	P50613;D6RAD4;D6R9G1	CDK7	39.038	4	5	5
Cyclin-dependent kinase 9	P50750-2;P50750	CDK9	53.365	6	5	7
Cyclin-dependent kinase inhibitor 1	J3KQV0;P38936	CDKN1A	21.954	9	9	8
Cyclin-dependent kinase inhibitor 2A, isoforms 1/2/3;Cyclin-dependent kinase 4 inhibitor B	P42771-4;P42771;J3QRG6;P42772;K7ENC6;P42771-2;K7ES20	CDKN2A;CDKN2B	17.883	1	1	1
Cyclin-dependent kinases regulatory subunit 1	P61024;Q5T179;Q9BZU3	CKS1B	9.6601	9	14	10
Cyclin-dependent kinases regulatory subunit 2	P33552	CKS2	9.8602	4	8	5
Cyclin-G-associated kinase	O14976;E9PGR2	GAK	143.19	37	28	34
Cyclin-H	P51946;D6RG18;D6RHI7	CCNH	37.643	6	5	2
Cyclin-K	O75909;O75909-4;G3V5E1;O75909-1	CCNK	64.239	2	5	3
Cyclin-L1	Q9UK58;C9JPL0;Q9UK58-4	CCNL1	59.633	0	1	0
Cyclin-T1	O60563	CCNT1	80.684	9	7	7
Cystathionine gamma-lyase	P32929;E9PDV0;P32929-2	CTH	44.508	3	3	3
Cystatin-A	P01040;C9J0E4	CSTA	11.006	1	2	3
Cystatin-B	P04080	CSTB	11.139	16	33	20
Cystatin-C	P01034	CST3	15.799	2	4	3
Cystatin-M	Q15828	CST6	16.511	2	5	3
Cysteine and glycine-rich protein 1	P21291;E9PS42;E9PP21	CSRP1	20.567	12	8	7
Cysteine and glycine-rich protein 2	F8VW96;Q16527;F8VQR7	CSRP2	26.736	2	2	2
Cysteine and histidine-rich domain-containing protein 1	Q9UHD1;Q9UHD1-2;E9PHZ2	CHORDC1	37.489	51	44	52
Cysteine desulfurase, mitochondrial	Q9Y697;Q9Y697-2;F5GYK5;B4DNL7;F2Z2E7	NFS1	50.195	4	8	5
Cysteine protease ATG4B	Q9Y4P1-2;Q9Y4P1;Q9Y4P1-6;F5H7P2;Q9Y4P1-4;F8WD71;Q9Y4P1-3	ATG4B	52.529	10	10	10
Cysteine--tRNA ligase, cytoplasmic	P49589-3;P49589;B4DKY1;P49589-2;A8MVQ3	CARS	94.637	19	22	27
Cysteine-rich and transmembrane domain-containing protein 1	Q9H1C7	CYSTM1	10.631	2	3	2
Cysteine-rich PDZ-binding protein	Q9P021	CRIPT	11.216	1	4	4
Cysteine-rich protein 2	B7Z6C0;P52943	CRIP2	30.221	4	4	7
Cysteine-rich with EGF-like domain protein 1	Q96HD1-2;Q96HD1	CRELD1	45.941	0	1	0
Cytidine deaminase	P32320	CDA	16.185	4	4	4
Cytochrome b reductase 1	Q53TN4;B4DWD7	CYBRD1	31.641	1	1	2
Cytochrome b-245 light chain	P13498	CYBA	21.012	2	1	1
Cytochrome b-c1 complex subunit 1, mitochondrial	P31930	UQCRC1	52.645	27	39	28
Cytochrome b-c1 complex subunit 10	O14957	UQCR11	6.5696	1	1	1
Cytochrome b-c1 complex subunit 2, mitochondrial	P22695;H3BRG4;H3BSJ9	UQCRC2	48.442	32	46	35
Cytochrome b-c1 complex subunit 6, mitochondrial	P07919	UQCRH	10.739	7	13	8
Cytochrome b-c1 complex subunit 7	P14927;B7Z2R2;E5RJU0;E5RHG9	UQCRB	13.53	14	22	17
Cytochrome b-c1 complex subunit 8	O14949	UQCRQ	9.9062	8	25	10
Cytochrome b-c1 complex subunit 9	Q9UDW1;Q9UDW1-2	UQCR10	7.3084	8	5	9
Cytochrome b-c1 complex subunit Rieske, mitochondrial;Cytochrome b-c1 complex subunit 11;Putative cytochrome b-c1 complex subunit Rieske-like protein 1	P47985;P0C7P4	UQCRFS1;UQCRFS1P1	29.668	19	22	32
Cytochrome b5	P00167;P00167-2;F8WEU4	CYB5A	15.33	7	10	8
Cytochrome b5 type B	O43169;H3BUX2;D6RFH4	CYB5B	16.332	5	9	5
Cytochrome c	P99999	CYCS	11.749	29	63	31
Cytochrome c oxidase assembly protein COX11, mitochondrial	Q9Y6N1;I3L220;B4DI26	COX11	31.43	3	2	1
Cytochrome c oxidase assembly protein COX14	Q96I36	COX14	6.5996	2	1	3
Cytochrome c oxidase assembly protein COX15 homolog	Q7KZN9;Q7KZN9-2	COX15	46.03	4	3	2
Cytochrome c oxidase assembly protein COX16 homolog, mitochondrial	Q9P0S2	COX16	12.293	0	3	1
Cytochrome c oxidase copper chaperone	Q14061;C9J8T6	COX17	6.9151	4	7	4
Cytochrome c oxidase protein 20 homolog	Q5RI15-2;Q5RI15	COX20	14.669	7	14	9
Cytochrome c oxidase subunit 1	P00395	MT-CO1	57.041	2	1	2
Cytochrome c oxidase subunit 2	P00403	MT-CO2	25.565	23	39	26
Cytochrome c oxidase subunit 3	P00414	MT-CO3	29.95	0	1	2
Cytochrome c oxidase subunit 4 isoform 1, mitochondrial	P13073;H3BNV9;H3BN72	COX4I1	19.576	46	72	47
Cytochrome c oxidase subunit 5A, mitochondrial	P20674;H3BNX8;H3BV69;H3BRM5	COX5A	16.762	14	24	15
Cytochrome c oxidase subunit 5B, mitochondrial	P10606	COX5B	13.696	17	39	24
Cytochrome c oxidase subunit 6A1, mitochondrial;Cytochrome c oxidase subunit 6A, mitochondrial	P12074;Q5T8I0	COX6A1;COX6A1P2	12.155	12	23	16
Cytochrome c oxidase subunit 6B1	J3KPM8;K7EN75;P14854	COX6B1	12.035	23	43	19
Cytochrome c oxidase subunit 6C	P09669	COX6C	8.7813	22	38	19
Cytochrome c oxidase subunit 7A-related protein, mitochondrial	O14548;E5RJZ1	COX7A2L	12.615	8	16	7
Cytochrome c oxidase subunit 7A2, mitochondrial	H0UI06;D6RIE3;P14406	COX7A2	12.844	12	9	13
Cytochrome c oxidase subunit 7B, mitochondrial	P24311	COX7B	9.1604	2	1	4
Cytochrome c oxidase subunit 7C, mitochondrial	P15954;D6R9Z7	COX7C	7.2454	2	0	4
Cytochrome c oxidase subunit 8A, mitochondrial	P10176	COX8A	7.579	7	2	10
Cytochrome c-type heme lyase	P53701	HCCS	30.601	11	12	9
Cytochrome c1, heme protein, mitochondrial	P08574	CYC1	35.422	22	25	25
Cytochrome P450 20A1	E9PHG5;Q6UW02;F8WBE2	CYP20A1	53.448	0	1	0
Cytokine receptor-like factor 3	Q8IUI8;Q8IUI8-2;B4DJU5	CRLF3	49.765	3	5	5
Cytoplasmic aconitate hydratase	P21399;Q9HBB2;Q5VZA6	ACO1;IRP1	98.398	30	24	23
Cytoplasmic dynein 1 heavy chain 1	Q14204	DYNC1H1	532.4	375	350	406
Cytoplasmic dynein 1 intermediate chain 2	F8W8S0;Q13409;Q13409-5;Q13409-2;B7ZA04;Q13409-3;Q13409-6	DYNC1I2	71.349	8	7	5
Cytoplasmic dynein 1 light intermediate chain 1	Q9Y6G9;E9PHI6	DYNC1LI1	56.578	10	11	11
Cytoplasmic dynein 1 light intermediate chain 2	O43237;B4DZP4	DYNC1LI2	54.099	5	5	5
Cytoplasmic FMR1-interacting protein 1	Q7L576;Q7L576-2	CYFIP1	145.18	60	57	66
Cytoplasmic FMR1-interacting protein 2	E7EVF4;Q96F07-2;E7EVJ5;E7EWA4;Q96F07;F5H583;E7EW33;H7C229	CYFIP2	145.67	5	3	9
Cytoplasmic phosphatidylinositol transfer protein 1	J3QR20;J9JID9;Q9UKF7;E7EU35;Q9UKF7-2	PITPNC1	38.387	1	1	2
Cytoplasmic protein NCK1	P16333;P16333-2	NCK1	42.864	2	3	1
Cytoplasmic tRNA 2-thiolation protein 1	Q7Z7A3	CTU1	36.45	11	6	9
Cytoplasmic tRNA 2-thiolation protein 2	H3BSW6;Q2VPK5;Q2VPK5-5;Q2VPK5-3	CTU2	63.681	3	2	4
Cytosine-specific methyltransferase	F5GX68	DNMT1	183.38	92	85	106
Cytoskeleton-associated protein 2	Q8WWK9;E9PD90;Q8WWK9-3	CKAP2	76.986	6	5	7
Cytoskeleton-associated protein 4	Q07065	CKAP4	66.022	26	26	23
Cytoskeleton-associated protein 5	Q14008-3;Q14008;Q14008-2	CKAP5	226.25	129	129	144
Cytosol aminopeptidase	P28838;P28838-2	LAP3	56.166	26	22	26
Cytosolic 5-nucleotidase 3	Q9H0P0;Q9H0P0-1;Q9H0P0-2;Q9H0P0-3	NT5C3	37.948	2	2	1
Cytosolic 5-nucleotidase III-like protein	J3KPQ9;C9JKC4;Q969T7;E5RH64	NT5C3L	37.967	3	3	2
Cytosolic acyl coenzyme A thioester hydrolase	O00154-4;O00154;O00154-5;O00154-6;O00154-3;B4DUX0;O00154-2;F5GWE2	ACOT7	37.419	40	40	44
Cytosolic Fe-S cluster assembly factor NARFL	Q9H6Q4;Q9H6Q4-3	NARFL	53.02	1	3	3
Cytosolic Fe-S cluster assembly factor NUBP1	P53384;P53384-2	NUBP1	34.534	6	2	4
Cytosolic Fe-S cluster assembly factor NUBP2	Q9Y5Y2;H3BNF0;H3BQR2	NUBP2	28.825	6	1	2
Cytosolic non-specific dipeptidase	Q96KP4;Q96KP4-2	CNDP2	52.878	24	21	29
Cytosolic phospholipase A2;Phospholipase A2;Lysophospholipase	P47712;E7EU42	PLA2G4A	85.238	0	3	3
Cytosolic purine 5-nucleotidase	P49902;B7Z382	NT5C2	64.969	5	11	9
Cytospin-A	Q69YQ0;F5H1H6;F8WAN1	SPECC1L	124.6	8	9	9
Cytospin-B	Q5M775;Q5M775-4;Q5M775-2;Q5M775-3;Q5M775-5	SPECC1	118.58	0	4	1
D-3-phosphoglycerate dehydrogenase	O43175;Q5SZU1	PHGDH	56.65	23	25	23
D-beta-hydroxybutyrate dehydrogenase, mitochondrial	Q02338;E9PCG9	BDH1	38.157	7	4	4
D-dopachrome decarboxylase;D-dopachrome decarboxylase-like protein	J3KQ18;P30046;B5MC82;A6NHG4;B7Z522	DDT;DDTL	14.192	34	61	32
D-tyrosyl-tRNA(Tyr) deacylase 1	Q8TEA8	DTD1	23.423	5	7	9
DAZ-associated protein 1	Q96EP5;Q96EP5-2	DAZAP1	43.383	9	6	10
DBIRD complex subunit KIAA1967	Q8N163;Q8N163-2;G3V119	KIAA1967	102.9	36	58	46
DBIRD complex subunit ZNF326	Q5BKZ1	ZNF326	65.653	8	10	12
DCC-interacting protein 13-alpha	Q9UKG1	APPL1	79.663	4	4	5
DCN1-like protein 1	Q96GG9;C9JVE2	DCUN1D1	30.124	8	8	7
DCN1-like protein 3	Q8IWE4	DCUN1D3	34.291	2	2	2
DCN1-like protein 5	Q9BTE7;E9PM04	DCUN1D5	27.508	8	6	3
dCTP pyrophosphatase 1	Q9H773	DCTPP1	18.681	30	18	23
DDB1- and CUL4-associated factor 13	Q9NV06;E7EVM5	DCAF13	51.402	7	10	11
DDB1- and CUL4-associated factor 16	Q9NXF7	DCAF16	24.193	2	2	3
DDB1- and CUL4-associated factor 6	Q58WW2-3;Q58WW2-4;Q58WW2-2;Q58WW2	DCAF6	106.54	0	2	0
DDB1- and CUL4-associated factor 7	P61962;E9PCY4	DCAF7	38.926	9	11	9
DDB1- and CUL4-associated factor 8	G3V3G9;Q5TAQ9	DCAF8	84.752	2	4	4
DDRGK domain-containing protein 1	Q96HY6;Q96HY6-2	DDRGK1	35.61	4	3	3
Death domain-associated protein 6	Q9UER7;F5H082	DAXX	81.372	2	3	4
Death-inducer obliterator 1	Q9BTC0;Q9BTC0-1	DIDO1	243.87	28	27	30
Decaprenyl-diphosphate synthase subunit 2	Q86YH6;B4DKU5	PDSS2	44.128	1	1	1
Dedicator of cytokinesis protein 1	Q14185	DOCK1	215.34	16	22	23
Dedicator of cytokinesis protein 5	Q9H7D0	DOCK5	215.31	17	20	27
Dedicator of cytokinesis protein 6	Q96HP0;C9IZV6	DOCK6	229.56	2	8	5
Dedicator of cytokinesis protein 7	Q96N67;Q96N67-6;Q96N67-2;Q96N67-5;Q96N67-3;Q96N67-4	DOCK7	242.56	37	32	41
Dedicator of cytokinesis protein 9	Q9BZ29-4;Q9BZ29;Q9BZ29-5;Q9BZ29-3;Q6ZSL5;E9PFM9	DOCK9	238.84	11	15	15
Dehydrogenase/reductase SDR family member 1	Q96LJ7;H0YNC2	DHRS1	33.909	4	3	3
Dehydrogenase/reductase SDR family member 4;Putative dehydrogenase/reductase SDR family member 4-like 2	Q9BTZ2;Q9BTZ2-4;E2QRL8;P0CG22;Q9BTZ2-5;Q9BTZ2-2;Q9BTZ2-7;E2QRI3;H7BYG2;Q9BTZ2-3;F5GWZ1;J3QST2	DHRS4;DHRS4L1	29.537	1	2	2
Dehydrogenase/reductase SDR family member 7	Q9Y394;Q9Y394-2	DHRS7	38.298	10	6	6
Dehydrogenase/reductase SDR family member 7B	Q6IAN0	DHRS7B	35.119	3	2	2
Delta-1-pyrroline-5-carboxylate dehydrogenase, mitochondrial	P30038;D2D4A3;P30038-2	ALDH4A1	61.719	3	3	5
Delta-1-pyrroline-5-carboxylate synthase;Glutamate 5-kinase;Gamma-glutamyl phosphate reductase	P54886;P54886-2	ALDH18A1	87.301	25	28	30
Delta-aminolevulinic acid dehydratase	P13716;B7Z3I9;P13716-2	ALAD	36.294	2	1	1
Delta(24)-sterol reductase	Q15392;B7Z817;F5H0H1	DHCR24	60.101	7	7	4
Delta(3,5)-Delta(2,4)-dienoyl-CoA isomerase, mitochondrial	Q13011	ECH1	35.816	16	15	11
DENN domain-containing protein 4C	Q5VZ89;Q5VZ89-6;Q5VZ89-2;Q5VZ89-5;B7Z660;Q5VZ89-3;Q5VZ89-4	DENND4C	186.85	2	1	0
DENN domain-containing protein 5B;DENN domain-containing protein 5A	G3V1S3;Q6ZUT9-2;Q6ZUT9;Q6ZUT9-4;Q6IQ26;Q6IQ26-2;B4DFB6	DENND5B;DENND5A	149.34	1	0	3
Density-regulated protein	O43583;F8VVL1	DENR	22.092	7	6	7
Deoxycytidine kinase	D6RFG8;P27707;D6RCP9	DCK	36.764	4	2	3
Deoxycytidylate deaminase	P32321-2;P32321	DCTD	21.014	9	8	7
Deoxyhypusine hydroxylase	Q9BU89	DOHH	32.904	10	4	9
Deoxyhypusine synthase	P49366;P49366-2	DHPS	40.97	8	5	6
Deoxynucleotidyltransferase terminal-interacting protein 2	Q5QJE6;J3KP30	DNTTIP2	84.468	8	9	9
Deoxyribonuclease-2-alpha	O00115;B7Z4K6	DNASE2	39.58	2	3	1
Deoxyribonucleoside 5-monophosphate N-glycosidase	O43598;O43598-2	RCL	19.108	15	21	16
Deoxyuridine 5-triphosphate nucleotidohydrolase, mitochondrial	P33316;H0YNW5;P33316-2;H0YKI0;H0YNJ9;H0YMM5;H0Y477	DUT	26.563	32	33	26
Derlin-1	Q9BUN8;Q9BUN8-2;B4E1G1;E5RGY0	DERL1	28.8	8	10	9
Derlin-2	Q9GZP9	DERL2	27.567	2	1	1
Dermal papilla-derived protein 6	Q8TE02-4;Q8TE02;Q8TE02-2;Q8TE02-3	DERP6	35.692	5	2	2
Dermcidin;Survival-promoting peptide;DCD-1	P81605;P81605-2	DCD	11.284	7	4	9
Desmocollin-1	Q08554;Q08554-2	DSC1	99.986	2	1	3
Desmocollin-2	Q02487;Q02487-2	DSC2	99.961	5	1	2
Desmoglein-1	Q02413	DSG1	113.75	7	1	4
Desmoglein-2	Q14126	DSG2	122.29	61	49	60
Desmoplakin	P15924;P15924-2	DSP	331.77	192	170	196
Destrin	P60981;P60981-2;F6RFD5	DSTN	18.506	38	71	36
Desumoylating isopeptidase 1	Q6ICB0	PPPDE2	18.262	3	2	2
DET1- and DDB1-associated protein 1	Q9BW61	DDA1	11.835	8	13	8
Deubiquitinating protein VCIP135	Q96JH7	VCPIP1	134.32	28	33	34
Developmentally-regulated GTP-binding protein 1	Q9Y295	DRG1	40.542	25	18	17
Developmentally-regulated GTP-binding protein 2	P55039;A8MZF9	DRG2	40.746	8	10	9
Diablo homolog, mitochondrial	Q9NR28;Q9NR28-2;Q9NR28-3	DIABLO	27.131	19	11	9
Diacylglycerol kinase alpha	P23743	DGKA	82.629	0	2	0
Diacylglycerol kinase zeta	Q13574;Q13574-3;E9PPW4;G3V0F6;Q13574-2;J3KNJ6;A8MVN1;B7Z6M3;E9PNL8	DGKZ	124.13	3	2	0
Dickkopf-related protein 1	O94907	DKK1	28.671	13	16	11
Differentially expressed in FDCP 6 homolog	Q9H4E7;F5H853	DEF6	73.91	0	1	1
Digestive organ expansion factor homolog	Q68CQ4	DIEXF	87.054	5	7	7
Dihydrofolate reductase	P00374;B4DDD2;B4DM58	DHFR	21.452	18	5	10
Dihydrolipoyl dehydrogenase, mitochondrial;Dihydrolipoyl dehydrogenase	P09622;B4DT69;E9PEX6;B4DHG0	DLD	54.177	29	27	36
Dihydrolipoyllysine-residue acetyltransferase component of pyruvate dehydrogenase complex, mitochondrial	P10515;E9PEJ4;F5H7M3	DLAT	68.996	14	15	17
Dihydrolipoyllysine-residue succinyltransferase component of 2-oxoglutarate dehydrogenase complex, mitochondrial	P36957;B7Z5W8	DLST	48.755	13	11	10
Dihydroorotate dehydrogenase (quinone), mitochondrial	Q02127;I3NI32	DHODH	42.867	13	12	10
Dihydropteridine reductase	P09417;B3KW71	QDPR	25.789	7	4	3
Dihydropyrimidinase-related protein 2	Q16555;B4DR31	DPYSL2	62.293	19	23	20
Dihydropyrimidinase-related protein 3	Q14195-2;Q14195	DPYSL3	73.91	1	4	1
Dihydropyrimidinase-related protein 5	Q9BPU6	DPYSL5	61.421	9	8	6
Dimethyladenosine transferase 1, mitochondrial	Q8WVM0	TFB1M	39.542	13	9	13
Dimethyladenosine transferase 2, mitochondrial	Q9H5Q4	TFB2M	45.348	9	5	5
Dipeptidyl peptidase 1;Dipeptidyl peptidase 1 exclusion domain chain;Dipeptidyl peptidase 1 heavy chain;Dipeptidyl peptidase 1 light chain	P53634	CTSC	51.853	6	10	11
Dipeptidyl peptidase 2	Q9UHL4	DPP7	54.341	6	5	5
Dipeptidyl peptidase 3	G3V180;G3V1D3;Q9NY33;Q9NY33-4	DPP3	84.375	12	12	13
Dipeptidyl peptidase 9	Q86TI2-2;Q86TI2;Q86TI2-4	DPP9	101.67	5	11	6
Diphosphoinositol polyphosphate phosphohydrolase 1	O95989	NUDT3	19.471	6	4	3
Diphosphoinositol polyphosphate phosphohydrolase 2	Q9NZJ9	NUDT4	20.306	4	2	2
Diphosphomevalonate decarboxylase	P53602	MVD	43.404	23	21	26
Diphthamide biosynthesis protein 2	Q9BQC3;B4DNI8;A8MVC9	DPH2	52.082	0	1	1
Diphthine synthase	Q9H2P9-5;Q9H2P9;Q9H2P9-6;Q9H2P9-4;Q9H2P9-2;Q9H2P9-3	DPH5	33.005	2	3	4
DIS3-like exonuclease 2	Q8IYB7;Q8IYB7-2;Q8IYB7-3	DIS3L2	99.278	3	8	7
Disco-interacting protein 2 homolog B	Q9P265	DIP2B	171.49	15	19	16
Discoidin, CUB and LCCL domain-containing protein 2	Q96PD2-2;Q96PD2	DCBLD2	86.656	14	17	10
Disintegrin and metalloproteinase domain-containing protein 10	O14672;B4DU28	ADAM10	84.141	5	5	4
Disintegrin and metalloproteinase domain-containing protein 15	Q13444;Q13444-3;Q13444-4;Q13444-5;Q13444-12;Q13444-6;Q13444-7;Q13444-2;Q13444-8;Q13444-9;Q13444-10;A6NG98;Q13444-11	ADAM15	92.958	1	0	2
Disintegrin and metalloproteinase domain-containing protein 17	P78536;P78536-2	ADAM17	93.02	1	1	2
Disintegrin and metalloproteinase domain-containing protein 9	Q13443;A0AVL1;Q13443-2	ADAM9	90.555	6	5	3
Disks large homolog 1	Q12959-2;Q12959-7;Q12959;Q12959-4;Q12959-6;Q12959-3;Q12959-5;E7EWL7;E9PG21;E7EQD7	DLG1	103.32	3	7	5
Disks large homolog 5	Q8TDM6;Q8TDM6-4;Q8TDM6-2	DLG5	213.87	2	1	6
Disks large-associated protein 5	Q15398;A8MTM6;Q15398-1	DLGAP5	95.114	3	6	4
DNA (cytosine-5)-methyltransferase 1	P26358;P26358-3	DNMT1	183.16	1	1	1
DNA damage-binding protein 1	Q16531;F5GY55	DDB1	126.97	69	74	69
DNA damage-binding protein 2	Q92466;Q92466-4;Q92466-2;Q92466-5;Q92466-3	DDB2	47.863	1	2	2
DNA dC->dU-editing enzyme APOBEC-3F	Q8IUX4	APOBEC3F	45.02	4	5	7
DNA excision repair protein ERCC-6-like	Q2NKX8;B5MDQ0	ERCC6L	141.1	36	30	28
DNA fragmentation factor subunit alpha	O00273;O00273-2	DFFA	36.521	12	11	13
DNA fragmentation factor subunit beta	O76075;O76075-2	DFFB	39.109	3	4	2
DNA helicase INO80	Q9ULG1;H0YMN5	INO80	176.75	2	2	3
DNA ligase 1;DNA ligase	P18858;B4DTU4;F5GZ28	LIG1	101.73	11	30	15
DNA ligase 3	P49916;P49916-2	LIG3	112.91	8	7	9
DNA mismatch repair protein Msh2	P43246;B4E2Z2;E9PHA6	MSH2	104.74	15	13	16
DNA mismatch repair protein Msh6	P52701;B4DF41;F5H2F9;P52701-2	MSH6	152.78	48	56	57
DNA polymerase beta	P06746;B7Z1W5	POLB	38.177	2	1	1
DNA polymerase delta catalytic subunit	P28340	POLD1	123.63	5	33	21
DNA polymerase delta subunit 2	P49005;F8W8R3	POLD2	51.289	1	1	1
DNA polymerase delta subunit 3	Q15054;Q32MZ9;Q32N00	POLD3	51.4	2	2	1
DNA polymerase epsilon catalytic subunit A;DNA polymerase	Q07864;E7ETS8;F5H1D6	POLE	261.51	29	31	42
DNA polymerase epsilon subunit 3	Q9NRF9	POLE3	16.859	12	23	15
DNA polymerase epsilon subunit 4	Q9NR33	POLE4	12.209	2	2	1
DNA polymerase subunit gamma-1	P54098	POLG	139.56	8	9	7
DNA polymerase;DNA polymerase alpha catalytic subunit	A6NMQ1;P09884	POLA1	166.46	14	16	17
DNA primase large subunit	P49643	PRIM2	58.805	3	8	7
DNA primase small subunit	P49642	PRIM1	49.901	6	7	7
DNA repair protein complementing XP-G cells	P28715	ERCC5	133.11	0	2	0
DNA repair protein RAD50	Q92878-2;Q92878;Q92878-3	RAD50	154.59	15	20	20
DNA repair protein RAD51 homolog 1	Q06609-4;Q06609;Q06609-3	RAD51	36.779	2	2	2
DNA repair protein RAD51 homolog 3	O43502;J3QKK3;O43502-2;Q7KZJ0	RAD51C	42.189	4	2	2
DNA repair protein XRCC1	P18887;F5H8D7	XRCC1	69.476	7	7	7
DNA repair protein XRCC3	O43542	XRCC3	37.849	2	1	0
DNA repair protein XRCC4	Q13426;Q13426-2;Q13426-3	XRCC4	38.286	3	6	3
DNA replication complex GINS protein PSF1	Q14691;E7EQ95	GINS1	22.988	5	4	2
DNA replication complex GINS protein PSF2	Q9Y248	GINS2	21.427	4	1	1
DNA replication complex GINS protein PSF3	Q9BRX5;E9PB21;Q9BRX5-2	GINS3	24.534	6	2	3
DNA replication complex GINS protein SLD5	Q9BRT9;E5RFF9	GINS4	26.047	3	3	3
DNA replication licensing factor MCM2	P49736	MCM2	101.89	38	51	39
DNA replication licensing factor MCM3	P25205;J3KQ69	MCM3	90.98	54	49	52
DNA replication licensing factor MCM4	P33991;J3KPV4	MCM4	96.557	42	40	49
DNA replication licensing factor MCM5	P33992;B1AHB1	MCM5	82.285	50	44	42
DNA replication licensing factor MCM6	Q14566	MCM6	92.888	42	50	47
DNA replication licensing factor MCM7	P33993;P33993-3	MCM7	81.307	53	53	56
DNA topoisomerase 1	P11387	TOP1	90.725	49	47	45
DNA topoisomerase 2-alpha	P11388-4;P11388-3;P11388-2;P11388	TOP2A	182.68	90	81	87
DNA topoisomerase 2-beta	Q02880;Q02880-2	TOP2B	183.26	20	20	26
DNA topoisomerase 2-binding protein 1	Q92547	TOPBP1	170.68	7	12	10
DNA topoisomerase 3-alpha;DNA topoisomerase	Q13472;Q13472-2;B4DK80;B4DSJ0	TOP3A	112.37	0	1	2
DNA topoisomerase 3-beta-1;DNA topoisomerase	O95985;O95985-2;O95985-3;E7EWY2	TOP3B	96.661	2	0	1
DNA-(apurinic or apyrimidinic site) lyase;DNA-(apurinic or apyrimidinic site) lyase, mitochondrial	P27695	APEX1	35.554	38	40	39
DNA-3-methyladenine glycosylase	P29372;P29372-2;Q5J9I4;G5E9E2	MPG;PIG16	32.868	2	2	3
DNA-binding protein A	P16989;P16989-3	CSDA	40.089	13	17	12
DNA-binding protein inhibitor ID-1	P41134;P41134-2	ID1	16.132	3	7	4
DNA-binding protein inhibitor ID-3	Q02535	ID3	12.999	1	2	0
DNA-dependent protein kinase catalytic subunit	P78527;P78527-2;E7EUY0	PRKDC	469.08	292	302	315
DNA-directed RNA polymerase I subunit RPA1;DNA-directed RNA polymerase	O95602;B9ZVN9	POLR1A	194.81	55	50	56
DNA-directed RNA polymerase I subunit RPA12	Q9P1U0	ZNRD1	13.904	1	6	5
DNA-directed RNA polymerase I subunit RPA34	O15446-2;O15446	CD3EAP	55.171	5	6	5
DNA-directed RNA polymerase I subunit RPA43	Q3B726	TWISTNB	37.432	3	3	4
DNA-directed RNA polymerase I subunit RPA49	Q9GZS1-2;Q9GZS1;E7EX70	POLR1E	47.26	6	7	4
DNA-directed RNA polymerase II subunit GRINL1A, isoforms 4/5	Q6EEV4;Q6EEV4-2	POLR2M	15.131	1	2	1
DNA-directed RNA polymerase II subunit RPB1	P24928	POLR2A	217.17	67	71	80
DNA-directed RNA polymerase II subunit RPB11-a;DNA-directed RNA polymerase II subunit RPB11-b1;DNA-directed RNA polymerase II subunit RPB11-b2	Q9H1A6;P52435;E2QRJ6;Q9GZM3;A6NFM0;F6W009;Q9H1A7;Q9GZM3-2;E7EP90;D6RAG0	POLR2J1;POLR2J;POLR2J3;POLR2J2	14.131	4	8	5
DNA-directed RNA polymerase II subunit RPB2;DNA-directed RNA polymerase	P30876;C9J2Y9;C9J4M6	POLR2B	133.9	62	67	70
DNA-directed RNA polymerase II subunit RPB3	P19387;H3BRR2	POLR2C	31.441	7	6	8
DNA-directed RNA polymerase II subunit RPB4	O15514;E9PB93;E9PHV4	POLR2D	16.311	8	17	9
DNA-directed RNA polymerase II subunit RPB7	P62487	POLR2G	19.294	5	15	7
DNA-directed RNA polymerase II subunit RPB9	P36954;K7EKS1	POLR2I	14.523	8	20	10
DNA-directed RNA polymerase III subunit RPC1	O14802	POLR3A	155.64	15	20	24
DNA-directed RNA polymerase III subunit RPC10	Q9Y2Y1	POLR3K	12.336	0	2	1
DNA-directed RNA polymerase III subunit RPC2;DNA-directed RNA polymerase	Q9NW08;F5H1E6	POLR3B	127.78	2	10	5
DNA-directed RNA polymerase III subunit RPC3	Q9BUI4;E9PHH9	POLR3C	60.611	3	4	3
DNA-directed RNA polymerase III subunit RPC6	Q9H1D9	POLR3F	35.684	3	0	0
DNA-directed RNA polymerase III subunit RPC7	O15318;D6RJH6	POLR3G	25.914	1	0	0
DNA-directed RNA polymerase III subunit RPC9	O75575;O75575-3;C9J2T4;O75575-2	CRCP	16.871	3	5	1
DNA-directed RNA polymerase, mitochondrial	K7EKS3;O00411	POLRMT	140.21	36	40	30
DNA-directed RNA polymerase;DNA-directed RNA polymerase I subunit RPA2	F5GZX4;Q9H9Y6;Q9H9Y6-2;F8W898;F5H643	POLR1B	132.24	16	18	11
DNA-directed RNA polymerases I and III subunit RPAC1	O15160;O15160-2;E7EQB9	POLR1C	39.249	11	12	12
DNA-directed RNA polymerases I and III subunit RPAC2	Q9Y2S0	POLR1D	15.237	8	14	11
DNA-directed RNA polymerases I, II, and III subunit RPABC1	P19388	POLR2E	24.551	7	9	8
DNA-directed RNA polymerases I, II, and III subunit RPABC3	P52434;C9JCU7;C9JBJ6	POLR2H	17.143	19	31	19
DNA-directed RNA polymerases I, II, and III subunit RPABC4	P53803;E5RGX2	POLR2K	7.0041	3	8	3
DNA-directed RNA polymerases I, II, and III subunit RPABC5	P62875	POLR2L	7.645	5	5	8
DnaJ homolog subfamily A member 1	P31689;B7Z5C0	DNAJA1	44.868	29	38	28
DnaJ homolog subfamily A member 2	O60884	DNAJA2	45.745	16	14	11
DnaJ homolog subfamily A member 3, mitochondrial	Q96EY1;Q96EY1-2;E7ES32	DNAJA3	52.488	12	11	11
DnaJ homolog subfamily B member 1	P25685;B4DX52	DNAJB1	38.044	36	34	37
DnaJ homolog subfamily B member 11	Q9UBS4	DNAJB11	40.513	11	16	14
DnaJ homolog subfamily B member 12	J3KPS0;Q9NXW2-2;Q9NXW2	DNAJB12	45.489	3	1	2
DnaJ homolog subfamily B member 2	P25686;P25686-2	DNAJB2	35.58	2	1	0
DnaJ homolog subfamily B member 4	Q9UDY4	DNAJB4	37.806	2	1	1
DnaJ homolog subfamily B member 6	O75190;O75190-3;O75190-2;E9PH18;F8WCZ4;B4DN73	DNAJB6	36.087	7	7	8
DnaJ homolog subfamily C member 1	Q96KC8	DNAJC1	63.882	1	0	1
DnaJ homolog subfamily C member 10	Q8IXB1;Q8IXB1-2	DNAJC10	91.079	1	0	1
DnaJ homolog subfamily C member 11	Q9NVH1;F5H1N1;Q9NVH1-3;Q9NVH1-2;B4DGD5;Q9UMU8	DNAJC11	63.277	6	7	6
DnaJ homolog subfamily C member 13	O75165	DNAJC13	254.41	40	42	55
DnaJ homolog subfamily C member 15	Q9Y5T4	DNAJC15	16.383	4	6	5
DnaJ homolog subfamily C member 17	Q9NVM6	DNAJC17	34.687	4	3	3
DnaJ homolog subfamily C member 2	Q99543;Q99543-2	DNAJC2	71.996	6	6	5
DnaJ homolog subfamily C member 3	Q13217	DNAJC3	57.579	7	8	6
DnaJ homolog subfamily C member 5	Q9H3Z4;Q9H3Z4-2	DNAJC5	22.149	1	1	2
DnaJ homolog subfamily C member 7	Q99615;Q99615-2;K7EPP7	DNAJC7	56.44	15	17	20
DnaJ homolog subfamily C member 8	O75937	DNAJC8	29.841	15	15	19
DnaJ homolog subfamily C member 9	Q8WXX5	DNAJC9	29.909	16	14	14
DNL-type zinc finger protein	Q5SXM8;Q5SXM7	DNLZ;C9orf151	19.204	0	2	1
Dol-P-Man:Man(5)GlcNAc(2)-PP-Dol alpha-1,3-mannosyltransferase	Q92685;F8WE30;F8WF93	ALG3	50.126	1	1	0
Dolichol-phosphate mannosyltransferase	Q5QPK2;O60762;E9PHH5	DPM1	32.426	15	11	15
Dolichol-phosphate mannosyltransferase subunit 3	Q9P2X0-2;Q9P2X0	DPM3	13.277	4	4	6
Dolichyl-diphosphooligosaccharide--protein glycosyltransferase 48 kDa subunit	P39656;E7EWT1	DDOST	50.8	32	23	30
Dolichyl-diphosphooligosaccharide--protein glycosyltransferase subunit 1	P04843;B7Z4L4	RPN1	68.569	55	51	52
Dolichyl-diphosphooligosaccharide--protein glycosyltransferase subunit 2	P04844;P04844-2	RPN2	69.283	36	33	28
Dolichyl-diphosphooligosaccharide--protein glycosyltransferase subunit DAD1	P61803;F5GXX5;F5H895	DAD1	12.497	7	12	8
Dolichyl-diphosphooligosaccharide--protein glycosyltransferase subunit STT3A	P46977;E9PNQ1	STT3A	80.529	15	19	18
Dolichyl-diphosphooligosaccharide--protein glycosyltransferase subunit STT3B	Q8TCJ2	STT3B	93.673	19	16	16
Dolichyl-phosphate beta-glucosyltransferase	Q9Y673;Q9Y673-2;B4DR67	ALG5	36.946	1	3	4
Dolichyldiphosphatase 1	Q86YN1;Q86YN1-2	DOLPP1	27.03	1	0	0
Double-strand break repair protein MRE11A	B3KTC7;P49959;F8W7U8;P49959-2	MRE11A	81.069	1	1	1
Double-strand-break repair protein rad21 homolog	O60216	RAD21	71.689	10	8	9
Double-stranded RNA-binding protein Staufen homolog 1	O95793;O95793-2;O95793-3;Q5JW30	STAU1	63.182	21	17	14
Double-stranded RNA-binding protein Staufen homolog 2	Q9NUL3;E9PH62;Q9NUL3-2;E7EVJ4;E9PEI3;E7EPX0;F8VPI7;Q9NUL3-3;E9PF50;E7ER74;Q9NUL3-4;G5EA18;E7EVI1	STAU2	62.64	1	2	1
Double-stranded RNA-specific adenosine deaminase	E7ENU4;P55265-4;P55265;P55265-5;P55265-2;P55265-3	ADAR	140.83	34	42	38
Down syndrome critical region protein 3	O14972;B7Z6B1;E7EWN9;A8MTY9	DSCR3	33.01	1	1	1
DPH3 homolog	Q96FX2	DPH3	9.2401	0	2	1
Dr1-associated corepressor	C9JCC6;Q14919-2;Q14919;E9PQX9	DRAP1	23.205	3	3	4
Drebrin	Q16643;Q16643-2;A8MV58	DBN1	71.428	19	23	30
Drebrin-like protein	Q9UJU6-3;Q9UJU6-2;Q9UJU6;B4DDP6;B4DDD6;C9J7P1;B4DEM2;F8WBG8	DBNL	49.042	5	5	5
DTW domain-containing protein 1	Q8N5C7;Q8N5C7-2	DTWD1	35.248	1	1	0
Dual specificity mitogen-activated protein kinase kinase 1	Q02750;Q02750-2	MAP2K1	43.439	10	11	9
Dual specificity mitogen-activated protein kinase kinase 2	P36507;G5E9C7	MAP2K2	44.424	18	14	17
Dual specificity mitogen-activated protein kinase kinase 3	P46734-3;P46734;P46734-2	MAP2K3	39.94	10	10	10
Dual specificity mitogen-activated protein kinase kinase 4	P45985-2;P45985	MAP2K4	45.584	3	4	4
Dual specificity mitogen-activated protein kinase kinase 7	O14733-2;F6WCX7;O14733-3;O14733-4;O14733	MAP2K7	51.88	2	1	2
Dual specificity protein kinase TTK	P33981;P33981-2	TTK	97.071	1	2	0
Dual specificity protein phosphatase 12	Q9UNI6	DUSP12	37.687	4	5	6
Dual specificity protein phosphatase 23	Q9BVJ7	DUSP23	16.588	14	27	17
Dual specificity protein phosphatase 3	P51452;Q8IYJ9	DUSP3	20.478	8	13	10
Dual specificity protein phosphatase 9	Q99956	DUSP9	41.867	1	1	1
Dual specificity tyrosine-phosphorylation-regulated kinase 1A	Q13627;Q13627-2;Q13627-5;F8W9I9;Q13627-4;Q13627-3;F8WAP0	DYRK1A	85.583	1	0	2
Dynactin subunit 1	E7EX90;E9PGE1;E9PFS5;Q14203;A8MY36;G5E9H4;Q14203-2;Q6AWB1	DCTN1;DKFZp686E0752	139.09	75	68	83
Dynactin subunit 2	F5H2S7;Q13561-2;Q13561-3;Q13561;F5H223;F8WAG8;F8W1I6	DCTN2	44.809	15	14	16
Dynactin subunit 3	O75935;O75935-3;O75935-2;Q8NB28	DCTN3	21.119	11	16	10
Dynactin subunit 4	Q9UJW0-3;Q9UJW0;Q9UJW0-2	DCTN4	53.151	4	7	7
Dynactin subunit 5	Q9BTE1;H3BR94;H3BN51;H3BQA4;H3BS05;H3BUD2	DCTN5	20.126	3	9	3
Dynactin subunit 6	O00399;E5RK00	DCTN6	20.747	1	2	1
Dynamin-1-like protein	O00429;O00429-3;O00429-6;B4DGC9	DNM1L	81.876	0	1	0
Dynamin-2	P50570;K7ESI9;P50570-2;E9PEQ4;F5H4R9;P50570-3	DNM2	98.063	26	20	26
Dynamin-binding protein	Q5SVK8;Q6XZF7;Q6XZF7-2	RP11-114F7.3;DNMBP	180	42	42	39
Dynamin-like 120 kDa protein, mitochondrial;Dynamin-like 120 kDa protein, form S1	E5KLJ5;O60313-2;E5KLJ9;E5KLK1;E5KLJ6;O60313	OPA1	117.74	11	18	12
Dynein light chain 1, axonemal	Q4LDG9;Q4LDG9-3;G3V2M0;Q4LDG9-2	DNAL1	21.533	1	1	1
Dynein light chain 1, cytoplasmic	P63167;F8VRV5;F8VXL2	DYNLL1	10.366	29	50	29
Dynein light chain 2, cytoplasmic	Q96FJ2	DYNLL2	10.35	15	24	14
Dynein light chain roadblock-type 1	B1AKR6;Q9NP97;B4DFR2	DYNLRB1	16.253	9	19	10
Dynein light chain Tctex-type 1	P63172;Q5VTU3	DYNLT1	12.452	4	9	3
Dynein light chain Tctex-type 3	A6NGJ0;P51808;F2Z328	DYNLT3	16.979	3	6	3
Dyslexia-associated protein KIAA0319-like protein	Q8IZA0;Q8IZA0-2;Q8IZA0-3;C9J519	KIAA0319L	115.66	4	2	4
Dystonin	Q03001;E9PEB9;E7ERU2;F8W9J4;E9PHM6;E7ERU0;Q03001-8;J3QTQ0	DST	860.65	84	69	77
Dystroglycan;Alpha-dystroglycan;Beta-dystroglycan	Q14118	DAG1	97.44	8	6	8
E1A-binding protein p400	Q96L91;Q96L91-2;Q96L91-5;Q96L91-3;Q96L91-4	EP400	343.48	8	9	11
E3 SUMO-protein ligase NSE2	Q96MF7;E5RFJ1	NSMCE2	27.932	1	1	1
E3 SUMO-protein ligase RanBP2;Putative peptidyl-prolyl cis-trans isomerase	P49792;E9PGT0	RANBP2	358.2	144	136	167
E3 ubiquitin-protein ligase AMFR	Q9UKV5	AMFR	72.995	10	11	10
E3 ubiquitin-protein ligase ARIH1	Q9Y4X5	ARIH1	64.117	3	5	4
E3 ubiquitin-protein ligase ARIH2	O95376	ARIH2	57.818	2	3	2
E3 ubiquitin-protein ligase BRE1A	Q5VTR2	RNF20	113.66	19	40	22
E3 ubiquitin-protein ligase BRE1B	O75150;H3BP71;O75150-4;F8W8Z4;O75150-3	RNF40	113.65	36	41	44
E3 ubiquitin-protein ligase CBL	P22681	CBL	99.632	0	4	4
E3 ubiquitin-protein ligase CHIP	Q9UNE7;Q9UNE7-2	STUB1	34.856	9	4	5
E3 ubiquitin-protein ligase HECTD1	Q9ULT8	HECTD1	289.38	72	67	75
E3 ubiquitin-protein ligase HECTD3	Q5T447	HECTD3	97.112	0	1	1
E3 ubiquitin-protein ligase HERC2	O95714	HERC2	527.22	31	30	31
E3 ubiquitin-protein ligase HUWE1	Q7Z6Z7;Q7Z6Z7-3;Q7Z6Z7-2	HUWE1	481.89	115	105	103
E3 ubiquitin-protein ligase Itchy homolog	Q96J02;Q96J02-2;Q96J02-3	ITCH	102.8	7	5	4
E3 ubiquitin-protein ligase listerin	J3KPL4;O94822	LTN1	205.17	15	23	21
E3 ubiquitin-protein ligase LRSAM1	Q6UWE0;Q6UWE0-2	LRSAM1	83.593	3	3	2
E3 ubiquitin-protein ligase MIB1	Q86YT6	MIB1	110.13	1	1	1
E3 ubiquitin-protein ligase NEDD4;E3 ubiquitin-protein ligase NEDD4-like;E3 ubiquitin-protein ligase	P46934;P46934-2;P46934-3;Q96PU5;Q96PU5-7;Q96PU5-5;Q96PU5-6;Q96PU5-2;P46934-4;Q96PU5-3;Q96PU5-4;F5H602;Q96PU5-9	NEDD4;NEDD4L	149.11	1	2	1
E3 ubiquitin-protein ligase RAD18	Q9NS91;F8WE49	RAD18	56.222	1	1	1
E3 ubiquitin-protein ligase RBBP6	Q7Z6E9;Q7Z6E9-2	RBBP6	201.56	10	10	16
E3 ubiquitin-protein ligase RBX1	P62877	RBX1	12.274	8	19	12
E3 ubiquitin-protein ligase RFWD3	Q6PCD5	RFWD3	85.093	2	0	0
E3 ubiquitin-protein ligase RING1	Q06587;Q06587-2	RING1	42.429	4	1	3
E3 ubiquitin-protein ligase RING2	Q99496;B3KRH1	RNF2	37.655	7	8	7
E3 ubiquitin-protein ligase RNF123	Q5XPI4-2;Q5XPI4;C9J266;C9JS59	RNF123	148.96	3	5	3
E3 ubiquitin-protein ligase RNF139	Q8WU17	RNF139	75.993	0	1	0
E3 ubiquitin-protein ligase RNF181	Q9P0P0;C9J1C6;F8WBU5	RNF181	17.909	3	8	6
E3 ubiquitin-protein ligase RNF185	Q96GF1;B4DMD6	RNF185	20.459	1	1	1
E3 ubiquitin-protein ligase RNF213	Q63HN8-4;Q63HN8;H3BLU6	RNF213	596.48	32	35	37
E3 ubiquitin-protein ligase RNF5	E7EM95;Q99942;E9PN08	RNF5	20.284	1	2	1
E3 ubiquitin-protein ligase SMURF2	Q9HAU4	SMURF2	86.195	5	3	5
E3 ubiquitin-protein ligase TRIM23	P36406;P36406-2;P36406-3	TRIM23	64.066	2	3	4
E3 ubiquitin-protein ligase TRIM32	Q13049	TRIM32	71.988	0	2	1
E3 ubiquitin-protein ligase TRIM33	Q9UPN9;Q9UPN9-2;E7EN20	TRIM33	122.53	13	12	12
E3 ubiquitin-protein ligase TRIM37	O94972;F8WEE6;O94972-2	TRIM37	107.9	0	1	0
E3 ubiquitin-protein ligase TRIM56	Q9BRZ2	TRIM56	81.487	4	2	4
E3 ubiquitin-protein ligase UBR1	Q8IWV7;Q8IWV7-2	UBR1	200.21	12	9	13
E3 ubiquitin-protein ligase UBR2	Q8IWV8;Q8IWV8-4	UBR2	200.54	22	20	23
E3 ubiquitin-protein ligase UBR3	Q6ZT12-4;Q6ZT12	UBR3	215.97	5	2	7
E3 ubiquitin-protein ligase UBR4	Q5T4S7-2;Q5T4S7;Q5T4S7-3;Q5T4S7-4	UBR4	575.95	108	110	105
E3 ubiquitin-protein ligase UBR5	O95071;J3KMW7;E7EMW7	UBR5	309.35	39	28	43
E3 ubiquitin-protein ligase UHRF1	Q96T88-2;Q96T88	UHRF1	91.115	22	26	23
E3 ubiquitin-protein ligase ZFP91	Q96JP5;Q96JP5-2	ZFP91	63.444	2	2	1
E3 ubiquitin/ISG15 ligase TRIM25	Q14258	TRIM25	70.973	28	36	40
E3 UFM1-protein ligase 1	O94874;O94874-2;O94874-3	UFL1	89.594	10	9	12
Early endosome antigen 1	Q15075	EEA1	162.46	62	51	50
Echinoderm microtubule-associated protein-like 2	K7ERL7;O95834-2;O95834;K7EIK7;C9JRL6	EML2	92.069	7	12	9
Echinoderm microtubule-associated protein-like 3	B7WPE2;Q32P44;G3V195;Q32P44-2;G3V1D0	EML3	95.283	3	5	2
Echinoderm microtubule-associated protein-like 4	B5MBZ0;Q9HC35;B5MCW9	EML4	110.18	16	16	11
Ectonucleotide pyrophosphatase/phosphodiesterase family member 1;Alkaline phosphodiesterase I;Nucleotide pyrophosphatase	P22413	ENPP1	104.92	2	2	3
Ectonucleotide pyrophosphatase/phosphodiesterase family member 4	Q9Y6X5	ENPP4	51.641	2	2	3
EF-hand domain-containing family member A1	Q8IYU8	EFHA1	49.666	5	3	5
EF-hand domain-containing protein D2	Q96C19	EFHD2	26.697	18	15	17
Egl nine homolog 1	Q9GZT9;Q9GZT9-2;Q9GZT9-3	EGLN1	46.02	3	1	2
EH domain-binding protein 1	Q8NDI1;Q8NDI1-2;Q8NDI1-3	EHBP1	140.02	2	4	5
EH domain-binding protein 1-like protein 1	Q8N3D4	EHBP1L1	161.85	19	18	18
EH domain-containing protein 1	Q9H4M9	EHD1	60.626	20	21	21
EH domain-containing protein 2	Q9NZN4;B4DNU6	EHD2	61.161	8	8	9
EH domain-containing protein 4	Q9H223	EHD4	61.174	11	18	16
ELAV-like protein 1	B4DVB8;Q15717	ELAVL1	38.996	30	32	31
Electron transfer flavoprotein subunit alpha, mitochondrial	P13804;P13804-2;H0YK49	ETFA	35.079	26	27	33
Electron transfer flavoprotein subunit beta	P38117;P38117-2	ETFB	27.843	28	28	27
ELKS/Rab6-interacting/CAST family member 1	Q8IUD2;G8JLD3;Q8IUD2-3;Q8IUD2-2;Q8IUD2-4;Q8IUD2-5	ERC1	128.08	26	20	23
ELMO domain-containing protein 2	Q8IZ81	ELMOD2	34.96	2	2	2
Elongation factor 1-alpha 1;Putative elongation factor 1-alpha-like 3	P68104;Q5VTE0	EEF1A1;EEF1A1P5	50.14	376	375	395
Elongation factor 1-alpha 2	Q05639	EEF1A2	50.47	29	29	35
Elongation factor 1-beta	P24534	EEF1B2	24.763	27	31	26
Elongation factor 1-delta	E9PRY8;P29692-2;P29692;E9PBQ9;E9PQZ1;E9PMW7	EEF1D	76.569	43	46	47
Elongation factor 1-gamma	P26641;B4DTG2;E7EMT2	EEF1G	50.118	60	76	74
Elongation factor 2	P13639	EEF2	95.337	245	240	297
Elongation factor G, mitochondrial	Q96RP9;Q96RP9-2;C9IZ01;F8WAU4	GFM1	83.471	4	6	7
Elongation factor Ts, mitochondrial	P43897-2;P43897;F8W6R3	TSFM	37.656	15	12	13
Elongation factor Tu GTP-binding domain-containing protein 1	Q7Z2Z2;Q7Z2Z2-2	EFTUD1	125.43	13	15	14
Elongation factor Tu, mitochondrial	P49411	TUFM	49.541	72	117	83
Elongation of very long chain fatty acids protein 1	Q9BW60;B4DP24	ELOVL1	32.662	2	1	3
Elongation of very long chain fatty acids protein 5	F6SH78;Q9NYP7;E2QRH7;Q5TGH5	ELOVL5;RP3-483K16.1	38.402	2	1	1
Elongator complex protein 1	O95163;F5H2T0	IKBKAP	150.25	45	42	49
Elongator complex protein 2	E7EP23;Q6IA86;Q6IA86-3;Q6IA86-5;Q6IA86-2;Q6IA86-4;E9PCX0	ELP2	99.987	9	11	7
Elongator complex protein 3	Q9H9T3;Q9H9T3-2;B4DKA4;B4DIG1;B4DE19;B4DXV1	ELP3	62.258	7	5	7
Elongator complex protein 6 homolog	Q0PNE2;Q0PNE2-2;C9IYN7;C9JEX8;F8WE64	C3orf75	29.793	2	2	2
Emerin	P50402;Q5HY57	EMD	28.994	19	20	22
Endonuclease 8-like 2	Q969S2;Q969S2-2;Q969S2-3;Q969S2-4	NEIL2	36.826	1	1	1
Endonuclease III-like protein 1	P78549	NTHL1	34.389	1	1	2
Endophilin-A2	Q99961;E7EVZ4	SH3GL1	41.489	8	10	10
Endophilin-B1	Q9Y371-2;Q9Y371	SH3GLB1	43.196	10	7	10
Endophilin-B2	B7ZC38;Q9NR46;Q9NR46-2;B7ZC39	SH3GLB2	44.361	5	6	5
Endoplasmic reticulum metallopeptidase 1	Q7Z2K6;E7ER77	ERMP1	100.23	7	11	5
Endoplasmic reticulum resident protein 29	P30040;F8VY02	ERP29	28.993	29	26	30
Endoplasmic reticulum resident protein 44	Q9BS26	ERP44	46.971	15	18	14
Endoplasmic reticulum-Golgi intermediate compartment protein 1	Q969X5;Q969X5-2	ERGIC1	32.592	7	5	5
Endoplasmic reticulum-Golgi intermediate compartment protein 2	Q96RQ1	ERGIC2	42.548	1	1	2
Endoplasmic reticulum-Golgi intermediate compartment protein 3	E9PFA8;H7BXI5;Q9Y282-3;Q9Y282;Q9Y282-2	ERGIC3	44.828	2	2	2
Endoplasmin	P14625	HSP90B1	92.468	101	95	120
Endoribonuclease Dicer	Q9UPY3;Q9UPY3-2	DICER1	218.68	9	7	7
Endothelial differentiation-related factor 1	O60869;O60869-2	EDF1	16.368	18	31	24
Endothelial protein C receptor	Q9UNN8	PROCR	26.671	4	3	5
Endothelin-converting enzyme 1	P42892;P42892-4;P42892-2;P42892-3;B4DKB2	ECE1	87.163	7	9	8
Engulfment and cell motility protein 3	Q96BJ8-3;F8W9E7;Q96BJ8;Q96BJ8-2	ELMO3	87.101	1	3	2
Enhancer of mRNA-decapping protein 3	Q96F86	EDC3	56.077	4	4	4
Enhancer of mRNA-decapping protein 4	Q6P2E9;Q6P2E9-2	EDC4	151.66	53	51	51
Enhancer of rudimentary homolog	P84090;G3V279	ERH	12.259	29	48	32
Enhancer of yellow 2 transcription factor homolog	Q9NPA8;G3V117;E5RHX8	ENY2	11.528	6	15	7
Enolase-phosphatase E1	Q9UHY7;D6RA00;Q9UHY7-2	ENOPH1	28.932	13	12	15
Enoyl-CoA delta isomerase 1, mitochondrial	P42126;P42126-2;Q96DC0	ECI1;DCI	32.816	12	12	15
Enoyl-CoA delta isomerase 2, mitochondrial	O75521;O75521-2;F1LLU7;F8WAW4	ECI2	43.585	11	8	8
Enoyl-CoA hydratase, mitochondrial	P30084	ECHS1	31.387	16	15	16
Ensconsin	Q14244;Q14244-3;E9PCP3;F5H1E2;Q14244-2;Q14244-5;Q14244-4	MAP7	84.051	3	3	3
Envoplakin	Q92817;K7EKI0	EVPL	231.6	33	29	29
Ephrin type-A receptor 2	P29317	EPHA2	108.27	28	31	16
Ephrin type-B receptor 2	P29323;P29323-3;P29323-2;B1AKC9;Q6NVW1	EPHB2	117.49	1	3	3
Epidermal growth factor receptor	P00533;E9PFD7;Q504U8;P00533-3;P00533-4	EGFR	134.28	31	31	37
Epidermal growth factor receptor kinase substrate 8	Q12929;B4DX66	EPS8	91.88	6	2	2
Epidermal growth factor receptor kinase substrate 8-like protein 2	Q9H6S3;B7ZKL3;Q9H6S3-2	EPS8L2	80.62	6	7	8
Epidermal growth factor receptor substrate 15	P42566;B1AUU8;P42566-2;H7BYP0	EPS15	98.655	2	9	1
Epidermal growth factor receptor substrate 15-like 1	Q9UBC2-2;Q9UBC2;B4DME4;A2RRF3	EPS15L1	99.605	3	4	3
Epidermal growth factor-like protein 7	Q9UHF1	EGFL7	29.617	1	0	2
Epididymal secretory protein E1	E7EMS2;G3V3E8;P61916;J3KMY5;B4DQV7	NPC2	22.441	16	11	15
Epididymis-specific alpha-mannosidase	Q9Y2E5;E9PCD7	MAN2B2	113.98	0	0	2
Epiplakin	P58107;E9PPU0	EPPK1	555.61	50	43	49
Epithelial cell adhesion molecule	B5MCA4;P16422	EPCAM	37.893	30	28	29
Epithelial discoidin domain-containing receptor 1	Q08345-5;Q08345;Q08345-6;Q08345-2;B7Z3A2;Q08345-4	DDR1	101.8	0	1	1
Epithelial splicing regulatory protein 1	Q6NXG1;Q6NXG1-3;Q6NXG1-4;E9PB47;Q6NXG1-2	ESRP1	75.585	5	7	7
Epoxide hydrolase 1	P07099	EPHX1	52.948	9	12	7
Epsin-1	Q9Y6I3-1;Q9Y6I3;Q9Y6I3-3	EPN1	69.039	3	1	2
Epsin-2	O95208;E9PBC1;E9PBC2;O95208-2;I3L2B2;E7EMC3;O95208-3	EPN2	68.481	4	2	3
Equilibrative nucleoside transporter 1	B3KQV7;Q99808	SLC29A1	58.962	5	4	2
ER lumen protein retaining receptor 1	P24390	KDELR1	24.542	3	5	1
ERBB receptor feedback inhibitor 1	Q9UJM3	ERRFI1	50.559	2	1	0
ERC protein 2	O15083	ERC2	110.56	1	1	2
ERI1 exoribonuclease 3	O43414;O43414-2;B4DEX5;O43414-3	ERI3;PRNPIP	37.238	7	1	0
Erlin-1	O75477	ERLIN1	38.925	11	10	10
Erlin-2	O94905	ERLIN2	37.839	16	13	16
ERO1-like protein alpha	Q96HE7	ERO1L	54.392	24	22	25
Erythrocyte band 7 integral membrane protein	P27105;B4E2V5;P27105-2	STOM	31.73	2	1	1
Erythroid differentiation-related factor 1	Q3B7T1;Q3B7T1-5	EDRF1	138.53	15	12	11
ES1 protein homolog, mitochondrial	P30042;P30042-2;F2Z2Q0	C21orf33	28.17	13	14	13
ESF1 homolog	Q9H501	ESF1	98.795	3	26	10
Ester hydrolase C11orf54	Q9H0W9;Q9H0W9-2;Q9H0W9-3;Q9H0W9-4	C11orf54	35.117	11	8	8
Estradiol 17-beta-dehydrogenase 11	Q8NBQ5;D6RCD0	HSD17B11	32.935	16	13	15
Estradiol 17-beta-dehydrogenase 12	Q53GQ0	HSD17B12	34.324	18	15	16
Estradiol 17-beta-dehydrogenase 8	Q92506	HSD17B8	26.973	3	1	2
Ethanolamine kinase 1	Q9HBU6	ETNK1	50.968	4	2	3
Ethanolamine-phosphate cytidylyltransferase	F5H8B1;Q99447;I3L1R7;B7ZAS0;B7Z7A5	PCYT2	45.622	6	7	4
Ethanolaminephosphotransferase 1	Q9C0D9	EPT1	45.246	4	3	3
Ethylmalonyl-CoA decarboxylase	Q9NTX5;Q9NTX5-2;Q9NTX5-6;Q9NTX5-3	ECHDC1	33.698	9	8	9
Etoposide-induced protein 2.4 homolog	O14681;A6NES3	EI24	38.964	4	2	4
Eukaryotic initiation factor 4A-I	P60842;J3QLC4;J3KT12	EIF4A1	46.153	97	135	117
Eukaryotic initiation factor 4A-II	Q14240-2;Q14240;E7EQG2;Q9NZE6	EIF4A2	46.489	13	15	16
Eukaryotic initiation factor 4A-III	P38919	EIF4A3	46.871	39	53	64
Eukaryotic peptide chain release factor GTP-binding subunit ERF3A	J3KQG6;P15170-2;P15170	GSPT1	68.699	22	19	17
Eukaryotic peptide chain release factor GTP-binding subunit ERF3B	Q8IYD1	GSPT2	68.882	0	0	1
Eukaryotic peptide chain release factor subunit 1	P62495;B7Z7P8;Q96CG1	ETF1	49.03	18	17	17
Eukaryotic translation elongation factor 1 epsilon-1	O43324	EEF1E1	19.81	14	24	16
Eukaryotic translation initiation factor 1	K7EM18;P41567	EIF1	13.607	15	35	25
Eukaryotic translation initiation factor 1A, X-chromosomal;Eukaryotic translation initiation factor 1A, Y-chromosomal	P47813;O14602	EIF1AX;EIF1AY	16.46	24	26	20
Eukaryotic translation initiation factor 1b	O60739	EIF1B	12.823	1	5	1
Eukaryotic translation initiation factor 2 subunit 1	P05198	EIF2S1	36.112	40	44	49
Eukaryotic translation initiation factor 2 subunit 2	P20042	EIF2S2	38.388	33	29	34
Eukaryotic translation initiation factor 2 subunit 3;Putative eukaryotic translation initiation factor 2 subunit 3-like protein	P41091;Q2VIR3;F8W810;Q2VIR3-2	EIF2S3;EIF2S3L	51.109	28	33	36
Eukaryotic translation initiation factor 2-alpha kinase 4	Q9P2K8;Q9P2K8-2	EIF2AK4	186.91	9	9	15
Eukaryotic translation initiation factor 2A	Q9BY44;B4DQ14;B4DF96;F8WAE5	EIF2A	64.989	15	17	19
Eukaryotic translation initiation factor 2D	P41214;P41214-2	EIF2D	64.706	1	2	3
Eukaryotic translation initiation factor 3 subunit A	Q14152;F5H335	EIF3A	166.57	192	170	199
Eukaryotic translation initiation factor 3 subunit B	P55884-2;P55884	EIF3B	99.028	68	71	48
Eukaryotic translation initiation factor 3 subunit C	Q99613;H3BRV0;B5ME19	EIF3C;EIF3CL	105.34	49	60	55
Eukaryotic translation initiation factor 3 subunit D	O15371;B4DVY1	EIF3D	63.972	30	28	31
Eukaryotic translation initiation factor 3 subunit E	P60228;E5RGA2	EIF3E	52.22	30	49	47
Eukaryotic translation initiation factor 3 subunit F	B3KSH1;O00303;B4DEW9	EIF3F	39.146	15	19	16
Eukaryotic translation initiation factor 3 subunit G	O75821	EIF3G	35.611	34	35	40
Eukaryotic translation initiation factor 3 subunit H	B3KS98;O15372	EIF3S3;EIF3H	41.581	35	28	27
Eukaryotic translation initiation factor 3 subunit I	Q13347	EIF3I	36.501	53	48	48
Eukaryotic translation initiation factor 3 subunit J	O75822;F5H425;B4DUI3	EIF3J	29.062	11	8	9
Eukaryotic translation initiation factor 3 subunit K	Q9UBQ5;B7ZAM9;K7ERF1;K7ES31	EIF3K	25.059	22	12	13
Eukaryotic translation initiation factor 3 subunit L	B0QY89;Q9Y262;J3KN35;G8JLH4;B0QY90	EIF3EIP;EIF3L	70.901	42	42	46
Eukaryotic translation initiation factor 3 subunit M	Q7L2H7;B4E2Q4	EIF3M	42.502	27	27	29
Eukaryotic translation initiation factor 4 gamma 1	D3DNT2;E7EUU4;E9PFM1;Q04637;Q04637-3;E7EX73;G5E9S1;Q04637-6	EIF4G1	175.62	134	120	143
Eukaryotic translation initiation factor 4 gamma 2	P78344	EIF4G2	102.36	33	36	42
Eukaryotic translation initiation factor 4 gamma 3	O43432-3;O43432;Q504Z1;F5H564;F5H8J4	EIF4G3	177.28	11	12	12
Eukaryotic translation initiation factor 4B	E7EX17;P23588;B4DS13	EIF4B	69.697	17	17	15
Eukaryotic translation initiation factor 4E	P06730-2;P06730;D6RBW1;P06730-3	EIF4E	28.777	23	16	19
Eukaryotic translation initiation factor 4E transporter	Q9NRA8;B1AKL4;B1AKL3;Q9NRA8-2;B4DR76	EIF4ENIF1	108.2	0	6	0
Eukaryotic translation initiation factor 4E type 2	O60573;B8ZZ50;B8ZZJ9;B9A044;B8ZZL3	EIF4E2	28.362	3	5	5
Eukaryotic translation initiation factor 4E-binding protein 1	Q13541	EIF4EBP1	12.58	2	6	3
Eukaryotic translation initiation factor 4E-binding protein 2	Q13542	EIF4EBP2	12.939	1	2	0
Eukaryotic translation initiation factor 4H	Q15056;Q15056-2	EIF4H	27.385	19	19	20
Eukaryotic translation initiation factor 5	P55010	EIF5	49.222	9	12	15
Eukaryotic translation initiation factor 5A-1;Eukaryotic translation initiation factor 5A-1-like;Eukaryotic translation initiation factor 5A-2	I3L504;P63241-2;P63241;Q6IS14;Q9GZV4;C9J7B5;F8WCJ1	EIF5A;EIF5AL1;EIF5A2	20.503	117	180	124
Eukaryotic translation initiation factor 5B	O60841	EIF5B	138.83	89	83	90
Eukaryotic translation initiation factor 6	P56537;B7ZBG9	EIF6	26.599	20	22	17
Exocyst complex component 1	Q9NV70;Q9NV70-2	EXOC1	101.98	3	3	2
Exocyst complex component 3	O60645;Q6P2E8;O60645-2;D6RB59	EXOC3	86.844	4	2	2
Exocyst complex component 4	Q96A65;B7Z321;F5GZT1	EXOC4	110.5	6	4	6
Exocyst complex component 5	O00471;F8W9B8	EXOC5	81.852	2	3	3
Exocyst complex component 7	Q9UPT5;Q9UPT5-6;Q9UPT5-1;Q9UPT5-5;Q9UPT5-2;B4DJ07	EXOC7	83.381	6	4	4
Exocyst complex component 8	Q8IYI6	EXOC8	81.798	2	1	1
Exophilin-5	Q8NEV8;Q8NEV8-2;E7ENT4;E9PC93	EXPH5	222.52	1	1	1
Exosome complex component CSL4	Q9Y3B2;B1AMU3;B1AMU7;B1AMU4	EXOSC1;RP11-452K12.9	21.452	5	4	3
Exosome complex component MTR3	Q5RKV6	EXOSC6	28.235	7	5	6
Exosome complex component RRP4	Q13868;A3KFL5;A3KFL2;B4DKK6;A3KFL4	EXOSC2	32.789	12	10	9
Exosome complex component RRP40	Q9NQT5;Q9NQT5-2	EXOSC3	29.572	6	8	9
Exosome complex component RRP41	Q9NPD3	EXOSC4	26.383	9	4	5
Exosome complex component RRP42	Q15024	EXOSC7	31.821	12	10	8
Exosome complex component RRP43	Q96B26	EXOSC8	30.039	5	4	4
Exosome complex component RRP45	Q06265-2;Q06265;D6RIY6;D6RA17;Q06265-4;Q06265-3	EXOSC9	50.803	7	5	6
Exosome complex component RRP46	Q9NQT4	EXOSC5	25.249	7	7	5
Exosome complex exonuclease RRP44	Q9Y2L1;Q9Y2L1-2;G3V1J5;F2Z2C0	DIS3	109	23	29	25
Exosome component 10	Q01780;Q01780-2;B4DKG8	EXOSC10	100.83	20	20	17
Exportin-1	O14980	XPO1	123.38	39	47	43
Exportin-2	P55060;P55060-3;F8W904;B4DUC5	CSE1L	110.42	57	47	57
Exportin-4	F2Z2X4;Q9C0E2	XPO4	130.15	1	14	1
Exportin-5	Q9HAV4	XPO5	136.31	44	59	57
Exportin-6	Q96QU8;D3DWF9	XPO6	128.88	0	2	1
Exportin-7	E9PEN8;Q9UIA9;E7ESC6	XPO7	124.84	12	14	11
Exportin-T	O43592	XPOT	109.96	5	4	2
Extended synaptotagmin-1	Q9BSJ8-2;Q9BSJ8	ESYT1	124	49	54	48
Extended synaptotagmin-2	A0FGR8-6;A0FGR8;A0FGR8-2;A0FGR8-4	ESYT2	104.71	12	11	8
Extracellular matrix protein FRAS1	E9PHH6;Q86XX4-2;Q86XX4	FRAS1	443.63	9	9	7
Eyes absent homolog 3	Q99504;Q8IVX7;B4DIR7;B4DNZ7;Q99504-2;B1APR7	EYA3	62.662	0	1	3
Ezrin	P15311;E7EQR4	EZR	69.412	152	156	176
F-actin-capping protein subunit alpha-1	P52907	CAPZA1	32.922	39	28	30
F-actin-capping protein subunit alpha-2	P47755;F8W9N7	CAPZA2	32.949	12	10	11
F-actin-capping protein subunit beta	B1AK88;P47756-2;B1AK87;P47756;B1AK85	CAPZB	33.781	43	44	42
F-box only protein 2	Q9UK22	FBXO2	33.327	19	14	14
F-box only protein 22	Q8NEZ5;Q8NEZ5-3	FBXO22	44.508	4	7	10
F-box only protein 3	Q9UK99;E9PJM3;Q9UK99-2;Q9UK99-3;G3V1E0;B4E3U2;E9PL46	FBXO3	54.56	0	2	0
F-box only protein 38	Q6PIJ6;Q6PIJ6-2;Q6PIJ6-3	FBXO38	133.94	4	5	6
F-box-like/WD repeat-containing protein TBL1XR1	Q9BZK7	TBL1XR1	55.594	11	9	9
F-box/LRR-repeat protein 12	Q9NXK8;Q9NXK8-2	FBXL12	37.026	4	1	1
F-box/LRR-repeat protein 18	Q96ME1-4;Q96ME1;F5H4Z4;Q96ME1-2	FBXL18	78.919	2	1	4
FACT complex subunit SPT16	Q9Y5B9	SUPT16H	119.91	111	104	84
FACT complex subunit SSRP1	Q08945	SSRP1	81.074	39	35	36
FAD synthase;Molybdenum cofactor biosynthesis protein-like region;FAD synthase region	Q8NFF5;Q8NFF5-2;Q5T196;Q8NFF5-3;Q8NFF5-5;Q8NFF5-4	FLAD1	65.265	1	2	2
FAD-dependent oxidoreductase domain-containing protein 1	Q96CU9;Q96CU9-3;B4DXM1;Q96CU9-2	FOXRED1	53.811	2	1	2
FAD-linked sulfhydryl oxidase ALR	P55789;H3BRW3	GFER	23.449	1	1	1
Fanconi anemia group A protein	O15360;H3BSR5	FANCA	162.77	9	4	7
Fanconi anemia group D2 protein	Q9BXW9;Q9BXW9-2;Q9BXW9-3	FANCD2	166.46	13	17	22
Fanconi anemia group I protein	Q9NVI1;Q9NVI1-1;Q9NVI1-2;F8W7R3	FANCI	149.32	33	39	39
Fanconi anemia group J protein	Q9BX63;J3QSE8;Q9BX63-2	BRIP1	140.88	4	2	3
Far upstream element-binding protein 1	B4DT31;Q96AE4;E9PEB5	FUBP1	69.864	23	29	25
Far upstream element-binding protein 2	Q92945	KHSRP	73.114	48	48	55
Far upstream element-binding protein 3	Q96I24	FUBP3	61.64	17	22	18
Farnesyl pyrophosphate synthase	P14324;E9PCI9	FDPS	48.275	18	18	18
Fas apoptotic inhibitory molecule 1	Q9NVQ4-2;Q9NVQ4-3;Q9NVQ4	FAIM	24.04	2	0	1
FAS-associated factor 1	Q9UNN5;Q9UNN5-2;B1ANM7;B3KT28;B4DEJ6	FAF1	73.953	2	6	5
FAS-associated factor 2	Q96CS3	FAF2	52.623	12	9	14
Fascin	Q16658;J3KNT0	FSCN1	54.529	47	48	47
FAST kinase domain-containing protein 2	Q9NYY8;Q9NYY8-2	FASTKD2	81.462	9	12	11
FAST kinase domain-containing protein 5	Q7L8L6	FASTKD5	86.573	2	2	1
Fatty acid synthase;[Acyl-carrier-protein] S-acetyltransferase;[Acyl-carrier-protein] S-malonyltransferase;3-oxoacyl-[acyl-carrier-protein] synthase;3-oxoacyl-[acyl-carrier-protein] reductase;3-hydroxypalmitoyl-[acyl-carrier-protein] dehydratase;Enoyl-[acyl-carrier-protein] reductase;Oleoyl-[acyl-carrier-protein] hydrolase	P49327	FASN	273.42	729	741	812
Fatty acid-binding protein, epidermal	Q01469;I6L8B7	FABP5	15.164	140	219	151
Fatty acyl-CoA reductase 1	Q8WVX9	FAR1	59.356	7	6	4
Fatty aldehyde dehydrogenase	P51648-2;P51648;J3QRD1	ALDH3A2	57.669	11	9	13
Fer-1-like protein 4	A9Z1Z3;A9Z1Z3-3	FER1L4	200.98	1	0	2
FERM domain-containing protein 6	Q96NE9;Q96NE9-2;G3V4T7;Q96NE9-3	FRMD6	72.043	1	0	1
FERM, RhoGEF and pleckstrin domain-containing protein 1	C9JME2;Q9Y4F1-2;Q9Y4F1	FARP1	122.09	2	3	2
Fermitin family homolog 1	Q9BQL6;Q9BQL6-2;Q9BQL6-4;G3V1L6	FERMT1	77.436	3	4	2
Fermitin family homolog 2	Q96AC1-3;Q96AC1;Q96AC1-2	FERMT2	78.675	6	5	5
Ferritin heavy chain;Ferritin	P02794;G3V192;G3V1D1	FTH1	21.225	51	51	43
Ferritin light chain	P02792	FTL	20.019	21	41	19
Ferrochelatase, mitochondrial	P22830-2;P22830	FECH	48.624	8	6	8
FH1/FH2 domain-containing protein 1	Q9Y613;B4DVN5	FHOD1	126.55	15	17	17
Fibronectin type III domain-containing protein 3B	Q53EP0	FNDC3B	132.89	3	2	3
Fibronectin type-III domain-containing protein 3A	Q9Y2H6;Q9Y2H6-2	FNDC3A	131.85	11	11	9
Filamin-A	P21333;P21333-2;Q5HY54	FLNA	280.74	339	314	336
Filamin-B	O75369;O75369-9;O75369-2;O75369-3;O75369-6;O75369-7;E7EN95;O75369-4;O75369-5	FLNB	278.16	218	206	227
Filamin-C	Q14315;Q14315-2	FLNC	291.02	23	21	20
FK506-binding protein 15	Q5T1M5;Q5T1M5-2	FKBP15	133.63	12	20	19
Flap endonuclease 1	P39748	FEN1	42.592	31	31	42
Flavin reductase (NADPH)	P30043	BLVRB	22.119	36	24	28
Flotillin-1	O75955;B4DVY7;F8VSI6	FLOT1	47.355	4	4	2
Flotillin-2	E7EMK3;J3QLD9;Q14254	FLOT2	53.137	3	3	4
FLYWCH family member 2	I3L1Y9;Q96CP2	FLYWCH2	15.604	4	4	4
Focadhesin	Q5VW36	FOCAD	200.07	10	12	14
Focal adhesion kinase 1	E7ESA6;Q05397;Q8IYN9;Q05397-5;J3QT16;Q05397-2;Q8N9D7;E9PEI4	PTK2	124.08	15	22	18
Folate transporter 1	P41440;P41440-2	SLC19A1	64.868	5	4	3
Forkhead box protein J3	Q9UPW0;Q9UPW0-2	FOXJ3	68.96	1	0	0
Forkhead box protein K1	P85037;P85037-2	FOXK1	75.456	6	5	7
Forkhead box protein K2	Q01167;Q01167-2	FOXK2	69.061	1	2	2
Formin-binding protein 4	Q8N3X1-2;Q8N3X1	FNBP4	110.45	6	6	10
Formin-like protein 2	Q96PY5-3;Q96PY5	FMNL2	124.11	3	4	3
Four and a half LIM domains protein 2	J3KNW4;Q14192	FHL2	44.205	6	4	3
Fragile X mental retardation syndrome-related protein 1	P51114;B4DXZ6;P51114-2;P51114-3;E9PFF5;E7EU85	FXR1	69.72	19	23	21
Fragile X mental retardation syndrome-related protein 2	P51116	FXR2	74.222	10	8	8
Frataxin, mitochondrial;Frataxin intermediate form;Frataxin(56-210);Frataxin(78-210);Frataxin mature form	Q16595;C9JAX1	FXN	23.135	4	7	7
Frizzled-2;Frizzled-7	Q14332;O75084	FZD2;FZD7	63.553	1	1	1
Frizzled-6	O60353;O60353-2;F5H831	FZD6	79.291	2	2	4
Fructose-bisphosphate aldolase A;Fructose-bisphosphate aldolase	P04075;J3KPS3;H3BQN4	ALDOA	39.42	214	219	218
Fructose-bisphosphate aldolase C;Fructose-bisphosphate aldolase	P09972;A8MVZ9	ALDOC	39.455	53	53	48
Fumarate hydratase, mitochondrial	P07954;P07954-2	FH	54.636	18	16	17
Fumarylacetoacetate hydrolase domain-containing protein 2A;Fumarylacetoacetate hydrolase domain-containing protein 2B	Q96GK7;Q6P2I3	FAHD2A;FAHD2B	34.596	13	12	11
FUN14 domain-containing protein 1	Q8IVP5	FUNDC1	17.177	1	2	1
FUN14 domain-containing protein 2	Q9BWH2	FUNDC2	20.675	2	4	3
FXYD domain-containing ion transport regulator 3	F5H174;Q14802-2;Q14802	FXYD3	15.154	0	1	0
FYVE and coiled-coil domain-containing protein 1	B7ZKT7;Q9BQS8	FYCO1	168.89	16	21	23
G patch domain and KOW motifs-containing protein	Q92917	GPKOW	52.228	4	4	5
G patch domain-containing protein 1	Q9BRR8	GPATCH1	103.34	0	5	1
G patch domain-containing protein 4	Q5T3I0-3;Q5T3I0;E9PAV9	GPATCH4	50.927	1	3	4
G patch domain-containing protein 8	Q9UKJ3;Q9UKJ3-2	GPATCH8	164.2	4	6	6
G protein-regulated inducer of neurite outgrowth 1	Q7Z2K8;Q7Z2K8-2	GPRIN1	102.4	5	2	1
G-protein coupled receptor 126	Q86SQ4-3;Q86SQ4-4;Q86SQ4;Q86SQ4-2	GPR126	139.9	1	0	1
G-rich sequence factor 1	Q12849;F5H5I6;Q12849-5	GRSF1	53.126	10	8	14
G1/S-specific cyclin-D1	P24385	CCND1	33.729	2	1	0
G2/mitotic-specific cyclin-B1	P14635;Q5TZP9	CCNB1	48.337	5	6	7
G2/mitotic-specific cyclin-B2	O95067;H0YMP3	CCNB2	45.281	3	1	0
GA-binding protein alpha chain	Q06546	GABPA	51.295	1	4	2
Galactokinase	B4E1G6;P51570	GALK1	45.357	11	11	6
Galactosylgalactosylxylosylprotein 3-beta-glucuronosyltransferase 3	O94766;G3V150;B7ZAB3	B3GAT3	37.121	4	2	2
Galanin peptides;Galanin;Galanin message-associated peptide	P22466	GAL	13.302	0	1	0
Galectin-1	P09382	LGALS1	14.716	81	108	87
Galectin-3	P17931;G3V3R6	LGALS3	26.152	15	19	20
Galectin-3-binding protein	Q08380	LGALS3BP	65.33	10	9	12
Galectin-4	P56470	LGALS4	35.941	4	2	2
Galectin-8	O00214-2;O00214;F6V2D4;E9PN19	LGALS8	40.397	2	3	2
Galectin-related protein	Q3ZCW2;B9A055;F8WF17	LGALSL	18.986	5	9	6
Gametocyte-specific factor 1	G3V1V4;Q8WW33	GTSF1	20.33	10	8	8
Gamma-aminobutyric acid receptor-associated protein-like 2	P60520;H3BSM5	GABARAPL2	13.667	8	18	9
Gamma-aminobutyric acid receptor-associated protein;Gamma-aminobutyric acid receptor-associated protein-like 1	O95166;H6UMI1;Q9H0R8-2;Q9H0R8;I3L3J4	GABARAP;GABARAPL1	13.918	3	7	6
Gamma-enolase;Enolase	P09104;B7Z2X9;F5H0C8	ENO2	47.268	10	19	11
Gamma-glutamyl hydrolase	Q92820	GGH	35.964	5	6	6
Gamma-glutamylaminecyclotransferase	Q9BVM4	A2LD1	17.328	0	0	1
Gamma-glutamylcyclotransferase	O75223;B8ZZK2	GGCT	21.007	8	9	7
Gamma-interferon-inducible lysosomal thiol reductase	P13284	IFI30	27.963	4	2	3
Gamma-soluble NSF attachment protein	Q99747;B4DFC9	NAPG	34.746	8	7	9
Gamma-synuclein	O76070	SNCG	13.331	20	33	18
Gamma-taxilin	Q9NUQ3;Q9NUQ3-2	TXLNG	60.585	5	6	3
Gamma-tubulin complex component 2	F5H4L0;Q9BSJ2;F2Z2B9	TUBGCP2	105.63	5	6	4
Gamma-tubulin complex component 3	Q96CW5;Q96CW5-2	TUBGCP3	103.57	3	4	5
Gamma-tubulin complex component 6	Q96RT7;Q96RT7-3;Q96RT7-2;E7EQL8	TUBGCP6	200.5	4	3	4
Ganglioside GM2 activator;Ganglioside GM2 activator isoform short	P17900	GM2A	20.838	3	2	5
Ganglioside-induced differentiation-associated protein 1	Q8TB36;Q8TB36-2	GDAP1	41.345	6	4	5
Gasdermin-D	G3V1A6;P57764	GSDMD	57.734	4	2	3
Gastrotropin	P51161-2;P51161	FABP6	19.874	1	2	2
GC-rich sequence DNA-binding factor 1	Q9Y5B6;Q9Y5B6-2	GCFC1	104.8	1	2	2
GDH/6PGL endoplasmic bifunctional protein;Glucose 1-dehydrogenase;6-phosphogluconolactonase	O95479	H6PD	88.892	1	1	0
GDP-D-glucose phosphorylase C15orf58	Q6ZNW5	C15orf58	42.362	2	1	1
GDP-fucose protein O-fucosyltransferase 1	Q9H488;Q9H488-2	POFUT1	43.955	2	4	6
GDP-L-fucose synthase	Q13630	TSTA3	35.892	7	9	8
GDP-Man:Man(3)GlcNAc(2)-PP-Dol alpha-1,2-mannosyltransferase	Q2TAA5	ALG11	55.65	0	1	1
Gem-associated protein 2	O14893;O14893-2;O14893-3;G5EA29	GEMIN2	31.585	3	2	2
Gem-associated protein 4	P57678;I3L2C7	GEMIN4	120.04	8	8	8
Gem-associated protein 5	Q8TEQ6	GEMIN5	168.59	72	80	86
Gem-associated protein 6	Q8WXD5	GEMIN6	18.824	5	13	5
Gem-associated protein 7	Q9H840	GEMIN7	14.536	5	5	6
Gem-associated protein 8	Q9NWZ8	GEMIN8	28.636	0	2	1
Geminin	O75496	GMNN	23.565	1	1	4
General transcription factor 3C polypeptide 1	Q12789;Q12789-3	GTF3C1	238.87	59	52	62
General transcription factor 3C polypeptide 2	Q8WUA4;Q8WUA4-2	GTF3C2	100.68	0	2	3
General transcription factor 3C polypeptide 3	Q9Y5Q9;Q9Y5Q9-2	GTF3C3	101.27	2	2	2
General transcription factor 3C polypeptide 4	Q9UKN8	GTF3C4	91.981	3	5	6
General transcription factor 3C polypeptide 5	Q9Y5Q8-3;Q9Y5Q8;H7BY84;Q9Y5Q8-2;Q5T7U1;H9KV68	GTF3C5	60.368	5	6	5
General transcription factor II-I	P78347;P78347-3;P78347-4;P78347-2	GTF2I	112.42	49	60	56
General transcription factor IIE subunit 1	P29083	GTF2E1	49.452	3	3	3
General transcription factor IIF subunit 1	P35269;E7EUG6	GTF2F1	58.24	12	11	13
General transcription factor IIF subunit 2	P13984	GTF2F2	28.38	17	14	16
General transcription factor IIH subunit 2-like protein;General transcription factor IIH subunit 2	Q6P1K8;Q13888;F5GZM1;J3KQC7;D6RJD3	GTF2H2C;GTF2H2	44.452	5	3	4
General transcription factor IIH subunit 3	Q13889;B4DNZ6;F5GX35	GTF2H3	34.378	2	1	2
General transcription factor IIH subunit 4	Q92759;B4DTJ5	GTF2H4	52.186	2	1	0
General transcription factor IIH subunit 5	Q6ZYL4	GTF2H5	8.0533	0	0	5
General vesicular transport factor p115	O60763;O60763-2;F5H4X1;F5GYR8;F5GZ76	USO1	107.89	36	37	37
Genetic suppressor element 1	Q14687;Q14687-3;Q14687-2	GSE1	136.16	8	6	8
Gephyrin;Molybdopterin adenylyltransferase;Molybdopterin molybdenumtransferase	Q9NQX3-2;F5H039;Q9NQX3;F8W7D6;G3V582	GPHN	83.447	5	7	6
Geranylgeranyl pyrophosphate synthase	O95749;A8MVQ8	GGPS1	34.87	1	0	1
Geranylgeranyl transferase type-1 subunit beta	P53609;P53609-2	PGGT1B	42.368	2	0	3
Geranylgeranyl transferase type-2 subunit alpha	Q92696;H0YLH3	RABGGTA	65.071	4	6	8
Geranylgeranyl transferase type-2 subunit beta	P53611;Q5T4U8	RABGGTB	36.924	4	6	5
Gigaxonin	Q9H2C0	GAN	67.638	1	1	1
Girdin	Q3V6T2;Q3V6T2-3;Q3V6T2-2;Q3V6T2-4;B7ZM78	CCDC88A	216.04	2	1	2
Glia maturation factor beta	P60983	GMFB	16.713	19	36	19
Glia-derived nexin	P07093-3;P07093;P07093-2	SERPINE2	45.266	1	3	5
Glioma tumor suppressor candidate region gene 2 protein	Q9NZM5	GLTSCR2	54.389	2	2	2
Glomulin	Q92990;B4DJ85;Q92990-2	GLMN	68.207	7	4	4
Glucosamine 6-phosphate N-acetyltransferase	Q96EK6;G3V5E4	GNPNAT1	20.749	9	10	7
Glucosamine--fructose-6-phosphate aminotransferase [isomerizing] 1	Q06210;Q06210-2	GFPT1	78.806	27	26	27
Glucosamine-6-phosphate isomerase 1	P46926;D6R9P4;E7EVU7;B7Z3X4	GNPDA1	32.668	21	23	21
Glucosamine-6-phosphate isomerase 2	Q8TDQ7;Q8TDQ7-2;Q8TDQ7-3;Q2VYF1;B4DJF3	GNPDA2	31.084	10	5	10
Glucose-6-phosphate 1-dehydrogenase	P11413-2;P11413-3;P11413	G6PD	63.826	51	49	58
Glucose-6-phosphate isomerase	P06744;P06744-2	GPI	63.146	53	49	61
Glucosidase 2 subunit beta	K7ELL7;P14314;P14314-2	PRKCSH	60.192	17	24	22
Glucosylceramidase	I3L0Q9;P04062;P04062-2;J3KQK9;J3KQG4;F5H241;P04062-3	GBA	59.663	1	2	2
Glutamate [NMDA] receptor subunit 3A	Q8TCU5	GRIN3A	125.46	3	1	1
Glutamate dehydrogenase 1, mitochondrial;Glutamate dehydrogenase;Glutamate dehydrogenase 2, mitochondrial	P00367;B4DGN5;B3KV55;P49448	GLUD1;GLUD2	61.397	26	34	28
Glutamate--cysteine ligase catalytic subunit	P48506	GCLC	72.765	7	6	8
Glutamate--cysteine ligase regulatory subunit	P48507	GCLM	30.727	8	9	9
Glutamate-rich WD repeat-containing protein 1	Q9BQ67	GRWD1	49.419	12	11	9
Glutaminase kidney isoform, mitochondrial	O94925-3;O94925	GLS	65.459	16	14	12
Glutamine and serine-rich protein 1	Q2KHR3;Q2KHR3-2	QSER1	189.97	7	4	9
Glutamine synthetase	P15104	GLUL	42.064	1	0	0
Glutamine--tRNA ligase	P47897;B4DWJ2	QARS	87.798	51	57	53
Glutamine-rich protein 1	Q2TAL8	QRICH1	86.435	3	2	5
Glutaminyl-peptide cyclotransferase-like protein	Q9NXS2	QPCTL	42.924	4	4	2
Glutamyl-tRNA(Gln) amidotransferase subunit B, mitochondrial	O75879;D6REA0;D6RDU9	PET112	61.863	1	0	1
Glutamyl-tRNA(Gln) amidotransferase subunit C, mitochondrial	O43716	GATC	15.086	4	10	4
Glutaredoxin-1	P35754	GLRX	11.776	6	11	8
Glutaredoxin-2, mitochondrial	Q9NS18-2;Q9NS18	GLRX2	18.726	4	6	4
Glutaredoxin-3	O76003	GLRX3	37.432	14	13	11
Glutaredoxin-related protein 5, mitochondrial	Q86SX6	GLRX5	16.628	6	17	7
Glutaryl-CoA dehydrogenase, mitochondrial	Q92947;B4DK85;Q92947-2	GCDH	48.127	1	2	0
Glutathione peroxidase 1	P07203	GPX1	22.106	3	0	0
Glutathione reductase, mitochondrial	P00390;P00390-2;P00390-3;P00390-4;P00390-5	GSR	56.256	21	21	22
Glutathione S-transferase kappa 1	Q9Y2Q3-2;Q9Y2Q3;Q9Y2Q3-3;E9PFN5;Q9Y2Q3-4	GSTK1	31.566	17	18	17
Glutathione S-transferase omega-1	P78417;D3DRA3;F5H7H0	GSTO1	27.566	37	30	35
Glutathione S-transferase P	P09211;A8MX94	GSTP1	23.356	81	68	72
Glutathione S-transferase theta-2;Glutathione S-transferase theta-2B	P0CG29;P0CG30;B5MCL2;Q6ICJ4	GSTT2;GSTT2B;Em:AP000351.3	27.506	6	5	7
Glutathione synthetase	P48637;B7Z514;B6F210	GSS	52.384	14	14	12
Glyceraldehyde-3-phosphate dehydrogenase	P04406;E7EUT4;E7EUT5	GAPDH	36.053	499	463	488
Glycerol-3-phosphate acyltransferase 3	Q53EU6	AGPAT9	48.705	1	0	2
Glycerol-3-phosphate acyltransferase 4	Q86UL3;E5RHA6	AGPAT6	52.07	4	4	3
Glycerol-3-phosphate dehydrogenase 1-like protein	Q8N335	GPD1L	38.418	9	6	6
Glycerol-3-phosphate dehydrogenase, mitochondrial	P43304;P43304-2;F8W6E4	GPD2	80.852	21	23	24
Glycerophosphodiester phosphodiesterase domain-containing protein 1	Q8N9F7;Q8N9F7-2;Q8N9F7-3;J3QQN7;J3KTA9	GDPD1	36.167	3	1	2
Glycine cleavage system H protein, mitochondrial	P23434	GCSH	18.884	11	19	10
Glycine--tRNA ligase	P41250	GARS	83.165	47	42	47
Glycogen [starch] synthase, muscle	P13807;P13807-2;B7Z806;F5H1N8	GYS1	83.785	2	2	1
Glycogen debranching enzyme;4-alpha-glucanotransferase;Amylo-alpha-1,6-glucosidase	P35573;P35573-3;P35573-2	AGL	174.76	51	54	64
Glycogen phosphorylase, brain form	P11216	PYGB	96.695	32	34	33
Glycogen phosphorylase, liver form;Phosphorylase	P06737;F5H816;E9PK47	PYGL	97.147	45	52	55
Glycogen phosphorylase, muscle form	P11217;P11217-2	PYGM	97.091	2	0	0
Glycogen synthase kinase-3 alpha	P49840;A8MT37	GSK3A	50.98	4	4	6
Glycogen synthase kinase-3 beta	P49841-2;P49841	GSK3B	48.033	2	2	1
Glycogenin-1	P46976;P46976-2;P46976-3;D3DNH0;G5E9W8	GYG1	39.383	3	4	4
Glycolipid transfer protein	Q9NZD2;F5H0U5	GLTP	23.85	3	7	4
Glycylpeptide N-tetradecanoyltransferase 1	P30419;P30419-2	NMT1	56.806	9	11	9
Glyoxalase domain-containing protein 4	Q9HC38-2;Q9HC38;B7Z403;Q9HC38-3	GLOD4	33.232	22	22	26
Glyoxylate reductase/hydroxypyruvate reductase	Q9UBQ7;Q5T946	GRHPR	35.668	18	23	29
Glypican-1;Secreted glypican-1	P35052	GPC1	61.68	13	18	18
Glypican-4;Secreted glypican-4	O75487;B4E2C0	GPC4	62.411	2	3	2
GMP reductase;GMP reductase 2	H0YNJ6;Q6PKC0;Q9P2T1-2;Q9P2T1;H0YLV5;Q86T14;H0YMB3	GMPR2	46.937	11	6	10
GMP synthase [glutamine-hydrolyzing]	P49915	GMPS	76.715	33	31	34
Golgi apparatus protein 1	Q92896-2;Q92896;Q92896-3;H3BM42	GLG1	137.22	73	79	77
Golgi integral membrane protein 4	O00461;F8W785	GOLIM4	81.879	1	3	0
Golgi membrane protein 1	Q8NBJ4;Q8NBJ4-2	GOLM1	45.333	4	5	2
Golgi pH regulator A;Golgi pH regulator B;Putative Golgi pH regulator C	B7ZAQ6;P0CG08;B7ZAQ6-3;B7ZAQ6-2;A6NKF9;E9PKY3	GPR89A;GPR89B;GPR89C	52.916	4	2	0
Golgi phosphoprotein 3	Q9H4A6	GOLPH3	33.81	7	4	2
Golgi phosphoprotein 3-like	Q9H4A5;F5H4M3	GOLPH3L	32.767	4	0	3
Golgi reassembly-stacking protein 2	B4DKT0;Q9H8Y8;Q9H8Y8-2	GORASP2	48.674	6	4	3
Golgi resident protein GCP60	Q9H3P7	ACBD3	60.593	5	10	6
Golgi SNAP receptor complex member 1	O95249;E9PCW1;K7EJC8;B4DQA8;J3KST5	GOSR1	28.612	7	6	6
Golgi SNAP receptor complex member 2	E7EQ34;O14653-2;O14653;O14653-3;I3L4Z6;I3L1K7	GOSR2	26.864	1	0	2
Golgi to ER traffic protein 4 homolog	Q7L5D6;Q7L5D6-2	GET4	36.504	8	6	6
Golgi-associated PDZ and coiled-coil motif-containing protein	F5H1Y4;Q9HD26;Q9HD26-2;Q9HD26-3	GOPC	50.584	4	4	5
Golgi-associated plant pathogenesis-related protein 1	Q9H4G4;Q5VZR0	GLIPR2	17.218	7	4	13
Golgi-specific brefeldin A-resistance guanine nucleotide exchange factor 1	Q92538	GBF1	206.44	55	53	57
Golgin subfamily A member 2	Q08379;Q08379-2	GOLGA2	113.08	16	18	18
Golgin subfamily A member 3	Q08378;Q08378-2;Q08378-4	GOLGA3	167.35	31	34	39
Golgin subfamily A member 4	Q13439;Q13439-4;F8W8Q7;Q13439-3	GOLGA4	261.14	28	33	31
Golgin subfamily A member 5	Q8TBA6;Q8TBA6-2	GOLGA5	83.023	2	2	1
Golgin subfamily A member 7	Q7Z5G4;J3KQ24;J3KN76	GOLGA7	15.824	5	11	5
Golgin subfamily A member 8H	P0CJ92;H3BQL2;D6RF30	GOLGA8H;GOLGA8J	71.341	2	0	2
Golgin subfamily B member 1	E7EP74;Q14789	GOLGB1	377.13	60	51	62
GON-4-like protein	Q3T8J9;Q3T8J9-3;Q3T8J9-2	GON4L	248.62	0	1	2
GPI ethanolamine phosphate transferase 2	Q5H8A4;Q5H8A4-2;E7EWV1;D6RFE8;E7EM50;Q5H8A4-4;B4DKC7;Q5H8A4-5;Q5H8A4-3;D6R9J9	PIGG	108.17	2	2	2
GPI ethanolamine phosphate transferase 3	Q8TEQ8;Q8TEQ8-2	PIGO	118.7	2	0	0
GPI transamidase component PIG-S	Q96S52;Q96S52-2;F5H019;K7EN97	PIGS	61.655	1	1	1
GPI transamidase component PIG-T	Q969N2;Q969N2-5;G8JLF5;Q969N2-4;F5GWY0;Q969N2-3	PIGT	65.699	2	3	1
GPI-anchor transamidase	Q92643;A6NEM5;B4E2M3;B1AK81	PIGK	45.251	4	4	6
GPN-loop GTPase 1	B4DQM4;Q9HCN4;B5MBZ5;Q9HCN4-2;Q9HCN4-3	GPN1	43.345	4	4	4
GPN-loop GTPase 3	Q9UHW5-2;Q9UHW5;F5H759	GPN3	33.946	2	1	1
Grancalcin	P28676;H7BXD5	GCA	24.01	3	2	4
Granulins;Acrogranin;Paragranulin;Granulin-1;Granulin-2;Granulin-3;Granulin-4;Granulin-5;Granulin-6;Granulin-7	P28799;P28799-2	GRN	63.544	3	4	8
GRIP and coiled-coil domain-containing protein 2	Q8IWJ2	GCC2	195.91	8	7	11
Group XVI phospholipase A1/A2	P53816	PLA2G16	17.936	1	3	2
Growth arrest and DNA damage-inducible proteins-interacting protein 1	Q8TAE8	GADD45GIP1	25.384	4	3	5
Growth factor receptor-bound protein 2	P62993;P62993-2	GRB2	25.206	16	15	14
Growth hormone-inducible transmembrane protein	Q9H3K2;Q5VT94	GHITM	37.205	5	5	4
Growth/differentiation factor 15	Q99988	GDF15	34.14	20	17	19
GrpE protein homolog 1, mitochondrial	Q9HAV7	GRPEL1	24.279	16	16	17
GrpE protein homolog 2, mitochondrial	Q8TAA5	GRPEL2	25.431	2	1	2
GSK3-beta interaction protein	Q9P0R6	GSKIP	15.648	1	1	1
GTP-binding nuclear protein Ran	P62826;B5MDF5	RAN	24.423	68	67	69
GTP-binding protein 1	O00178	GTPBP1	72.453	2	5	3
GTP-binding protein 10	A4D1E9;A4D1E9-2	GTPBP10	42.932	10	5	8
GTP-binding protein Rheb	Q15382;C9J931	RHEB	20.497	13	22	10
GTP-binding protein SAR1a	Q9NR31;B4DQ19	SAR1A	22.367	26	35	31
GTP-binding protein SAR1b	Q9Y6B6;Q9H029	SAR1B;DKFZp434B2017	22.41	7	8	7
GTP:AMP phosphotransferase, mitochondrial	Q9UIJ7;E7ET30;Q9UIJ7-2	AK3	25.565	11	9	15
GTPase Era, mitochondrial	O75616;O75616-2	ERAL1	48.349	4	6	6
GTPase HRas;GTPase HRas, N-terminally processed	P01112;P01112-2	HRAS	21.298	4	2	4
GTPase NRas	P01111	NRAS	21.229	15	13	13
GTPase-activating protein and VPS9 domain-containing protein 1	Q14C86-6;Q14C86-2;Q14C86;Q14C86-5;Q14C86-4;Q14C86-3;F8W9S7	GAPVD1	166.17	48	51	57
Guanidinoacetate N-methyltransferase	Q14353;Q14353-2	GAMT	26.318	8	8	9
Guanine deaminase	Q9Y2T3-3;Q9Y2T3;J3QSY3;Q9Y2T3-2;Q5SZC6	GDA	52.837	9	10	10
Guanine nucleotide exchange factor MSS4	P47224	RABIF	13.839	0	3	1
Guanine nucleotide exchange factor VAV2	P52735;P52735-2;P52735-3	VAV2	101.29	1	5	4
Guanine nucleotide-binding protein G(i) subunit alpha-1	P63096;B4E2V1	GNAI1	40.361	9	12	11
Guanine nucleotide-binding protein G(i) subunit alpha-2	P04899;P04899-4;B3KTZ0;P04899-2;P04899-3;B4E2X5;F5GZL8	GNAI2	40.45	28	25	30
Guanine nucleotide-binding protein G(I)/G(S)/G(O) subunit gamma-10	P50151	GNG10	7.2053	3	5	18
Guanine nucleotide-binding protein G(I)/G(S)/G(O) subunit gamma-12	Q9UBI6	GNG12	8.0061	9	18	14
Guanine nucleotide-binding protein G(I)/G(S)/G(O) subunit gamma-5	P63218	GNG5	7.3184	7	4	21
Guanine nucleotide-binding protein G(I)/G(S)/G(O) subunit gamma-7	O60262	GNG7	7.5217	2	3	6
Guanine nucleotide-binding protein G(I)/G(S)/G(T) subunit beta-1	P62873	GNB1	37.377	41	33	27
Guanine nucleotide-binding protein G(I)/G(S)/G(T) subunit beta-2	P62879;E7EP32	GNB2	37.331	26	28	16
Guanine nucleotide-binding protein G(k) subunit alpha	P08754	GNAI3	40.532	13	11	13
Guanine nucleotide-binding protein G(q) subunit alpha	P50148	GNAQ	42.142	2	2	2
Guanine nucleotide-binding protein G(s) subunit alpha isoforms XLas;Guanine nucleotide-binding protein G(s) subunit alpha isoforms short	Q5JWF2;Q5JWF2-2;A6NI00;P63092;P63092-2;P63092-3	GNAS	111.02	10	9	9
Guanine nucleotide-binding protein subunit alpha-11	P29992	GNA11	42.123	15	11	12
Guanine nucleotide-binding protein subunit alpha-13	Q14344;F5H1G8	GNA13	44.049	13	13	14
Guanine nucleotide-binding protein subunit alpha-14	O95837	GNA14	41.57	1	2	1
Guanine nucleotide-binding protein subunit beta-2-like 1	P63244;J3KPE3;D6RAC2;D6RHH4	GNB2L1	35.076	110	117	107
Guanine nucleotide-binding protein subunit beta-like protein 1	Q9BYB4;Q9BYB4-2	GNB1L	35.618	3	0	0
Guanine nucleotide-binding protein-like 1	P36915;P36915-2;E7ETJ1;B4DWZ0;A8MPZ0	GNL1	68.66	10	10	11
Guanine nucleotide-binding protein-like 3	Q9BVP2;Q9BVP2-2	GNL3	61.992	20	19	18
Guanine nucleotide-binding protein-like 3-like protein	Q9NVN8	GNL3L	65.572	0	3	0
Guanosine-3,5-bis(diphosphate) 3-pyrophosphohydrolase MESH1	Q8N4P3;H0YNP9;Q8N4P3-2	HDDC3	20.329	3	1	0
Guanylate kinase	Q16774;B1ANH6;B1ANH5	GUK1	21.725	5	0	1
H(+)/Cl(-) exchange transporter 7	P51798;E9PDB9;H0Y2M6	CLCN7	88.678	3	2	3
H/ACA ribonucleoprotein complex non-core subunit NAF1	Q96HR8;E9PAZ2;D6RIB3	NAF1	53.716	2	1	1
H/ACA ribonucleoprotein complex subunit 1	Q9NY12;Q9NY12-2	GAR1	22.348	5	4	5
H/ACA ribonucleoprotein complex subunit 2	Q9NX24	NHP2	17.201	18	25	21
H/ACA ribonucleoprotein complex subunit 3	Q9NPE3	NOP10	7.7059	12	22	12
H/ACA ribonucleoprotein complex subunit 4	O60832;O60832-2	DKC1	57.673	17	16	18
Haloacid dehalogenase-like hydrolase domain-containing protein 2	Q9H0R4;Q9H0R4-2	HDHD2	28.536	1	2	2
Haloacid dehalogenase-like hydrolase domain-containing protein 3	Q9BSH5	HDHD3	28	4	2	2
Hamartin	Q92574;Q92574-2;Q86WV8	TSC1	129.77	0	3	2
HAUS augmin-like complex subunit 1	Q96CS2;K7EQT8;K7EM54;K7EJA9;K7EK72	HAUS1	31.863	1	0	1
HAUS augmin-like complex subunit 3	Q68CZ6	HAUS3	69.65	1	0	1
HAUS augmin-like complex subunit 4	Q9H6D7;Q9H6D7-4;Q9H6D7-3	HAUS4	42.399	4	2	2
HAUS augmin-like complex subunit 5	O94927	HAUS5	71.682	1	2	2
HAUS augmin-like complex subunit 6	Q7Z4H7;Q7Z4H7-3;Q5VY60	HAUS6;FAM29A	108.62	1	0	3
HAUS augmin-like complex subunit 7	Q99871-2;Q99871;Q99871-3;A6NDA1	HAUS7	47.261	1	2	1
HBS1-like protein	Q9Y450;Q9Y450-4;J3QT46;B7Z524;B7Z1K2	HBS1L	75.472	16	12	14
HCLS1-associated protein X-1	O00165-2;O00165;O00165-3;O00165-5;E9PIQ7	HAX1	32.418	2	0	0
HCLS1-binding protein 3	Q53T59;F6TR53;B5MC96	HS1BP3	42.78	1	3	3
HD domain-containing protein 2	Q7Z4H3;Q7Z4H3-2;Q7Z4H3-3	HDDC2	23.39	6	5	5
HEAT repeat-containing protein 1	Q9H583;Q5T3Q7	HEATR1	242.37	75	79	85
HEAT repeat-containing protein 2	Q86Y56;Q86Y56-2	HEATR2	93.52	15	14	20
HEAT repeat-containing protein 3	Q7Z4Q2;B7WNW7;Q7Z4Q2-2	HEATR3	74.582	2	1	3
HEAT repeat-containing protein 5A	F5H619;Q86XA9;Q86XA9-2;E9PB09;B5MC49	HEATR5A	222.7	0	1	1
HEAT repeat-containing protein 5B	Q9P2D3;Q9P2D3-3	HEATR5B	224.3	9	9	15
HEAT repeat-containing protein 6	Q6AI08;K7EIX2	HEATR6	128.78	4	18	3
HEAT repeat-containing protein 7A	Q8NDA8;E9PHY8;Q8NDA8-2	HEATR7A	181.25	20	18	20
Heat shock 70 kDa protein 12A	O43301	HSPA12A	74.977	2	2	3
Heat shock 70 kDa protein 13	P48723;F5GWS8	HSPA13	51.927	1	1	1
Heat shock 70 kDa protein 14	Q0VDF9	HSPA14	54.794	2	3	1
Heat shock 70 kDa protein 1A/1B	P08107;F8VZJ4;P08107-2;E7EP94;Q5SP16	HSPA1A;HSPA1B	70.051	71	79	83
Heat shock 70 kDa protein 4	P34932	HSPA4	94.33	114	101	95
Heat shock 70 kDa protein 4L	E7ES43;O95757;E9PDE8	HSPA4L	97.658	14	17	16
Heat shock 70 kDa protein 6	P17066	HSPA6	71.027	10	11	11
Heat shock cognate 71 kDa protein	P11142;E9PKE3;E9PNE6;P11142-2;A8K7Q2	HSPA8	70.897	219	231	240
Heat shock factor protein 1	Q00613;Q00613-2;E9PMQ6	HSF1	57.26	1	1	1
Heat shock factor-binding protein 1	O75506	HSBP1	8.5435	2	1	3
Heat shock protein 105 kDa	Q92598;Q92598-2;B4DYH1;Q92598-3;B4DY72	HSPH1	96.864	51	57	59
Heat shock protein 75 kDa, mitochondrial	Q12931;F5H897;I3L0K7	TRAP1	80.109	38	45	47
Heat shock protein beta-1	P04792;F8WE04	HSPB1	22.782	80	75	75
Heat shock protein beta-11	Q9Y547	HSPB11	16.297	10	14	8
Heat shock protein HSP 90-alpha	P07900-2;P07900;Q86U12	HSP90AA1	98.16	183	204	193
Heat shock protein HSP 90-beta	P08238	HSP90AB1	83.263	513	550	557
Helicase ARIP4	Q9Y4B4	RAD54L2	162.77	0	1	1
Helicase SKI2W	Q15477;B4DM01;F8VNU1;F5H7B0;F8VS23;F5H6Y7	SKIV2L	137.75	3	4	6
Helicase SRCAP	Q6ZRS2;Q6ZRS2-2;Q6ZRS2-3	SRCAP	343.55	5	3	4
Helicase-like transcription factor	Q14527;Q14527-2	HLTF	113.93	8	36	11
Hematological and neurological expressed 1 protein	Q9UK76;Q9UK76-2;B8ZZT7;J3KT51;Q9UK76-3;F5GY98	HN1	16.014	12	11	10
Hematological and neurological expressed 1-like protein	B4DLH4;Q9H910;A6NGP5;Q9H910-2	HN1L	23.025	5	6	6
Heme oxygenase 1	P09601	HMOX1	32.818	9	6	5
Heme oxygenase 2	P30519;I3L430	HMOX2	36.032	22	20	20
Heme-binding protein 1	Q9NRV9;F5GWX2	HEBP1	21.097	8	9	5
Heme-binding protein 2	Q9Y5Z4;Q9Y5Z4-2	HEBP2	22.875	2	3	5
Hemoglobin subunit alpha	P69905;G3V1N2	HBA1;HBA2	15.257	2	0	0
Hemoglobin subunit beta;LVV-hemorphin-7	P68871	HBB	15.998	1	1	2
Heparan sulfate 2-O-sulfotransferase 1	Q7LGA3;A6ND99;Q7LGA3-2;Q7LGA3-3	HS2ST1	41.881	4	4	3
Heparanase;Heparanase 8 kDa subunit;Heparanase 50 kDa subunit	Q9Y251;Q9Y251-2;Q9Y251-3;E9PHC3;D6RHG4;D6RAQ1	HPSE	61.148	1	0	1
[truncated: 3,389 more rows]
