# Supplementary material for: Whole gel processing procedure for GeLC-MS/MS based proteomics
Source: Proteome Sci. 2013 Apr 23;11:17. doi: 10.1186/1477-5956-11-17 (PMC3656797; doi:10.1186/1477-5956-11-17)
Supplement: Additional file 7: Table 7 — Identified peptides in HCT116, reproducibility experiment of WG. [file 1477-5956-11-17-S7.xlsx]

## Sheet: Sheet1
Peptide identification HCT116 workflow reproducibility of WG
accession number	Gene Names	Proteins	Raw file	Gel slice	Replicate	Peptide sequence	Charge	m/z	Mass	Mass Error (ppm)	PEP	MS/MS Count	Score
O14874	BCKDK	[3-methyl-2-oxobutanoate dehydrogenase [lipoamide]] kinase, mitochondrial	QE2_130322_OPL0000_JCK_MdW_wholegel_5band_1B3_130325151822	3	WG_1	_ISPLFGHLDMHSGAQSGPMHGFGFGLPTSR_	5	628.507	3137.5	-0.20306	0.003953	1	34.861
O14874	BCKDK	[3-methyl-2-oxobutanoate dehydrogenase [lipoamide]] kinase, mitochondrial	QE2_130322_OPL0000_JCK_MdW_wholegel_5band_1B3_130325151822	3	WG_1	_LTPTMMLYAGR_	2	627.323	1252.63	-1.4286	0.0036347	1	45.911
O14874	BCKDK	[3-methyl-2-oxobutanoate dehydrogenase [lipoamide]] kinase, mitochondrial	QE2_130322_OPL0000_JCK_MdW_wholegel_5band_2B3_130325165002	3	WG_2	_LTPTMMLYAGR_	2	627.323	1252.63	1.3423	0.11151	1	21.694
O14874	BCKDK	[3-methyl-2-oxobutanoate dehydrogenase [lipoamide]] kinase, mitochondrial	QE2_130322_OPL0000_JCK_MdW_wholegel_5band_1B3_130325151822	3	WG_1	_QLLDDHKDVVTLLAEGLR_	4	509.535	2034.11	1.2612	0.0013857	1	57.173
O14874	BCKDK	[3-methyl-2-oxobutanoate dehydrogenase [lipoamide]] kinase, mitochondrial	QE2_130322_OPL0000_JCK_MdW_wholegel_5band_3B3_130325182138	3	WG_3	_QLLDDHKDVVTLLAEGLR_	4	509.535	2034.11	1.018	0.016203	1	39.923
J3KPU0	PDP1	[Pyruvate dehydrogenase [acetyl-transferring]]-phosphatase 1, mitochondrial	QE2_130322_OPL0000_JCK_MdW_wholegel_5band_1B2	2	WG_1	_ALLPILQWHK_	3	406.917	1217.73	-0.3475	0.00039909	1	66.435
J3KPU0	PDP1	[Pyruvate dehydrogenase [acetyl-transferring]]-phosphatase 1, mitochondrial	QE2_130322_OPL0000_JCK_MdW_wholegel_5band_1B3_130325151822	3	WG_1	_ALLPILQWHK_	3	406.917	1217.73	0.41326	0.001984	1	53.756
J3KPU0	PDP1	[Pyruvate dehydrogenase [acetyl-transferring]]-phosphatase 1, mitochondrial	QE2_130322_OPL0000_JCK_MdW_wholegel_5band_2B2	2	WG_2	_ALLPILQWHK_	3	406.917	1217.73	-0.24086	0.00039909	1	66.435
J3KPU0	PDP1	[Pyruvate dehydrogenase [acetyl-transferring]]-phosphatase 1, mitochondrial	QE2_130322_OPL0000_JCK_MdW_wholegel_5band_2B2	2	WG_2	_ALLPILQWHK_	2	609.872	1217.73	-0.036071	0.14031	1	24.838
J3KPU0	PDP1	[Pyruvate dehydrogenase [acetyl-transferring]]-phosphatase 1, mitochondrial	QE2_130322_OPL0000_JCK_MdW_wholegel_5band_2B3_130325165002	3	WG_2	_ALLPILQWHK_	3	406.917	1217.73	0.43499	0.0042424	1	46.001
J3KPU0	PDP1	[Pyruvate dehydrogenase [acetyl-transferring]]-phosphatase 1, mitochondrial	QE2_130322_OPL0000_JCK_MdW_wholegel_5band_3B2	2	WG_3	_ALLPILQWHK_	3	406.917	1217.73	-0.053493	0.001836	2	54.608
J3KPU0	PDP1	[Pyruvate dehydrogenase [acetyl-transferring]]-phosphatase 1, mitochondrial	QE2_130322_OPL0000_JCK_MdW_wholegel_5band_3B3_130325182138	3	WG_3	_ALLPILQWHK_	3	406.917	1217.73	0.19768	0.0052675	1	44.318
J3KPU0	PDP1	[Pyruvate dehydrogenase [acetyl-transferring]]-phosphatase 1, mitochondrial	QE2_130322_OPL0000_JCK_MdW_wholegel_5band_1B2	2	WG_1	_EALINAFK_	2	453.258	904.502	1.4115	0.019111	1	39.148
J3KPU0	PDP1	[Pyruvate dehydrogenase [acetyl-transferring]]-phosphatase 1, mitochondrial	QE2_130322_OPL0000_JCK_MdW_wholegel_5band_2B2	2	WG_2	_EALINAFK_	2	453.258	904.502	2.0209	0.0030509	1	76.899
J3KPU0	PDP1	[Pyruvate dehydrogenase [acetyl-transferring]]-phosphatase 1, mitochondrial	QE2_130322_OPL0000_JCK_MdW_wholegel_5band_3B2	2	WG_3	_EALINAFK_	2	453.258	904.502	2.4904	0.0051032	1	63.486
J3KPU0	PDP1	[Pyruvate dehydrogenase [acetyl-transferring]]-phosphatase 1, mitochondrial	QE2_130322_OPL0000_JCK_MdW_wholegel_5band_2B2	2	WG_2	_FIPPNYHTPPYLTAEPEVTYHR_	4	661.331	2641.3	-0.87398	0.0087742	1	37.025
J3KPU0	PDP1	[Pyruvate dehydrogenase [acetyl-transferring]]-phosphatase 1, mitochondrial	QE2_130322_OPL0000_JCK_MdW_wholegel_5band_2B2	2	WG_2	_FIPPNYHTPPYLTAEPEVTYHR_	3	881.439	2641.3	NaN	0.0015418	1	45.423
J3KPU0	PDP1	[Pyruvate dehydrogenase [acetyl-transferring]]-phosphatase 1, mitochondrial	QE2_130322_OPL0000_JCK_MdW_wholegel_5band_3B2	2	WG_3	_FIPPNYHTPPYLTAEPEVTYHR_	4	661.331	2641.3	-0.11552	0.011818	1	33.842
J3KPU0	PDP1	[Pyruvate dehydrogenase [acetyl-transferring]]-phosphatase 1, mitochondrial	QE2_130322_OPL0000_JCK_MdW_wholegel_5band_2B2	2	WG_2	_FKWSIDLQK_	3	388.885	1163.63	-0.66873	0.19031	1	31.286
J3KPU0	PDP1	[Pyruvate dehydrogenase [acetyl-transferring]]-phosphatase 1, mitochondrial	QE2_130322_OPL0000_JCK_MdW_wholegel_5band_1B2	2	WG_1	_FLVLATDGLWETMHR_	3	596.975	1787.9	-0.5984	0.01533	1	40.237
J3KPU0	PDP1	[Pyruvate dehydrogenase [acetyl-transferring]]-phosphatase 1, mitochondrial	QE2_130322_OPL0000_JCK_MdW_wholegel_5band_3B2	2	WG_3	_FLVLATDGLWETMHR_	3	596.975	1787.9	-1.1602	1.2967e-23	1	148.91
J3KPU0	PDP1	[Pyruvate dehydrogenase [acetyl-transferring]]-phosphatase 1, mitochondrial	QE2_130322_OPL0000_JCK_MdW_wholegel_5band_1B2	2	WG_1	_FYLTPPQVNSILK_	2	760.43	1518.84	-0.72928	0.00043004	1	63.76
J3KPU0	PDP1	[Pyruvate dehydrogenase [acetyl-transferring]]-phosphatase 1, mitochondrial	QE2_130322_OPL0000_JCK_MdW_wholegel_5band_1B2	2	WG_1	_FYLTPPQVNSILK_	3	507.289	1518.84	-1.1481	0.023561	1	37.525
J3KPU0	PDP1	[Pyruvate dehydrogenase [acetyl-transferring]]-phosphatase 1, mitochondrial	QE2_130322_OPL0000_JCK_MdW_wholegel_5band_1B2	2	WG_1	_FYLTPPQVNSILK_	2	760.43	1518.84	-0.7491	0.0037889	1	40.475
J3KPU0	PDP1	[Pyruvate dehydrogenase [acetyl-transferring]]-phosphatase 1, mitochondrial	QE2_130322_OPL0000_JCK_MdW_wholegel_5band_2B2	2	WG_2	_FYLTPPQVNSILK_	2	760.43	1518.84	-0.30711	0.00044982	1	66.989
J3KPU0	PDP1	[Pyruvate dehydrogenase [acetyl-transferring]]-phosphatase 1, mitochondrial	QE2_130322_OPL0000_JCK_MdW_wholegel_5band_2B2	2	WG_2	_FYLTPPQVNSILK_	3	507.289	1518.84	-0.26218	0.00042471	1	62.891
J3KPU0	PDP1	[Pyruvate dehydrogenase [acetyl-transferring]]-phosphatase 1, mitochondrial	QE2_130322_OPL0000_JCK_MdW_wholegel_5band_3B2	2	WG_3	_FYLTPPQVNSILK_	2	760.43	1518.84	-0.26219	0.0017807	1	51.875
J3KPU0	PDP1	[Pyruvate dehydrogenase [acetyl-transferring]]-phosphatase 1, mitochondrial	QE2_130322_OPL0000_JCK_MdW_wholegel_5band_3B2	2	WG_3	_FYLTPPQVNSILK_	3	507.289	1518.84	-0.52527	0.0016286	1	53.034
J3KPU0	PDP1	[Pyruvate dehydrogenase [acetyl-transferring]]-phosphatase 1, mitochondrial	QE2_130322_OPL0000_JCK_MdW_wholegel_5band_1B2	2	WG_1	_GMLLGVFDGHAGCACSQAVSER_	3	774.686	2321.04	-0.36705	4.4207e-16	1	123.99
J3KPU0	PDP1	[Pyruvate dehydrogenase [acetyl-transferring]]-phosphatase 1, mitochondrial	QE2_130322_OPL0000_JCK_MdW_wholegel_5band_2B2	2	WG_2	_GMLLGVFDGHAGCACSQAVSER_	3	774.686	2321.04	-0.0093535	2.5768e-11	1	115.66
J3KPU0	PDP1	[Pyruvate dehydrogenase [acetyl-transferring]]-phosphatase 1, mitochondrial	QE2_130322_OPL0000_JCK_MdW_wholegel_5band_3B2	2	WG_3	_GMLLGVFDGHAGCACSQAVSER_	3	774.686	2321.04	0.58231	7.3128e-11	1	109.85
J3KPU0	PDP1	[Pyruvate dehydrogenase [acetyl-transferring]]-phosphatase 1, mitochondrial	QE2_130322_OPL0000_JCK_MdW_wholegel_5band_1B2	2	WG_1	_HAVGNNEFGTVDHER_	2	841.388	1680.76	-0.1363	5.4878e-111	1	273.49
J3KPU0	PDP1	[Pyruvate dehydrogenase [acetyl-transferring]]-phosphatase 1, mitochondrial	QE2_130322_OPL0000_JCK_MdW_wholegel_5band_1B2	2	WG_1	_HAVGNNEFGTVDHER_	3	561.261	1680.76	-0.27766	2.6629e-32	1	164.41
J3KPU0	PDP1	[Pyruvate dehydrogenase [acetyl-transferring]]-phosphatase 1, mitochondrial	QE2_130322_OPL0000_JCK_MdW_wholegel_5band_1B2	2	WG_1	_HAVGNNEFGTVDHER_	4	421.197	1680.76	-1.0281	7.0696e-06	1	93.823
J3KPU0	PDP1	[Pyruvate dehydrogenase [acetyl-transferring]]-phosphatase 1, mitochondrial	QE2_130322_OPL0000_JCK_MdW_wholegel_5band_2B2	2	WG_2	_HAVGNNEFGTVDHER_	2	841.388	1680.76	-0.14164	7.5473e-70	1	226.7
J3KPU0	PDP1	[Pyruvate dehydrogenase [acetyl-transferring]]-phosphatase 1, mitochondrial	QE2_130322_OPL0000_JCK_MdW_wholegel_5band_2B2	2	WG_2	_HAVGNNEFGTVDHER_	4	421.197	1680.76	-0.81704	0.00015929	1	73.022
J3KPU0	PDP1	[Pyruvate dehydrogenase [acetyl-transferring]]-phosphatase 1, mitochondrial	QE2_130322_OPL0000_JCK_MdW_wholegel_5band_2B5_130326015942	5	WG_2	_HAVGNNEFGTVDHER_	3	561.261	1680.76	0.17462	0.012412	1	33.681
J3KPU0	PDP1	[Pyruvate dehydrogenase [acetyl-transferring]]-phosphatase 1, mitochondrial	QE2_130322_OPL0000_JCK_MdW_wholegel_5band_3B2	2	WG_3	_HAVGNNEFGTVDHER_	2	841.388	1680.76	-0.074655	1.2413e-110	1	272.35
J3KPU0	PDP1	[Pyruvate dehydrogenase [acetyl-transferring]]-phosphatase 1, mitochondrial	QE2_130322_OPL0000_JCK_MdW_wholegel_5band_3B2	2	WG_3	_HAVGNNEFGTVDHER_	3	561.261	1680.76	-0.22122	2.6948e-43	1	187.08
J3KPU0	PDP1	[Pyruvate dehydrogenase [acetyl-transferring]]-phosphatase 1, mitochondrial	QE2_130322_OPL0000_JCK_MdW_wholegel_5band_3B2	2	WG_3	_HAVGNNEFGTVDHER_	4	421.197	1680.76	-1.2648	1.3342e-06	1	102.73
J3KPU0	PDP1	[Pyruvate dehydrogenase [acetyl-transferring]]-phosphatase 1, mitochondrial	QE2_130322_OPL0000_JCK_MdW_wholegel_5band_1B2	2	WG_1	_IVGEYLTGMHHQQPIAVGGYK_	4	575.298	2297.16	-0.1208	0.00024189	1	62.362
J3KPU0	PDP1	[Pyruvate dehydrogenase [acetyl-transferring]]-phosphatase 1, mitochondrial	QE2_130322_OPL0000_JCK_MdW_wholegel_5band_1B2	2	WG_1	_IVGEYLTGMHHQQPIAVGGYK_	3	766.728	2297.16	0.20455	7.0196e-23	1	140.16
J3KPU0	PDP1	[Pyruvate dehydrogenase [acetyl-transferring]]-phosphatase 1, mitochondrial	QE2_130322_OPL0000_JCK_MdW_wholegel_5band_1B3_130325151822	3	WG_1	_IVGEYLTGMHHQQPIAVGGYK_	4	575.298	2297.16	-2.8034	0.16204	1	18.015
J3KPU0	PDP1	[Pyruvate dehydrogenase [acetyl-transferring]]-phosphatase 1, mitochondrial	QE2_130322_OPL0000_JCK_MdW_wholegel_5band_2B2	2	WG_2	_IVGEYLTGMHHQQPIAVGGYK_	3	766.728	2297.16	-0.043837	4.3479e-44	1	80.156
J3KPU0	PDP1	[Pyruvate dehydrogenase [acetyl-transferring]]-phosphatase 1, mitochondrial	QE2_130322_OPL0000_JCK_MdW_wholegel_5band_3B2	2	WG_3	_IVGEYLTGMHHQQPIAVGGYK_	4	575.298	2297.16	0.43431	8.1699e-05	1	73.783
J3KPU0	PDP1	[Pyruvate dehydrogenase [acetyl-transferring]]-phosphatase 1, mitochondrial	QE2_130322_OPL0000_JCK_MdW_wholegel_5band_3B2	2	WG_3	_IVGEYLTGMHHQQPIAVGGYK_	3	766.728	2297.16	-0.56483	1.3393e-206	1	159.8
J3KPU0	PDP1	[Pyruvate dehydrogenase [acetyl-transferring]]-phosphatase 1, mitochondrial	QE2_130322_OPL0000_JCK_MdW_wholegel_5band_1B2	2	WG_1	_LLGLLM(ox)PFR_	2	538.32	1074.63	0.0013298	0.00075547	1	86.011
J3KPU0	PDP1	[Pyruvate dehydrogenase [acetyl-transferring]]-phosphatase 1, mitochondrial	QE2_130322_OPL0000_JCK_MdW_wholegel_5band_2B2	2	WG_2	_LLGLLM(ox)PFR_	2	538.32	1074.63	0.42252	0.00075547	1	86.011
J3KPU0	PDP1	[Pyruvate dehydrogenase [acetyl-transferring]]-phosphatase 1, mitochondrial	QE2_130322_OPL0000_JCK_MdW_wholegel_5band_2B2	2	WG_2	_LLGLLM(ox)PFR_	2	538.32	1074.63	0.70454	0.06752	1	38.776
J3KPU0	PDP1	[Pyruvate dehydrogenase [acetyl-transferring]]-phosphatase 1, mitochondrial	QE2_130322_OPL0000_JCK_MdW_wholegel_5band_3B2	2	WG_3	_LLGLLM(ox)PFR_	2	538.32	1074.63	0.12829	0.00075547	1	86.011
J3KPU0	PDP1	[Pyruvate dehydrogenase [acetyl-transferring]]-phosphatase 1, mitochondrial	QE2_130322_OPL0000_JCK_MdW_wholegel_5band_3B2	2	WG_3	_LLGLLM(ox)PFR_	2	538.32	1074.63	0.3893	0.14953	1	30.318
J3KPU0	PDP1	[Pyruvate dehydrogenase [acetyl-transferring]]-phosphatase 1, mitochondrial	QE2_130322_OPL0000_JCK_MdW_wholegel_5band_1B2	2	WG_1	_LLGLLMPFR_	2	530.323	1058.63	-0.37161	8.9025e-05	1	100.15
J3KPU0	PDP1	[Pyruvate dehydrogenase [acetyl-transferring]]-phosphatase 1, mitochondrial	QE2_130322_OPL0000_JCK_MdW_wholegel_5band_1B3_130325151822	3	WG_1	_LLGLLMPFR_	2	530.323	1058.63	0.55763	0.00036009	1	86.011
J3KPU0	PDP1	[Pyruvate dehydrogenase [acetyl-transferring]]-phosphatase 1, mitochondrial	QE2_130322_OPL0000_JCK_MdW_wholegel_5band_2B2	2	WG_2	_LLGLLMPFR_	2	530.323	1058.63	-1.5849	0.043663	1	47.574
J3KPU0	PDP1	[Pyruvate dehydrogenase [acetyl-transferring]]-phosphatase 1, mitochondrial	QE2_130322_OPL0000_JCK_MdW_wholegel_5band_2B3_130325165002	3	WG_2	_LLGLLMPFR_	2	530.323	1058.63	0.31959	8.9025e-05	1	100.15
J3KPU0	PDP1	[Pyruvate dehydrogenase [acetyl-transferring]]-phosphatase 1, mitochondrial	QE2_130322_OPL0000_JCK_MdW_wholegel_5band_3B2	2	WG_3	_LLGLLMPFR_	2	530.323	1058.63	-0.10814	0.00071131	1	73.248
J3KPU0	PDP1	[Pyruvate dehydrogenase [acetyl-transferring]]-phosphatase 1, mitochondrial	QE2_130322_OPL0000_JCK_MdW_wholegel_5band_3B3_130325182138	3	WG_3	_LLGLLMPFR_	2	530.323	1058.63	0.56532	8.9025e-05	2	100.15
J3KPU0	PDP1	[Pyruvate dehydrogenase [acetyl-transferring]]-phosphatase 1, mitochondrial	QE2_130322_OPL0000_JCK_MdW_wholegel_5band_2B2	2	WG_2	_LYFNSLR_	2	456.751	911.486	-0.63682	0.017005	1	58.981
J3KPU0	PDP1	[Pyruvate dehydrogenase [acetyl-transferring]]-phosphatase 1, mitochondrial	QE2_130322_OPL0000_JCK_MdW_wholegel_5band_1B2	2	WG_1	_MLSLPEELAR_	2	579.813	1157.61	-0.56471	0.00042367	1	65.5
J3KPU0	PDP1	[Pyruvate dehydrogenase [acetyl-transferring]]-phosphatase 1, mitochondrial	QE2_130322_OPL0000_JCK_MdW_wholegel_5band_2B2	2	WG_2	_MLSLPEELAR_	2	579.813	1157.61	0.19512	3.0415e-05	1	89.827
J3KPU0	PDP1	[Pyruvate dehydrogenase [acetyl-transferring]]-phosphatase 1, mitochondrial	QE2_130322_OPL0000_JCK_MdW_wholegel_5band_3B2	2	WG_3	_MLSLPEELAR_	2	579.813	1157.61	-0.36415	0.00012938	1	77.379
J3KPU0	PDP1	[Pyruvate dehydrogenase [acetyl-transferring]]-phosphatase 1, mitochondrial	QE2_130322_OPL0000_JCK_MdW_wholegel_5band_1B2	2	WG_1	_MSSVFEDQNAATHLIR_	3	606.965	1817.87	-0.031717	1.9617e-33	1	162.87
J3KPU0	PDP1	[Pyruvate dehydrogenase [acetyl-transferring]]-phosphatase 1, mitochondrial	QE2_130322_OPL0000_JCK_MdW_wholegel_5band_1B2	2	WG_1	_MSSVFEDQNAATHLIR_	2	909.944	1817.87	-0.004187	7.9805e-10	1	111.34
J3KPU0	PDP1	[Pyruvate dehydrogenase [acetyl-transferring]]-phosphatase 1, mitochondrial	QE2_130322_OPL0000_JCK_MdW_wholegel_5band_2B2	2	WG_2	_MSSVFEDQNAATHLIR_	3	606.965	1817.87	-0.24815	6.42e-14	1	131.24
J3KPU0	PDP1	[Pyruvate dehydrogenase [acetyl-transferring]]-phosphatase 1, mitochondrial	QE2_130322_OPL0000_JCK_MdW_wholegel_5band_2B2	2	WG_2	_MSSVFEDQNAATHLIR_	2	909.944	1817.87	-1.0468	4.8683e-13	1	119.92
J3KPU0	PDP1	[Pyruvate dehydrogenase [acetyl-transferring]]-phosphatase 1, mitochondrial	QE2_130322_OPL0000_JCK_MdW_wholegel_5band_3B2	2	WG_3	_MSSVFEDQNAATHLIR_	3	606.965	1817.87	-0.46215	6.746e-10	1	112.5
J3KPU0	PDP1	[Pyruvate dehydrogenase [acetyl-transferring]]-phosphatase 1, mitochondrial	QE2_130322_OPL0000_JCK_MdW_wholegel_5band_3B2	2	WG_3	_MSSVFEDQNAATHLIR_	2	909.944	1817.87	-2.1506	3.4989e-07	1	97.214
J3KPU0	PDP1	[Pyruvate dehydrogenase [acetyl-transferring]]-phosphatase 1, mitochondrial	QE2_130322_OPL0000_JCK_MdW_wholegel_5band_2B2	2	WG_2	_NVSSILGFDSNQLPANAPIEDR_	3	786.396	2356.17	0.33285	5.2889e-06	1	87.05
J3KPU0	PDP1	[Pyruvate dehydrogenase [acetyl-transferring]]-phosphatase 1, mitochondrial	QE2_130322_OPL0000_JCK_MdW_wholegel_5band_1B2	2	WG_1	_NVSSILGFDSNQLPANAPIEDRR_	3	838.43	2512.27	0.70152	4.762e-33	1	159.74
J3KPU0	PDP1	[Pyruvate dehydrogenase [acetyl-transferring]]-phosphatase 1, mitochondrial	QE2_130322_OPL0000_JCK_MdW_wholegel_5band_2B2	2	WG_2	_NVSSILGFDSNQLPANAPIEDRR_	3	838.43	2512.27	0.49721	7.231e-17	1	119.38
J3KPU0	PDP1	[Pyruvate dehydrogenase [acetyl-transferring]]-phosphatase 1, mitochondrial	QE2_130322_OPL0000_JCK_MdW_wholegel_5band_3B2	2	WG_3	_NVSSILGFDSNQLPANAPIEDRR_	3	838.43	2512.27	-0.0013558	2.6808e-17	1	127.92
J3KPU0	PDP1	[Pyruvate dehydrogenase [acetyl-transferring]]-phosphatase 1, mitochondrial	QE2_130322_OPL0000_JCK_MdW_wholegel_5band_3B5_130326033119	5	WG_3	_SAATCLQTR_	2	504.251	1006.49	3.1881	0.0086045	1	42.001
J3KPU0	PDP1	[Pyruvate dehydrogenase [acetyl-transferring]]-phosphatase 1, mitochondrial	QE2_130322_OPL0000_JCK_MdW_wholegel_5band_1B2	2	WG_1	_VIESGPDQLNDNEYTK_	2	911.429	1820.84	-0.18659	3.8905e-34	1	172.9
J3KPU0	PDP1	[Pyruvate dehydrogenase [acetyl-transferring]]-phosphatase 1, mitochondrial	QE2_130322_OPL0000_JCK_MdW_wholegel_5band_2B2	2	WG_2	_VIESGPDQLNDNEYTK_	2	911.429	1820.84	0.14982	4.017e-69	1	203.99
J3KPU0	PDP1	[Pyruvate dehydrogenase [acetyl-transferring]]-phosphatase 1, mitochondrial	QE2_130322_OPL0000_JCK_MdW_wholegel_5band_3B2	2	WG_3	_VIESGPDQLNDNEYTK_	2	911.429	1820.84	0.572	5.3437e-25	1	151.62
J3KPU0	PDP1	[Pyruvate dehydrogenase [acetyl-transferring]]-phosphatase 1, mitochondrial	QE2_130322_OPL0000_JCK_MdW_wholegel_5band_1B2	2	WG_1	_VPEFDGK_	2	396.2	790.386	NaN	0.15963	1	32.841
J3KPU0	PDP1	[Pyruvate dehydrogenase [acetyl-transferring]]-phosphatase 1, mitochondrial	QE2_130322_OPL0000_JCK_MdW_wholegel_5band_1B2	2	WG_1	_VTLGQM(ox)HGLLTER_	3	490.929	1469.77	0.2503	0.061194	1	30.961
J3KPU0	PDP1	[Pyruvate dehydrogenase [acetyl-transferring]]-phosphatase 1, mitochondrial	QE2_130322_OPL0000_JCK_MdW_wholegel_5band_1B2	2	WG_1	_VTLGQMHGLLTER_	3	485.598	1453.77	0.46158	6.7903e-05	1	95.631
J3KPU0	PDP1	[Pyruvate dehydrogenase [acetyl-transferring]]-phosphatase 1, mitochondrial	QE2_130322_OPL0000_JCK_MdW_wholegel_5band_2B2	2	WG_2	_VTLGQMHGLLTER_	3	485.598	1453.77	0.8992	7.9643e-07	1	108.17
J3KPU0	PDP1	[Pyruvate dehydrogenase [acetyl-transferring]]-phosphatase 1, mitochondrial	QE2_130322_OPL0000_JCK_MdW_wholegel_5band_3B2	2	WG_3	_VTLGQMHGLLTER_	3	485.598	1453.77	0.84368	4.6457e-05	1	98.531
Q07973	CYP24A1;CYP24	1,25-dihydroxyvitamin D(3) 24-hydroxylase, mitochondrial	QE2_130322_OPL0000_JCK_MdW_wholegel_5band_1B3_130325151822	3	WG_1	_INPFAHLPFGVGK_	3	466.263	1395.77	-0.6941	0.054563	1	26.541
Q07973	CYP24A1;CYP24	1,25-dihydroxyvitamin D(3) 24-hydroxylase, mitochondrial	QE2_130322_OPL0000_JCK_MdW_wholegel_5band_3B2	2	WG_3	_INPFAHLPFGVGK_	3	466.263	1395.77	1.4272	0.033637	1	32.567
Q07973	CYP24A1;CYP24	1,25-dihydroxyvitamin D(3) 24-hydroxylase, mitochondrial	QE2_130322_OPL0000_JCK_MdW_wholegel_5band_2B3_130325165002	3	WG_2	_VWQDHTLAWDTIFK_	3	587.298	1758.87	1.1543	3.5447e-08	1	65.212
Q9BV57	ADI1	1,2-dihydroxy-3-keto-5-methylthiopentene dioxygenase	QE2_130322_OPL0000_JCK_MdW_wholegel_5band_1B4_130325195317	4	WG_1	_DKEDQWIR_	2	545.27	1088.53	-1.0179	0.0058371	1	76.221
Q9BV57	ADI1	1,2-dihydroxy-3-keto-5-methylthiopentene dioxygenase	QE2_130322_OPL0000_JCK_MdW_wholegel_5band_2B4_130325212454	4	WG_2	_DKEDQWIR_	2	545.27	1088.53	-0.29164	0.0062162	1	74.92
Q9BV57	ADI1	1,2-dihydroxy-3-keto-5-methylthiopentene dioxygenase	QE2_130322_OPL0000_JCK_MdW_wholegel_5band_2B5_130326015942	5	WG_2	_DKEDQWIR_	2	545.27	1088.53	-1.1207	0.0038973	1	88.136
Q9BV57	ADI1	1,2-dihydroxy-3-keto-5-methylthiopentene dioxygenase	QE2_130322_OPL0000_JCK_MdW_wholegel_5band_3B4_130325225629	4	WG_3	_DKEDQWIR_	2	545.27	1088.53	-0.39454	0.0063488	1	74.464
Q9BV57	ADI1	1,2-dihydroxy-3-keto-5-methylthiopentene dioxygenase	QE2_130322_OPL0000_JCK_MdW_wholegel_5band_1B4_130325195317	4	WG_1	_DKLPNYEEK_	2	568.285	1134.56	0.6161	0.0021912	1	68.525
Q9BV57	ADI1	1,2-dihydroxy-3-keto-5-methylthiopentene dioxygenase	QE2_130322_OPL0000_JCK_MdW_wholegel_5band_2B5_130326015942	5	WG_2	_DKLPNYEEK_	2	568.285	1134.56	1.2124	0.020502	1	39.039
Q9BV57	ADI1	1,2-dihydroxy-3-keto-5-methylthiopentene dioxygenase	QE2_130322_OPL0000_JCK_MdW_wholegel_5band_3B4_130325225629	4	WG_3	_DKLPNYEEK_	2	568.285	1134.56	1.2534	0.0069288	1	48.44
Q9BV57	ADI1	1,2-dihydroxy-3-keto-5-methylthiopentene dioxygenase	QE2_130322_OPL0000_JCK_MdW_wholegel_5band_1B4_130325195317	4	WG_1	_ERNYSWMDIITICK_	3	610.296	1827.86	1.4936	0.031563	1	33.893
Q9BV57	ADI1	1,2-dihydroxy-3-keto-5-methylthiopentene dioxygenase	QE2_130322_OPL0000_JCK_MdW_wholegel_5band_1B4_130325195317	4	WG_1	_GDMVTLPAGIYHR_	2	715.366	1428.72	-0.073582	0.036898	1	29.616
Q9BV57	ADI1	1,2-dihydroxy-3-keto-5-methylthiopentene dioxygenase	QE2_130322_OPL0000_JCK_MdW_wholegel_5band_1B4_130325195317	4	WG_1	_GDMVTLPAGIYHR_	3	477.247	1428.72	0.83758	0.00044681	1	66.498
Q9BV57	ADI1	1,2-dihydroxy-3-keto-5-methylthiopentene dioxygenase	QE2_130322_OPL0000_JCK_MdW_wholegel_5band_2B3_130325165002	3	WG_2	_GDMVTLPAGIYHR_	3	477.247	1428.72	-0.56137	0.019616	1	32.624
Q9BV57	ADI1	1,2-dihydroxy-3-keto-5-methylthiopentene dioxygenase	QE2_130322_OPL0000_JCK_MdW_wholegel_5band_2B4_130325212454	4	WG_2	_GDMVTLPAGIYHR_	3	477.247	1428.72	0.62896	0.0055695	1	44.829
Q9BV57	ADI1	1,2-dihydroxy-3-keto-5-methylthiopentene dioxygenase	QE2_130322_OPL0000_JCK_MdW_wholegel_5band_2B5_130326015942	5	WG_2	_GDMVTLPAGIYHR_	3	477.247	1428.72	0.56209	0.049575	1	27.409
Q9BV57	ADI1	1,2-dihydroxy-3-keto-5-methylthiopentene dioxygenase	QE2_130322_OPL0000_JCK_MdW_wholegel_5band_3B4_130325225629	4	WG_3	_GDMVTLPAGIYHR_	3	477.247	1428.72	1.1278	0.00043906	1	65.234
Q9BV57	ADI1	1,2-dihydroxy-3-keto-5-methylthiopentene dioxygenase	QE2_130322_OPL0000_JCK_MdW_wholegel_5band_3B4_130325225629	4	WG_3	_GDMVTLPAGIYHR_	2	715.366	1428.72	0.56283	0.051895	1	27.005
Q9BV57	ADI1	1,2-dihydroxy-3-keto-5-methylthiopentene dioxygenase	QE2_130322_OPL0000_JCK_MdW_wholegel_5band_1B4_130325195317	4	WG_1	_LDADKYENDPELEK_	3	560.265	1677.77	-0.40204	9.6682e-16	1	133.14
Q9BV57	ADI1	1,2-dihydroxy-3-keto-5-methylthiopentene dioxygenase	QE2_130322_OPL0000_JCK_MdW_wholegel_5band_1B4_130325195317	4	WG_1	_LDADKYENDPELEK_	2	839.894	1677.77	-0.19431	1.2174e-24	1	161.08
Q9BV57	ADI1	1,2-dihydroxy-3-keto-5-methylthiopentene dioxygenase	QE2_130322_OPL0000_JCK_MdW_wholegel_5band_2B3_130325165002	3	WG_2	_LDADKYENDPELEK_	3	560.265	1677.77	-1.099	0.024589	1	39.685
Q9BV57	ADI1	1,2-dihydroxy-3-keto-5-methylthiopentene dioxygenase	QE2_130322_OPL0000_JCK_MdW_wholegel_5band_2B4_130325212454	4	WG_2	_LDADKYENDPELEK_	3	560.265	1677.77	-0.64115	0.00082187	1	62.69
Q9BV57	ADI1	1,2-dihydroxy-3-keto-5-methylthiopentene dioxygenase	QE2_130322_OPL0000_JCK_MdW_wholegel_5band_2B5_130326015942	5	WG_2	_LDADKYENDPELEK_	3	560.265	1677.77	0.062647	0.00083191	1	62.357
Q9BV57	ADI1	1,2-dihydroxy-3-keto-5-methylthiopentene dioxygenase	QE2_130322_OPL0000_JCK_MdW_wholegel_5band_3B3_130325182138	3	WG_3	_LDADKYENDPELEK_	3	560.265	1677.77	-1.0363	0.0012113	1	60.631
Q9BV57	ADI1	1,2-dihydroxy-3-keto-5-methylthiopentene dioxygenase	QE2_130322_OPL0000_JCK_MdW_wholegel_5band_3B4_130325225629	4	WG_3	_LDADKYENDPELEK_	3	560.265	1677.77	-0.61588	3.357e-07	1	111.74
Q9BV57	ADI1	1,2-dihydroxy-3-keto-5-methylthiopentene dioxygenase	QE2_130322_OPL0000_JCK_MdW_wholegel_5band_3B4_130325225629	4	WG_3	_LDADKYENDPELEK_	2	839.894	1677.77	0.31913	0.014665	1	34.33
Q9BV57	ADI1	1,2-dihydroxy-3-keto-5-methylthiopentene dioxygenase	QE2_130322_OPL0000_JCK_MdW_wholegel_5band_1B4_130325195317	4	WG_1	_LFVGEPVWTAYNRPADHFEAR_	4	619.561	2474.21	0.17461	2.7276e-10	2	110.77
Q9BV57	ADI1	1,2-dihydroxy-3-keto-5-methylthiopentene dioxygenase	QE2_130322_OPL0000_JCK_MdW_wholegel_5band_1B4_130325195317	4	WG_1	_LFVGEPVWTAYNRPADHFEAR_	3	825.745	2474.21	0.2886	1.8666e-15	1	123.55
Q9BV57	ADI1	1,2-dihydroxy-3-keto-5-methylthiopentene dioxygenase	QE2_130322_OPL0000_JCK_MdW_wholegel_5band_2B4_130325212454	4	WG_2	_LFVGEPVWTAYNRPADHFEAR_	3	825.745	2474.21	1.1093	0.00039055	1	64.723
Q9BV57	ADI1	1,2-dihydroxy-3-keto-5-methylthiopentene dioxygenase	QE2_130322_OPL0000_JCK_MdW_wholegel_5band_2B4_130325212454	4	WG_2	_LFVGEPVWTAYNRPADHFEAR_	4	619.561	2474.21	0.2792	3.0252e-10	1	109.89
Q9BV57	ADI1	1,2-dihydroxy-3-keto-5-methylthiopentene dioxygenase	QE2_130322_OPL0000_JCK_MdW_wholegel_5band_2B5_130326015942	5	WG_2	_LFVGEPVWTAYNRPADHFEAR_	4	619.561	2474.21	-0.0093505	0.00037673	1	65.25
Q9BV57	ADI1	1,2-dihydroxy-3-keto-5-methylthiopentene dioxygenase	QE2_130322_OPL0000_JCK_MdW_wholegel_5band_3B3_130325182138	3	WG_3	_LFVGEPVWTAYNRPADHFEAR_	4	619.561	2474.21	-0.046502	6.931e-05	1	78.987
Q9BV57	ADI1	1,2-dihydroxy-3-keto-5-methylthiopentene dioxygenase	QE2_130322_OPL0000_JCK_MdW_wholegel_5band_3B4_130325225629	4	WG_3	_LFVGEPVWTAYNRPADHFEAR_	4	619.561	2474.21	0.48278	2.5497e-15	1	120.11
Q9BV57	ADI1	1,2-dihydroxy-3-keto-5-methylthiopentene dioxygenase	QE2_130322_OPL0000_JCK_MdW_wholegel_5band_3B4_130325225629	4	WG_3	_LFVGEPVWTAYNRPADHFEAR_	3	825.745	2474.21	1.24	4.315e-07	1	100.21
Q9BV57	ADI1	1,2-dihydroxy-3-keto-5-methylthiopentene dioxygenase	QE2_130322_OPL0000_JCK_MdW_wholegel_5band_1B4_130325195317	4	WG_1	_LGVLYWK_	2	439.76	877.506	0.57293	0.017267	1	58.577
Q9BV57	ADI1	1,2-dihydroxy-3-keto-5-methylthiopentene dioxygenase	QE2_130322_OPL0000_JCK_MdW_wholegel_5band_2B3_130325165002	3	WG_2	_LGVLYWK_	2	439.76	877.506	0.9372	0.017267	1	58.577
Q9BV57	ADI1	1,2-dihydroxy-3-keto-5-methylthiopentene dioxygenase	QE2_130322_OPL0000_JCK_MdW_wholegel_5band_2B5_130326015942	5	WG_2	_LGVLYWK_	2	439.76	877.506	0.6491	0.023799	1	48.504
Q9BV57	ADI1	1,2-dihydroxy-3-keto-5-methylthiopentene dioxygenase	QE2_130322_OPL0000_JCK_MdW_wholegel_5band_3B3_130325182138	3	WG_3	_LGVLYWK_	2	439.76	877.506	0.61134	0.023799	1	48.504
Q9BV57	ADI1	1,2-dihydroxy-3-keto-5-methylthiopentene dioxygenase	QE2_130322_OPL0000_JCK_MdW_wholegel_5band_3B4_130325225629	4	WG_3	_LGVLYWK_	2	439.76	877.506	0.51076	0.017267	1	58.577
Q9BV57	ADI1	1,2-dihydroxy-3-keto-5-methylthiopentene dioxygenase	QE2_130322_OPL0000_JCK_MdW_wholegel_5band_1B4_130325195317	4	WG_1	_MFYEEHLHLDDEIR_	4	462.466	1845.84	-0.20979	0.00014508	1	82.102
Q9BV57	ADI1	1,2-dihydroxy-3-keto-5-methylthiopentene dioxygenase	QE2_130322_OPL0000_JCK_MdW_wholegel_5band_2B4_130325212454	4	WG_2	_MFYEEHLHLDDEIR_	4	462.466	1845.84	-0.3135	0.0004119	1	64.394
Q9BV57	ADI1	1,2-dihydroxy-3-keto-5-methylthiopentene dioxygenase	QE2_130322_OPL0000_JCK_MdW_wholegel_5band_3B4_130325225629	4	WG_3	_MFYEEHLHLDDEIR_	4	462.466	1845.84	-0.18468	1.6468e-06	1	104.17
Q9BV57	ADI1	1,2-dihydroxy-3-keto-5-methylthiopentene dioxygenase	QE2_130322_OPL0000_JCK_MdW_wholegel_5band_1B4_130325195317	4	WG_1	_NYSWMDIITICK_	2	772.368	1542.72	-2.0705	0.0014001	1	63.76
Q9BV57	ADI1	1,2-dihydroxy-3-keto-5-methylthiopentene dioxygenase	QE2_130322_OPL0000_JCK_MdW_wholegel_5band_3B3_130325182138	3	WG_3	_NYSWMDIITICK_	2	772.368	1542.72	1.016	0.02715	1	31.215
Q9BV57	ADI1	1,2-dihydroxy-3-keto-5-methylthiopentene dioxygenase	QE2_130322_OPL0000_JCK_MdW_wholegel_5band_3B4_130325225629	4	WG_3	_NYSWMDIITICK_	2	772.368	1542.72	-1.0135	0.02715	1	38.3
Q9BV57	ADI1	1,2-dihydroxy-3-keto-5-methylthiopentene dioxygenase	QE2_130322_OPL0000_JCK_MdW_wholegel_5band_1B4_130325195317	4	WG_1	_QPHRPDPGRPVGLEQLR_	4	488.77	1951.05	-1.1459	0.00025664	1	70.942
Q9BV57	ADI1	1,2-dihydroxy-3-keto-5-methylthiopentene dioxygenase	QE2_130322_OPL0000_JCK_MdW_wholegel_5band_2B4_130325212454	4	WG_2	_QPHRPDPGRPVGLEQLR_	4	488.77	1951.05	-1.4067	0.0024463	1	56.215
Q9BV57	ADI1	1,2-dihydroxy-3-keto-5-methylthiopentene dioxygenase	QE2_130322_OPL0000_JCK_MdW_wholegel_5band_3B4_130325225629	4	WG_3	_QPHRPDPGRPVGLEQLR_	4	488.77	1951.05	-2.4001	0.003537	1	52.731
Q9BV57	ADI1	1,2-dihydroxy-3-keto-5-methylthiopentene dioxygenase	QE2_130322_OPL0000_JCK_MdW_wholegel_5band_1B4_130325195317	4	WG_1	_VQAWYMDDAPGDPR_	2	810.859	1619.7	-0.44976	0.005217	1	42.958
Q9BV57	ADI1	1,2-dihydroxy-3-keto-5-methylthiopentene dioxygenase	QE2_130322_OPL0000_JCK_MdW_wholegel_5band_2B3_130325165002	3	WG_2	_VQAWYMDDAPGDPR_	2	810.859	1619.7	0.30832	0.00027068	1	73.156
Q9BV57	ADI1	1,2-dihydroxy-3-keto-5-methylthiopentene dioxygenase	QE2_130322_OPL0000_JCK_MdW_wholegel_5band_2B3_130325165002	3	WG_2	_VQAWYMDDAPGDPR_	3	540.909	1619.7	0.11162	0.22294	1	10.452
Q9BV57	ADI1	1,2-dihydroxy-3-keto-5-methylthiopentene dioxygenase	QE2_130322_OPL0000_JCK_MdW_wholegel_5band_2B4_130325212454	4	WG_2	_VQAWYMDDAPGDPR_	2	810.859	1619.7	-0.77376	0.0004119	1	64.394
Q9BV57	ADI1	1,2-dihydroxy-3-keto-5-methylthiopentene dioxygenase	QE2_130322_OPL0000_JCK_MdW_wholegel_5band_2B5_130326015942	5	WG_2	_VQAWYMDDAPGDPR_	2	810.859	1619.7	0.80715	0.0019779	1	49.988
Q9BV57	ADI1	1,2-dihydroxy-3-keto-5-methylthiopentene dioxygenase	QE2_130322_OPL0000_JCK_MdW_wholegel_5band_3B3_130325182138	3	WG_3	_VQAWYMDDAPGDPR_	2	810.859	1619.7	0.44654	2.905e-05	1	93.494
Q9BV57	ADI1	1,2-dihydroxy-3-keto-5-methylthiopentene dioxygenase	QE2_130322_OPL0000_JCK_MdW_wholegel_5band_3B4_130325225629	4	WG_3	_VQAWYMDDAPGDPR_	2	810.859	1619.7	0.28743	0.0022042	1	48.177
Q9BV57	ADI1	1,2-dihydroxy-3-keto-5-methylthiopentene dioxygenase	QE2_130322_OPL0000_JCK_MdW_wholegel_5band_1B4_130325195317	4	WG_1	_YILDGSGYFDVR_	2	702.843	1403.67	NaN	0.0027478	1	56.951
Q9BV57	ADI1	1,2-dihydroxy-3-keto-5-methylthiopentene dioxygenase	QE2_130322_OPL0000_JCK_MdW_wholegel_5band_2B4_130325212454	4	WG_2	_YILDGSGYFDVR_	2	702.843	1403.67	-4.0454	0.046876	1	34.386
Q9BV57	ADI1	1,2-dihydroxy-3-keto-5-methylthiopentene dioxygenase	QE2_130322_OPL0000_JCK_MdW_wholegel_5band_3B4_130325225629	4	WG_3	_YILDGSGYFDVR_	2	702.843	1403.67	-0.92906	0.00091207	1	59.227
Q04446	GBE1	1,4-alpha-glucan-branching enzyme	QE2_130322_OPL0000_JCK_MdW_wholegel_5band_1B2	2	WG_1	_CIAYAESHDQALVGDK_	3	592.946	1775.81	0.0023864	0.10788	1	26.146
Q04446	GBE1	1,4-alpha-glucan-branching enzyme	QE2_130322_OPL0000_JCK_MdW_wholegel_5band_2B2	2	WG_2	_CIAYAESHDQALVGDK_	3	592.946	1775.81	1.0144	0.00089079	1	54.281
Q04446	GBE1	1,4-alpha-glucan-branching enzyme	QE2_130322_OPL0000_JCK_MdW_wholegel_5band_3B2	2	WG_3	_CIAYAESHDQALVGDK_	3	592.946	1775.81	0.96289	0.0040211	1	44.045
Q04446	GBE1	1,4-alpha-glucan-branching enzyme	QE2_130322_OPL0000_JCK_MdW_wholegel_5band_1B2	2	WG_1	_GYESFGVHR_	3	351.17	1050.49	0.11986	0.0022487	1	57.598
Q04446	GBE1	1,4-alpha-glucan-branching enzyme	QE2_130322_OPL0000_JCK_MdW_wholegel_5band_2B2	2	WG_2	_GYESFGVHR_	3	351.17	1050.49	0.046565	0.028522	1	31.422
Q04446	GBE1	1,4-alpha-glucan-branching enzyme	QE2_130322_OPL0000_JCK_MdW_wholegel_5band_3B2	2	WG_3	_GYESFGVHR_	3	351.17	1050.49	0.3856	0.011717	1	38.086
Q04446	GBE1	1,4-alpha-glucan-branching enzyme	QE2_130322_OPL0000_JCK_MdW_wholegel_5band_3B2	2	WG_3	_GYESFGVHR_	2	526.251	1050.49	0.55423	0.042307	1	41.876
Q04446	GBE1	1,4-alpha-glucan-branching enzyme	QE2_130322_OPL0000_JCK_MdW_wholegel_5band_1B2	2	WG_1	_IVLDSDAAEYGGHQR_	3	544.266	1629.77	1.9328	0.017644	1	32.815
Q04446	GBE1	1,4-alpha-glucan-branching enzyme	QE2_130322_OPL0000_JCK_MdW_wholegel_5band_2B2	2	WG_2	_IVLDSDAAEYGGHQR_	3	544.266	1629.77	2.0629	0.0014611	1	53.981
Q04446	GBE1	1,4-alpha-glucan-branching enzyme	QE2_130322_OPL0000_JCK_MdW_wholegel_5band_3B2	2	WG_3	_IVLDSDAAEYGGHQR_	3	544.266	1629.77	1.3987	4.1332e-08	1	111.83
Q04446	GBE1	1,4-alpha-glucan-branching enzyme	QE2_130322_OPL0000_JCK_MdW_wholegel_5band_1B2	2	WG_1	_IYESHVGISSHEGK_	4	386.444	1541.75	-0.23297	1.411e-07	1	113.25
Q04446	GBE1	1,4-alpha-glucan-branching enzyme	QE2_130322_OPL0000_JCK_MdW_wholegel_5band_1B2	2	WG_1	_IYESHVGISSHEGK_	3	514.923	1541.75	-1.1194	9.6081e-05	1	85.909
Q04446	GBE1	1,4-alpha-glucan-branching enzyme	QE2_130322_OPL0000_JCK_MdW_wholegel_5band_2B2	2	WG_2	_IYESHVGISSHEGK_	4	386.444	1541.75	-0.3699	7.5972e-11	1	121.24
Q04446	GBE1	1,4-alpha-glucan-branching enzyme	QE2_130322_OPL0000_JCK_MdW_wholegel_5band_2B2	2	WG_2	_IYESHVGISSHEGK_	3	514.923	1541.75	-1.3331	6.9475e-12	1	53.995
Q04446	GBE1	1,4-alpha-glucan-branching enzyme	QE2_130322_OPL0000_JCK_MdW_wholegel_5band_3B2	2	WG_3	_IYESHVGISSHEGK_	3	514.923	1541.75	-1.0151	0.00012462	1	83.692
Q04446	GBE1	1,4-alpha-glucan-branching enzyme	QE2_130322_OPL0000_JCK_MdW_wholegel_5band_3B2	2	WG_3	_IYESHVGISSHEGK_	4	386.444	1541.75	-0.4882	3.3367e-05	1	91.812
Q04446	GBE1	1,4-alpha-glucan-branching enzyme	QE2_130322_OPL0000_JCK_MdW_wholegel_5band_3B2	2	WG_3	_LAMAIPDKWIQLLK_	3	547.325	1638.95	0.33902	0.13844	1	22.985
Q04446	GBE1	1,4-alpha-glucan-branching enzyme	QE2_130322_OPL0000_JCK_MdW_wholegel_5band_1B2	2	WG_1	_LLEIDPYLKPYAVDFQR_	3	694.042	2079.1	0.63774	2.8452e-10	1	111.06
Q04446	GBE1	1,4-alpha-glucan-branching enzyme	QE2_130322_OPL0000_JCK_MdW_wholegel_5band_2B2	2	WG_2	_LLEIDPYLKPYAVDFQR_	3	694.042	2079.1	0.53288	0.0024593	1	49.559
Q04446	GBE1	1,4-alpha-glucan-branching enzyme	QE2_130322_OPL0000_JCK_MdW_wholegel_5band_3B2	2	WG_3	_LLEIDPYLKPYAVDFQR_	3	694.042	2079.1	0.71264	1.0842e-07	1	100.35
Q04446	GBE1	1,4-alpha-glucan-branching enzyme	QE2_130322_OPL0000_JCK_MdW_wholegel_5band_1B2	2	WG_1	_NIGENEGGIDKFSR_	3	512.586	1534.74	1.0536	0.02253	1	29.129
Q04446	GBE1	1,4-alpha-glucan-branching enzyme	QE2_130322_OPL0000_JCK_MdW_wholegel_5band_1B2	2	WG_1	_NSADGLNMFDGTDSCYFHSGPR_	3	816.671	2446.99	0.54651	3.2131e-11	1	114.88
Q04446	GBE1	1,4-alpha-glucan-branching enzyme	QE2_130322_OPL0000_JCK_MdW_wholegel_5band_2B2	2	WG_2	_NSADGLNMFDGTDSCYFHSGPR_	3	816.671	2446.99	0.024099	9.5711e-11	1	107.08
Q04446	GBE1	1,4-alpha-glucan-branching enzyme	QE2_130322_OPL0000_JCK_MdW_wholegel_5band_3B2	2	WG_3	_NSADGLNMFDGTDSCYFHSGPR_	3	816.671	2446.99	0.65327	9.5711e-11	1	107.08
Q04446	GBE1	1,4-alpha-glucan-branching enzyme	QE2_130322_OPL0000_JCK_MdW_wholegel_5band_1B2	2	WG_1	_QFHLTDDDLLR_	3	458.233	1371.68	-0.044119	0.0012629	1	57.019
Q04446	GBE1	1,4-alpha-glucan-branching enzyme	QE2_130322_OPL0000_JCK_MdW_wholegel_5band_2B2	2	WG_2	_QFHLTDDDLLR_	3	458.233	1371.68	-0.032008	0.0036347	1	45.911
Q04446	GBE1	1,4-alpha-glucan-branching enzyme	QE2_130322_OPL0000_JCK_MdW_wholegel_5band_3B2	2	WG_3	_QFHLTDDDLLR_	3	458.233	1371.68	-0.021639	0.00023076	1	75.695
Q04446	GBE1	1,4-alpha-glucan-branching enzyme	QE2_130322_OPL0000_JCK_MdW_wholegel_5band_1B2	2	WG_1	_YGWLAAPQAYVSEK_	2	791.899	1581.78	-0.80124	0.050859	1	31.827
Q04446	GBE1	1,4-alpha-glucan-branching enzyme	QE2_130322_OPL0000_JCK_MdW_wholegel_5band_2B2	2	WG_2	_YGWLAAPQAYVSEK_	2	791.899	1581.78	-0.85092	0.0015509	1	53.403
Q04446	GBE1	1,4-alpha-glucan-branching enzyme	QE2_130322_OPL0000_JCK_MdW_wholegel_5band_3B2	2	WG_3	_YGWLAAPQAYVSEK_	2	791.899	1581.78	0.54291	0.020323	1	32.252
P61604	HSPE1	10 kDa heat shock protein, mitochondrial	QE2_130322_OPL0000_JCK_MdW_wholegel_5band_1B4_130325195317	4	WG_1	_(ac)AGQAFRK_	2	410.227	818.44	-0.71859	0.014036	1	68.422
P61604	HSPE1	10 kDa heat shock protein, mitochondrial	QE2_130322_OPL0000_JCK_MdW_wholegel_5band_2B4_130325212454	4	WG_2	_(ac)AGQAFRK_	2	410.227	818.44	0.61262	0.020345	1	56.122
P61604	HSPE1	10 kDa heat shock protein, mitochondrial	QE2_130322_OPL0000_JCK_MdW_wholegel_5band_2B5_130326015942	5	WG_2	_(ac)AGQAFRK_	2	410.227	818.44	0.21067	0.0091027	1	81.635
P61604	HSPE1	10 kDa heat shock protein, mitochondrial	QE2_130322_OPL0000_JCK_MdW_wholegel_5band_2B4_130325212454	4	WG_2	_(ac)AGQAFRKFLPLFDR_	3	569.982	1706.93	-0.20231	0.0089764	1	47.506
P61604	HSPE1	10 kDa heat shock protein, mitochondrial	QE2_130322_OPL0000_JCK_MdW_wholegel_5band_3B4_130325225629	4	WG_3	_(ac)AGQAFRKFLPLFDR_	3	569.982	1706.93	0.28434	0.0055451	1	53.168
P61604	HSPE1	10 kDa heat shock protein, mitochondrial	QE2_130322_OPL0000_JCK_MdW_wholegel_5band_2B4_130325212454	4	WG_2	_DGDILGK_	2	359.193	716.37	0.96302	0.020773	1	53.17
P61604	HSPE1	10 kDa heat shock protein, mitochondrial	QE2_130322_OPL0000_JCK_MdW_wholegel_5band_2B5_130326015942	5	WG_2	_DGDILGK_	2	359.193	716.37	-0.45711	0.011423	1	73.637
P61604	HSPE1	10 kDa heat shock protein, mitochondrial	QE2_130322_OPL0000_JCK_MdW_wholegel_5band_2B5_130326015942	5	WG_2	_DGDILGK_	1	717.378	716.37	-0.31738	0.053279	1	70.268
P61604	HSPE1	10 kDa heat shock protein, mitochondrial	QE2_130322_OPL0000_JCK_MdW_wholegel_5band_3B5_130326033119	5	WG_3	_DGDILGK_	2	359.193	716.37	-1.5244	0.020773	1	53.17
P61604	HSPE1	10 kDa heat shock protein, mitochondrial	QE2_130322_OPL0000_JCK_MdW_wholegel_5band_1B4_130325195317	4	WG_1	_DGDILGKYVD_	2	547.772	1093.53	3.9446	0.011777	1	42.629
P61604	HSPE1	10 kDa heat shock protein, mitochondrial	QE2_130322_OPL0000_JCK_MdW_wholegel_5band_2B5_130326015942	5	WG_2	_DGDILGKYVD_	2	547.772	1093.53	0.82835	0.0055853	1	72.531
P61604	HSPE1	10 kDa heat shock protein, mitochondrial	QE2_130322_OPL0000_JCK_MdW_wholegel_5band_3B4_130325225629	4	WG_3	_DGDILGKYVD_	2	547.772	1093.53	2.2945	0.0046034	1	51.013
P61604	HSPE1	10 kDa heat shock protein, mitochondrial	QE2_130322_OPL0000_JCK_MdW_wholegel_5band_1B4_130325195317	4	WG_1	_FLPLFDR_	2	454.255	906.496	0.32081	0.0018696	3	119.89
P61604	HSPE1	10 kDa heat shock protein, mitochondrial	QE2_130322_OPL0000_JCK_MdW_wholegel_5band_1B5_130326002805	5	WG_1	_FLPLFDR_	2	454.255	906.496	0.23071	0.018223	1	57.103
P61604	HSPE1	10 kDa heat shock protein, mitochondrial	QE2_130322_OPL0000_JCK_MdW_wholegel_5band_2B3_130325165002	3	WG_2	_FLPLFDR_	2	454.255	906.496	-0.23512	0.030251	1	43.027
P61604	HSPE1	10 kDa heat shock protein, mitochondrial	QE2_130322_OPL0000_JCK_MdW_wholegel_5band_2B4_130325212454	4	WG_2	_FLPLFDR_	2	454.255	906.496	0.32812	0.0025573	1	105.39
P61604	HSPE1	10 kDa heat shock protein, mitochondrial	QE2_130322_OPL0000_JCK_MdW_wholegel_5band_2B4_130325212454	4	WG_2	_FLPLFDR_	2	454.255	906.496	0.50046	0.0042155	3	94.262
P61604	HSPE1	10 kDa heat shock protein, mitochondrial	QE2_130322_OPL0000_JCK_MdW_wholegel_5band_2B5_130326015942	5	WG_2	_FLPLFDR_	2	454.255	906.496	0.02952	0.0045839	2	91.906
P61604	HSPE1	10 kDa heat shock protein, mitochondrial	QE2_130322_OPL0000_JCK_MdW_wholegel_5band_2B5_130326015942	5	WG_2	_FLPLFDR_	2	454.255	906.496	-0.53058	0.038974	2	35.88
P61604	HSPE1	10 kDa heat shock protein, mitochondrial	QE2_130322_OPL0000_JCK_MdW_wholegel_5band_3B4_130325225629	4	WG_3	_FLPLFDR_	2	454.255	906.496	0.10434	0.0025573	3	105.39
P61604	HSPE1	10 kDa heat shock protein, mitochondrial	QE2_130322_OPL0000_JCK_MdW_wholegel_5band_3B4_130325225629	4	WG_3	_FLPLFDR_	2	454.255	906.496	0.89527	0.028897	1	44.135
P61604	HSPE1	10 kDa heat shock protein, mitochondrial	QE2_130322_OPL0000_JCK_MdW_wholegel_5band_3B5_130326033119	5	WG_3	_FLPLFDR_	2	454.255	906.496	0.77308	0.017005	1	58.981
P61604	HSPE1	10 kDa heat shock protein, mitochondrial	QE2_130322_OPL0000_JCK_MdW_wholegel_5band_1B4_130325195317	4	WG_1	_FLPLFDRVLVER_	3	501.961	1502.86	0.0013469	0.041512	1	40.287
P61604	HSPE1	10 kDa heat shock protein, mitochondrial	QE2_130322_OPL0000_JCK_MdW_wholegel_5band_2B4_130325212454	4	WG_2	_FLPLFDRVLVER_	3	501.961	1502.86	0.26279	0.00096659	2	71.241
P61604	HSPE1	10 kDa heat shock protein, mitochondrial	QE2_130322_OPL0000_JCK_MdW_wholegel_5band_3B4_130325225629	4	WG_3	_FLPLFDRVLVER_	3	501.961	1502.86	0.059897	0.003143	1	52.555
P61604	HSPE1	10 kDa heat shock protein, mitochondrial	QE2_130322_OPL0000_JCK_MdW_wholegel_5band_1B4_130325195317	4	WG_1	_GGEIQPVSVK_	2	507.285	1012.56	-0.18216	5.1424e-06	1	101.93
P61604	HSPE1	10 kDa heat shock protein, mitochondrial	QE2_130322_OPL0000_JCK_MdW_wholegel_5band_1B4_130325195317	4	WG_1	_GGEIQPVSVK_	2	507.285	1012.56	-0.72043	0.00010997	2	79.82
P61604	HSPE1	10 kDa heat shock protein, mitochondrial	QE2_130322_OPL0000_JCK_MdW_wholegel_5band_1B5_130326002805	5	WG_1	_GGEIQPVSVK_	2	507.285	1012.56	-0.64438	0.0081245	1	39.625
P61604	HSPE1	10 kDa heat shock protein, mitochondrial	QE2_130322_OPL0000_JCK_MdW_wholegel_5band_1B5_130326002805	5	WG_1	_GGEIQPVSVK_	2	507.285	1012.56	1.5685	0.033829	1	41.283
P61604	HSPE1	10 kDa heat shock protein, mitochondrial	QE2_130322_OPL0000_JCK_MdW_wholegel_5band_2B4_130325212454	4	WG_2	_GGEIQPVSVK_	2	507.285	1012.56	-0.38213	4.013e-07	3	104.79
P61604	HSPE1	10 kDa heat shock protein, mitochondrial	QE2_130322_OPL0000_JCK_MdW_wholegel_5band_2B5_130326015942	5	WG_2	_GGEIQPVSVK_	2	507.285	1012.56	-0.75308	0.00026433	2	71.555
P61604	HSPE1	10 kDa heat shock protein, mitochondrial	QE2_130322_OPL0000_JCK_MdW_wholegel_5band_3B4_130325225629	4	WG_3	_GGEIQPVSVK_	2	507.285	1012.56	-0.33354	4.3454e-05	3	88.187
P61604	HSPE1	10 kDa heat shock protein, mitochondrial	QE2_130322_OPL0000_JCK_MdW_wholegel_5band_3B5_130326033119	5	WG_3	_GGEIQPVSVK_	2	507.285	1012.56	0.15474	0.021131	1	36.982
P61604	HSPE1	10 kDa heat shock protein, mitochondrial	QE2_130322_OPL0000_JCK_MdW_wholegel_5band_2B5_130326015942	5	WG_2	_GGIMLPEK_	1	844.46	843.452	0.045424	0.054399	1	68.915
P61604	HSPE1	10 kDa heat shock protein, mitochondrial	QE2_130322_OPL0000_JCK_MdW_wholegel_5band_3B4_130325225629	4	WG_3	_GGIM(ox)LPEK_	2	430.731	859.447	-2.2616	0.0080262	1	71.692
P61604	HSPE1	10 kDa heat shock protein, mitochondrial	QE2_130322_OPL0000_JCK_MdW_wholegel_5band_2B4_130325212454	4	WG_2	_GGIMLPEKSQGK_	3	415.56	1243.66	0.15992	0.040098	1	40.475
P61604	HSPE1	10 kDa heat shock protein, mitochondrial	QE2_130322_OPL0000_JCK_MdW_wholegel_5band_2B5_130326015942	5	WG_2	_GGIMLPEKSQGK_	3	415.56	1243.66	0.79055	0.0011245	1	56.951
P61604	HSPE1	10 kDa heat shock protein, mitochondrial	QE2_130322_OPL0000_JCK_MdW_wholegel_5band_3B4_130325225629	4	WG_3	_GGIMLPEKSQGK_	3	415.56	1243.66	0.28982	0.048321	1	31.526
P61604	HSPE1	10 kDa heat shock protein, mitochondrial	QE2_130322_OPL0000_JCK_MdW_wholegel_5band_1B5_130326002805	5	WG_1	_GGIMLPEKSQGKVLQATVVAVGSGSK_	4	636.107	2540.4	0.1274	1.3253e-05	1	80.83
P61604	HSPE1	10 kDa heat shock protein, mitochondrial	QE2_130322_OPL0000_JCK_MdW_wholegel_5band_2B4_130325212454	4	WG_2	_GGIMLPEKSQGKVLQATVVAVGSGSK_	4	636.107	2540.4	0.1629	0.00061358	1	65.151
P61604	HSPE1	10 kDa heat shock protein, mitochondrial	QE2_130322_OPL0000_JCK_MdW_wholegel_5band_3B4_130325225629	4	WG_3	_GGIMLPEKSQGKVLQATVVAVGSGSK_	4	636.107	2540.4	0.082714	0.00046817	1	67.899
P61604	HSPE1	10 kDa heat shock protein, mitochondrial	QE2_130322_OPL0000_JCK_MdW_wholegel_5band_1B4_130325195317	4	WG_1	_GKGGEIQPVSVK_	2	599.843	1197.67	0.0079483	0.001275	2	61.23
P61604	HSPE1	10 kDa heat shock protein, mitochondrial	QE2_130322_OPL0000_JCK_MdW_wholegel_5band_1B4_130325195317	4	WG_1	_GKGGEIQPVSVK_	3	400.231	1197.67	0.44699	0.007565	1	45.28
P61604	HSPE1	10 kDa heat shock protein, mitochondrial	QE2_130322_OPL0000_JCK_MdW_wholegel_5band_1B5_130326002805	5	WG_1	_GKGGEIQPVSVK_	2	599.843	1197.67	-3.0302	0.021218	1	34.179
P61604	HSPE1	10 kDa heat shock protein, mitochondrial	QE2_130322_OPL0000_JCK_MdW_wholegel_5band_2B4_130325212454	4	WG_2	_GKGGEIQPVSVK_	3	400.231	1197.67	0.46031	0.012037	2	41.644
P61604	HSPE1	10 kDa heat shock protein, mitochondrial	QE2_130322_OPL0000_JCK_MdW_wholegel_5band_2B4_130325212454	4	WG_2	_GKGGEIQPVSVK_	2	599.843	1197.67	-0.031931	4.8804e-05	2	101.45
P61604	HSPE1	10 kDa heat shock protein, mitochondrial	QE2_130322_OPL0000_JCK_MdW_wholegel_5band_2B5_130326015942	5	WG_2	_GKGGEIQPVSVK_	2	599.843	1197.67	0.15775	3.1357e-10	2	120.21
P61604	HSPE1	10 kDa heat shock protein, mitochondrial	QE2_130322_OPL0000_JCK_MdW_wholegel_5band_2B5_130326015942	5	WG_2	_GKGGEIQPVSVK_	3	400.231	1197.67	0.48162	0.0036256	1	50.314
P61604	HSPE1	10 kDa heat shock protein, mitochondrial	QE2_130322_OPL0000_JCK_MdW_wholegel_5band_3B4_130325225629	4	WG_3	_GKGGEIQPVSVK_	3	400.231	1197.67	0.36046	0.024435	2	33.685
P61604	HSPE1	10 kDa heat shock protein, mitochondrial	QE2_130322_OPL0000_JCK_MdW_wholegel_5band_3B4_130325225629	4	WG_3	_GKGGEIQPVSVK_	2	599.843	1197.67	-0.12577	0.00012635	2	96.135
P61604	HSPE1	10 kDa heat shock protein, mitochondrial	QE2_130322_OPL0000_JCK_MdW_wholegel_5band_1B4_130325195317	4	WG_1	_KFLPLFDR_	2	518.303	1034.59	-0.03302	0.0013252	1	123.16
P61604	HSPE1	10 kDa heat shock protein, mitochondrial	QE2_130322_OPL0000_JCK_MdW_wholegel_5band_2B4_130325212454	4	WG_2	_KFLPLFDR_	2	518.303	1034.59	-0.20656	0.0046247	2	68.224
P61604	HSPE1	10 kDa heat shock protein, mitochondrial	QE2_130322_OPL0000_JCK_MdW_wholegel_5band_2B5_130326015942	5	WG_2	_KFLPLFDR_	2	518.303	1034.59	0.2754	0.0070167	1	57.859
P61604	HSPE1	10 kDa heat shock protein, mitochondrial	QE2_130322_OPL0000_JCK_MdW_wholegel_5band_2B5_130326015942	5	WG_2	_KFLPLFDR_	2	518.303	1034.59	-1.8652	0.045513	1	66.27
P61604	HSPE1	10 kDa heat shock protein, mitochondrial	QE2_130322_OPL0000_JCK_MdW_wholegel_5band_3B4_130325225629	4	WG_3	_KFLPLFDR_	2	518.303	1034.59	-0.026776	0.0013252	1	123.16
P61604	HSPE1	10 kDa heat shock protein, mitochondrial	QE2_130322_OPL0000_JCK_MdW_wholegel_5band_2B4_130325212454	4	WG_2	_SAAETVTKGGIMLPEK_	3	544.627	1630.86	-0.19217	0.041361	1	37.477
P61604	HSPE1	10 kDa heat shock protein, mitochondrial	QE2_130322_OPL0000_JCK_MdW_wholegel_5band_2B5_130326015942	5	WG_2	_SAAETVTKGGIMLPEK_	3	544.627	1630.86	0.56128	0.0022185	1	55.011
P61604	HSPE1	10 kDa heat shock protein, mitochondrial	QE2_130322_OPL0000_JCK_MdW_wholegel_5band_3B4_130325225629	4	WG_3	_SAAETVTKGGIMLPEK_	3	544.627	1630.86	-0.27638	0.0050774	1	47.113
P61604	HSPE1	10 kDa heat shock protein, mitochondrial	QE2_130322_OPL0000_JCK_MdW_wholegel_5band_2B4_130325212454	4	WG_2	_SQGKVLQATVVAVGSGSK_	3	572.66	1714.96	-0.5466	0.00039026	1	64.422
P61604	HSPE1	10 kDa heat shock protein, mitochondrial	QE2_130322_OPL0000_JCK_MdW_wholegel_5band_2B5_130326015942	5	WG_2	_SQGKVLQATVVAVGSGSK_	3	572.66	1714.96	0.33038	0.0019577	1	54.117
P61604	HSPE1	10 kDa heat shock protein, mitochondrial	QE2_130322_OPL0000_JCK_MdW_wholegel_5band_3B4_130325225629	4	WG_3	_SQGKVLQATVVAVGSGSK_	3	572.66	1714.96	-0.78547	0.019126	1	38.103
P61604	HSPE1	10 kDa heat shock protein, mitochondrial	QE2_130322_OPL0000_JCK_MdW_wholegel_5band_1B4_130325195317	4	WG_1	_SQGKVLQATVVAVGSGSKGK_	3	634.365	1900.07	-0.0508	3.0259e-15	1	123.36
P61604	HSPE1	10 kDa heat shock protein, mitochondrial	QE2_130322_OPL0000_JCK_MdW_wholegel_5band_1B4_130325195317	4	WG_1	_SQGKVLQATVVAVGSGSKGK_	4	476.026	1900.07	-0.22106	0.00053771	1	71.527
P61604	HSPE1	10 kDa heat shock protein, mitochondrial	QE2_130322_OPL0000_JCK_MdW_wholegel_5band_2B4_130325212454	4	WG_2	_SQGKVLQATVVAVGSGSKGK_	3	634.365	1900.07	0.30947	0.0009336	1	63.883
P61604	HSPE1	10 kDa heat shock protein, mitochondrial	QE2_130322_OPL0000_JCK_MdW_wholegel_5band_2B4_130325212454	4	WG_2	_SQGKVLQATVVAVGSGSKGK_	4	476.026	1900.07	-0.36401	7.4096e-10	1	107.39
P61604	HSPE1	10 kDa heat shock protein, mitochondrial	QE2_130322_OPL0000_JCK_MdW_wholegel_5band_3B4_130325225629	4	WG_3	_SQGKVLQATVVAVGSGSKGK_	3	634.365	1900.07	0.29207	8.8596e-10	1	105.16
P61604	HSPE1	10 kDa heat shock protein, mitochondrial	QE2_130322_OPL0000_JCK_MdW_wholegel_5band_3B4_130325225629	4	WG_3	_SQGKVLQATVVAVGSGSKGK_	4	476.026	1900.07	0.044309	0.024515	1	35.015
P61604	HSPE1	10 kDa heat shock protein, mitochondrial	QE2_130322_OPL0000_JCK_MdW_wholegel_5band_1B4_130325195317	4	WG_1	_VGDKVLLPEYGGTK_	3	492.608	1474.8	0.10063	0.0001109	2	88.768
P61604	HSPE1	10 kDa heat shock protein, mitochondrial	QE2_130322_OPL0000_JCK_MdW_wholegel_5band_1B4_130325195317	4	WG_1	_VGDKVLLPEYGGTK_	2	738.409	1474.8	0.15158	0.00052702	1	72.47
P61604	HSPE1	10 kDa heat shock protein, mitochondrial	QE2_130322_OPL0000_JCK_MdW_wholegel_5band_1B4_130325195317	4	WG_1	_VGDKVLLPEYGGTK_	3	492.608	1474.8	1.209	0.001391	1	59.862
P61604	HSPE1	10 kDa heat shock protein, mitochondrial	QE2_130322_OPL0000_JCK_MdW_wholegel_5band_2B4_130325212454	4	WG_2	_VGDKVLLPEYGGTK_	2	738.409	1474.8	0.33786	0.00073258	1	65.652
P61604	HSPE1	10 kDa heat shock protein, mitochondrial	QE2_130322_OPL0000_JCK_MdW_wholegel_5band_2B4_130325212454	4	WG_2	_VGDKVLLPEYGGTK_	3	492.608	1474.8	0.052431	4.4314e-05	1	95.582
P61604	HSPE1	10 kDa heat shock protein, mitochondrial	QE2_130322_OPL0000_JCK_MdW_wholegel_5band_2B4_130325212454	4	WG_2	_VGDKVLLPEYGGTK_	3	492.608	1474.8	1.1615	0.015079	1	38.093
P61604	HSPE1	10 kDa heat shock protein, mitochondrial	QE2_130322_OPL0000_JCK_MdW_wholegel_5band_2B5_130326015942	5	WG_2	_VGDKVLLPEYGGTK_	2	738.409	1474.8	0.4757	6.75e-05	1	90.754
P61604	HSPE1	10 kDa heat shock protein, mitochondrial	QE2_130322_OPL0000_JCK_MdW_wholegel_5band_2B5_130326015942	5	WG_2	_VGDKVLLPEYGGTK_	3	492.608	1474.8	NaN	0.0029204	1	71.354
P61604	HSPE1	10 kDa heat shock protein, mitochondrial	QE2_130322_OPL0000_JCK_MdW_wholegel_5band_2B5_130326015942	5	WG_2	_VGDKVLLPEYGGTK_	3	492.608	1474.8	0.90402	0.015776	1	38.808
P61604	HSPE1	10 kDa heat shock protein, mitochondrial	QE2_130322_OPL0000_JCK_MdW_wholegel_5band_3B4_130325225629	4	WG_3	_VGDKVLLPEYGGTK_	2	738.409	1474.8	0.37751	0.00071197	2	66.335
P61604	HSPE1	10 kDa heat shock protein, mitochondrial	QE2_130322_OPL0000_JCK_MdW_wholegel_5band_3B4_130325225629	4	WG_3	_VGDKVLLPEYGGTK_	3	492.608	1474.8	0.075427	0.00015884	2	86.777
P61604	HSPE1	10 kDa heat shock protein, mitochondrial	QE2_130322_OPL0000_JCK_MdW_wholegel_5band_3B4_130325225629	4	WG_3	_VGDKVLLPEYGGTK_	3	492.608	1474.8	1.7502	0.0034012	1	51.265
P61604	HSPE1	10 kDa heat shock protein, mitochondrial	QE2_130322_OPL0000_JCK_MdW_wholegel_5band_1B4_130325195317	4	WG_1	_VLLPEYGGTK_	2	538.803	1075.59	-0.5576	0.00010248	2	80.763
P61604	HSPE1	10 kDa heat shock protein, mitochondrial	QE2_130322_OPL0000_JCK_MdW_wholegel_5band_2B4_130325212454	4	WG_2	_VLLPEYGGTK_	2	538.803	1075.59	-0.31162	0.00010248	2	80.763
P61604	HSPE1	10 kDa heat shock protein, mitochondrial	QE2_130322_OPL0000_JCK_MdW_wholegel_5band_2B4_130325212454	4	WG_2	_VLLPEYGGTK_	3	359.538	1075.59	-0.86927	0.0030903	1	47.894
P61604	HSPE1	10 kDa heat shock protein, mitochondrial	QE2_130322_OPL0000_JCK_MdW_wholegel_5band_2B5_130326015942	5	WG_2	_VLLPEYGGTK_	2	538.803	1075.59	-0.24821	1.5367e-05	3	96.015
P61604	HSPE1	10 kDa heat shock protein, mitochondrial	QE2_130322_OPL0000_JCK_MdW_wholegel_5band_2B5_130326015942	5	WG_2	_VLLPEYGGTK_	3	359.538	1075.59	NaN	0.0063615	1	48.44
P61604	HSPE1	10 kDa heat shock protein, mitochondrial	QE2_130322_OPL0000_JCK_MdW_wholegel_5band_3B4_130325225629	4	WG_3	_VLLPEYGGTK_	3	359.538	1075.59	-1.1519	0.0050716	1	44.639
P61604	HSPE1	10 kDa heat shock protein, mitochondrial	QE2_130322_OPL0000_JCK_MdW_wholegel_5band_3B4_130325225629	4	WG_3	_VLLPEYGGTK_	2	538.803	1075.59	-0.36168	0.00010248	1	80.763
P61604	HSPE1	10 kDa heat shock protein, mitochondrial	QE2_130322_OPL0000_JCK_MdW_wholegel_5band_3B4_130325225629	4	WG_3	_VLLPEYGGTK_	2	538.803	1075.59	0.47702	0.0012748	1	57.836
P61604	HSPE1	10 kDa heat shock protein, mitochondrial	QE2_130322_OPL0000_JCK_MdW_wholegel_5band_1B4_130325195317	4	WG_1	_VLQATVVAVGSGSK_	2	658.383	1314.75	0.12176	6.2054e-32	4	170.11
P61604	HSPE1	10 kDa heat shock protein, mitochondrial	QE2_130322_OPL0000_JCK_MdW_wholegel_5band_1B4_130325195317	4	WG_1	_VLQATVVAVGSGSK_	3	439.258	1314.75	0.30243	0.0001077	2	85.006
P61604	HSPE1	10 kDa heat shock protein, mitochondrial	QE2_130322_OPL0000_JCK_MdW_wholegel_5band_1B4_130325195317	4	WG_1	_VLQATVVAVGSGSK_	3	439.258	1314.75	-0.064445	0.0016638	1	52.5
P61604	HSPE1	10 kDa heat shock protein, mitochondrial	QE2_130322_OPL0000_JCK_MdW_wholegel_5band_1B4_130325195317	4	WG_1	_VLQATVVAVGSGSK_	2	658.383	1314.75	NaN	0.002337	1	60.55
P61604	HSPE1	10 kDa heat shock protein, mitochondrial	QE2_130322_OPL0000_JCK_MdW_wholegel_5band_1B4_130325195317	4	WG_1	_VLQATVVAVGSGSK_	2	658.383	1314.75	NaN	0.0067808	1	48.177
P61604	HSPE1	10 kDa heat shock protein, mitochondrial	QE2_130322_OPL0000_JCK_MdW_wholegel_5band_1B5_130326002805	5	WG_1	_VLQATVVAVGSGSK_	2	658.383	1314.75	0.44784	0.00086572	1	58.885
P61604	HSPE1	10 kDa heat shock protein, mitochondrial	QE2_130322_OPL0000_JCK_MdW_wholegel_5band_1B5_130326002805	5	WG_1	_VLQATVVAVGSGSK_	3	439.258	1314.75	1.0545	0.00022233	2	76.156
P61604	HSPE1	10 kDa heat shock protein, mitochondrial	QE2_130322_OPL0000_JCK_MdW_wholegel_5band_1B5_130326002805	5	WG_1	_VLQATVVAVGSGSK_	2	658.383	1314.75	1.6121	3.2996e-16	1	138.19
P61604	HSPE1	10 kDa heat shock protein, mitochondrial	QE2_130322_OPL0000_JCK_MdW_wholegel_5band_2B4_130325212454	4	WG_2	_VLQATVVAVGSGSK_	2	658.383	1314.75	0.26306	4.9588e-37	4	181.26
P61604	HSPE1	10 kDa heat shock protein, mitochondrial	QE2_130322_OPL0000_JCK_MdW_wholegel_5band_2B4_130325212454	4	WG_2	_VLQATVVAVGSGSK_	3	439.258	1314.75	0.39785	3.2151e-07	3	106.14
P61604	HSPE1	10 kDa heat shock protein, mitochondrial	QE2_130322_OPL0000_JCK_MdW_wholegel_5band_2B4_130325212454	4	WG_2	_VLQATVVAVGSGSK_	2	658.383	1314.75	0.07242	0.00040064	1	65.092
P61604	HSPE1	10 kDa heat shock protein, mitochondrial	QE2_130322_OPL0000_JCK_MdW_wholegel_5band_2B4_130325212454	4	WG_2	_VLQATVVAVGSGSK_	2	658.383	1314.75	0.14292	0.0014261	1	54.402
P61604	HSPE1	10 kDa heat shock protein, mitochondrial	QE2_130322_OPL0000_JCK_MdW_wholegel_5band_2B4_130325212454	4	WG_2	_VLQATVVAVGSGSK_	3	439.258	1314.75	-0.10734	0.032596	1	30.133
P61604	HSPE1	10 kDa heat shock protein, mitochondrial	QE2_130322_OPL0000_JCK_MdW_wholegel_5band_2B4_130325212454	4	WG_2	_VLQATVVAVGSGSK_	2	658.383	1314.75	NaN	0.010077	1	45.873
P61604	HSPE1	10 kDa heat shock protein, mitochondrial	QE2_130322_OPL0000_JCK_MdW_wholegel_5band_2B4_130325212454	4	WG_2	_VLQATVVAVGSGSK_	3	439.258	1314.75	NaN	0.0022702	1	58.32
P61604	HSPE1	10 kDa heat shock protein, mitochondrial	QE2_130322_OPL0000_JCK_MdW_wholegel_5band_2B4_130325212454	4	WG_2	_VLQATVVAVGSGSK_	2	658.383	1314.75	NaN	0.0039513	1	50.155
P61604	HSPE1	10 kDa heat shock protein, mitochondrial	QE2_130322_OPL0000_JCK_MdW_wholegel_5band_2B5_130326015942	5	WG_2	_VLQATVVAVGSGSK_	2	658.383	1314.75	0.86543	2.0888e-05	1	96.673
P61604	HSPE1	10 kDa heat shock protein, mitochondrial	QE2_130322_OPL0000_JCK_MdW_wholegel_5band_2B5_130326015942	5	WG_2	_VLQATVVAVGSGSK_	3	439.258	1314.75	0.35382	5.6831e-08	1	116.58
P61604	HSPE1	10 kDa heat shock protein, mitochondrial	QE2_130322_OPL0000_JCK_MdW_wholegel_5band_2B5_130326015942	5	WG_2	_VLQATVVAVGSGSK_	2	658.383	1314.75	0.76401	9.4303e-32	3	167.37
P61604	HSPE1	10 kDa heat shock protein, mitochondrial	QE2_130322_OPL0000_JCK_MdW_wholegel_5band_2B5_130326015942	5	WG_2	_VLQATVVAVGSGSK_	3	439.258	1314.75	0.46503	1.8893e-05	1	97.45
P61604	HSPE1	10 kDa heat shock protein, mitochondrial	QE2_130322_OPL0000_JCK_MdW_wholegel_5band_2B5_130326015942	5	WG_2	_VLQATVVAVGSGSK_	3	439.258	1314.75	-1.1808	0.00055022	1	61.409
P61604	HSPE1	10 kDa heat shock protein, mitochondrial	QE2_130322_OPL0000_JCK_MdW_wholegel_5band_2B5_130326015942	5	WG_2	_VLQATVVAVGSGSK_	3	439.258	1314.75	NaN	0.018467	1	40.801
P61604	HSPE1	10 kDa heat shock protein, mitochondrial	QE2_130322_OPL0000_JCK_MdW_wholegel_5band_2B5_130326015942	5	WG_2	_VLQATVVAVGSGSK_	2	658.383	1314.75	NaN	0.00057934	1	74.769
P61604	HSPE1	10 kDa heat shock protein, mitochondrial	QE2_130322_OPL0000_JCK_MdW_wholegel_5band_3B4_130325225629	4	WG_3	_VLQATVVAVGSGSK_	2	658.383	1314.75	0.051639	6.2054e-32	4	170.11
P61604	HSPE1	10 kDa heat shock protein, mitochondrial	QE2_130322_OPL0000_JCK_MdW_wholegel_5band_3B4_130325225629	4	WG_3	_VLQATVVAVGSGSK_	3	439.258	1314.75	0.33753	0.00021966	3	76.322
P61604	HSPE1	10 kDa heat shock protein, mitochondrial	QE2_130322_OPL0000_JCK_MdW_wholegel_5band_3B4_130325225629	4	WG_3	_VLQATVVAVGSGSK_	3	439.258	1314.75	0.066752	0.0067838	1	40.278
P61604	HSPE1	10 kDa heat shock protein, mitochondrial	QE2_130322_OPL0000_JCK_MdW_wholegel_5band_3B4_130325225629	4	WG_3	_VLQATVVAVGSGSK_	2	658.383	1314.75	NaN	0.010854	1	45.33
P61604	HSPE1	10 kDa heat shock protein, mitochondrial	QE2_130322_OPL0000_JCK_MdW_wholegel_5band_3B4_130325225629	4	WG_3	_VLQATVVAVGSGSK_	2	658.383	1314.75	NaN	0.030022	1	38.376
P61604	HSPE1	10 kDa heat shock protein, mitochondrial	QE2_130322_OPL0000_JCK_MdW_wholegel_5band_3B4_130325225629	4	WG_3	_VLQATVVAVGSGSK_	2	658.383	1314.75	NaN	0.0039513	1	50.155
P61604	HSPE1	10 kDa heat shock protein, mitochondrial	QE2_130322_OPL0000_JCK_MdW_wholegel_5band_3B4_130325225629	4	WG_3	_VLQATVVAVGSGSK_	2	658.383	1314.75	-0.32006	0.0060421	1	54.898
P61604	HSPE1	10 kDa heat shock protein, mitochondrial	QE2_130322_OPL0000_JCK_MdW_wholegel_5band_3B4_130325225629	4	WG_3	_VLQATVVAVGSGSK_	2	658.383	1314.75	-1.5946	0.02954	1	33.751
P61604	HSPE1	10 kDa heat shock protein, mitochondrial	QE2_130322_OPL0000_JCK_MdW_wholegel_5band_3B5_130326033119	5	WG_3	_VLQATVVAVGSGSK_	2	658.383	1314.75	1.7196	2.5022e-06	1	103.83
P61604	HSPE1	10 kDa heat shock protein, mitochondrial	QE2_130322_OPL0000_JCK_MdW_wholegel_5band_3B5_130326033119	5	WG_3	_VLQATVVAVGSGSK_	3	439.258	1314.75	-0.80087	1.4736e-05	1	99.069
P61604	HSPE1	10 kDa heat shock protein, mitochondrial	QE2_130322_OPL0000_JCK_MdW_wholegel_5band_3B5_130326033119	5	WG_3	_VLQATVVAVGSGSK_	2	658.383	1314.75	NaN	0.0014213	1	67.964
P61604	HSPE1	10 kDa heat shock protein, mitochondrial	QE2_130322_OPL0000_JCK_MdW_wholegel_5band_2B4_130325212454	4	WG_2	_VLQATVVAVGSGSKGK_	3	500.963	1499.87	-1.6048	0.012203	1	41.422
P61604	HSPE1	10 kDa heat shock protein, mitochondrial	QE2_130322_OPL0000_JCK_MdW_wholegel_5band_2B5_130326015942	5	WG_2	_VLQATVVAVGSGSKGK_	3	500.963	1499.87	-1.253	0.053239	1	34.498
P61604	HSPE1	10 kDa heat shock protein, mitochondrial	QE2_130322_OPL0000_JCK_MdW_wholegel_5band_3B4_130325225629	4	WG_3	_VLQATVVAVGSGSKGK_	3	500.963	1499.87	-1.3564	7.2745e-05	1	58.98
P61604	HSPE1	10 kDa heat shock protein, mitochondrial	QE2_130322_OPL0000_JCK_MdW_wholegel_5band_1B4_130325195317	4	WG_1	_VVLDDKDYFLFR_	2	765.404	1528.79	-0.11252	0.00063047	1	82.069
P61604	HSPE1	10 kDa heat shock protein, mitochondrial	QE2_130322_OPL0000_JCK_MdW_wholegel_5band_1B4_130325195317	4	WG_1	_VVLDDKDYFLFR_	3	510.605	1528.79	0.41043	5.5608e-25	2	174.42
P61604	HSPE1	10 kDa heat shock protein, mitochondrial	QE2_130322_OPL0000_JCK_MdW_wholegel_5band_1B4_130325195317	4	WG_1	_VVLDDKDYFLFR_	4	383.205	1528.79	-0.54323	0.018629	1	36.284
P61604	HSPE1	10 kDa heat shock protein, mitochondrial	QE2_130322_OPL0000_JCK_MdW_wholegel_5band_1B4_130325195317	4	WG_1	_VVLDDKDYFLFR_	3	510.605	1528.79	0.31029	1.0531e-10	3	128.67
P61604	HSPE1	10 kDa heat shock protein, mitochondrial	QE2_130322_OPL0000_JCK_MdW_wholegel_5band_1B4_130325195317	4	WG_1	_VVLDDKDYFLFR_	3	510.605	1528.79	2.8207	0.01795	1	43.991
P61604	HSPE1	10 kDa heat shock protein, mitochondrial	QE2_130322_OPL0000_JCK_MdW_wholegel_5band_1B4_130325195317	4	WG_1	_VVLDDKDYFLFR_	3	510.605	1528.79	0.084746	4.0997e-06	1	72.958
P61604	HSPE1	10 kDa heat shock protein, mitochondrial	QE2_130322_OPL0000_JCK_MdW_wholegel_5band_1B4_130325195317	4	WG_1	_VVLDDKDYFLFR_	3	510.605	1528.79	0.81508	0.0027234	1	72.958
P61604	HSPE1	10 kDa heat shock protein, mitochondrial	QE2_130322_OPL0000_JCK_MdW_wholegel_5band_1B5_130326002805	5	WG_1	_VVLDDKDYFLFR_	3	510.605	1528.79	-0.40555	1.281e-07	1	117.86
P61604	HSPE1	10 kDa heat shock protein, mitochondrial	QE2_130322_OPL0000_JCK_MdW_wholegel_5band_1B5_130326002805	5	WG_1	_VVLDDKDYFLFR_	3	510.605	1528.79	0.65193	0.019406	1	43.382
P61604	HSPE1	10 kDa heat shock protein, mitochondrial	QE2_130322_OPL0000_JCK_MdW_wholegel_5band_2B4_130325212454	4	WG_2	_VVLDDKDYFLFR_	2	765.404	1528.79	-0.091171	4.7114e-29	1	179.93
P61604	HSPE1	10 kDa heat shock protein, mitochondrial	QE2_130322_OPL0000_JCK_MdW_wholegel_5band_2B4_130325212454	4	WG_2	_VVLDDKDYFLFR_	4	383.205	1528.79	-0.69632	0.023599	1	33.761
P61604	HSPE1	10 kDa heat shock protein, mitochondrial	QE2_130322_OPL0000_JCK_MdW_wholegel_5band_2B4_130325212454	4	WG_2	_VVLDDKDYFLFR_	3	510.605	1528.79	0.52732	9.7714e-07	3	111.52
P61604	HSPE1	10 kDa heat shock protein, mitochondrial	QE2_130322_OPL0000_JCK_MdW_wholegel_5band_2B4_130325212454	4	WG_2	_VVLDDKDYFLFR_	3	510.605	1528.79	0.022072	0.0010509	1	62.924
P61604	HSPE1	10 kDa heat shock protein, mitochondrial	QE2_130322_OPL0000_JCK_MdW_wholegel_5band_2B4_130325212454	4	WG_2	_VVLDDKDYFLFR_	3	510.605	1528.79	NaN	5.0374e-28	1	128.85
P61604	HSPE1	10 kDa heat shock protein, mitochondrial	QE2_130322_OPL0000_JCK_MdW_wholegel_5band_2B4_130325212454	4	WG_2	_VVLDDKDYFLFR_	3	510.605	1528.79	NaN	1.0492e-81	1	174.42
P61604	HSPE1	10 kDa heat shock protein, mitochondrial	QE2_130322_OPL0000_JCK_MdW_wholegel_5band_2B4_130325212454	4	WG_2	_VVLDDKDYFLFR_	3	510.605	1528.79	1.7591	0.0024763	1	62.14
P61604	HSPE1	10 kDa heat shock protein, mitochondrial	QE2_130322_OPL0000_JCK_MdW_wholegel_5band_2B4_130325212454	4	WG_2	_VVLDDKDYFLFR_	2	765.404	1528.79	-0.082562	0.019406	1	43.382
P61604	HSPE1	10 kDa heat shock protein, mitochondrial	QE2_130322_OPL0000_JCK_MdW_wholegel_5band_2B5_130326015942	5	WG_2	_VVLDDKDYFLFR_	2	765.404	1528.79	-0.15172	2.2429e-10	1	123.84
P61604	HSPE1	10 kDa heat shock protein, mitochondrial	QE2_130322_OPL0000_JCK_MdW_wholegel_5band_2B5_130326015942	5	WG_2	_VVLDDKDYFLFR_	3	510.605	1528.79	-0.049937	1.4498e-20	1	148.18
P61604	HSPE1	10 kDa heat shock protein, mitochondrial	QE2_130322_OPL0000_JCK_MdW_wholegel_5band_2B5_130326015942	5	WG_2	_VVLDDKDYFLFR_	3	510.605	1528.79	0.8041	0.00013705	1	95.401
P61604	HSPE1	10 kDa heat shock protein, mitochondrial	QE2_130322_OPL0000_JCK_MdW_wholegel_5band_2B5_130326015942	5	WG_2	_VVLDDKDYFLFR_	3	510.605	1528.79	2.0131	0.004771	1	51.875
P61604	HSPE1	10 kDa heat shock protein, mitochondrial	QE2_130322_OPL0000_JCK_MdW_wholegel_5band_2B5_130326015942	5	WG_2	_VVLDDKDYFLFR_	3	510.605	1528.79	2.1338	0.0041884	1	52.555
P61604	HSPE1	10 kDa heat shock protein, mitochondrial	QE2_130322_OPL0000_JCK_MdW_wholegel_5band_2B5_130326015942	5	WG_2	_VVLDDKDYFLFR_	3	510.605	1528.79	-1.2083	0.019406	1	43.382
P61604	HSPE1	10 kDa heat shock protein, mitochondrial	QE2_130322_OPL0000_JCK_MdW_wholegel_5band_3B4_130325225629	4	WG_3	_VVLDDKDYFLFR_	2	765.404	1528.79	0.011853	2.8717e-10	1	121.28
P61604	HSPE1	10 kDa heat shock protein, mitochondrial	QE2_130322_OPL0000_JCK_MdW_wholegel_5band_3B4_130325225629	4	WG_3	_VVLDDKDYFLFR_	3	510.605	1528.79	0.59436	1.3531e-24	2	173.04
P61604	HSPE1	10 kDa heat shock protein, mitochondrial	QE2_130322_OPL0000_JCK_MdW_wholegel_5band_3B4_130325225629	4	WG_3	_VVLDDKDYFLFR_	4	383.205	1528.79	-0.67371	0.018429	1	36.447
P61604	HSPE1	10 kDa heat shock protein, mitochondrial	QE2_130322_OPL0000_JCK_MdW_wholegel_5band_3B4_130325225629	4	WG_3	_VVLDDKDYFLFR_	3	510.605	1528.79	0.20992	1.0531e-10	1	128.67
P61604	HSPE1	10 kDa heat shock protein, mitochondrial	QE2_130322_OPL0000_JCK_MdW_wholegel_5band_3B4_130325225629	4	WG_3	_VVLDDKDYFLFR_	3	510.605	1528.79	0.7266	4.449e-08	2	118.48
P61604	HSPE1	10 kDa heat shock protein, mitochondrial	QE2_130322_OPL0000_JCK_MdW_wholegel_5band_3B4_130325225629	4	WG_3	_VVLDDKDYFLFR_	3	510.605	1528.79	0.059754	0.00049819	1	84.718
P61604	HSPE1	10 kDa heat shock protein, mitochondrial	QE2_130322_OPL0000_JCK_MdW_wholegel_5band_3B4_130325225629	4	WG_3	_VVLDDKDYFLFR_	3	510.605	1528.79	3.0108	0.0061993	1	50.207
P61604	HSPE1	10 kDa heat shock protein, mitochondrial	QE2_130322_OPL0000_JCK_MdW_wholegel_5band_3B4_130325225629	4	WG_3	_VVLDDKDYFLFR_	3	510.605	1528.79	0.90703	0.0041705	1	52.576
P61604	HSPE1	10 kDa heat shock protein, mitochondrial	QE2_130322_OPL0000_JCK_MdW_wholegel_5band_3B4_130325225629	4	WG_3	_VVLDDKDYFLFR_	3	510.605	1528.79	0.47838	0.0036046	1	53.252
P61604	HSPE1	10 kDa heat shock protein, mitochondrial	QE2_130322_OPL0000_JCK_MdW_wholegel_5band_3B5_130326033119	5	WG_3	_VVLDDKDYFLFR_	3	510.605	1528.79	-0.87278	0.0041884	1	52.555
P61604	HSPE1	10 kDa heat shock protein, mitochondrial	QE2_130322_OPL0000_JCK_MdW_wholegel_5band_1B4_130325195317	4	WG_1	_VVLDDKDYFLFRDGDILGK_	4	557.795	2227.15	0.10323	4.3331e-10	1	111.18
P61604	HSPE1	10 kDa heat shock protein, mitochondrial	QE2_130322_OPL0000_JCK_MdW_wholegel_5band_2B4_130325212454	4	WG_2	_VVLDDKDYFLFRDGDILGK_	4	557.795	2227.15	-0.017249	0.00020833	1	83.849
P61604	HSPE1	10 kDa heat shock protein, mitochondrial	QE2_130322_OPL0000_JCK_MdW_wholegel_5band_3B4_130325225629	4	WG_3	_VVLDDKDYFLFRDGDILGK_	4	557.795	2227.15	0.35284	2.9888e-06	2	95.094
P61604	HSPE1	10 kDa heat shock protein, mitochondrial	QE2_130322_OPL0000_JCK_MdW_wholegel_5band_3B4_130325225629	4	WG_3	_VVLDDKDYFLFRDGDILGK_	4	557.795	2227.15	2.8063	0.045559	1	36.481
Q15029	EFTUD2	116 kDa U5 small nuclear ribonucleoprotein component	QE2_130322_OPL0000_JCK_MdW_wholegel_5band_1B1	1	WG_1	_AFIPAIDSFGFETDLR_	3	600.305	1797.89	0.16075	4.1789e-05	1	76.151
Q15029	EFTUD2	116 kDa U5 small nuclear ribonucleoprotein component	QE2_130322_OPL0000_JCK_MdW_wholegel_5band_1B1	1	WG_1	_AFIPAIDSFGFETDLR_	2	899.954	1797.89	0.18391	1.3582e-05	1	85.619
Q15029	EFTUD2	116 kDa U5 small nuclear ribonucleoprotein component	QE2_130322_OPL0000_JCK_MdW_wholegel_5band_1B2	2	WG_1	_AFIPAIDSFGFETDLR_	3	600.305	1797.89	1.0458	0.00059169	1	59.728
Q15029	EFTUD2	116 kDa U5 small nuclear ribonucleoprotein component	QE2_130322_OPL0000_JCK_MdW_wholegel_5band_1B2	2	WG_1	_AFIPAIDSFGFETDLR_	2	899.954	1797.89	2.3143	6.14e-08	1	103.39
Q15029	EFTUD2	116 kDa U5 small nuclear ribonucleoprotein component	QE2_130322_OPL0000_JCK_MdW_wholegel_5band_2B1	1	WG_2	_AFIPAIDSFGFETDLR_	3	600.305	1797.89	-0.16362	6.4713e-05	1	74.786
Q15029	EFTUD2	116 kDa U5 small nuclear ribonucleoprotein component	QE2_130322_OPL0000_JCK_MdW_wholegel_5band_2B1	1	WG_2	_AFIPAIDSFGFETDLR_	2	899.954	1797.89	0.15778	1.5406e-10	1	117.37
Q15029	EFTUD2	116 kDa U5 small nuclear ribonucleoprotein component	QE2_130322_OPL0000_JCK_MdW_wholegel_5band_2B2	2	WG_2	_AFIPAIDSFGFETDLR_	2	899.954	1797.89	1.578	3.6676e-05	1	76.85
Q15029	EFTUD2	116 kDa U5 small nuclear ribonucleoprotein component	QE2_130322_OPL0000_JCK_MdW_wholegel_5band_2B2	2	WG_2	_AFIPAIDSFGFETDLR_	3	600.305	1797.89	0.56743	5.2299e-07	1	93.51
Q15029	EFTUD2	116 kDa U5 small nuclear ribonucleoprotein component	QE2_130322_OPL0000_JCK_MdW_wholegel_5band_3B2	2	WG_3	_AFIPAIDSFGFETDLR_	2	899.954	1797.89	0.18098	1.5406e-10	1	117.37
Q15029	EFTUD2	116 kDa U5 small nuclear ribonucleoprotein component	QE2_130322_OPL0000_JCK_MdW_wholegel_5band_3B2	2	WG_3	_AFIPAIDSFGFETDLR_	3	600.305	1797.89	0.28029	1.2553e-18	1	143.38
Q15029	EFTUD2	116 kDa U5 small nuclear ribonucleoprotein component	QE2_130322_OPL0000_JCK_MdW_wholegel_5band_3B3_130325182138	3	WG_3	_AFIPAIDSFGFETDLR_	3	600.305	1797.89	3.3331	0.0090935	1	37.583
Q15029	EFTUD2	116 kDa U5 small nuclear ribonucleoprotein component	QE2_130322_OPL0000_JCK_MdW_wholegel_5band_1B2	2	WG_1	_DLDEMDDDDDDDDVGDHDDDHPGMEVVLHEDKK_	5	759.899	3794.46	-0.36644	2.1842e-14	1	112.75
Q15029	EFTUD2	116 kDa U5 small nuclear ribonucleoprotein component	QE2_130322_OPL0000_JCK_MdW_wholegel_5band_2B1	1	WG_2	_DLDEMDDDDDDDDVGDHDDDHPGMEVVLHEDKK_	5	759.899	3794.46	-1.0234	4.555e-14	1	106.17
Q15029	EFTUD2	116 kDa U5 small nuclear ribonucleoprotein component	QE2_130322_OPL0000_JCK_MdW_wholegel_5band_2B2	2	WG_2	_DLDEMDDDDDDDDVGDHDDDHPGMEVVLHEDKK_	5	759.899	3794.46	0.42592	4.5851e-14	1	106.09
Q15029	EFTUD2	116 kDa U5 small nuclear ribonucleoprotein component	QE2_130322_OPL0000_JCK_MdW_wholegel_5band_3B2	2	WG_3	_DLDEMDDDDDDDDVGDHDDDHPGMEVVLHEDKK_	5	759.899	3794.46	-0.055066	1.5816e-09	1	91.942
Q15029	EFTUD2	116 kDa U5 small nuclear ribonucleoprotein component	QE2_130322_OPL0000_JCK_MdW_wholegel_5band_1B1	1	WG_1	_DSIVQGFQWGTR_	3	465.233	1392.68	0.59781	0.0043408	1	44.829
Q15029	EFTUD2	116 kDa U5 small nuclear ribonucleoprotein component	QE2_130322_OPL0000_JCK_MdW_wholegel_5band_1B1	1	WG_1	_DSIVQGFQWGTR_	2	697.347	1392.68	0.9582	0.0025706	1	38.799
Q15029	EFTUD2	116 kDa U5 small nuclear ribonucleoprotein component	QE2_130322_OPL0000_JCK_MdW_wholegel_5band_1B2	2	WG_1	_DSIVQGFQWGTR_	3	465.233	1392.68	0.41651	0.00027609	1	84.352
Q15029	EFTUD2	116 kDa U5 small nuclear ribonucleoprotein component	QE2_130322_OPL0000_JCK_MdW_wholegel_5band_1B2	2	WG_1	_DSIVQGFQWGTR_	2	697.347	1392.68	-1.1635	0.00046492	1	77.279
Q15029	EFTUD2	116 kDa U5 small nuclear ribonucleoprotein component	QE2_130322_OPL0000_JCK_MdW_wholegel_5band_2B1	1	WG_2	_DSIVQGFQWGTR_	2	697.347	1392.68	0.80764	3.5677e-05	1	100.22
Q15029	EFTUD2	116 kDa U5 small nuclear ribonucleoprotein component	QE2_130322_OPL0000_JCK_MdW_wholegel_5band_2B1	1	WG_2	_DSIVQGFQWGTR_	3	465.233	1392.68	0.34208	0.0017289	1	52.132
Q15029	EFTUD2	116 kDa U5 small nuclear ribonucleoprotein component	QE2_130322_OPL0000_JCK_MdW_wholegel_5band_2B2	2	WG_2	_DSIVQGFQWGTR_	3	465.233	1392.68	0.31691	0.00080504	1	60.157
Q15029	EFTUD2	116 kDa U5 small nuclear ribonucleoprotein component	QE2_130322_OPL0000_JCK_MdW_wholegel_5band_2B2	2	WG_2	_DSIVQGFQWGTR_	2	697.347	1392.68	-0.82634	0.00017435	1	88.163
Q15029	EFTUD2	116 kDa U5 small nuclear ribonucleoprotein component	QE2_130322_OPL0000_JCK_MdW_wholegel_5band_3B1	1	WG_3	_DSIVQGFQWGTR_	2	697.347	1392.68	-0.7236	0.00055725	1	63.76
Q15029	EFTUD2	116 kDa U5 small nuclear ribonucleoprotein component	QE2_130322_OPL0000_JCK_MdW_wholegel_5band_3B2	2	WG_3	_DSIVQGFQWGTR_	3	465.233	1392.68	-0.17703	0.00051506	1	71.548
Q15029	EFTUD2	116 kDa U5 small nuclear ribonucleoprotein component	QE2_130322_OPL0000_JCK_MdW_wholegel_5band_3B2	2	WG_3	_DSIVQGFQWGTR_	2	697.347	1392.68	-0.82327	1.6982e-05	1	102.62
Q15029	EFTUD2	116 kDa U5 small nuclear ribonucleoprotein component	QE2_130322_OPL0000_JCK_MdW_wholegel_5band_1B2	2	WG_1	_EGPLCDELIR_	2	601.298	1200.58	0.56147	0.0070696	1	47.288
Q15029	EFTUD2	116 kDa U5 small nuclear ribonucleoprotein component	QE2_130322_OPL0000_JCK_MdW_wholegel_5band_2B1	1	WG_2	_EGPLCDELIR_	2	601.298	1200.58	-2.2917	0.00032248	1	69.346
Q15029	EFTUD2	116 kDa U5 small nuclear ribonucleoprotein component	QE2_130322_OPL0000_JCK_MdW_wholegel_5band_1B1	1	WG_1	_FFDDPMLLELAK_	3	480.248	1437.72	-0.067232	0.0086411	1	43.991
Q15029	EFTUD2	116 kDa U5 small nuclear ribonucleoprotein component	QE2_130322_OPL0000_JCK_MdW_wholegel_5band_1B1	1	WG_1	_FFDDPMLLELAK_	2	719.868	1437.72	0.62019	0.022531	1	33.227
Q15029	EFTUD2	116 kDa U5 small nuclear ribonucleoprotein component	QE2_130322_OPL0000_JCK_MdW_wholegel_5band_1B2	2	WG_1	_FFDDPMLLELAK_	2	719.868	1437.72	0.10786	0.00035048	2	81.565
Q15029	EFTUD2	116 kDa U5 small nuclear ribonucleoprotein component	QE2_130322_OPL0000_JCK_MdW_wholegel_5band_2B1	1	WG_2	_FFDDPMLLELAK_	2	719.868	1437.72	0.32705	0.00016395	1	88.552
Q15029	EFTUD2	116 kDa U5 small nuclear ribonucleoprotein component	QE2_130322_OPL0000_JCK_MdW_wholegel_5band_2B1	1	WG_2	_FFDDPMLLELAK_	3	480.248	1437.72	0.048512	0.0036228	1	48.659
Q15029	EFTUD2	116 kDa U5 small nuclear ribonucleoprotein component	QE2_130322_OPL0000_JCK_MdW_wholegel_5band_2B2	2	WG_2	_FFDDPMLLELAK_	2	719.868	1437.72	NaN	0.0027478	1	56.951
Q15029	EFTUD2	116 kDa U5 small nuclear ribonucleoprotein component	QE2_130322_OPL0000_JCK_MdW_wholegel_5band_3B2	2	WG_3	_FFDDPMLLELAK_	2	719.868	1437.72	0.50238	0.00048964	1	76.24
Q15029	EFTUD2	116 kDa U5 small nuclear ribonucleoprotein component	QE2_130322_OPL0000_JCK_MdW_wholegel_5band_3B2	2	WG_3	_FFDDPMLLELAK_	3	480.248	1437.72	0.21749	0.09596	1	29.55
Q15029	EFTUD2	116 kDa U5 small nuclear ribonucleoprotein component	QE2_130322_OPL0000_JCK_MdW_wholegel_5band_1B2	2	WG_1	_FFDDPM(ox)LLELAK_	2	727.865	1453.72	2.1329	0.0010178	1	76.522
Q15029	EFTUD2	116 kDa U5 small nuclear ribonucleoprotein component	QE2_130322_OPL0000_JCK_MdW_wholegel_5band_1B2	2	WG_1	_FFDDPM(ox)LLELAK_	3	485.579	1453.72	-0.40881	0.043431	1	41.339
Q15029	EFTUD2	116 kDa U5 small nuclear ribonucleoprotein component	QE2_130322_OPL0000_JCK_MdW_wholegel_5band_2B2	2	WG_2	_FFDDPM(ox)LLELAK_	2	727.865	1453.72	0.69838	0.0024632	1	56.951
Q15029	EFTUD2	116 kDa U5 small nuclear ribonucleoprotein component	QE2_130322_OPL0000_JCK_MdW_wholegel_5band_2B2	2	WG_2	_FFDDPM(ox)LLELAK_	3	485.579	1453.72	-1.6602	0.11729	1	35.006
Q15029	EFTUD2	116 kDa U5 small nuclear ribonucleoprotein component	QE2_130322_OPL0000_JCK_MdW_wholegel_5band_3B2	2	WG_3	_FFDDPM(ox)LLELAK_	2	727.865	1453.72	1.1146	0.00058274	1	84.289
Q15029	EFTUD2	116 kDa U5 small nuclear ribonucleoprotein component	QE2_130322_OPL0000_JCK_MdW_wholegel_5band_1B1	1	WG_1	_GHVTQDAPIPGSPLYTIK_	3	632.007	1893	-0.089936	0.010377	1	37.925
Q15029	EFTUD2	116 kDa U5 small nuclear ribonucleoprotein component	QE2_130322_OPL0000_JCK_MdW_wholegel_5band_1B2	2	WG_1	_GHVTQDAPIPGSPLYTIK_	3	632.007	1893	0.65671	0.00050669	1	59.512
Q15029	EFTUD2	116 kDa U5 small nuclear ribonucleoprotein component	QE2_130322_OPL0000_JCK_MdW_wholegel_5band_1B2	2	WG_1	_GHVTQDAPIPGSPLYTIK_	2	947.507	1893	0.2653	3.1681e-17	1	132.13
Q15029	EFTUD2	116 kDa U5 small nuclear ribonucleoprotein component	QE2_130322_OPL0000_JCK_MdW_wholegel_5band_2B2	2	WG_2	_GHVTQDAPIPGSPLYTIK_	3	632.007	1893	0.61115	4.5054e-05	1	81.51
Q15029	EFTUD2	116 kDa U5 small nuclear ribonucleoprotein component	QE2_130322_OPL0000_JCK_MdW_wholegel_5band_3B2	2	WG_3	_GHVTQDAPIPGSPLYTIK_	3	632.007	1893	0.47087	1.1206e-05	2	88.385
Q15029	EFTUD2	116 kDa U5 small nuclear ribonucleoprotein component	QE2_130322_OPL0000_JCK_MdW_wholegel_5band_3B2	2	WG_3	_GHVTQDAPIPGSPLYTIK_	2	947.507	1893	0.01587	1.1283e-46	1	183.53
Q15029	EFTUD2	116 kDa U5 small nuclear ribonucleoprotein component	QE2_130322_OPL0000_JCK_MdW_wholegel_5band_1B1	1	WG_1	_GLSEDVSISK_	2	517.772	1033.53	0.2824	0.11067	1	26.012
Q15029	EFTUD2	116 kDa U5 small nuclear ribonucleoprotein component	QE2_130322_OPL0000_JCK_MdW_wholegel_5band_1B2	2	WG_1	_GLSEDVSISK_	2	517.772	1033.53	-1.9137	0.10168	1	37.995
Q15029	EFTUD2	116 kDa U5 small nuclear ribonucleoprotein component	QE2_130322_OPL0000_JCK_MdW_wholegel_5band_2B1	1	WG_2	_GLSEDVSISK_	2	517.772	1033.53	0.60075	0.016513	1	37.681
Q15029	EFTUD2	116 kDa U5 small nuclear ribonucleoprotein component	QE2_130322_OPL0000_JCK_MdW_wholegel_5band_1B1	1	WG_1	_GNEEAQIFRPLK_	3	467.921	1400.74	1.0616	0.0010561	1	62.408
Q15029	EFTUD2	116 kDa U5 small nuclear ribonucleoprotein component	QE2_130322_OPL0000_JCK_MdW_wholegel_5band_1B2	2	WG_1	_GNEEAQIFRPLK_	3	467.921	1400.74	1.132	0.078412	1	28.806
Q15029	EFTUD2	116 kDa U5 small nuclear ribonucleoprotein component	QE2_130322_OPL0000_JCK_MdW_wholegel_5band_1B2	2	WG_1	_GNEEAQIFRPLK_	2	701.378	1400.74	0.65513	0.00016699	1	93.348
Q15029	EFTUD2	116 kDa U5 small nuclear ribonucleoprotein component	QE2_130322_OPL0000_JCK_MdW_wholegel_5band_2B1	1	WG_2	_GNEEAQIFRPLK_	3	467.921	1400.74	0.94788	0.001008	1	67.153
Q15029	EFTUD2	116 kDa U5 small nuclear ribonucleoprotein component	QE2_130322_OPL0000_JCK_MdW_wholegel_5band_2B1	1	WG_2	_GNEEAQIFRPLK_	2	701.378	1400.74	NaN	4.0385e-08	1	101.53
Q15029	EFTUD2	116 kDa U5 small nuclear ribonucleoprotein component	QE2_130322_OPL0000_JCK_MdW_wholegel_5band_2B2	2	WG_2	_GNEEAQIFRPLK_	2	701.378	1400.74	NaN	2.1027e-19	1	119.21
Q15029	EFTUD2	116 kDa U5 small nuclear ribonucleoprotein component	QE2_130322_OPL0000_JCK_MdW_wholegel_5band_3B2	2	WG_3	_GNEEAQIFRPLK_	2	701.378	1400.74	1.4365	1.7556e-10	1	125.82
Q15029	EFTUD2	116 kDa U5 small nuclear ribonucleoprotein component	QE2_130322_OPL0000_JCK_MdW_wholegel_5band_3B2	2	WG_3	_GNEEAQIFRPLK_	3	467.921	1400.74	1.0139	0.010062	1	47.288
Q15029	EFTUD2	116 kDa U5 small nuclear ribonucleoprotein component	QE2_130322_OPL0000_JCK_MdW_wholegel_5band_1B1	1	WG_1	_IAVEPVNPSELPK_	2	696.89	1391.77	-0.61432	0.00050665	1	76.262
Q15029	EFTUD2	116 kDa U5 small nuclear ribonucleoprotein component	QE2_130322_OPL0000_JCK_MdW_wholegel_5band_2B1	1	WG_2	_IAVEPVNPSELPK_	2	696.89	1391.77	-0.15913	0.00046583	1	69.602
Q15029	EFTUD2	116 kDa U5 small nuclear ribonucleoprotein component	QE2_130322_OPL0000_JCK_MdW_wholegel_5band_3B1	1	WG_3	_IAVEPVNPSELPK_	2	696.89	1391.77	-0.41502	0.0046983	1	41.092
Q15029	EFTUD2	116 kDa U5 small nuclear ribonucleoprotein component	QE2_130322_OPL0000_JCK_MdW_wholegel_5band_3B2	2	WG_3	_IAVEPVNPSELPK_	2	696.89	1391.77	3.0072	0.00044644	1	62.042
Q15029	EFTUD2	116 kDa U5 small nuclear ribonucleoprotein component	QE2_130322_OPL0000_JCK_MdW_wholegel_5band_1B1	1	WG_1	_IEHTYTGGVDSDLGEAMSDCDPDGPLMCHTTK_	4	878.12	3508.45	-0.13557	2.9519e-28	1	137.29
Q15029	EFTUD2	116 kDa U5 small nuclear ribonucleoprotein component	QE2_130322_OPL0000_JCK_MdW_wholegel_5band_1B2	2	WG_1	_IEHTYTGGVDSDLGEAMSDCDPDGPLMCHTTK_	4	878.12	3508.45	-1.0806	2.7098e-28	1	138.09
Q15029	EFTUD2	116 kDa U5 small nuclear ribonucleoprotein component	QE2_130322_OPL0000_JCK_MdW_wholegel_5band_2B1	1	WG_2	_IEHTYTGGVDSDLGEAMSDCDPDGPLMCHTTK_	4	878.12	3508.45	-0.5729	2.5154e-09	1	99.7
Q15029	EFTUD2	116 kDa U5 small nuclear ribonucleoprotein component	QE2_130322_OPL0000_JCK_MdW_wholegel_5band_2B2	2	WG_2	_IEHTYTGGVDSDLGEAMSDCDPDGPLMCHTTK_	4	878.12	3508.45	0.20812	4.0691e-20	1	123.51
Q15029	EFTUD2	116 kDa U5 small nuclear ribonucleoprotein component	QE2_130322_OPL0000_JCK_MdW_wholegel_5band_3B2	2	WG_3	_IEHTYTGGVDSDLGEAMSDCDPDGPLMCHTTK_	4	878.12	3508.45	-0.30308	4.5895e-39	1	160.07
Q15029	EFTUD2	116 kDa U5 small nuclear ribonucleoprotein component	QE2_130322_OPL0000_JCK_MdW_wholegel_5band_1B1	1	WG_1	_ILAQVVGDVDTSLPR_	2	791.944	1581.87	0.47986	5.7492e-10	1	69.431
Q15029	EFTUD2	116 kDa U5 small nuclear ribonucleoprotein component	QE2_130322_OPL0000_JCK_MdW_wholegel_5band_1B2	2	WG_1	_ILAQVVGDVDTSLPR_	2	791.944	1581.87	0.60725	0.00021524	1	70.281
Q15029	EFTUD2	116 kDa U5 small nuclear ribonucleoprotein component	QE2_130322_OPL0000_JCK_MdW_wholegel_5band_1B2	2	WG_1	_ILAQVVGDVDTSLPR_	3	528.298	1581.87	0.9316	0.001677	1	52.334
Q15029	EFTUD2	116 kDa U5 small nuclear ribonucleoprotein component	QE2_130322_OPL0000_JCK_MdW_wholegel_5band_2B1	1	WG_2	_ILAQVVGDVDTSLPR_	2	791.944	1581.87	0.86272	0.00055222	1	60.918
Q15029	EFTUD2	116 kDa U5 small nuclear ribonucleoprotein component	QE2_130322_OPL0000_JCK_MdW_wholegel_5band_2B1	1	WG_2	_ILAQVVGDVDTSLPR_	3	528.298	1581.87	0.97948	1.3641e-07	1	55.186
Q15029	EFTUD2	116 kDa U5 small nuclear ribonucleoprotein component	QE2_130322_OPL0000_JCK_MdW_wholegel_5band_2B2	2	WG_2	_ILAQVVGDVDTSLPR_	2	791.944	1581.87	-0.35794	0.00018644	1	71.692
Q15029	EFTUD2	116 kDa U5 small nuclear ribonucleoprotein component	QE2_130322_OPL0000_JCK_MdW_wholegel_5band_2B2	2	WG_2	_ILAQVVGDVDTSLPR_	3	528.298	1581.87	0.57693	0.00019993	1	71.031
Q15029	EFTUD2	116 kDa U5 small nuclear ribonucleoprotein component	QE2_130322_OPL0000_JCK_MdW_wholegel_5band_3B2	2	WG_3	_ILAQVVGDVDTSLPR_	2	791.944	1581.87	0.021849	7.0973e-05	1	79.81
Q15029	EFTUD2	116 kDa U5 small nuclear ribonucleoprotein component	QE2_130322_OPL0000_JCK_MdW_wholegel_5band_3B2	2	WG_3	_ILAQVVGDVDTSLPR_	3	528.298	1581.87	1.0926	0.00024645	1	68.751
Q15029	EFTUD2	116 kDa U5 small nuclear ribonucleoprotein component	QE2_130322_OPL0000_JCK_MdW_wholegel_5band_1B2	2	WG_1	_ILDAVVAQEPLHR_	2	730.915	1459.81	-0.26384	0.00017493	1	88.087
Q15029	EFTUD2	116 kDa U5 small nuclear ribonucleoprotein component	QE2_130322_OPL0000_JCK_MdW_wholegel_5band_1B2	2	WG_1	_ILDAVVAQEPLHR_	3	487.612	1459.81	0.55411	1.4346e-05	1	102.87
Q15029	EFTUD2	116 kDa U5 small nuclear ribonucleoprotein component	QE2_130322_OPL0000_JCK_MdW_wholegel_5band_2B2	2	WG_2	_ILDAVVAQEPLHR_	2	730.915	1459.81	0.38788	0.0018238	1	51.546
Q15029	EFTUD2	116 kDa U5 small nuclear ribonucleoprotein component	QE2_130322_OPL0000_JCK_MdW_wholegel_5band_2B2	2	WG_2	_ILDAVVAQEPLHR_	3	487.612	1459.81	0.59063	0.00034585	1	82.069
Q15029	EFTUD2	116 kDa U5 small nuclear ribonucleoprotein component	QE2_130322_OPL0000_JCK_MdW_wholegel_5band_3B2	2	WG_3	_ILDAVVAQEPLHR_	2	730.915	1459.81	0.081391	0.00043974	1	78.763
Q15029	EFTUD2	116 kDa U5 small nuclear ribonucleoprotein component	QE2_130322_OPL0000_JCK_MdW_wholegel_5band_3B2	2	WG_3	_ILDAVVAQEPLHR_	3	487.612	1459.81	0.37601	5.0699e-05	1	97.957
Q15029	EFTUD2	116 kDa U5 small nuclear ribonucleoprotein component	QE2_130322_OPL0000_JCK_MdW_wholegel_5band_3B2	2	WG_3	_ILDAVVAQEPLHR_	4	365.961	1459.81	-0.24267	0.021208	1	31.708
Q15029	EFTUD2	116 kDa U5 small nuclear ribonucleoprotein component	QE2_130322_OPL0000_JCK_MdW_wholegel_5band_1B1	1	WG_1	_ITMIAEPLEK_	2	572.818	1143.62	0.3528	0.0021016	1	53.08
Q15029	EFTUD2	116 kDa U5 small nuclear ribonucleoprotein component	QE2_130322_OPL0000_JCK_MdW_wholegel_5band_1B2	2	WG_1	_ITMIAEPLEK_	2	572.818	1143.62	NaN	7.4422e-06	1	90.827
Q15029	EFTUD2	116 kDa U5 small nuclear ribonucleoprotein component	QE2_130322_OPL0000_JCK_MdW_wholegel_5band_2B1	1	WG_2	_ITMIAEPLEK_	2	572.818	1143.62	0.18007	0.00097822	1	59.542
Q15029	EFTUD2	116 kDa U5 small nuclear ribonucleoprotein component	QE2_130322_OPL0000_JCK_MdW_wholegel_5band_2B2	2	WG_2	_ITMIAEPLEK_	2	572.818	1143.62	NaN	0.0001234	1	80.24
Q15029	EFTUD2	116 kDa U5 small nuclear ribonucleoprotein component	QE2_130322_OPL0000_JCK_MdW_wholegel_5band_3B1	1	WG_3	_ITMIAEPLEK_	2	572.818	1143.62	0.92585	0.0072857	1	38.478
Q15029	EFTUD2	116 kDa U5 small nuclear ribonucleoprotein component	QE2_130322_OPL0000_JCK_MdW_wholegel_5band_1B1	1	WG_1	_IYADTFGDINYQEFAK_	3	632.3	1893.88	0.12815	6.2368e-07	1	91.355
Q15029	EFTUD2	116 kDa U5 small nuclear ribonucleoprotein component	QE2_130322_OPL0000_JCK_MdW_wholegel_5band_1B1	1	WG_1	_IYADTFGDINYQEFAK_	2	947.947	1893.88	-0.72449	5.9185e-25	1	150.59
Q15029	EFTUD2	116 kDa U5 small nuclear ribonucleoprotein component	QE2_130322_OPL0000_JCK_MdW_wholegel_5band_2B1	1	WG_2	_IYADTFGDINYQEFAK_	2	947.947	1893.88	-0.47674	2.5266e-56	1	199.58
Q15029	EFTUD2	116 kDa U5 small nuclear ribonucleoprotein component	QE2_130322_OPL0000_JCK_MdW_wholegel_5band_2B1	1	WG_2	_IYADTFGDINYQEFAK_	3	632.3	1893.88	-0.057475	2.4671e-05	1	81.409
Q15029	EFTUD2	116 kDa U5 small nuclear ribonucleoprotein component	QE2_130322_OPL0000_JCK_MdW_wholegel_5band_1B1	1	WG_1	_KGLSEDVSISK_	3	388.215	1161.62	0.32329	0.023661	1	31.708
Q15029	EFTUD2	116 kDa U5 small nuclear ribonucleoprotein component	QE2_130322_OPL0000_JCK_MdW_wholegel_5band_2B1	1	WG_2	_KGLSEDVSISK_	3	388.215	1161.62	0.54395	0.010664	1	35.077
Q15029	EFTUD2	116 kDa U5 small nuclear ribonucleoprotein component	QE2_130322_OPL0000_JCK_MdW_wholegel_5band_2B1	1	WG_2	_KRYDQDLCYTDILFTEQER_	4	624.048	2492.16	-1.1231	0.12122	1	32.305
Q15029	EFTUD2	116 kDa U5 small nuclear ribonucleoprotein component	QE2_130322_OPL0000_JCK_MdW_wholegel_5band_2B2	2	WG_2	_KRYDQDLCYTDILFTEQER_	3	831.729	2492.16	-1.1438	5.9383e-06	1	55.575
Q15029	EFTUD2	116 kDa U5 small nuclear ribonucleoprotein component	QE2_130322_OPL0000_JCK_MdW_wholegel_5band_3B2	2	WG_3	_KRYDQDLCYTDILFTEQER_	3	831.729	2492.16	-1.2904	0.18492	1	21.242
Q15029	EFTUD2	116 kDa U5 small nuclear ribonucleoprotein component	QE2_130322_OPL0000_JCK_MdW_wholegel_5band_2B2	2	WG_2	_LAVTVCINKIDR_	3	467.934	1400.78	-0.6464	0.0010427	1	63.727
Q15029	EFTUD2	116 kDa U5 small nuclear ribonucleoprotein component	QE2_130322_OPL0000_JCK_MdW_wholegel_5band_3B2	2	WG_3	_LAVTVCINKIDR_	3	467.934	1400.78	-0.31431	0.0038174	1	49.423
Q15029	EFTUD2	116 kDa U5 small nuclear ribonucleoprotein component	QE2_130322_OPL0000_JCK_MdW_wholegel_5band_1B1	1	WG_1	_LGEFFQTK_	2	485.256	968.497	0.17132	0.055975	1	40.058
Q15029	EFTUD2	116 kDa U5 small nuclear ribonucleoprotein component	QE2_130322_OPL0000_JCK_MdW_wholegel_5band_2B1	1	WG_2	_LGEFFQTK_	2	485.256	968.497	3.2247	0.004286	1	68.735
Q15029	EFTUD2	116 kDa U5 small nuclear ribonucleoprotein component	QE2_130322_OPL0000_JCK_MdW_wholegel_5band_2B2	2	WG_2	_LGEFFQTK_	2	485.256	968.497	-0.96038	0.061918	1	27.772
Q15029	EFTUD2	116 kDa U5 small nuclear ribonucleoprotein component	QE2_130322_OPL0000_JCK_MdW_wholegel_5band_1B2	2	WG_1	_LWGDIYFNPK_	2	626.822	1251.63	0.75723	0.00066331	1	61.353
Q15029	EFTUD2	116 kDa U5 small nuclear ribonucleoprotein component	QE2_130322_OPL0000_JCK_MdW_wholegel_5band_2B2	2	WG_2	_LWGDIYFNPK_	2	626.822	1251.63	0.12406	0.00099838	1	59.426
Q15029	EFTUD2	116 kDa U5 small nuclear ribonucleoprotein component	QE2_130322_OPL0000_JCK_MdW_wholegel_5band_3B2	2	WG_3	_LWGDIYFNPK_	2	626.822	1251.63	-0.10264	2.8175e-05	1	90.108
Q15029	EFTUD2	116 kDa U5 small nuclear ribonucleoprotein component	QE2_130322_OPL0000_JCK_MdW_wholegel_5band_2B1	1	WG_2	_LWISVAR_	2	422.756	843.497	-0.85954	0.17134	1	51.787
Q15029	EFTUD2	116 kDa U5 small nuclear ribonucleoprotein component	QE2_130322_OPL0000_JCK_MdW_wholegel_5band_1B1	1	WG_1	_MYSTDDGVQFHAFGR_	3	577.591	1729.75	-0.36521	4.0682e-07	1	104.17
Q15029	EFTUD2	116 kDa U5 small nuclear ribonucleoprotein component	QE2_130322_OPL0000_JCK_MdW_wholegel_5band_1B1	1	WG_1	_MYSTDDGVQFHAFGR_	3	577.591	1729.75	-0.48667	0.032034	1	29.341
Q15029	EFTUD2	116 kDa U5 small nuclear ribonucleoprotein component	QE2_130322_OPL0000_JCK_MdW_wholegel_5band_1B2	2	WG_1	_MYSTDDGVQFHAFGR_	3	577.591	1729.75	0.25737	1.5569e-11	1	123.02
Q15029	EFTUD2	116 kDa U5 small nuclear ribonucleoprotein component	QE2_130322_OPL0000_JCK_MdW_wholegel_5band_1B2	2	WG_1	_MYSTDDGVQFHAFGR_	3	577.591	1729.75	0.45012	0.033491	1	34.302
Q15029	EFTUD2	116 kDa U5 small nuclear ribonucleoprotein component	QE2_130322_OPL0000_JCK_MdW_wholegel_5band_2B1	1	WG_2	_MYSTDDGVQFHAFGR_	3	577.591	1729.75	-0.64213	4.0682e-07	1	104.17
Q15029	EFTUD2	116 kDa U5 small nuclear ribonucleoprotein component	QE2_130322_OPL0000_JCK_MdW_wholegel_5band_2B1	1	WG_2	_MYSTDDGVQFHAFGR_	2	865.883	1729.75	0.56204	0.015422	1	29.408
Q15029	EFTUD2	116 kDa U5 small nuclear ribonucleoprotein component	QE2_130322_OPL0000_JCK_MdW_wholegel_5band_2B2	2	WG_2	_MYSTDDGVQFHAFGR_	3	577.591	1729.75	0.46058	7.4247e-32	1	72.209
Q15029	EFTUD2	116 kDa U5 small nuclear ribonucleoprotein component	QE2_130322_OPL0000_JCK_MdW_wholegel_5band_3B1	1	WG_3	_MYSTDDGVQFHAFGR_	3	577.591	1729.75	-0.0568	0.029528	1	34.382
Q15029	EFTUD2	116 kDa U5 small nuclear ribonucleoprotein component	QE2_130322_OPL0000_JCK_MdW_wholegel_5band_3B2	2	WG_3	_MYSTDDGVQFHAFGR_	3	577.591	1729.75	0.37307	3.9419e-08	1	112.15
Q15029	EFTUD2	116 kDa U5 small nuclear ribonucleoprotein component	QE2_130322_OPL0000_JCK_MdW_wholegel_5band_3B2	2	WG_3	_MYSTDDGVQFHAFGR_	2	865.883	1729.75	-1.3806	5.978e-08	1	108.71
Q15029	EFTUD2	116 kDa U5 small nuclear ribonucleoprotein component	QE2_130322_OPL0000_JCK_MdW_wholegel_5band_3B2	2	WG_3	_MYSTDDGVQFHAFGR_	3	577.591	1729.75	1.5732	0.0032516	1	46.408
Q15029	EFTUD2	116 kDa U5 small nuclear ribonucleoprotein component	QE2_130322_OPL0000_JCK_MdW_wholegel_5band_1B1	1	WG_1	_NVTLCGHLHHGK_	2	686.849	1371.68	-0.13803	2.5344e-07	1	75.683
Q15029	EFTUD2	116 kDa U5 small nuclear ribonucleoprotein component	QE2_130322_OPL0000_JCK_MdW_wholegel_5band_1B2	2	WG_1	_NVTLCGHLHHGK_	2	686.849	1371.68	0.24731	5.2502e-21	1	152.4
Q15029	EFTUD2	116 kDa U5 small nuclear ribonucleoprotein component	QE2_130322_OPL0000_JCK_MdW_wholegel_5band_2B1	1	WG_2	_NVTLCGHLHHGK_	2	686.849	1371.68	0.57727	0.0012078	1	61.042
Q15029	EFTUD2	116 kDa U5 small nuclear ribonucleoprotein component	QE2_130322_OPL0000_JCK_MdW_wholegel_5band_2B2	2	WG_2	_NVTLCGHLHHGK_	2	686.849	1371.68	0.43183	1.5932e-10	1	120.84
Q15029	EFTUD2	116 kDa U5 small nuclear ribonucleoprotein component	QE2_130322_OPL0000_JCK_MdW_wholegel_5band_2B2	2	WG_2	_NVTLCGHLHHGK_	3	458.235	1371.68	0.58301	0.0048441	1	47.288
Q15029	EFTUD2	116 kDa U5 small nuclear ribonucleoprotein component	QE2_130322_OPL0000_JCK_MdW_wholegel_5band_3B2	2	WG_3	_NVTLCGHLHHGK_	2	686.849	1371.68	0.45517	5.006e-16	1	136.99
Q15029	EFTUD2	116 kDa U5 small nuclear ribonucleoprotein component	QE2_130322_OPL0000_JCK_MdW_wholegel_5band_3B2	2	WG_3	_NVTLCGHLHHGK_	3	458.235	1371.68	0.58365	0.040463	1	35.645
Q15029	EFTUD2	116 kDa U5 small nuclear ribonucleoprotein component	QE2_130322_OPL0000_JCK_MdW_wholegel_5band_2B1	1	WG_2	_QDVVLNYPM_	2	539.766	1077.52	-0.38015	0.0054232	1	46.001
Q15029	EFTUD2	116 kDa U5 small nuclear ribonucleoprotein component	QE2_130322_OPL0000_JCK_MdW_wholegel_5band_1B1	1	WG_1	_RLWGDIYFNPK_	3	470.251	1407.73	2.2764	0.022119	1	31.989
Q15029	EFTUD2	116 kDa U5 small nuclear ribonucleoprotein component	QE2_130322_OPL0000_JCK_MdW_wholegel_5band_2B1	1	WG_2	_RLWGDIYFNPK_	3	470.251	1407.73	0.96777	0.0005619	1	65.695
Q15029	EFTUD2	116 kDa U5 small nuclear ribonucleoprotein component	QE2_130322_OPL0000_JCK_MdW_wholegel_5band_1B1	1	WG_1	_RVVYSAFLMATPR_	3	504.278	1509.81	-0.36349	0.011916	1	35.037
Q15029	EFTUD2	116 kDa U5 small nuclear ribonucleoprotein component	QE2_130322_OPL0000_JCK_MdW_wholegel_5band_2B1	1	WG_2	_RVVYSAFLMATPR_	3	504.278	1509.81	0.53032	0.030898	1	30.961
Q15029	EFTUD2	116 kDa U5 small nuclear ribonucleoprotein component	QE2_130322_OPL0000_JCK_MdW_wholegel_5band_1B1	1	WG_1	_RYDQDLCYTDILFTEQER_	3	789.03	2364.07	-1.6591	0.14381	1	15.441
Q15029	EFTUD2	116 kDa U5 small nuclear ribonucleoprotein component	QE2_130322_OPL0000_JCK_MdW_wholegel_5band_1B2	2	WG_1	_RYDQDLCYTDILFTEQER_	3	789.03	2364.07	-2.7293	0.16114	1	19.322
Q15029	EFTUD2	116 kDa U5 small nuclear ribonucleoprotein component	QE2_130322_OPL0000_JCK_MdW_wholegel_5band_1B2	2	WG_1	_SIVIRPLEPQPAPHLAR_	4	474.281	1893.09	0.2654	0.07934	1	29.274
Q15029	EFTUD2	116 kDa U5 small nuclear ribonucleoprotein component	QE2_130322_OPL0000_JCK_MdW_wholegel_5band_1B2	2	WG_1	_SIVIRPLEPQPAPHLAR_	3	632.039	1893.09	-0.62873	0.011925	1	41.422
Q15029	EFTUD2	116 kDa U5 small nuclear ribonucleoprotein component	QE2_130322_OPL0000_JCK_MdW_wholegel_5band_2B1	1	WG_2	_SIVIRPLEPQPAPHLAR_	3	632.039	1893.09	0.48915	0.15778	1	18.58
Q15029	EFTUD2	116 kDa U5 small nuclear ribonucleoprotein component	QE2_130322_OPL0000_JCK_MdW_wholegel_5band_2B2	2	WG_2	_SIVIRPLEPQPAPHLAR_	4	474.281	1893.09	0.027055	0.018597	1	36.593
Q15029	EFTUD2	116 kDa U5 small nuclear ribonucleoprotein component	QE2_130322_OPL0000_JCK_MdW_wholegel_5band_2B2	2	WG_2	_SIVIRPLEPQPAPHLAR_	3	632.039	1893.09	-0.69373	0.021492	1	34.498
Q15029	EFTUD2	116 kDa U5 small nuclear ribonucleoprotein component	QE2_130322_OPL0000_JCK_MdW_wholegel_5band_3B2	2	WG_3	_SIVIRPLEPQPAPHLAR_	4	474.281	1893.09	0.17812	0.01792	1	37.083
Q15029	EFTUD2	116 kDa U5 small nuclear ribonucleoprotein component	QE2_130322_OPL0000_JCK_MdW_wholegel_5band_3B2	2	WG_3	_SIVIRPLEPQPAPHLAR_	3	632.039	1893.09	-0.48168	0.015515	1	38.824
Q15029	EFTUD2	116 kDa U5 small nuclear ribonucleoprotein component	QE2_130322_OPL0000_JCK_MdW_wholegel_5band_1B1	1	WG_1	_SIWAFGPDATGPNILVDDTLPSEVDK_	3	919.792	2756.35	1.2277	7.4882e-35	1	149.74
Q15029	EFTUD2	116 kDa U5 small nuclear ribonucleoprotein component	QE2_130322_OPL0000_JCK_MdW_wholegel_5band_1B2	2	WG_1	_SIWAFGPDATGPNILVDDTLPSEVDK_	3	919.792	2756.35	1.5189	6.941e-05	1	72.227
Q15029	EFTUD2	116 kDa U5 small nuclear ribonucleoprotein component	QE2_130322_OPL0000_JCK_MdW_wholegel_5band_2B1	1	WG_2	_SIWAFGPDATGPNILVDDTLPSEVDK_	3	919.792	2756.35	0.86561	3.1118e-20	1	123.2
Q15029	EFTUD2	116 kDa U5 small nuclear ribonucleoprotein component	QE2_130322_OPL0000_JCK_MdW_wholegel_5band_3B1	1	WG_3	_SIWAFGPDATGPNILVDDTLPSEVDK_	3	919.792	2756.35	-1.1074	0.00020923	1	63.122
Q15029	EFTUD2	116 kDa U5 small nuclear ribonucleoprotein component	QE2_130322_OPL0000_JCK_MdW_wholegel_5band_3B2	2	WG_3	_SIWAFGPDATGPNILVDDTLPSEVDK_	3	919.792	2756.35	1.2327	0.00064053	1	55.417
Q15029	EFTUD2	116 kDa U5 small nuclear ribonucleoprotein component	QE2_130322_OPL0000_JCK_MdW_wholegel_5band_1B1	1	WG_1	_STPVTVVLPDTK_	2	628.858	1255.7	0.15065	0.0017756	1	51.726
Q15029	EFTUD2	116 kDa U5 small nuclear ribonucleoprotein component	QE2_130322_OPL0000_JCK_MdW_wholegel_5band_1B2	2	WG_1	_STPVTVVLPDTK_	2	628.858	1255.7	0.71897	0.09572	1	19.767
Q15029	EFTUD2	116 kDa U5 small nuclear ribonucleoprotein component	QE2_130322_OPL0000_JCK_MdW_wholegel_5band_2B1	1	WG_2	_STPVTVVLPDTK_	2	628.858	1255.7	0.0045197	0.0019096	1	50.562
Q15029	EFTUD2	116 kDa U5 small nuclear ribonucleoprotein component	QE2_130322_OPL0000_JCK_MdW_wholegel_5band_2B2	2	WG_2	_STPVTVVLPDTK_	2	628.858	1255.7	0.84465	0.0019205	1	50.467
Q15029	EFTUD2	116 kDa U5 small nuclear ribonucleoprotein component	QE2_130322_OPL0000_JCK_MdW_wholegel_5band_3B1	1	WG_3	_STPVTVVLPDTK_	2	628.858	1255.7	0.13693	0.0019096	1	50.562
Q15029	EFTUD2	116 kDa U5 small nuclear ribonucleoprotein component	QE2_130322_OPL0000_JCK_MdW_wholegel_5band_3B2	2	WG_3	_STPVTVVLPDTK_	2	628.858	1255.7	0.63207	0.0080639	1	39.166
Q15029	EFTUD2	116 kDa U5 small nuclear ribonucleoprotein component	QE2_130322_OPL0000_JCK_MdW_wholegel_5band_1B1	1	WG_1	_SYLFNIMDTPGHVNFSDEVTAGLR_	3	895.099	2682.27	1.0126	1.2753e-12	1	112.88
Q15029	EFTUD2	116 kDa U5 small nuclear ribonucleoprotein component	QE2_130322_OPL0000_JCK_MdW_wholegel_5band_1B2	2	WG_1	_SYLFNIMDTPGHVNFSDEVTAGLR_	3	895.099	2682.27	-1.194	6.3478e-83	1	97.509
Q15029	EFTUD2	116 kDa U5 small nuclear ribonucleoprotein component	QE2_130322_OPL0000_JCK_MdW_wholegel_5band_2B1	1	WG_2	_SYLFNIMDTPGHVNFSDEVTAGLR_	3	895.099	2682.27	1.119	3.3039e-17	1	119.83
Q15029	EFTUD2	116 kDa U5 small nuclear ribonucleoprotein component	QE2_130322_OPL0000_JCK_MdW_wholegel_5band_3B2	2	WG_3	_SYLFNIMDTPGHVNFSDEVTAGLR_	3	895.099	2682.27	-0.94354	3.911e-69	1	87.102
Q15029	EFTUD2	116 kDa U5 small nuclear ribonucleoprotein component	QE2_130322_OPL0000_JCK_MdW_wholegel_5band_3B2	2	WG_3	_SYLFNIM(ox)DTPGHVNFSDEVTAGLR_	3	900.431	2698.27	-1.6504	6.905e-22	1	64.069
Q15029	EFTUD2	116 kDa U5 small nuclear ribonucleoprotein component	QE2_130322_OPL0000_JCK_MdW_wholegel_5band_1B1	1	WG_1	_TCFVDCLIEQTHPEIR_	3	673.321	2016.94	-1.1123	1.9381e-05	1	83.418
Q15029	EFTUD2	116 kDa U5 small nuclear ribonucleoprotein component	QE2_130322_OPL0000_JCK_MdW_wholegel_5band_1B2	2	WG_1	_TCFVDCLIEQTHPEIR_	3	673.321	2016.94	0.068233	1.1739e-09	1	107.82
Q15029	EFTUD2	116 kDa U5 small nuclear ribonucleoprotein component	QE2_130322_OPL0000_JCK_MdW_wholegel_5band_2B1	1	WG_2	_TCFVDCLIEQTHPEIR_	3	673.321	2016.94	-0.73829	5.1156e-07	1	93.754
Q15029	EFTUD2	116 kDa U5 small nuclear ribonucleoprotein component	QE2_130322_OPL0000_JCK_MdW_wholegel_5band_2B2	2	WG_2	_TCFVDCLIEQTHPEIR_	3	673.321	2016.94	0.80505	2.9375e-18	1	138.39
Q15029	EFTUD2	116 kDa U5 small nuclear ribonucleoprotein component	QE2_130322_OPL0000_JCK_MdW_wholegel_5band_2B2	2	WG_2	_TCFVDCLIEQTHPEIR_	4	505.242	2016.94	-0.40336	0.13048	1	11.686
Q15029	EFTUD2	116 kDa U5 small nuclear ribonucleoprotein component	QE2_130322_OPL0000_JCK_MdW_wholegel_5band_3B2	2	WG_3	_TCFVDCLIEQTHPEIR_	3	673.321	2016.94	0.2117	5.2299e-07	1	93.51
Q15029	EFTUD2	116 kDa U5 small nuclear ribonucleoprotein component	QE2_130322_OPL0000_JCK_MdW_wholegel_5band_3B2	2	WG_3	_TCFVDCLIEQTHPEIR_	2	1009.48	2016.94	NaN	1.1489e-18	1	106.93
Q15029	EFTUD2	116 kDa U5 small nuclear ribonucleoprotein component	QE2_130322_OPL0000_JCK_MdW_wholegel_5band_1B2	2	WG_1	_THTQGQAFSLSVFHHWQIVPGDPLDK_	5	589.9	2944.46	-1.989	0.042319	1	30.734
Q15029	EFTUD2	116 kDa U5 small nuclear ribonucleoprotein component	QE2_130322_OPL0000_JCK_MdW_wholegel_5band_2B2	2	WG_2	_THTQGQAFSLSVFHHWQIVPGDPLDK_	5	589.9	2944.46	-0.8271	0.0091829	1	35.376
Q15029	EFTUD2	116 kDa U5 small nuclear ribonucleoprotein component	QE2_130322_OPL0000_JCK_MdW_wholegel_5band_3B2	2	WG_3	_THTQGQAFSLSVFHHWQIVPGDPLDK_	5	589.9	2944.46	-2.5377	0.00046641	1	58.26
Q15029	EFTUD2	116 kDa U5 small nuclear ribonucleoprotein component	QE2_130322_OPL0000_JCK_MdW_wholegel_5band_1B2	2	WG_1	_TLDELGIHLTK_	3	413.903	1238.69	NaN	0.015178	1	40.725
Q15029	EFTUD2	116 kDa U5 small nuclear ribonucleoprotein component	QE2_130322_OPL0000_JCK_MdW_wholegel_5band_1B2	2	WG_1	_TLDELGIHLTK_	2	620.351	1238.69	1.4674	0.040294	1	36.847
Q15029	EFTUD2	116 kDa U5 small nuclear ribonucleoprotein component	QE2_130322_OPL0000_JCK_MdW_wholegel_5band_2B2	2	WG_2	_TLDELGIHLTK_	3	413.903	1238.69	0.82888	0.049184	1	26.517
Q15029	EFTUD2	116 kDa U5 small nuclear ribonucleoprotein component	QE2_130322_OPL0000_JCK_MdW_wholegel_5band_3B2	2	WG_3	_TLDELGIHLTK_	3	413.903	1238.69	0.44338	0.0067136	1	40.725
Q15029	EFTUD2	116 kDa U5 small nuclear ribonucleoprotein component	QE2_130322_OPL0000_JCK_MdW_wholegel_5band_3B2	2	WG_3	_TLDELGIHLTK_	2	620.351	1238.69	0.65096	0.11555	1	28.624
Q15029	EFTUD2	116 kDa U5 small nuclear ribonucleoprotein component	QE2_130322_OPL0000_JCK_MdW_wholegel_5band_1B1	1	WG_1	_TLDELGIHLTKEELK_	4	435.495	1737.95	-0.066633	0.00034876	1	71.692
Q15029	EFTUD2	116 kDa U5 small nuclear ribonucleoprotein component	QE2_130322_OPL0000_JCK_MdW_wholegel_5band_1B2	2	WG_1	_TLDELGIHLTKEELK_	4	435.495	1737.95	0.90964	0.00014224	1	78.932
Q15029	EFTUD2	116 kDa U5 small nuclear ribonucleoprotein component	QE2_130322_OPL0000_JCK_MdW_wholegel_5band_2B1	1	WG_2	_TLDELGIHLTKEELK_	4	435.495	1737.95	0.31695	0.00065347	1	63.709
Q15029	EFTUD2	116 kDa U5 small nuclear ribonucleoprotein component	QE2_130322_OPL0000_JCK_MdW_wholegel_5band_2B2	2	WG_2	_TLDELGIHLTKEELK_	3	580.324	1737.95	0.025118	0.16188	1	21.42
Q15029	EFTUD2	116 kDa U5 small nuclear ribonucleoprotein component	QE2_130322_OPL0000_JCK_MdW_wholegel_5band_2B2	2	WG_2	_TLDELGIHLTKEELK_	4	435.495	1737.95	0.80988	0.0001239	1	80.632
Q15029	EFTUD2	116 kDa U5 small nuclear ribonucleoprotein component	QE2_130322_OPL0000_JCK_MdW_wholegel_5band_3B1	1	WG_3	_TLDELGIHLTKEELK_	4	435.495	1737.95	0.34147	0.0027299	1	53.995
Q15029	EFTUD2	116 kDa U5 small nuclear ribonucleoprotein component	QE2_130322_OPL0000_JCK_MdW_wholegel_5band_3B2	2	WG_3	_TLDELGIHLTKEELK_	4	435.495	1737.95	0.69689	0.00085394	1	61.649
Q15029	EFTUD2	116 kDa U5 small nuclear ribonucleoprotein component	QE2_130322_OPL0000_JCK_MdW_wholegel_5band_3B2	2	WG_3	_TLDELGIHLTKEELK_	3	580.324	1737.95	0.049091	0.004167	1	48.131
Q15029	EFTUD2	116 kDa U5 small nuclear ribonucleoprotein component	QE2_130322_OPL0000_JCK_MdW_wholegel_5band_1B1	1	WG_1	_VADPVVTFCETVVETSSLK_	3	694.354	2080.04	-1.0853	0.077028	1	25.544
Q15029	EFTUD2	116 kDa U5 small nuclear ribonucleoprotein component	QE2_130322_OPL0000_JCK_MdW_wholegel_5band_1B2	2	WG_1	_VADPVVTFCETVVETSSLK_	3	694.354	2080.04	-2.8296	0.021005	1	16.663
Q15029	EFTUD2	116 kDa U5 small nuclear ribonucleoprotein component	QE2_130322_OPL0000_JCK_MdW_wholegel_5band_2B1	1	WG_2	_VADPVVTFCETVVETSSLK_	3	694.354	2080.04	-0.28185	0.00024865	1	68.088
Q15029	EFTUD2	116 kDa U5 small nuclear ribonucleoprotein component	QE2_130322_OPL0000_JCK_MdW_wholegel_5band_2B2	2	WG_2	_VADPVVTFCETVVETSSLK_	3	694.354	2080.04	-0.99853	0.043494	1	20.173
Q15029	EFTUD2	116 kDa U5 small nuclear ribonucleoprotein component	QE2_130322_OPL0000_JCK_MdW_wholegel_5band_3B2	2	WG_3	_VADPVVTFCETVVETSSLK_	3	694.354	2080.04	-0.72545	0.029944	1	20.128
Q15029	EFTUD2	116 kDa U5 small nuclear ribonucleoprotein component	QE2_130322_OPL0000_JCK_MdW_wholegel_5band_2B1	1	WG_2	_VEESGEHVILGTGELYLDCVMHDLR_	4	718.597	2870.36	-0.46753	9.0108e-33	1	72.805
Q15029	EFTUD2	116 kDa U5 small nuclear ribonucleoprotein component	QE2_130322_OPL0000_JCK_MdW_wholegel_5band_1B1	1	WG_1	_VEESGEHVILGTGELYLDCVMHDLRK_	5	600.698	2998.45	-0.20155	4.9116e-06	1	78.837
Q15029	EFTUD2	116 kDa U5 small nuclear ribonucleoprotein component	QE2_130322_OPL0000_JCK_MdW_wholegel_5band_1B2	2	WG_1	_VEESGEHVILGTGELYLDCVMHDLRK_	5	600.698	2998.45	0.48889	4.3002e-06	1	80.293
Q15029	EFTUD2	116 kDa U5 small nuclear ribonucleoprotein component	QE2_130322_OPL0000_JCK_MdW_wholegel_5band_2B1	1	WG_2	_VEESGEHVILGTGELYLDCVMHDLRK_	5	600.698	2998.45	-0.31819	9.2518e-05	1	71.06
Q15029	EFTUD2	116 kDa U5 small nuclear ribonucleoprotein component	QE2_130322_OPL0000_JCK_MdW_wholegel_5band_3B1	1	WG_3	_VEESGEHVILGTGELYLDCVMHDLRK_	5	600.698	2998.45	-0.011455	0.065652	1	12.346
Q15029	EFTUD2	116 kDa U5 small nuclear ribonucleoprotein component	QE2_130322_OPL0000_JCK_MdW_wholegel_5band_3B2	2	WG_3	_VEESGEHVILGTGELYLDCVMHDLRK_	5	600.698	2998.45	0.56281	4.6561e-06	1	79.445
Q15029	EFTUD2	116 kDa U5 small nuclear ribonucleoprotein component	QE2_130322_OPL0000_JCK_MdW_wholegel_5band_1B2	2	WG_1	_VEESGEHVILGTGELYLDCVM(ox)HDLRK_	5	603.897	3014.45	-1.509	0.0012515	1	56.681
Q15029	EFTUD2	116 kDa U5 small nuclear ribonucleoprotein component	QE2_130322_OPL0000_JCK_MdW_wholegel_5band_2B2	2	WG_2	_VEESGEHVILGTGELYLDCVM(ox)HDLRK_	5	603.897	3014.45	0.041706	0.00047667	1	62.781
Q15029	EFTUD2	116 kDa U5 small nuclear ribonucleoprotein component	QE2_130322_OPL0000_JCK_MdW_wholegel_5band_1B2	2	WG_1	_VLGENYTLEDEEDSQICTVGR_	3	809.704	2426.09	-0.7703	0.010055	1	30.928
Q15029	EFTUD2	116 kDa U5 small nuclear ribonucleoprotein component	QE2_130322_OPL0000_JCK_MdW_wholegel_5band_2B1	1	WG_2	_VLGENYTLEDEEDSQICTVGR_	3	809.704	2426.09	-0.73825	5.4112e-32	1	158.02
Q15029	EFTUD2	116 kDa U5 small nuclear ribonucleoprotein component	QE2_130322_OPL0000_JCK_MdW_wholegel_5band_3B1	1	WG_3	_VLGENYTLEDEEDSQICTVGR_	3	809.704	2426.09	-1.0349	0.0063426	1	42.289
Q15029	EFTUD2	116 kDa U5 small nuclear ribonucleoprotein component	QE2_130322_OPL0000_JCK_MdW_wholegel_5band_1B1	1	WG_1	_VLSGTIHAGQPVK_	3	436.254	1305.74	0.63794	0.00043944	1	65.295
Q15029	EFTUD2	116 kDa U5 small nuclear ribonucleoprotein component	QE2_130322_OPL0000_JCK_MdW_wholegel_5band_1B2	2	WG_1	_VLSGTIHAGQPVK_	3	436.254	1305.74	0.72065	0.00042471	1	62.891
Q15029	EFTUD2	116 kDa U5 small nuclear ribonucleoprotein component	QE2_130322_OPL0000_JCK_MdW_wholegel_5band_1B2	2	WG_1	_VLSGTIHAGQPVK_	2	653.878	1305.74	2.139	0.0047081	1	37.32
Q15029	EFTUD2	116 kDa U5 small nuclear ribonucleoprotein component	QE2_130322_OPL0000_JCK_MdW_wholegel_5band_2B1	1	WG_2	_VLSGTIHAGQPVK_	3	436.254	1305.74	0.57331	0.00033238	1	82.543
Q15029	EFTUD2	116 kDa U5 small nuclear ribonucleoprotein component	QE2_130322_OPL0000_JCK_MdW_wholegel_5band_2B2	2	WG_2	_VLSGTIHAGQPVK_	3	436.254	1305.74	0.67612	0.00042471	1	62.891
Q15029	EFTUD2	116 kDa U5 small nuclear ribonucleoprotein component	QE2_130322_OPL0000_JCK_MdW_wholegel_5band_2B2	2	WG_2	_VLSGTIHAGQPVK_	2	653.878	1305.74	1.4573	0.0021188	1	49.298
Q15029	EFTUD2	116 kDa U5 small nuclear ribonucleoprotein component	QE2_130322_OPL0000_JCK_MdW_wholegel_5band_3B2	2	WG_3	_VLSGTIHAGQPVK_	3	436.254	1305.74	0.34337	0.00082141	1	59.185
Q15029	EFTUD2	116 kDa U5 small nuclear ribonucleoprotein component	QE2_130322_OPL0000_JCK_MdW_wholegel_5band_3B2	2	WG_3	_VLSGTIHAGQPVK_	2	653.878	1305.74	0.73575	0.00045762	1	68.262
Q15029	EFTUD2	116 kDa U5 small nuclear ribonucleoprotein component	QE2_130322_OPL0000_JCK_MdW_wholegel_5band_2B1	1	WG_2	_VPAGNWVLIEGVDQPIVK_	2	967.541	1933.07	-0.91788	2.2645e-22	1	145.48
Q15029	EFTUD2	116 kDa U5 small nuclear ribonucleoprotein component	QE2_130322_OPL0000_JCK_MdW_wholegel_5band_1B1	1	WG_1	_YDQDLCYTDILFTEQER_	3	736.997	2207.97	1.7898	0.10388	1	12.714
Q15029	EFTUD2	116 kDa U5 small nuclear ribonucleoprotein component	QE2_130322_OPL0000_JCK_MdW_wholegel_5band_2B1	1	WG_2	_YDQDLCYTDILFTEQER_	3	736.997	2207.97	1.5055	0.067645	1	25.408
Q15029	EFTUD2	116 kDa U5 small nuclear ribonucleoprotein component	QE2_130322_OPL0000_JCK_MdW_wholegel_5band_1B1	1	WG_1	_YDWDLLAAR_	2	561.783	1121.55	0.01388	0.038552	1	42.743
Q15029	EFTUD2	116 kDa U5 small nuclear ribonucleoprotein component	QE2_130322_OPL0000_JCK_MdW_wholegel_5band_2B1	1	WG_2	_YDWDLLAAR_	2	561.783	1121.55	0.13407	0.0031646	1	73.985
Q15029	EFTUD2	116 kDa U5 small nuclear ribonucleoprotein component	QE2_130322_OPL0000_JCK_MdW_wholegel_5band_2B2	2	WG_2	_YDWDLLAAR_	2	561.783	1121.55	0.4891	0.0028709	1	53.683
Q15029	EFTUD2	116 kDa U5 small nuclear ribonucleoprotein component	QE2_130322_OPL0000_JCK_MdW_wholegel_5band_3B2	2	WG_3	_YDWDLLAAR_	2	561.783	1121.55	NaN	0.0066032	1	53.683
Q15029	EFTUD2	116 kDa U5 small nuclear ribonucleoprotein component	QE2_130322_OPL0000_JCK_MdW_wholegel_5band_2B1	1	WG_2	_YYPTAEEVYGPEVETIVQEEDTQPLTEPIIKPVK_	4	976.996	3903.96	-1.0515	2.8115e-113	1	220.09
Q15029	EFTUD2	116 kDa U5 small nuclear ribonucleoprotein component	QE2_130322_OPL0000_JCK_MdW_wholegel_5band_3B2	2	WG_3	_YYPTAEEVYGPEVETIVQEEDTQPLTEPIIKPVK_	4	976.996	3903.96	0.10785	3.5453e-06	1	64.914
Q15029;P13639	EFTUD2;EEF2	116 kDa U5 small nuclear ribonucleoprotein component;Elongation factor 2	QE2_130322_OPL0000_JCK_MdW_wholegel_5band_1B2	2	WG_1	_GGGQIIPTAR_	2	485.277	968.54	0.2951	6.5418e-08	1	121.5
Q15029;P13639	EFTUD2;EEF2	116 kDa U5 small nuclear ribonucleoprotein component;Elongation factor 2	QE2_130322_OPL0000_JCK_MdW_wholegel_5band_2B1	1	WG_2	_GGGQIIPTAR_	2	485.277	968.54	-0.10557	0.011496	1	34.087
Q15029;P13639	EFTUD2;EEF2	116 kDa U5 small nuclear ribonucleoprotein component;Elongation factor 2	QE2_130322_OPL0000_JCK_MdW_wholegel_5band_2B2	2	WG_2	_GGGQIIPTAR_	2	485.277	968.54	-0.45373	0.019997	1	32.127
Q15029;P13639	EFTUD2;EEF2	116 kDa U5 small nuclear ribonucleoprotein component;Elongation factor 2	QE2_130322_OPL0000_JCK_MdW_wholegel_5band_2B3_130325165002	3	WG_2	_GGGQIIPTAR_	2	485.277	968.54	-0.87851	0.069539	1	21.396
Q15029;P13639	EFTUD2;EEF2	116 kDa U5 small nuclear ribonucleoprotein component;Elongation factor 2	QE2_130322_OPL0000_JCK_MdW_wholegel_5band_3B1	1	WG_3	_GGGQIIPTAR_	2	485.277	968.54	0.16022	0.062514	1	22.917
Q15029;P13639	EFTUD2;EEF2	116 kDa U5 small nuclear ribonucleoprotein component;Elongation factor 2	QE2_130322_OPL0000_JCK_MdW_wholegel_5band_3B2	2	WG_3	_GGGQIIPTAR_	2	485.277	968.54	-0.69783	6.9704e-08	2	120.45
Q15029;P13639	EFTUD2;EEF2	116 kDa U5 small nuclear ribonucleoprotein component;Elongation factor 2	QE2_130322_OPL0000_JCK_MdW_wholegel_5band_3B3_130325182138	3	WG_3	_GGGQIIPTAR_	2	485.277	968.54	-1.1178	0.052586	1	25.068
Q15029;P13639	EFTUD2;EEF2	116 kDa U5 small nuclear ribonucleoprotein component;Elongation factor 2	QE2_130322_OPL0000_JCK_MdW_wholegel_5band_3B4_130325225629	4	WG_3	_GGGQIIPTAR_	2	485.277	968.54	-0.86336	0.0088229	2	38.478
Q9NRX4	PHPT1	14 kDa phosphohistidine phosphatase	QE2_130322_OPL0000_JCK_MdW_wholegel_5band_1B4_130325195317	4	WG_1	_AKYPDYEVTWANDGY_	2	896.397	1790.78	-0.1056	1.3509e-69	1	226.93
Q9NRX4	PHPT1	14 kDa phosphohistidine phosphatase	QE2_130322_OPL0000_JCK_MdW_wholegel_5band_2B4_130325212454	4	WG_2	_AKYPDYEVTWANDGY_	2	896.397	1790.78	0.26813	4.0437e-32	1	166.48
Q9NRX4	PHPT1	14 kDa phosphohistidine phosphatase	QE2_130322_OPL0000_JCK_MdW_wholegel_5band_2B5_130326015942	5	WG_2	_AKYPDYEVTWANDGY_	2	896.397	1790.78	0.10579	1.5815e-23	1	153.2
Q9NRX4	PHPT1	14 kDa phosphohistidine phosphatase	QE2_130322_OPL0000_JCK_MdW_wholegel_5band_3B4_130325225629	4	WG_3	_AKYPDYEVTWANDGY_	2	896.397	1790.78	-0.33352	2.9619e-70	2	230.86
Q9NRX4	PHPT1	14 kDa phosphohistidine phosphatase	QE2_130322_OPL0000_JCK_MdW_wholegel_5band_1B4_130325195317	4	WG_1	_IHVYGYSMAYGPAQHAISTEK_	4	581.535	2322.11	-0.83711	6.6048e-07	2	91.889
Q9NRX4	PHPT1	14 kDa phosphohistidine phosphatase	QE2_130322_OPL0000_JCK_MdW_wholegel_5band_1B4_130325195317	4	WG_1	_IHVYGYSMAYGPAQHAISTEK_	3	775.044	2322.11	NaN	3.1332e-92	1	162.65
Q9NRX4	PHPT1	14 kDa phosphohistidine phosphatase	QE2_130322_OPL0000_JCK_MdW_wholegel_5band_1B4_130325195317	4	WG_1	_IHVYGYSMAYGPAQHAISTEK_	3	775.044	2322.11	0.026336	2.686e-87	1	112.54
Q9NRX4	PHPT1	14 kDa phosphohistidine phosphatase	QE2_130322_OPL0000_JCK_MdW_wholegel_5band_2B4_130325212454	4	WG_2	_IHVYGYSMAYGPAQHAISTEK_	4	581.535	2322.11	-0.45026	0.0001647	1	67.866
Q9NRX4	PHPT1	14 kDa phosphohistidine phosphatase	QE2_130322_OPL0000_JCK_MdW_wholegel_5band_2B4_130325212454	4	WG_2	_IHVYGYSMAYGPAQHAISTEK_	4	581.535	2322.11	-0.98936	1.3279e-05	1	86.539
Q9NRX4	PHPT1	14 kDa phosphohistidine phosphatase	QE2_130322_OPL0000_JCK_MdW_wholegel_5band_2B5_130326015942	5	WG_2	_IHVYGYSMAYGPAQHAISTEK_	4	581.535	2322.11	-0.84684	3.4289e-06	1	89.668
Q9NRX4	PHPT1	14 kDa phosphohistidine phosphatase	QE2_130322_OPL0000_JCK_MdW_wholegel_5band_3B4_130325225629	4	WG_3	_IHVYGYSMAYGPAQHAISTEK_	4	581.535	2322.11	-0.85357	2.1953e-10	2	106.7
Q9NRX4	PHPT1	14 kDa phosphohistidine phosphatase	QE2_130322_OPL0000_JCK_MdW_wholegel_5band_3B5_130326033119	5	WG_3	_IHVYGYSMAYGPAQHAISTEK_	4	581.535	2322.11	0.52684	1.6903e-06	1	90.22
Q9NRX4	PHPT1	14 kDa phosphohistidine phosphatase	QE2_130322_OPL0000_JCK_MdW_wholegel_5band_2B4_130325212454	4	WG_2	_IHVYGYSM(ox)AYGPAQHAISTEK_	4	585.534	2338.11	-0.30994	0.00016416	1	74.029
Q9NRX4	PHPT1	14 kDa phosphohistidine phosphatase	QE2_130322_OPL0000_JCK_MdW_wholegel_5band_2B5_130326015942	5	WG_2	_IHVYGYSM(ox)AYGPAQHAISTEK_	4	585.534	2338.11	1.1057	0.00048332	1	63.184
Q9NRX4	PHPT1	14 kDa phosphohistidine phosphatase	QE2_130322_OPL0000_JCK_MdW_wholegel_5band_3B4_130325225629	4	WG_3	_IHVYGYSM(ox)AYGPAQHAISTEK_	4	585.534	2338.11	-0.02795	0.00016416	1	74.029
Q9NRX4	PHPT1	14 kDa phosphohistidine phosphatase	QE2_130322_OPL0000_JCK_MdW_wholegel_5band_3B4_130325225629	4	WG_3	_KIHVYGYSMAYGPAQHAISTEK_	4	613.559	2450.21	0.20003	0.017181	1	34.19
Q9NRX4	PHPT1	14 kDa phosphohistidine phosphatase	QE2_130322_OPL0000_JCK_MdW_wholegel_5band_1B4_130325195317	4	WG_1	_QGCDCECLGGGR_	2	684.758	1367.5	-0.21115	5.1485e-12	1	132.56
Q9NRX4	PHPT1	14 kDa phosphohistidine phosphatase	QE2_130322_OPL0000_JCK_MdW_wholegel_5band_2B4_130325212454	4	WG_2	_QGCDCECLGGGR_	2	684.758	1367.5	-0.71744	6.6212e-21	2	150.09
Q9NRX4	PHPT1	14 kDa phosphohistidine phosphatase	QE2_130322_OPL0000_JCK_MdW_wholegel_5band_2B4_130325212454	4	WG_2	_QGCDCECLGGGR_	2	684.758	1367.5	NaN	0.029142	1	38.279
Q9NRX4	PHPT1	14 kDa phosphohistidine phosphatase	QE2_130322_OPL0000_JCK_MdW_wholegel_5band_2B5_130326015942	5	WG_2	_QGCDCECLGGGR_	2	684.758	1367.5	-1.0968	1.3686e-10	2	122.55
Q9NRX4	PHPT1	14 kDa phosphohistidine phosphatase	QE2_130322_OPL0000_JCK_MdW_wholegel_5band_2B5_130326015942	5	WG_2	_QGCDCECLGGGR_	2	684.758	1367.5	-0.091694	0.0011741	1	56.951
Q9NRX4	PHPT1	14 kDa phosphohistidine phosphatase	QE2_130322_OPL0000_JCK_MdW_wholegel_5band_3B4_130325225629	4	WG_3	_QGCDCECLGGGR_	2	684.758	1367.5	-0.80584	8.2987e-21	1	147.26
Q9NRX4	PHPT1	14 kDa phosphohistidine phosphatase	QE2_130322_OPL0000_JCK_MdW_wholegel_5band_1B4_130325195317	4	WG_1	_SGAPAAESKEIVR_	3	438.905	1313.69	-0.93047	0.0041094	1	48.704
Q9NRX4	PHPT1	14 kDa phosphohistidine phosphatase	QE2_130322_OPL0000_JCK_MdW_wholegel_5band_2B4_130325212454	4	WG_2	_SGAPAAESKEIVR_	3	438.905	1313.69	-1.1642	0.017197	1	38.028
Q9NRX4	PHPT1	14 kDa phosphohistidine phosphatase	QE2_130322_OPL0000_JCK_MdW_wholegel_5band_3B4_130325225629	4	WG_3	_SGAPAAESKEIVR_	3	438.905	1313.69	NaN	0.0081245	1	59.185
Q9NRX4	PHPT1	14 kDa phosphohistidine phosphatase	QE2_130322_OPL0000_JCK_MdW_wholegel_5band_1B4_130325195317	4	WG_1	_WAEYHADIYDK_	3	470.882	1409.63	-0.02513	0.0021783	1	49.423
Q9NRX4	PHPT1	14 kDa phosphohistidine phosphatase	QE2_130322_OPL0000_JCK_MdW_wholegel_5band_1B4_130325195317	4	WG_1	_WAEYHADIYDK_	2	705.82	1409.63	-0.59346	2.4389e-05	1	93.623
Q9NRX4	PHPT1	14 kDa phosphohistidine phosphatase	QE2_130322_OPL0000_JCK_MdW_wholegel_5band_2B4_130325212454	4	WG_2	_WAEYHADIYDK_	2	705.82	1409.63	-0.20316	4.5131e-08	1	116.24
Q9NRX4	PHPT1	14 kDa phosphohistidine phosphatase	QE2_130322_OPL0000_JCK_MdW_wholegel_5band_2B4_130325212454	4	WG_2	_WAEYHADIYDK_	3	470.882	1409.63	0.024475	0.0010635	1	58.674
Q9NRX4	PHPT1	14 kDa phosphohistidine phosphatase	QE2_130322_OPL0000_JCK_MdW_wholegel_5band_2B5_130326015942	5	WG_2	_WAEYHADIYDK_	2	705.82	1409.63	-0.73583	1.7941e-11	1	127.17
Q9NRX4	PHPT1	14 kDa phosphohistidine phosphatase	QE2_130322_OPL0000_JCK_MdW_wholegel_5band_3B4_130325225629	4	WG_3	_WAEYHADIYDK_	2	705.82	1409.63	-0.32778	2.0535e-07	1	107.09
Q9NRX4	PHPT1	14 kDa phosphohistidine phosphatase	QE2_130322_OPL0000_JCK_MdW_wholegel_5band_3B4_130325225629	4	WG_3	_WAEYHADIYDK_	3	470.882	1409.63	-0.13111	0.0017169	1	53.252
Q9NRX4	PHPT1	14 kDa phosphohistidine phosphatase	QE2_130322_OPL0000_JCK_MdW_wholegel_5band_1B4_130325195317	4	WG_1	_WAEYHADIYDKVSGDMQK_	3	719.33	2154.97	1.1224	0.0014471	1	48.919
Q9NRX4	PHPT1	14 kDa phosphohistidine phosphatase	QE2_130322_OPL0000_JCK_MdW_wholegel_5band_1B5_130326002805	5	WG_1	_WAEYHADIYDKVSGDMQK_	4	539.749	2154.97	0.15934	0.0061924	1	46.159
Q9NRX4	PHPT1	14 kDa phosphohistidine phosphatase	QE2_130322_OPL0000_JCK_MdW_wholegel_5band_1B5_130326002805	5	WG_1	_WAEYHADIYDKVSGDMQK_	3	719.33	2154.97	-3.5846	9.1065e-16	1	120.29
Q9NRX4	PHPT1	14 kDa phosphohistidine phosphatase	QE2_130322_OPL0000_JCK_MdW_wholegel_5band_1B5_130326002805	5	WG_1	_WAEYHADIYDKVSGDMQK_	3	719.33	2154.97	NaN	0.00030074	1	59.261
Q9NRX4	PHPT1	14 kDa phosphohistidine phosphatase	QE2_130322_OPL0000_JCK_MdW_wholegel_5band_2B4_130325212454	4	WG_2	_WAEYHADIYDKVSGDMQK_	3	719.33	2154.97	0.16036	0.00020344	1	73.057
Q9NRX4	PHPT1	14 kDa phosphohistidine phosphatase	QE2_130322_OPL0000_JCK_MdW_wholegel_5band_2B5_130326015942	5	WG_2	_WAEYHADIYDKVSGDMQK_	4	539.749	2154.97	-0.46546	0.00043064	1	62.556
Q9NRX4	PHPT1	14 kDa phosphohistidine phosphatase	QE2_130322_OPL0000_JCK_MdW_wholegel_5band_3B4_130325225629	4	WG_3	_WAEYHADIYDKVSGDMQK_	3	719.33	2154.97	0.065886	1.1357e-10	1	111.66
Q9NRX4	PHPT1	14 kDa phosphohistidine phosphatase	QE2_130322_OPL0000_JCK_MdW_wholegel_5band_2B4_130325212454	4	WG_2	_WAEYHADIYDKVSGDM(ox)QK_	4	543.748	2170.96	0.81763	0.018976	1	44.382
Q9NRX4	PHPT1	14 kDa phosphohistidine phosphatase	QE2_130322_OPL0000_JCK_MdW_wholegel_5band_1B4_130325195317	4	WG_1	_YPDYEVTWANDGY_	2	796.831	1591.65	0.76194	0.010896	1	41.577
Q9NRX4	PHPT1	14 kDa phosphohistidine phosphatase	QE2_130322_OPL0000_JCK_MdW_wholegel_5band_2B4_130325212454	4	WG_2	_YPDYEVTWANDGY_	2	796.831	1591.65	0.1138	0.0090059	1	38.3
Q9NRX4	PHPT1	14 kDa phosphohistidine phosphatase	QE2_130322_OPL0000_JCK_MdW_wholegel_5band_3B4_130325225629	4	WG_3	_YPDYEVTWANDGY_	2	796.831	1591.65	0.043081	0.00042248	1	62.528
P31946	YWHAB	14-3-3 protein beta/alpha;14-3-3 protein beta/alpha, N-terminally processed	QE2_130322_OPL0000_JCK_MdW_wholegel_5band_1B3_130325151822	3	WG_1	_(ac)MTMDKSELVQK_	2	676.333	1350.65	-0.32526	0.0016046	2	60.509
P31946	YWHAB	14-3-3 protein beta/alpha;14-3-3 protein beta/alpha, N-terminally processed	QE2_130322_OPL0000_JCK_MdW_wholegel_5band_2B3_130325165002	3	WG_2	_(ac)MTMDKSELVQK_	2	676.333	1350.65	-0.825	0.0016844	1	60.161
P31946	YWHAB	14-3-3 protein beta/alpha;14-3-3 protein beta/alpha, N-terminally processed	QE2_130322_OPL0000_JCK_MdW_wholegel_5band_3B3_130325182138	3	WG_3	_(ac)MTMDKSELVQK_	2	676.333	1350.65	-0.65307	7.229e-11	1	120.53
P31946	YWHAB	14-3-3 protein beta/alpha;14-3-3 protein beta/alpha, N-terminally processed	QE2_130322_OPL0000_JCK_MdW_wholegel_5band_1B3_130325151822	3	WG_1	_(ac)TMDKSELVQK_	2	610.813	1219.61	1.8917	0.01515	1	43.306
P31946-2;P31946	YWHAB	14-3-3 protein beta/alpha;14-3-3 protein beta/alpha, N-terminally processed	QE2_130322_OPL0000_JCK_MdW_wholegel_5band_1B3_130325151822	3	WG_1	_AVTEQGHELSNEER_	3	533.585	1597.73	-0.17873	5.9145e-06	2	102.5
P31946-2;P31946	YWHAB	14-3-3 protein beta/alpha;14-3-3 protein beta/alpha, N-terminally processed	QE2_130322_OPL0000_JCK_MdW_wholegel_5band_1B3_130325151822	3	WG_1	_AVTEQGHELSNEER_	2	799.874	1597.73	0.072925	4.0948e-183	2	325.24
P31946-2;P31946	YWHAB	14-3-3 protein beta/alpha;14-3-3 protein beta/alpha, N-terminally processed	QE2_130322_OPL0000_JCK_MdW_wholegel_5band_2B3_130325165002	3	WG_2	_AVTEQGHELSNEER_	2	799.874	1597.73	0.33477	6.9889e-62	1	220.49
P31946-2;P31946	YWHAB	14-3-3 protein beta/alpha;14-3-3 protein beta/alpha, N-terminally processed	QE2_130322_OPL0000_JCK_MdW_wholegel_5band_2B3_130325165002	3	WG_2	_AVTEQGHELSNEER_	3	533.585	1597.73	-0.10355	4.9814e-23	2	148.52
P31946-2;P31946	YWHAB	14-3-3 protein beta/alpha;14-3-3 protein beta/alpha, N-terminally processed	QE2_130322_OPL0000_JCK_MdW_wholegel_5band_2B4_130325212454	4	WG_2	_AVTEQGHELSNEER_	2	799.874	1597.73	NaN	2.5637e-06	1	88.561
P31946-2;P31946	YWHAB	14-3-3 protein beta/alpha;14-3-3 protein beta/alpha, N-terminally processed	QE2_130322_OPL0000_JCK_MdW_wholegel_5band_2B5_130326015942	5	WG_2	_AVTEQGHELSNEER_	2	799.874	1597.73	-0.51204	0.0025433	1	47.532
P31946-2;P31946	YWHAB	14-3-3 protein beta/alpha;14-3-3 protein beta/alpha, N-terminally processed	QE2_130322_OPL0000_JCK_MdW_wholegel_5band_2B5_130326015942	5	WG_2	_AVTEQGHELSNEER_	3	533.585	1597.73	-0.23214	1.6293e-07	1	51.643
P31946-2;P31946	YWHAB	14-3-3 protein beta/alpha;14-3-3 protein beta/alpha, N-terminally processed	QE2_130322_OPL0000_JCK_MdW_wholegel_5band_3B3_130325182138	3	WG_3	_AVTEQGHELSNEER_	2	799.874	1597.73	0.22236	8.3811e-62	2	218.2
P31946-2;P31946	YWHAB	14-3-3 protein beta/alpha;14-3-3 protein beta/alpha, N-terminally processed	QE2_130322_OPL0000_JCK_MdW_wholegel_5band_3B3_130325182138	3	WG_3	_AVTEQGHELSNEER_	3	533.585	1597.73	-0.14613	7.8336e-09	2	118.51
P31946-2;P31946	YWHAB	14-3-3 protein beta/alpha;14-3-3 protein beta/alpha, N-terminally processed	QE2_130322_OPL0000_JCK_MdW_wholegel_5band_3B4_130325225629	4	WG_3	_AVTEQGHELSNEER_	2	799.874	1597.73	0.045119	1.1144e-11	1	131.24
P31946-2;P31946	YWHAB	14-3-3 protein beta/alpha;14-3-3 protein beta/alpha, N-terminally processed	QE2_130322_OPL0000_JCK_MdW_wholegel_5band_3B5_130326033119	5	WG_3	_AVTEQGHELSNEER_	3	533.585	1597.73	-0.10696	0.00040737	1	64.675
P31946-2;P31946	YWHAB	14-3-3 protein beta/alpha;14-3-3 protein beta/alpha, N-terminally processed	QE2_130322_OPL0000_JCK_MdW_wholegel_5band_1B3_130325151822	3	WG_1	_QTTVSNSQQAYQEAFEISK_	2	1080.02	2158.02	-0.26543	6.3712e-266	1	358.89
P31946-2;P31946	YWHAB	14-3-3 protein beta/alpha;14-3-3 protein beta/alpha, N-terminally processed	QE2_130322_OPL0000_JCK_MdW_wholegel_5band_1B3_130325151822	3	WG_1	_QTTVSNSQQAYQEAFEISK_	3	720.347	2158.02	-0.1382	2.4809e-32	1	156
P31946-2;P31946	YWHAB	14-3-3 protein beta/alpha;14-3-3 protein beta/alpha, N-terminally processed	QE2_130322_OPL0000_JCK_MdW_wholegel_5band_1B3_130325151822	3	WG_1	_QTTVSNSQQAYQEAFEISK_	2	1080.02	2158.02	NaN	0	1	301.74
P31946-2;P31946	YWHAB	14-3-3 protein beta/alpha;14-3-3 protein beta/alpha, N-terminally processed	QE2_130322_OPL0000_JCK_MdW_wholegel_5band_1B4_130325195317	4	WG_1	_QTTVSNSQQAYQEAFEISK_	3	720.347	2158.02	NaN	8.9378e-11	1	82.609
P31946-2;P31946	YWHAB	14-3-3 protein beta/alpha;14-3-3 protein beta/alpha, N-terminally processed	QE2_130322_OPL0000_JCK_MdW_wholegel_5band_2B3_130325165002	3	WG_2	_QTTVSNSQQAYQEAFEISK_	2	1080.02	2158.02	-0.35347	0	2	401.92
P31946-2;P31946	YWHAB	14-3-3 protein beta/alpha;14-3-3 protein beta/alpha, N-terminally processed	QE2_130322_OPL0000_JCK_MdW_wholegel_5band_2B3_130325165002	3	WG_2	_QTTVSNSQQAYQEAFEISK_	3	720.347	2158.02	-0.12068	1.7861e-10	2	107.97
P31946-2;P31946	YWHAB	14-3-3 protein beta/alpha;14-3-3 protein beta/alpha, N-terminally processed	QE2_130322_OPL0000_JCK_MdW_wholegel_5band_3B3_130325182138	3	WG_3	_QTTVSNSQQAYQEAFEISK_	2	1080.02	2158.02	-0.2583	4.3239e-265	2	356.81
P31946-2;P31946	YWHAB	14-3-3 protein beta/alpha;14-3-3 protein beta/alpha, N-terminally processed	QE2_130322_OPL0000_JCK_MdW_wholegel_5band_3B3_130325182138	3	WG_3	_QTTVSNSQQAYQEAFEISK_	3	720.347	2158.02	-0.26427	3.4421e-16	1	126.43
P31946-2;P31946	YWHAB	14-3-3 protein beta/alpha;14-3-3 protein beta/alpha, N-terminally processed	QE2_130322_OPL0000_JCK_MdW_wholegel_5band_1B3_130325151822	3	WG_1	_QTTVSNSQQAYQEAFEISKK_	3	763.045	2286.11	0.22529	9.9054e-41	1	162.33
P31946-2;P31946	YWHAB	14-3-3 protein beta/alpha;14-3-3 protein beta/alpha, N-terminally processed	QE2_130322_OPL0000_JCK_MdW_wholegel_5band_2B3_130325165002	3	WG_2	_QTTVSNSQQAYQEAFEISKK_	3	763.045	2286.11	0.62763	1.4256e-31	1	150.69
P31946-2;P31946	YWHAB	14-3-3 protein beta/alpha;14-3-3 protein beta/alpha, N-terminally processed	QE2_130322_OPL0000_JCK_MdW_wholegel_5band_3B3_130325182138	3	WG_3	_QTTVSNSQQAYQEAFEISKK_	3	763.045	2286.11	0.4672	2.5636e-23	1	144.01
P31946-2;P31946	YWHAB	14-3-3 protein beta/alpha;14-3-3 protein beta/alpha, N-terminally processed	QE2_130322_OPL0000_JCK_MdW_wholegel_5band_1B3_130325151822	3	WG_1	_TAFDEAIAELDTLNEESYK_	3	720.339	2158	-0.25658	8.1653e-11	2	113.86
P31946-2;P31946	YWHAB	14-3-3 protein beta/alpha;14-3-3 protein beta/alpha, N-terminally processed	QE2_130322_OPL0000_JCK_MdW_wholegel_5band_1B3_130325151822	3	WG_1	_TAFDEAIAELDTLNEESYK_	2	1080.01	2158	-0.27796	8.6827e-11	1	113.54
P31946-2;P31946	YWHAB	14-3-3 protein beta/alpha;14-3-3 protein beta/alpha, N-terminally processed	QE2_130322_OPL0000_JCK_MdW_wholegel_5band_2B3_130325165002	3	WG_2	_TAFDEAIAELDTLNEESYK_	2	1080.01	2158	-0.35952	2.0225e-06	1	90.442
P31946-2;P31946	YWHAB	14-3-3 protein beta/alpha;14-3-3 protein beta/alpha, N-terminally processed	QE2_130322_OPL0000_JCK_MdW_wholegel_5band_3B3_130325182138	3	WG_3	_TAFDEAIAELDTLNEESYK_	2	1080.01	2158	0.010755	0.00026905	1	66.702
P31946-2;P31946	YWHAB	14-3-3 protein beta/alpha;14-3-3 protein beta/alpha, N-terminally processed	QE2_130322_OPL0000_JCK_MdW_wholegel_5band_3B3_130325182138	3	WG_3	_TAFDEAIAELDTLNEESYK_	3	720.339	2158	-0.70161	6.928e-62	1	194.37
P31946-2;P31946	YWHAB	14-3-3 protein beta/alpha;14-3-3 protein beta/alpha, N-terminally processed	QE2_130322_OPL0000_JCK_MdW_wholegel_5band_3B3_130325182138	3	WG_3	_VISSIEQKTER_	3	430.574	1288.7	1.8859	0.0046575	1	47.288
P31946-2;P31946	YWHAB	14-3-3 protein beta/alpha;14-3-3 protein beta/alpha, N-terminally processed	QE2_130322_OPL0000_JCK_MdW_wholegel_5band_1B3_130325151822	3	WG_1	_YLIPNATQPESK_	2	680.859	1359.7	0.27905	0.00048917	2	76.326
P31946-2;P31946	YWHAB	14-3-3 protein beta/alpha;14-3-3 protein beta/alpha, N-terminally processed	QE2_130322_OPL0000_JCK_MdW_wholegel_5band_1B4_130325195317	4	WG_1	_YLIPNATQPESK_	2	680.859	1359.7	-1.5909	0.052565	1	27.005
P31946-2;P31946	YWHAB	14-3-3 protein beta/alpha;14-3-3 protein beta/alpha, N-terminally processed	QE2_130322_OPL0000_JCK_MdW_wholegel_5band_2B3_130325165002	3	WG_2	_YLIPNATQPESK_	2	680.859	1359.7	0.087942	2.4995e-07	2	115.33
P31946-2;P31946	YWHAB	14-3-3 protein beta/alpha;14-3-3 protein beta/alpha, N-terminally processed	QE2_130322_OPL0000_JCK_MdW_wholegel_5band_2B5_130326015942	5	WG_2	_YLIPNATQPESK_	2	680.859	1359.7	-1.1708	0.0061378	1	42.095
P31946-2;P31946	YWHAB	14-3-3 protein beta/alpha;14-3-3 protein beta/alpha, N-terminally processed	QE2_130322_OPL0000_JCK_MdW_wholegel_5band_3B3_130325182138	3	WG_3	_YLIPNATQPESK_	2	680.859	1359.7	0.23058	0.00049965	1	74.392
P31946-2;P31946	YWHAB	14-3-3 protein beta/alpha;14-3-3 protein beta/alpha, N-terminally processed	QE2_130322_OPL0000_JCK_MdW_wholegel_5band_3B4_130325225629	4	WG_3	_YLIPNATQPESK_	2	680.859	1359.7	-1.4229	0.0083876	1	38.674
P31946-2;P31946	YWHAB	14-3-3 protein beta/alpha;14-3-3 protein beta/alpha, N-terminally processed	QE2_130322_OPL0000_JCK_MdW_wholegel_5band_1B3_130325151822	3	WG_1	_YLSEVASGDNK_	2	591.785	1181.56	-0.0047111	1.1638e-18	1	167.12
P31946-2;P31946	YWHAB	14-3-3 protein beta/alpha;14-3-3 protein beta/alpha, N-terminally processed	QE2_130322_OPL0000_JCK_MdW_wholegel_5band_1B4_130325195317	4	WG_1	_YLSEVASGDNK_	2	591.785	1181.56	-1.0345	0.00054587	1	65.179
P31946-2;P31946	YWHAB	14-3-3 protein beta/alpha;14-3-3 protein beta/alpha, N-terminally processed	QE2_130322_OPL0000_JCK_MdW_wholegel_5band_2B3_130325165002	3	WG_2	_YLSEVASGDNK_	2	591.785	1181.56	0.023718	5.1277e-16	1	160.18
P31946-2;P31946	YWHAB	14-3-3 protein beta/alpha;14-3-3 protein beta/alpha, N-terminally processed	QE2_130322_OPL0000_JCK_MdW_wholegel_5band_2B4_130325212454	4	WG_2	_YLSEVASGDNK_	2	591.785	1181.56	-0.31258	0.00016579	1	79.889
P31946-2;P31946	YWHAB	14-3-3 protein beta/alpha;14-3-3 protein beta/alpha, N-terminally processed	QE2_130322_OPL0000_JCK_MdW_wholegel_5band_2B5_130326015942	5	WG_2	_YLSEVASGDNK_	2	591.785	1181.56	0.44643	3.088e-05	1	90.653
P31946-2;P31946	YWHAB	14-3-3 protein beta/alpha;14-3-3 protein beta/alpha, N-terminally processed	QE2_130322_OPL0000_JCK_MdW_wholegel_5band_3B3_130325182138	3	WG_3	_YLSEVASGDNK_	2	591.785	1181.56	0.0090464	1.5103e-18	1	164.65
P31946-2;P31946	YWHAB	14-3-3 protein beta/alpha;14-3-3 protein beta/alpha, N-terminally processed	QE2_130322_OPL0000_JCK_MdW_wholegel_5band_3B4_130325225629	4	WG_3	_YLSEVASGDNK_	2	591.785	1181.56	-0.34981	1.7543e-05	1	96.756
P31946-2;P31946	YWHAB	14-3-3 protein beta/alpha;14-3-3 protein beta/alpha, N-terminally processed	QE2_130322_OPL0000_JCK_MdW_wholegel_5band_2B3_130325165002	3	WG_2	_YLSEVASGDNKQTTVSNSQQAYQEAFEISK_	3	1108.2	3321.56	1.5219	6.1217e-145	1	246.57
P31946-2;P31946	YWHAB	14-3-3 protein beta/alpha;14-3-3 protein beta/alpha, N-terminally processed	QE2_130322_OPL0000_JCK_MdW_wholegel_5band_3B3_130325182138	3	WG_3	_YLSEVASGDNKQTTVSNSQQAYQEAFEISK_	3	1108.2	3321.56	1.1541	6.2822e-168	1	272.68
P31946-2;P31946	YWHAB	14-3-3 protein beta/alpha;14-3-3 protein beta/alpha, N-terminally processed	QE2_130322_OPL0000_JCK_MdW_wholegel_5band_2B3_130325165002	3	WG_2	_YLSEVASGDNKQTTVSNSQQAYQEAFEISKK_	4	863.422	3449.66	0.13769	7.1661e-63	1	182.97
P31946-2;P31946	YWHAB	14-3-3 protein beta/alpha;14-3-3 protein beta/alpha, N-terminally processed	QE2_130322_OPL0000_JCK_MdW_wholegel_5band_3B3_130325182138	3	WG_3	_YLSEVASGDNKQTTVSNSQQAYQEAFEISKK_	4	863.422	3449.66	0.086036	1.7911e-49	1	169.57
P31946-2;P31946;P61981	YWHAB;YWHAG	14-3-3 protein beta/alpha;14-3-3 protein beta/alpha, N-terminally processed;14-3-3 protein gamma;14-3-3 protein gamma, N-terminally processed	QE2_130322_OPL0000_JCK_MdW_wholegel_5band_1B3_130325151822	3	WG_1	_LAEQAERYDDMAAAM(ox)K_	3	610.278	1827.81	0.4081	0.014581	1	45.618
P31946-2;P31946;P61981	YWHAB;YWHAG	14-3-3 protein beta/alpha;14-3-3 protein beta/alpha, N-terminally processed;14-3-3 protein gamma;14-3-3 protein gamma, N-terminally processed	QE2_130322_OPL0000_JCK_MdW_wholegel_5band_2B3_130325165002	3	WG_2	_LAEQAERYDDMAAAM(ox)K_	3	610.278	1827.81	-0.35425	0.032257	1	38.889
P31946-2;P31946;P61981	YWHAB;YWHAG	14-3-3 protein beta/alpha;14-3-3 protein beta/alpha, N-terminally processed;14-3-3 protein gamma;14-3-3 protein gamma, N-terminally processed	QE2_130322_OPL0000_JCK_MdW_wholegel_5band_3B3_130325182138	3	WG_3	_LAEQAERYDDMAAAM(ox)K_	3	610.278	1827.81	-0.74806	0.00066956	1	68.481
P31946-2;P31946;P61981	YWHAB;YWHAG	14-3-3 protein beta/alpha;14-3-3 protein beta/alpha, N-terminally processed;14-3-3 protein gamma;14-3-3 protein gamma, N-terminally processed	QE2_130322_OPL0000_JCK_MdW_wholegel_5band_1B3_130325151822	3	WG_1	_LAEQAERYDDMAAAMK_	3	604.947	1811.82	-0.47428	2.031e-07	2	102.38
P31946-2;P31946;P61981	YWHAB;YWHAG	14-3-3 protein beta/alpha;14-3-3 protein beta/alpha, N-terminally processed;14-3-3 protein gamma;14-3-3 protein gamma, N-terminally processed	QE2_130322_OPL0000_JCK_MdW_wholegel_5band_1B3_130325151822	3	WG_1	_LAEQAERYDDMAAAMK_	2	906.916	1811.82	-0.20497	4.0066e-18	1	140.75
P31946-2;P31946;P61981	YWHAB;YWHAG	14-3-3 protein beta/alpha;14-3-3 protein beta/alpha, N-terminally processed;14-3-3 protein gamma;14-3-3 protein gamma, N-terminally processed	QE2_130322_OPL0000_JCK_MdW_wholegel_5band_2B3_130325165002	3	WG_2	_LAEQAERYDDMAAAMK_	3	604.947	1811.82	-0.61376	2.603e-05	2	85.493
P31946-2;P31946;P61981	YWHAB;YWHAG	14-3-3 protein beta/alpha;14-3-3 protein beta/alpha, N-terminally processed;14-3-3 protein gamma;14-3-3 protein gamma, N-terminally processed	QE2_130322_OPL0000_JCK_MdW_wholegel_5band_2B3_130325165002	3	WG_2	_LAEQAERYDDMAAAMK_	2	906.916	1811.82	-0.30422	2.5293e-09	2	106.16
P31946-2;P31946;P61981	YWHAB;YWHAG	14-3-3 protein beta/alpha;14-3-3 protein beta/alpha, N-terminally processed;14-3-3 protein gamma;14-3-3 protein gamma, N-terminally processed	QE2_130322_OPL0000_JCK_MdW_wholegel_5band_3B3_130325182138	3	WG_3	_LAEQAERYDDMAAAMK_	3	604.947	1811.82	-0.6353	9.9787e-05	1	75.463
P31946-2;P31946;P61981	YWHAB;YWHAG	14-3-3 protein beta/alpha;14-3-3 protein beta/alpha, N-terminally processed;14-3-3 protein gamma;14-3-3 protein gamma, N-terminally processed	QE2_130322_OPL0000_JCK_MdW_wholegel_5band_3B3_130325182138	3	WG_3	_LAEQAERYDDMAAAMK_	2	906.916	1811.82	-0.08815	1.92e-07	1	102.5
P31946-2;P31946;P61981	YWHAB;YWHAG	14-3-3 protein beta/alpha;14-3-3 protein beta/alpha, N-terminally processed;14-3-3 protein gamma;14-3-3 protein gamma, N-terminally processed	QE2_130322_OPL0000_JCK_MdW_wholegel_5band_3B3_130325182138	3	WG_3	_LAEQAERYDDMAAAMK_	2	906.916	1811.82	NaN	0.0029187	1	62.203
P31946-2;P31946;P61981	YWHAB;YWHAG	14-3-3 protein beta/alpha;14-3-3 protein beta/alpha, N-terminally processed;14-3-3 protein gamma;14-3-3 protein gamma, N-terminally processed	QE2_130322_OPL0000_JCK_MdW_wholegel_5band_3B3_130325182138	3	WG_3	_LAEQAERYDDM(ox)AAAM(ox)K_	3	615.61	1843.81	0.40555	0.026577	1	35.091
P31946-2;P31946;P61981	YWHAB;YWHAG	14-3-3 protein beta/alpha;14-3-3 protein beta/alpha, N-terminally processed;14-3-3 protein gamma;14-3-3 protein gamma, N-terminally processed	QE2_130322_OPL0000_JCK_MdW_wholegel_5band_1B3_130325151822	3	WG_1	_YDDM(ox)AAAMK_	2	516.212	1030.41	-1.1606	0.0029919	1	63.816
P31946-2;P31946;P61981	YWHAB;YWHAG	14-3-3 protein beta/alpha;14-3-3 protein beta/alpha, N-terminally processed;14-3-3 protein gamma;14-3-3 protein gamma, N-terminally processed	QE2_130322_OPL0000_JCK_MdW_wholegel_5band_3B3_130325182138	3	WG_3	_YDDM(ox)AAAMK_	2	516.212	1030.41	-1.0467	0.0028903	1	64.711
P31946-2;P31946;P61981	YWHAB;YWHAG	14-3-3 protein beta/alpha;14-3-3 protein beta/alpha, N-terminally processed;14-3-3 protein gamma;14-3-3 protein gamma, N-terminally processed	QE2_130322_OPL0000_JCK_MdW_wholegel_5band_3B5_130326033119	5	WG_3	_YDDMAAAM(ox)K_	2	516.212	1030.41	-2.5964	0.0025667	1	67.563
P31946-2;P31946;P61981	YWHAB;YWHAG	14-3-3 protein beta/alpha;14-3-3 protein beta/alpha, N-terminally processed;14-3-3 protein gamma;14-3-3 protein gamma, N-terminally processed	QE2_130322_OPL0000_JCK_MdW_wholegel_5band_1B3_130325151822	3	WG_1	_YDDMAAAMK_	2	508.215	1014.42	-0.46795	0.00064399	2	78.934
P31946-2;P31946;P61981	YWHAB;YWHAG	14-3-3 protein beta/alpha;14-3-3 protein beta/alpha, N-terminally processed;14-3-3 protein gamma;14-3-3 protein gamma, N-terminally processed	QE2_130322_OPL0000_JCK_MdW_wholegel_5band_1B3_130325151822	3	WG_1	_YDDMAAAMK_	2	508.215	1014.42	0.77747	0.057777	1	32.415
P31946-2;P31946;P61981	YWHAB;YWHAG	14-3-3 protein beta/alpha;14-3-3 protein beta/alpha, N-terminally processed;14-3-3 protein gamma;14-3-3 protein gamma, N-terminally processed	QE2_130322_OPL0000_JCK_MdW_wholegel_5band_1B4_130325195317	4	WG_1	_YDDMAAAMK_	2	508.215	1014.42	0.76251	0.044478	1	46.001
P31946-2;P31946;P61981	YWHAB;YWHAG	14-3-3 protein beta/alpha;14-3-3 protein beta/alpha, N-terminally processed;14-3-3 protein gamma;14-3-3 protein gamma, N-terminally processed	QE2_130322_OPL0000_JCK_MdW_wholegel_5band_2B3_130325165002	3	WG_2	_YDDMAAAMK_	2	508.215	1014.42	-0.51772	0.00030806	2	87.308
P31946-2;P31946;P61981	YWHAB;YWHAG	14-3-3 protein beta/alpha;14-3-3 protein beta/alpha, N-terminally processed;14-3-3 protein gamma;14-3-3 protein gamma, N-terminally processed	QE2_130322_OPL0000_JCK_MdW_wholegel_5band_3B3_130325182138	3	WG_3	_YDDMAAAMK_	2	508.215	1014.42	-0.49967	0.00030806	1	87.308
P31946-2;P31946;P61981	YWHAB;YWHAG	14-3-3 protein beta/alpha;14-3-3 protein beta/alpha, N-terminally processed;14-3-3 protein gamma;14-3-3 protein gamma, N-terminally processed	QE2_130322_OPL0000_JCK_MdW_wholegel_5band_3B4_130325225629	4	WG_3	_YDDMAAAMK_	2	508.215	1014.42	1.7809	0.040262	1	37.556
P31946-2;P31946;P61981	YWHAB;YWHAG	14-3-3 protein beta/alpha;14-3-3 protein beta/alpha, N-terminally processed;14-3-3 protein gamma;14-3-3 protein gamma, N-terminally processed	QE2_130322_OPL0000_JCK_MdW_wholegel_5band_3B5_130326033119	5	WG_3	_YDDMAAAMK_	2	508.215	1014.42	-1.1718	0.008328	1	42.348
P62258	YWHAE	14-3-3 protein epsilon	QE2_130322_OPL0000_JCK_MdW_wholegel_5band_1B3_130325151822	3	WG_1	_AAFDDAIAELDTLSEESYK_	2	1044.49	2086.96	-1.2291	1.8472e-23	1	140.95
P62258	YWHAE	14-3-3 protein epsilon	QE2_130322_OPL0000_JCK_MdW_wholegel_5band_1B3_130325151822	3	WG_1	_AAFDDAIAELDTLSEESYK_	3	696.66	2086.96	-0.1723	0.0011013	1	55.763
P62258	YWHAE	14-3-3 protein epsilon	QE2_130322_OPL0000_JCK_MdW_wholegel_5band_2B3_130325165002	3	WG_2	_AAFDDAIAELDTLSEESYK_	2	1044.49	2086.96	-0.59575	7.1993e-16	1	119.31
P62258	YWHAE	14-3-3 protein epsilon	QE2_130322_OPL0000_JCK_MdW_wholegel_5band_3B3_130325182138	3	WG_3	_AAFDDAIAELDTLSEESYK_	2	1044.49	2086.96	-0.91651	3.0511e-16	1	127.17
P62258	YWHAE	14-3-3 protein epsilon	QE2_130322_OPL0000_JCK_MdW_wholegel_5band_3B3_130325182138	3	WG_3	_AAFDDAIAELDTLSEESYK_	3	696.66	2086.96	0.29588	0.10176	1	25.041
P62258	YWHAE	14-3-3 protein epsilon	QE2_130322_OPL0000_JCK_MdW_wholegel_5band_1B3_130325151822	3	WG_1	_AASDIAM(ox)TELPPTHPIR_	3	612.649	1834.92	0.43373	0.00086285	1	59.502
P62258	YWHAE	14-3-3 protein epsilon	QE2_130322_OPL0000_JCK_MdW_wholegel_5band_2B3_130325165002	3	WG_2	_AASDIAM(ox)TELPPTHPIR_	3	612.649	1834.92	0.1485	0.020611	1	36.752
P62258	YWHAE	14-3-3 protein epsilon	QE2_130322_OPL0000_JCK_MdW_wholegel_5band_3B3_130325182138	3	WG_3	_AASDIAM(ox)TELPPTHPIR_	3	612.649	1834.92	-0.13823	8.8259e-05	1	74.141
P62258	YWHAE	14-3-3 protein epsilon	QE2_130322_OPL0000_JCK_MdW_wholegel_5band_3B3_130325182138	3	WG_3	_AASDIAM(ox)TELPPTHPIR_	3	612.649	1834.92	0.29756	0.0076571	1	44.662
P62258	YWHAE	14-3-3 protein epsilon	QE2_130322_OPL0000_JCK_MdW_wholegel_5band_1B3_130325151822	3	WG_1	_AASDIAMTELPPTHPIR_	2	910.472	1818.93	0.73787	4.4358e-70	4	209.13
P62258	YWHAE	14-3-3 protein epsilon	QE2_130322_OPL0000_JCK_MdW_wholegel_5band_1B3_130325151822	3	WG_1	_AASDIAMTELPPTHPIR_	3	607.317	1818.93	-0.1188	1.6139e-19	4	144.33
P62258	YWHAE	14-3-3 protein epsilon	QE2_130322_OPL0000_JCK_MdW_wholegel_5band_1B3_130325151822	3	WG_1	_AASDIAMTELPPTHPIR_	4	455.74	1818.93	0.054502	4.5184e-05	3	73.833
P62258	YWHAE	14-3-3 protein epsilon	QE2_130322_OPL0000_JCK_MdW_wholegel_5band_1B3_130325151822	3	WG_1	_AASDIAMTELPPTHPIR_	3	607.317	1818.93	-1.0455	0.049403	1	30.083
P62258	YWHAE	14-3-3 protein epsilon	QE2_130322_OPL0000_JCK_MdW_wholegel_5band_2B3_130325165002	3	WG_2	_AASDIAMTELPPTHPIR_	3	607.317	1818.93	-0.32831	8.2842e-05	2	70.117
P62258	YWHAE	14-3-3 protein epsilon	QE2_130322_OPL0000_JCK_MdW_wholegel_5band_2B3_130325165002	3	WG_2	_AASDIAMTELPPTHPIR_	2	910.472	1818.93	0.63689	9.9173e-80	3	220.6
P62258	YWHAE	14-3-3 protein epsilon	QE2_130322_OPL0000_JCK_MdW_wholegel_5band_2B3_130325165002	3	WG_2	_AASDIAMTELPPTHPIR_	4	455.74	1818.93	-0.21903	0.00083753	3	54.811
P62258	YWHAE	14-3-3 protein epsilon	QE2_130322_OPL0000_JCK_MdW_wholegel_5band_2B4_130325212454	4	WG_2	_AASDIAMTELPPTHPIR_	3	607.317	1818.93	1.1279	0.078904	1	23.683
P62258	YWHAE	14-3-3 protein epsilon	QE2_130322_OPL0000_JCK_MdW_wholegel_5band_3B3_130325182138	3	WG_3	_AASDIAMTELPPTHPIR_	3	607.317	1818.93	-0.18338	1.0484e-10	2	113.47
P62258	YWHAE	14-3-3 protein epsilon	QE2_130322_OPL0000_JCK_MdW_wholegel_5band_3B3_130325182138	3	WG_3	_AASDIAMTELPPTHPIR_	2	910.472	1818.93	0.46463	6.4263e-81	3	231.23
P62258	YWHAE	14-3-3 protein epsilon	QE2_130322_OPL0000_JCK_MdW_wholegel_5band_3B3_130325182138	3	WG_3	_AASDIAMTELPPTHPIR_	4	455.74	1818.93	-0.10801	0.00015686	2	62.813
P62258	YWHAE	14-3-3 protein epsilon	QE2_130322_OPL0000_JCK_MdW_wholegel_5band_3B3_130325182138	3	WG_3	_AASDIAMTELPPTHPIR_	3	607.317	1818.93	NaN	0.034112	1	36.043
P62258	YWHAE	14-3-3 protein epsilon	QE2_130322_OPL0000_JCK_MdW_wholegel_5band_3B4_130325225629	4	WG_3	_AASDIAMTELPPTHPIR_	3	607.317	1818.93	0.29503	0.025385	1	31.883
P62258	YWHAE	14-3-3 protein epsilon	QE2_130322_OPL0000_JCK_MdW_wholegel_5band_1B3_130325151822	3	WG_1	_DNLTLWTSDMQGDGEEQNK_	2	1090.97	2179.93	-1.0979	2.8246e-90	1	219.74
P62258	YWHAE	14-3-3 protein epsilon	QE2_130322_OPL0000_JCK_MdW_wholegel_5band_1B3_130325151822	3	WG_1	_DNLTLWTSDMQGDGEEQNK_	3	727.652	2179.93	-1.4344	1.0119e-06	1	93.5
P62258	YWHAE	14-3-3 protein epsilon	QE2_130322_OPL0000_JCK_MdW_wholegel_5band_2B3_130325165002	3	WG_2	_DNLTLWTSDMQGDGEEQNK_	2	1090.97	2179.93	-0.45073	3.1791e-62	1	199.41
P62258	YWHAE	14-3-3 protein epsilon	QE2_130322_OPL0000_JCK_MdW_wholegel_5band_2B3_130325165002	3	WG_2	_DNLTLWTSDMQGDGEEQNK_	3	727.652	2179.93	-2.109	0.00035451	1	48.196
P62258	YWHAE	14-3-3 protein epsilon	QE2_130322_OPL0000_JCK_MdW_wholegel_5band_3B3_130325182138	3	WG_3	_DNLTLWTSDMQGDGEEQNK_	2	1090.97	2179.93	-1.1113	8.184e-51	1	186.56
P62258	YWHAE	14-3-3 protein epsilon	QE2_130322_OPL0000_JCK_MdW_wholegel_5band_3B3_130325182138	3	WG_3	_DNLTLWTSDMQGDGEEQNK_	3	727.652	2179.93	-2.537	0.00014382	1	75.215
P62258	YWHAE	14-3-3 protein epsilon	QE2_130322_OPL0000_JCK_MdW_wholegel_5band_1B3_130325151822	3	WG_1	_DNLTLWTSDMQGDGEEQNKEALQDVEDENQ_	3	1151.16	3450.46	-0.32635	2.7341e-89	1	208.82
P62258	YWHAE	14-3-3 protein epsilon	QE2_130322_OPL0000_JCK_MdW_wholegel_5band_1B3_130325151822	3	WG_1	_DNLTLWTSDMQGDGEEQNKEALQDVEDENQ_	4	863.623	3450.46	-0.63656	0.076861	1	30.602
P62258	YWHAE	14-3-3 protein epsilon	QE2_130322_OPL0000_JCK_MdW_wholegel_5band_1B3_130325151822	3	WG_1	_DNLTLWTSDMQGDGEEQNKEALQDVEDENQ_	3	1151.16	3450.46	-0.9002	2.4011e-05	1	77.791
P62258	YWHAE	14-3-3 protein epsilon	QE2_130322_OPL0000_JCK_MdW_wholegel_5band_1B4_130325195317	4	WG_1	_DNLTLWTSDMQGDGEEQNKEALQDVEDENQ_	4	863.623	3450.46	-0.027704	0.00028666	2	69.444
P62258	YWHAE	14-3-3 protein epsilon	QE2_130322_OPL0000_JCK_MdW_wholegel_5band_1B4_130325195317	4	WG_1	_DNLTLWTSDMQGDGEEQNKEALQDVEDENQ_	3	1151.16	3450.46	-0.014822	1.704e-106	1	228.25
P62258	YWHAE	14-3-3 protein epsilon	QE2_130322_OPL0000_JCK_MdW_wholegel_5band_2B3_130325165002	3	WG_2	_DNLTLWTSDMQGDGEEQNKEALQDVEDENQ_	3	1151.16	3450.46	-0.3247	5.6186e-145	2	247.69
P62258	YWHAE	14-3-3 protein epsilon	QE2_130322_OPL0000_JCK_MdW_wholegel_5band_2B3_130325165002	3	WG_2	_DNLTLWTSDMQGDGEEQNKEALQDVEDENQ_	4	863.623	3450.46	0.69059	0.19407	1	24.915
P62258	YWHAE	14-3-3 protein epsilon	QE2_130322_OPL0000_JCK_MdW_wholegel_5band_2B3_130325165002	3	WG_2	_DNLTLWTSDMQGDGEEQNKEALQDVEDENQ_	3	1151.16	3450.46	-0.78892	1.9769e-106	1	227.66
P62258	YWHAE	14-3-3 protein epsilon	QE2_130322_OPL0000_JCK_MdW_wholegel_5band_2B4_130325212454	4	WG_2	_DNLTLWTSDMQGDGEEQNKEALQDVEDENQ_	4	863.623	3450.46	-0.053644	0.0020603	1	45.193
P62258	YWHAE	14-3-3 protein epsilon	QE2_130322_OPL0000_JCK_MdW_wholegel_5band_2B4_130325212454	4	WG_2	_DNLTLWTSDMQGDGEEQNKEALQDVEDENQ_	3	1151.16	3450.46	-0.19068	2.8186e-49	1	166.42
P62258	YWHAE	14-3-3 protein epsilon	QE2_130322_OPL0000_JCK_MdW_wholegel_5band_3B3_130325182138	3	WG_3	_DNLTLWTSDMQGDGEEQNKEALQDVEDENQ_	4	863.623	3450.46	-0.45618	0.0062626	1	37.054
P62258	YWHAE	14-3-3 protein epsilon	QE2_130322_OPL0000_JCK_MdW_wholegel_5band_3B3_130325182138	3	WG_3	_DNLTLWTSDMQGDGEEQNKEALQDVEDENQ_	3	1151.16	3450.46	-0.33827	4.297e-74	2	190.19
P62258	YWHAE	14-3-3 protein epsilon	QE2_130322_OPL0000_JCK_MdW_wholegel_5band_3B3_130325182138	3	WG_3	_DNLTLWTSDMQGDGEEQNKEALQDVEDENQ_	4	863.623	3450.46	-0.57775	4.1553e-05	1	36.483
P62258	YWHAE	14-3-3 protein epsilon	QE2_130322_OPL0000_JCK_MdW_wholegel_5band_1B3_130325151822	3	WG_1	_EAAENSLVAYK_	2	597.804	1193.59	0.442	2.6737e-13	2	140.07
P62258	YWHAE	14-3-3 protein epsilon	QE2_130322_OPL0000_JCK_MdW_wholegel_5band_1B3_130325151822	3	WG_1	_EAAENSLVAYK_	3	398.872	1193.59	0.73323	0.00019783	1	77.358
P62258	YWHAE	14-3-3 protein epsilon	QE2_130322_OPL0000_JCK_MdW_wholegel_5band_2B3_130325165002	3	WG_2	_EAAENSLVAYK_	2	597.804	1193.59	0.62347	2.5901e-13	2	140.3
P62258	YWHAE	14-3-3 protein epsilon	QE2_130322_OPL0000_JCK_MdW_wholegel_5band_2B3_130325165002	3	WG_2	_EAAENSLVAYK_	3	398.872	1193.59	-0.10502	0.0097177	1	35.664
P62258	YWHAE	14-3-3 protein epsilon	QE2_130322_OPL0000_JCK_MdW_wholegel_5band_3B3_130325182138	3	WG_3	_EAAENSLVAYK_	2	597.804	1193.59	0.36872	2.5901e-13	2	140.3
P62258	YWHAE	14-3-3 protein epsilon	QE2_130322_OPL0000_JCK_MdW_wholegel_5band_3B3_130325182138	3	WG_3	_EAAENSLVAYK_	3	398.872	1193.59	0.58059	0.00082046	1	60.691
P62258	YWHAE	14-3-3 protein epsilon	QE2_130322_OPL0000_JCK_MdW_wholegel_5band_3B3_130325182138	3	WG_3	_EALQDVEDENQ_	1	1289.55	1288.54	-0.1385	3.9282e-57	1	117.99
P62258	YWHAE	14-3-3 protein epsilon	QE2_130322_OPL0000_JCK_MdW_wholegel_5band_1B3_130325151822	3	WG_1	_HLIPAANTGESK_	3	413.223	1236.65	0.79871	0.0010665	1	57.885
P62258	YWHAE	14-3-3 protein epsilon	QE2_130322_OPL0000_JCK_MdW_wholegel_5band_1B3_130325151822	3	WG_1	_HLIPAANTGESK_	2	619.33	1236.65	0.21986	2.6576e-05	2	101.39
P62258	YWHAE	14-3-3 protein epsilon	QE2_130322_OPL0000_JCK_MdW_wholegel_5band_1B4_130325195317	4	WG_1	_HLIPAANTGESK_	2	619.33	1236.65	2.5463	0.010752	1	35.077
P62258	YWHAE	14-3-3 protein epsilon	QE2_130322_OPL0000_JCK_MdW_wholegel_5band_2B3_130325165002	3	WG_2	_HLIPAANTGESK_	2	619.33	1236.65	0.20528	8.1684e-06	2	103.75
P62258	YWHAE	14-3-3 protein epsilon	QE2_130322_OPL0000_JCK_MdW_wholegel_5band_2B3_130325165002	3	WG_2	_HLIPAANTGESK_	3	413.223	1236.65	0.66704	8.056e-05	1	94.465
P62258	YWHAE	14-3-3 protein epsilon	QE2_130322_OPL0000_JCK_MdW_wholegel_5band_2B4_130325212454	4	WG_2	_HLIPAANTGESK_	2	619.33	1236.65	2.2717	0.0073269	1	40.287
P62258	YWHAE	14-3-3 protein epsilon	QE2_130322_OPL0000_JCK_MdW_wholegel_5band_2B5_130326015942	5	WG_2	_HLIPAANTGESK_	2	619.33	1236.65	1.832	0.00055743	1	63.727
P62258	YWHAE	14-3-3 protein epsilon	QE2_130322_OPL0000_JCK_MdW_wholegel_5band_3B3_130325182138	3	WG_3	_HLIPAANTGESK_	2	619.33	1236.65	0.40524	3.5955e-05	1	100.19
P62258	YWHAE	14-3-3 protein epsilon	QE2_130322_OPL0000_JCK_MdW_wholegel_5band_3B3_130325182138	3	WG_3	_HLIPAANTGESK_	3	413.223	1236.65	0.86921	0.0025536	1	34.185
P62258	YWHAE	14-3-3 protein epsilon	QE2_130322_OPL0000_JCK_MdW_wholegel_5band_1B3_130325151822	3	WG_1	_IISSIEQK_	2	459.269	916.523	-0.16307	0.0023967	1	84.498
P62258	YWHAE	14-3-3 protein epsilon	QE2_130322_OPL0000_JCK_MdW_wholegel_5band_2B3_130325165002	3	WG_2	_IISSIEQK_	2	459.269	916.523	0.12547	0.00135	1	105.57
P62258	YWHAE	14-3-3 protein epsilon	QE2_130322_OPL0000_JCK_MdW_wholegel_5band_3B3_130325182138	3	WG_3	_IISSIEQK_	2	459.269	916.523	-0.013976	0.0016499	1	116.73
P62258	YWHAE	14-3-3 protein epsilon	QE2_130322_OPL0000_JCK_MdW_wholegel_5band_1B3_130325151822	3	WG_1	_IISSIEQKEENK_	2	709.38	1416.75	-5.2926	1.6564e-16	1	145.31
P62258	YWHAE	14-3-3 protein epsilon	QE2_130322_OPL0000_JCK_MdW_wholegel_5band_1B3_130325151822	3	WG_1	_IISSIEQKEENK_	3	473.256	1416.75	-2.2811	8.6767e-17	1	146.16
P62258	YWHAE	14-3-3 protein epsilon	QE2_130322_OPL0000_JCK_MdW_wholegel_5band_1B4_130325195317	4	WG_1	_IISSIEQKEENK_	3	473.256	1416.75	-0.90066	0.00094403	1	73.466
P62258	YWHAE	14-3-3 protein epsilon	QE2_130322_OPL0000_JCK_MdW_wholegel_5band_2B3_130325165002	3	WG_2	_IISSIEQKEENK_	3	473.256	1416.75	NaN	7.0768e-28	1	126.71
P62258	YWHAE	14-3-3 protein epsilon	QE2_130322_OPL0000_JCK_MdW_wholegel_5band_2B4_130325212454	4	WG_2	_IISSIEQKEENK_	3	473.256	1416.75	-1.0041	0.028506	1	33.317
P62258	YWHAE	14-3-3 protein epsilon	QE2_130322_OPL0000_JCK_MdW_wholegel_5band_2B5_130326015942	5	WG_2	_IISSIEQKEENK_	3	473.256	1416.75	-0.40172	0.014574	1	39.581
P62258	YWHAE	14-3-3 protein epsilon	QE2_130322_OPL0000_JCK_MdW_wholegel_5band_3B3_130325182138	3	WG_3	_IISSIEQKEENK_	3	473.256	1416.75	-2.083	3.3374e-10	1	119.39
P62258	YWHAE	14-3-3 protein epsilon	QE2_130322_OPL0000_JCK_MdW_wholegel_5band_3B3_130325182138	3	WG_3	_IISSIEQKEENK_	2	709.38	1416.75	NaN	4.8516e-05	1	91.62
P62258	YWHAE	14-3-3 protein epsilon	QE2_130322_OPL0000_JCK_MdW_wholegel_5band_3B3_130325182138	3	WG_3	_IISSIEQKEENK_	2	709.38	1416.75	NaN	1.904e-38	1	138.89
P62258	YWHAE	14-3-3 protein epsilon	QE2_130322_OPL0000_JCK_MdW_wholegel_5band_3B4_130325225629	4	WG_3	_IISSIEQKEENK_	3	473.256	1416.75	-0.33971	0.001505	1	60.161
P62258	YWHAE	14-3-3 protein epsilon	QE2_130322_OPL0000_JCK_MdW_wholegel_5band_1B3_130325151822	3	WG_1	_IISSIEQKEENKGGEDK_	3	635.325	1902.95	-0.25358	2.8439e-19	1	145.69
P62258	YWHAE	14-3-3 protein epsilon	QE2_130322_OPL0000_JCK_MdW_wholegel_5band_1B3_130325151822	3	WG_1	_IISSIEQKEENKGGEDK_	4	476.746	1902.95	-0.36169	4.0264e-19	1	145.1
P62258	YWHAE	14-3-3 protein epsilon	QE2_130322_OPL0000_JCK_MdW_wholegel_5band_1B3_130325151822	3	WG_1	_IISSIEQKEENKGGEDK_	2	952.484	1902.95	0.17012	2.0181e-119	1	272.76
P62258	YWHAE	14-3-3 protein epsilon	QE2_130322_OPL0000_JCK_MdW_wholegel_5band_2B3_130325165002	3	WG_2	_IISSIEQKEENKGGEDK_	4	476.746	1902.95	-0.19895	5.7819e-34	1	169.25
P62258	YWHAE	14-3-3 protein epsilon	QE2_130322_OPL0000_JCK_MdW_wholegel_5band_2B3_130325165002	3	WG_2	_IISSIEQKEENKGGEDK_	3	635.325	1902.95	-0.78582	2.947e-25	1	152.37
P62258	YWHAE	14-3-3 protein epsilon	QE2_130322_OPL0000_JCK_MdW_wholegel_5band_2B3_130325165002	3	WG_2	_IISSIEQKEENKGGEDK_	2	952.484	1902.95	0.22471	8.6834e-154	1	293.35
P62258	YWHAE	14-3-3 protein epsilon	QE2_130322_OPL0000_JCK_MdW_wholegel_5band_3B3_130325182138	3	WG_3	_IISSIEQKEENKGGEDK_	3	635.325	1902.95	-0.6944	2.947e-25	1	152.37
P62258	YWHAE	14-3-3 protein epsilon	QE2_130322_OPL0000_JCK_MdW_wholegel_5band_3B3_130325182138	3	WG_3	_IISSIEQKEENKGGEDK_	4	476.746	1902.95	-0.19994	3.5464e-44	1	181.74
P62258	YWHAE	14-3-3 protein epsilon	QE2_130322_OPL0000_JCK_MdW_wholegel_5band_3B3_130325182138	3	WG_3	_IISSIEQKEENKGGEDK_	2	952.484	1902.95	0.67279	6.0587e-119	1	269.49
P62258	YWHAE	14-3-3 protein epsilon	QE2_130322_OPL0000_JCK_MdW_wholegel_5band_1B3_130325151822	3	WG_1	_KEAAENSLVAYK_	2	661.851	1321.69	0.24302	0.00025046	1	85.837
P62258	YWHAE	14-3-3 protein epsilon	QE2_130322_OPL0000_JCK_MdW_wholegel_5band_1B3_130325151822	3	WG_1	_KEAAENSLVAYK_	3	441.57	1321.69	-0.36723	0.0063593	1	42.3
P62258	YWHAE	14-3-3 protein epsilon	QE2_130322_OPL0000_JCK_MdW_wholegel_5band_2B3_130325165002	3	WG_2	_KEAAENSLVAYK_	2	661.851	1321.69	0.32201	9.7982e-05	1	92.935
P62258	YWHAE	14-3-3 protein epsilon	QE2_130322_OPL0000_JCK_MdW_wholegel_5band_2B3_130325165002	3	WG_2	_KEAAENSLVAYK_	3	441.57	1321.69	-0.36121	0.0014534	1	55.232
P62258	YWHAE	14-3-3 protein epsilon	QE2_130322_OPL0000_JCK_MdW_wholegel_5band_3B3_130325182138	3	WG_3	_KEAAENSLVAYK_	2	661.851	1321.69	0.22935	6.4092e-11	1	128.35
P62258	YWHAE	14-3-3 protein epsilon	QE2_130322_OPL0000_JCK_MdW_wholegel_5band_3B3_130325182138	3	WG_3	_KEAAENSLVAYK_	3	441.57	1321.69	-0.3608	0.0009662	1	59.227
P62258	YWHAE	14-3-3 protein epsilon	QE2_130322_OPL0000_JCK_MdW_wholegel_5band_1B3_130325151822	3	WG_1	_KVAGMDVELTVEER_	3	525.94	1574.8	0.74807	0.0082172	1	38.613
P62258	YWHAE	14-3-3 protein epsilon	QE2_130322_OPL0000_JCK_MdW_wholegel_5band_2B3_130325165002	3	WG_2	_KVAGMDVELTVEER_	3	525.94	1574.8	0.3579	0.033037	1	28.422
P62258	YWHAE	14-3-3 protein epsilon	QE2_130322_OPL0000_JCK_MdW_wholegel_5band_1B3_130325151822	3	WG_1	_LAEQAERYDEM(ox)VESMK_	3	648.961	1943.86	0.12713	0.00085177	1	65.716
P62258	YWHAE	14-3-3 protein epsilon	QE2_130322_OPL0000_JCK_MdW_wholegel_5band_1B3_130325151822	3	WG_1	_LAEQAERYDEMVESM(ox)K_	3	648.961	1943.86	0.22935	0.0053695	1	53.565
P62258	YWHAE	14-3-3 protein epsilon	QE2_130322_OPL0000_JCK_MdW_wholegel_5band_2B3_130325165002	3	WG_2	_LAEQAERYDEMVESM(ox)K_	3	648.961	1943.86	1.0016	0.00066956	1	68.481
P62258	YWHAE	14-3-3 protein epsilon	QE2_130322_OPL0000_JCK_MdW_wholegel_5band_3B3_130325182138	3	WG_3	_LAEQAERYDEM(ox)VESMK_	3	648.961	1943.86	0.01196	0.0050155	1	54.281
P62258	YWHAE	14-3-3 protein epsilon	QE2_130322_OPL0000_JCK_MdW_wholegel_5band_1B3_130325151822	3	WG_1	_LAEQAERYDEMVESMK_	3	643.629	1927.87	-0.49093	6.2557e-05	2	78.078
P62258	YWHAE	14-3-3 protein epsilon	QE2_130322_OPL0000_JCK_MdW_wholegel_5band_1B3_130325151822	3	WG_1	_LAEQAERYDEMVESMK_	2	964.94	1927.87	-0.11007	7.2518e-25	1	154.26
P62258	YWHAE	14-3-3 protein epsilon	QE2_130322_OPL0000_JCK_MdW_wholegel_5band_2B3_130325165002	3	WG_2	_LAEQAERYDEMVESMK_	3	643.629	1927.87	-0.64646	1.8565e-07	3	102.58
P62258	YWHAE	14-3-3 protein epsilon	QE2_130322_OPL0000_JCK_MdW_wholegel_5band_2B3_130325165002	3	WG_2	_LAEQAERYDEMVESMK_	2	964.94	1927.87	-0.42432	5.9349e-18	2	137.69
P62258	YWHAE	14-3-3 protein epsilon	QE2_130322_OPL0000_JCK_MdW_wholegel_5band_3B3_130325182138	3	WG_3	_LAEQAERYDEMVESMK_	3	643.629	1927.87	-0.67277	3.8916e-05	2	82.877
P62258	YWHAE	14-3-3 protein epsilon	QE2_130322_OPL0000_JCK_MdW_wholegel_5band_3B3_130325182138	3	WG_3	_LAEQAERYDEMVESMK_	2	964.94	1927.87	-0.077517	2.8037e-13	1	128.94
P62258	YWHAE	14-3-3 protein epsilon	QE2_130322_OPL0000_JCK_MdW_wholegel_5band_1B3_130325151822	3	WG_1	_LAEQAERYDEMVESM(ox)KK_	4	518.996	2071.96	-2.3831	0.010339	1	48.288
P62258	YWHAE	14-3-3 protein epsilon	QE2_130322_OPL0000_JCK_MdW_wholegel_5band_1B3_130325151822	3	WG_1	_LAEQAERYDEMVESM(ox)KK_	3	691.659	2071.96	-0.10844	0.00027605	1	54.103
P62258	YWHAE	14-3-3 protein epsilon	QE2_130322_OPL0000_JCK_MdW_wholegel_5band_2B3_130325165002	3	WG_2	_LAEQAERYDEMVESM(ox)KK_	4	518.996	2071.96	-2.5265	0.00064247	1	69.522
P62258	YWHAE	14-3-3 protein epsilon	QE2_130322_OPL0000_JCK_MdW_wholegel_5band_3B3_130325182138	3	WG_3	_LAEQAERYDEM(ox)VESMKK_	4	518.996	2071.96	-2.7381	0.0052475	1	56.039
P62258	YWHAE	14-3-3 protein epsilon	QE2_130322_OPL0000_JCK_MdW_wholegel_5band_3B3_130325182138	3	WG_3	_LAEQAERYDEMVESM(ox)KK_	3	691.659	2071.96	0.1883	2.3052e-78	1	88.385
P62258	YWHAE	14-3-3 protein epsilon	QE2_130322_OPL0000_JCK_MdW_wholegel_5band_1B3_130325151822	3	WG_1	_LAEQAERYDEMVESMKK_	4	514.997	2055.96	-0.19045	5.7127e-10	1	110.37
P62258	YWHAE	14-3-3 protein epsilon	QE2_130322_OPL0000_JCK_MdW_wholegel_5band_1B3_130325151822	3	WG_1	_LAEQAERYDEMVESMKK_	2	1028.99	2055.96	0.044195	3.0292e-10	1	114.34
P62258	YWHAE	14-3-3 protein epsilon	QE2_130322_OPL0000_JCK_MdW_wholegel_5band_2B3_130325165002	3	WG_2	_LAEQAERYDEMVESMKK_	4	514.997	2055.96	-0.53089	2.8317e-13	1	120.24
P62258	YWHAE	14-3-3 protein epsilon	QE2_130322_OPL0000_JCK_MdW_wholegel_5band_2B3_130325165002	3	WG_2	_LAEQAERYDEMVESMKK_	3	686.327	2055.96	-0.67386	5.2122e-07	1	93.371
P62258	YWHAE	14-3-3 protein epsilon	QE2_130322_OPL0000_JCK_MdW_wholegel_5band_2B3_130325165002	3	WG_2	_LAEQAERYDEMVESMKK_	2	1028.99	2055.96	-0.54621	9.4497e-10	1	104.84
P62258	YWHAE	14-3-3 protein epsilon	QE2_130322_OPL0000_JCK_MdW_wholegel_5band_3B3_130325182138	3	WG_3	_LAEQAERYDEMVESMKK_	4	514.997	2055.96	-0.44792	3.0963e-05	1	84.035
P62258	YWHAE	14-3-3 protein epsilon	QE2_130322_OPL0000_JCK_MdW_wholegel_5band_3B3_130325182138	3	WG_3	_LAEQAERYDEMVESMKK_	2	1028.99	2055.96	-1.1353	1.9856e-10	1	115.88
P62258	YWHAE	14-3-3 protein epsilon	QE2_130322_OPL0000_JCK_MdW_wholegel_5band_3B3_130325182138	3	WG_3	_LAEQAERYDEMVESMKK_	3	686.327	2055.96	-0.50324	6.563e-07	1	61.167
P62258	YWHAE	14-3-3 protein epsilon	QE2_130322_OPL0000_JCK_MdW_wholegel_5band_1B3_130325151822	3	WG_1	_LICCDILDVLDK_	2	738.875	1475.74	-0.43103	6.4271e-07	1	109.84
P62258	YWHAE	14-3-3 protein epsilon	QE2_130322_OPL0000_JCK_MdW_wholegel_5band_1B3_130325151822	3	WG_1	_LICCDILDVLDK_	3	492.919	1475.74	-0.48902	0.00053689	1	67.519
P62258	YWHAE	14-3-3 protein epsilon	QE2_130322_OPL0000_JCK_MdW_wholegel_5band_2B3_130325165002	3	WG_2	_LICCDILDVLDK_	2	738.875	1475.74	-0.6597	6.4271e-07	1	109.84
P62258	YWHAE	14-3-3 protein epsilon	QE2_130322_OPL0000_JCK_MdW_wholegel_5band_2B3_130325165002	3	WG_2	_LICCDILDVLDK_	3	492.919	1475.74	-0.58288	0.00050675	1	73.082
P62258	YWHAE	14-3-3 protein epsilon	QE2_130322_OPL0000_JCK_MdW_wholegel_5band_3B3_130325182138	3	WG_3	_LICCDILDVLDK_	3	492.919	1475.74	-0.70275	0.0061378	1	42.095
P62258	YWHAE	14-3-3 protein epsilon	QE2_130322_OPL0000_JCK_MdW_wholegel_5band_3B3_130325182138	3	WG_3	_LICCDILDVLDK_	2	738.875	1475.74	-0.59691	6.4271e-07	1	109.84
P62258	YWHAE	14-3-3 protein epsilon	QE2_130322_OPL0000_JCK_MdW_wholegel_5band_1B3_130325151822	3	WG_1	_LICCDILDVLDKHLIPAANTGESK_	3	899.131	2694.37	-1.1411	8.6962e-13	3	116.65
P62258	YWHAE	14-3-3 protein epsilon	QE2_130322_OPL0000_JCK_MdW_wholegel_5band_1B4_130325195317	4	WG_1	_LICCDILDVLDKHLIPAANTGESK_	4	674.6	2694.37	-2.5631	1.4836e-05	2	74.627
P62258	YWHAE	14-3-3 protein epsilon	QE2_130322_OPL0000_JCK_MdW_wholegel_5band_2B3_130325165002	3	WG_2	_LICCDILDVLDKHLIPAANTGESK_	3	899.131	2694.37	-0.65916	1.2535e-17	1	130.29
P62258	YWHAE	14-3-3 protein epsilon	QE2_130322_OPL0000_JCK_MdW_wholegel_5band_2B4_130325212454	4	WG_2	_LICCDILDVLDKHLIPAANTGESK_	4	674.6	2694.37	-2.7523	0.01581	1	37.983
P62258	YWHAE	14-3-3 protein epsilon	QE2_130322_OPL0000_JCK_MdW_wholegel_5band_3B3_130325182138	3	WG_3	_LICCDILDVLDKHLIPAANTGESK_	3	899.131	2694.37	-0.91661	2.886e-09	2	100.93
P62258	YWHAE	14-3-3 protein epsilon	QE2_130322_OPL0000_JCK_MdW_wholegel_5band_3B3_130325182138	3	WG_3	_LICCDILDVLDKHLIPAANTGESK_	3	899.131	2694.37	-1.4286	1.7922e-12	1	114.35
P62258	YWHAE	14-3-3 protein epsilon	QE2_130322_OPL0000_JCK_MdW_wholegel_5band_3B4_130325225629	4	WG_3	_LICCDILDVLDKHLIPAANTGESK_	4	674.6	2694.37	-2.1536	1.2382e-06	1	79.36
P62258	YWHAE	14-3-3 protein epsilon	QE2_130322_OPL0000_JCK_MdW_wholegel_5band_1B3_130325151822	3	WG_1	_(ac)M(ox)DDREDLVYQAK_	2	770.851	1539.69	-0.23818	0.016235	1	67.079
P62258	YWHAE	14-3-3 protein epsilon	QE2_130322_OPL0000_JCK_MdW_wholegel_5band_1B3_130325151822	3	WG_1	_(ac)M(ox)DDREDLVYQAK_	2	770.851	1539.69	NaN	0.0022922	1	61.11
P62258	YWHAE	14-3-3 protein epsilon	QE2_130322_OPL0000_JCK_MdW_wholegel_5band_2B3_130325165002	3	WG_2	_(ac)M(ox)DDREDLVYQAK_	2	770.851	1539.69	-0.20296	0.0074232	1	85.457
P62258	YWHAE	14-3-3 protein epsilon	QE2_130322_OPL0000_JCK_MdW_wholegel_5band_2B3_130325165002	3	WG_2	_(ac)M(ox)DDREDLVYQAK_	3	514.236	1539.69	-0.49338	0.14908	1	40.066
P62258	YWHAE	14-3-3 protein epsilon	QE2_130322_OPL0000_JCK_MdW_wholegel_5band_3B3_130325182138	3	WG_3	_(ac)M(ox)DDREDLVYQAK_	2	770.851	1539.69	-0.3938	0.01625	2	66.989
P62258	YWHAE	14-3-3 protein epsilon	QE2_130322_OPL0000_JCK_MdW_wholegel_5band_1B3_130325151822	3	WG_1	_(ac)MDDREDLVYQAK_	3	508.905	1523.69	0.39944	0.00098117	2	71.548
P62258	YWHAE	14-3-3 protein epsilon	QE2_130322_OPL0000_JCK_MdW_wholegel_5band_1B3_130325151822	3	WG_1	_(ac)MDDREDLVYQAK_	2	762.854	1523.69	-0.47089	1.7893e-24	3	172.33
P62258	YWHAE	14-3-3 protein epsilon	QE2_130322_OPL0000_JCK_MdW_wholegel_5band_1B3_130325151822	3	WG_1	_(ac)MDDREDLVYQAK_	2	762.854	1523.69	-0.90428	0.000336	1	88.087
P62258	YWHAE	14-3-3 protein epsilon	QE2_130322_OPL0000_JCK_MdW_wholegel_5band_1B3_130325151822	3	WG_1	_(ac)MDDREDLVYQAK_	2	762.854	1523.69	NaN	6.9969e-07	1	95.264
P62258	YWHAE	14-3-3 protein epsilon	QE2_130322_OPL0000_JCK_MdW_wholegel_5band_1B4_130325195317	4	WG_1	_(ac)MDDREDLVYQAK_	2	762.854	1523.69	-1.3323	0.00025754	1	89.629
P62258	YWHAE	14-3-3 protein epsilon	QE2_130322_OPL0000_JCK_MdW_wholegel_5band_2B3_130325165002	3	WG_2	_(ac)MDDREDLVYQAK_	2	762.854	1523.69	-0.56531	3.4905e-29	3	182.55
P62258	YWHAE	14-3-3 protein epsilon	QE2_130322_OPL0000_JCK_MdW_wholegel_5band_2B3_130325165002	3	WG_2	_(ac)MDDREDLVYQAK_	3	508.905	1523.69	0.84737	0.0013422	1	61.03
P62258	YWHAE	14-3-3 protein epsilon	QE2_130322_OPL0000_JCK_MdW_wholegel_5band_2B3_130325165002	3	WG_2	_(ac)MDDREDLVYQAK_	2	762.854	1523.69	2.0424	0.00097139	1	72.496
P62258	YWHAE	14-3-3 protein epsilon	QE2_130322_OPL0000_JCK_MdW_wholegel_5band_2B4_130325212454	4	WG_2	_(ac)MDDREDLVYQAK_	2	762.854	1523.69	-1.7318	0.00036591	1	87.498
P62258	YWHAE	14-3-3 protein epsilon	QE2_130322_OPL0000_JCK_MdW_wholegel_5band_2B5_130326015942	5	WG_2	_(ac)MDDREDLVYQAK_	2	762.854	1523.69	-0.57025	2.8612e-05	1	102.87
P62258	YWHAE	14-3-3 protein epsilon	QE2_130322_OPL0000_JCK_MdW_wholegel_5band_3B3_130325182138	3	WG_3	_(ac)MDDREDLVYQAK_	3	508.905	1523.69	0.38306	0.0009406	2	75.479
P62258	YWHAE	14-3-3 protein epsilon	QE2_130322_OPL0000_JCK_MdW_wholegel_5band_3B3_130325182138	3	WG_3	_(ac)MDDREDLVYQAK_	2	762.854	1523.69	-0.22182	8.2735e-37	3	202.61
P62258	YWHAE	14-3-3 protein epsilon	QE2_130322_OPL0000_JCK_MdW_wholegel_5band_3B3_130325182138	3	WG_3	_(ac)MDDREDLVYQAK_	2	762.854	1523.69	1.6372	0.00076593	1	79.633
P62258	YWHAE	14-3-3 protein epsilon	QE2_130322_OPL0000_JCK_MdW_wholegel_5band_3B3_130325182138	3	WG_3	_(ac)MDDREDLVYQAK_	2	762.854	1523.69	NaN	0.00047542	1	89.507
P62258	YWHAE	14-3-3 protein epsilon	QE2_130322_OPL0000_JCK_MdW_wholegel_5band_3B4_130325225629	4	WG_3	_(ac)MDDREDLVYQAK_	2	762.854	1523.69	-0.61563	4.1425e-07	1	115.78
P62258	YWHAE	14-3-3 protein epsilon	QE2_130322_OPL0000_JCK_MdW_wholegel_5band_3B5_130326033119	5	WG_3	_(ac)MDDREDLVYQAK_	2	762.854	1523.69	0.64452	0.00095743	1	73.848
P62258	YWHAE	14-3-3 protein epsilon	QE2_130322_OPL0000_JCK_MdW_wholegel_5band_1B3_130325151822	3	WG_1	_NLLSVAYKNVIGAR_	3	506.631	1516.87	0.44567	0.00035055	1	78.814
P62258	YWHAE	14-3-3 protein epsilon	QE2_130322_OPL0000_JCK_MdW_wholegel_5band_2B3_130325165002	3	WG_2	_NLLSVAYKNVIGAR_	3	506.631	1516.87	0.60384	3.015e-05	1	98.531
P62258	YWHAE	14-3-3 protein epsilon	QE2_130322_OPL0000_JCK_MdW_wholegel_5band_3B3_130325182138	3	WG_3	_NLLSVAYKNVIGAR_	3	506.631	1516.87	0.46943	1.5549e-10	1	120.14
P62258	YWHAE	14-3-3 protein epsilon	QE2_130322_OPL0000_JCK_MdW_wholegel_5band_1B3_130325151822	3	WG_1	_QMVETELK_	2	489.252	976.49	-0.46021	0.0064496	1	58.433
P62258	YWHAE	14-3-3 protein epsilon	QE2_130322_OPL0000_JCK_MdW_wholegel_5band_2B3_130325165002	3	WG_2	_QMVETELK_	2	489.252	976.49	-0.39537	0.0029273	1	78.334
P62258	YWHAE	14-3-3 protein epsilon	QE2_130322_OPL0000_JCK_MdW_wholegel_5band_3B3_130325182138	3	WG_3	_QMVETELK_	2	489.252	976.49	-0.55615	0.0087597	1	50.805
P62258	YWHAE	14-3-3 protein epsilon	QE2_130322_OPL0000_JCK_MdW_wholegel_5band_3B3_130325182138	3	WG_3	_QM(ox)VETELK_	2	497.25	992.485	0.45848	0.019891	1	48.423
P62258	YWHAE	14-3-3 protein epsilon	QE2_130322_OPL0000_JCK_MdW_wholegel_5band_1B3_130325151822	3	WG_1	_VAGM(ox)DVELTVEER_	2	732.356	1462.7	0.22297	0.0010324	1	73.887
P62258	YWHAE	14-3-3 protein epsilon	QE2_130322_OPL0000_JCK_MdW_wholegel_5band_2B3_130325165002	3	WG_2	_VAGM(ox)DVELTVEER_	2	732.356	1462.7	1.4021	0.00095627	2	67.964
P62258	YWHAE	14-3-3 protein epsilon	QE2_130322_OPL0000_JCK_MdW_wholegel_5band_3B3_130325182138	3	WG_3	_VAGM(ox)DVELTVEER_	2	732.356	1462.7	1.0413	2.1466e-06	1	105.14
P62258	YWHAE	14-3-3 protein epsilon	QE2_130322_OPL0000_JCK_MdW_wholegel_5band_3B3_130325182138	3	WG_3	_VAGM(ox)DVELTVEER_	2	732.356	1462.7	NaN	0.0029231	1	63.16
P62258	YWHAE	14-3-3 protein epsilon	QE2_130322_OPL0000_JCK_MdW_wholegel_5band_1B3_130325151822	3	WG_1	_VAGMDVELTVEER_	2	724.359	1446.7	-1.6415	0.0002945	2	83.877
P62258	YWHAE	14-3-3 protein epsilon	QE2_130322_OPL0000_JCK_MdW_wholegel_5band_1B3_130325151822	3	WG_1	_VAGMDVELTVEER_	2	724.359	1446.7	3.8032	0.00013592	3	89.46
P62258	YWHAE	14-3-3 protein epsilon	QE2_130322_OPL0000_JCK_MdW_wholegel_5band_1B3_130325151822	3	WG_1	_VAGMDVELTVEER_	2	724.359	1446.7	-0.10217	0.00049666	1	76.759
P62258	YWHAE	14-3-3 protein epsilon	QE2_130322_OPL0000_JCK_MdW_wholegel_5band_1B3_130325151822	3	WG_1	_VAGMDVELTVEER_	2	724.359	1446.7	-0.64783	0.0010651	1	57.328
P62258	YWHAE	14-3-3 protein epsilon	QE2_130322_OPL0000_JCK_MdW_wholegel_5band_1B3_130325151822	3	WG_1	_VAGMDVELTVEER_	2	724.359	1446.7	-2.053	0.00045002	1	78.401
P62258	YWHAE	14-3-3 protein epsilon	QE2_130322_OPL0000_JCK_MdW_wholegel_5band_1B3_130325151822	3	WG_1	_VAGMDVELTVEER_	2	724.359	1446.7	0.026953	0.00049695	1	74.678
P62258	YWHAE	14-3-3 protein epsilon	QE2_130322_OPL0000_JCK_MdW_wholegel_5band_1B3_130325151822	3	WG_1	_VAGMDVELTVEER_	2	724.359	1446.7	-1.1186	0.00052945	1	61.409
P62258	YWHAE	14-3-3 protein epsilon	QE2_130322_OPL0000_JCK_MdW_wholegel_5band_1B3_130325151822	3	WG_1	_VAGMDVELTVEER_	2	724.359	1446.7	NaN	0.0063291	1	49.216
P62258	YWHAE	14-3-3 protein epsilon	QE2_130322_OPL0000_JCK_MdW_wholegel_5band_2B3_130325165002	3	WG_2	_VAGMDVELTVEER_	2	724.359	1446.7	2.2665	1.0314e-06	5	105.03
P62258	YWHAE	14-3-3 protein epsilon	QE2_130322_OPL0000_JCK_MdW_wholegel_5band_2B3_130325165002	3	WG_2	_VAGMDVELTVEER_	2	724.359	1446.7	-0.22398	0.00049695	2	74.678
P62258	YWHAE	14-3-3 protein epsilon	QE2_130322_OPL0000_JCK_MdW_wholegel_5band_2B3_130325165002	3	WG_2	_VAGMDVELTVEER_	2	724.359	1446.7	0.9414	0.0016951	2	52.527
P62258	YWHAE	14-3-3 protein epsilon	QE2_130322_OPL0000_JCK_MdW_wholegel_5band_2B3_130325165002	3	WG_2	_VAGMDVELTVEER_	2	724.359	1446.7	2.5261	0.021619	1	32.275
P62258	YWHAE	14-3-3 protein epsilon	QE2_130322_OPL0000_JCK_MdW_wholegel_5band_2B3_130325165002	3	WG_2	_VAGMDVELTVEER_	2	724.359	1446.7	NaN	0.0012666	1	74.678
P62258	YWHAE	14-3-3 protein epsilon	QE2_130322_OPL0000_JCK_MdW_wholegel_5band_2B3_130325165002	3	WG_2	_VAGMDVELTVEER_	2	724.359	1446.7	NaN	0.0018022	1	69.92
P62258	YWHAE	14-3-3 protein epsilon	QE2_130322_OPL0000_JCK_MdW_wholegel_5band_2B3_130325165002	3	WG_2	_VAGMDVELTVEER_	2	724.359	1446.7	0.34289	2.7482e-05	1	57.328
P62258	YWHAE	14-3-3 protein epsilon	QE2_130322_OPL0000_JCK_MdW_wholegel_5band_3B3_130325182138	3	WG_3	_VAGMDVELTVEER_	2	724.359	1446.7	0.090596	0.00093482	1	58.32
P62258	YWHAE	14-3-3 protein epsilon	QE2_130322_OPL0000_JCK_MdW_wholegel_5band_3B3_130325182138	3	WG_3	_VAGMDVELTVEER_	2	724.359	1446.7	-0.28601	0.00044257	2	65.805
P62258	YWHAE	14-3-3 protein epsilon	QE2_130322_OPL0000_JCK_MdW_wholegel_5band_3B3_130325182138	3	WG_3	_VAGMDVELTVEER_	2	724.359	1446.7	4.4958	0.0080929	1	39.629
P62258	YWHAE	14-3-3 protein epsilon	QE2_130322_OPL0000_JCK_MdW_wholegel_5band_3B3_130325182138	3	WG_3	_VAGMDVELTVEER_	2	724.359	1446.7	1.4931	0.0012602	1	55.841
P62258	YWHAE	14-3-3 protein epsilon	QE2_130322_OPL0000_JCK_MdW_wholegel_5band_3B3_130325182138	3	WG_3	_VAGMDVELTVEER_	2	724.359	1446.7	NaN	0.0028251	1	54.598
P62258	YWHAE	14-3-3 protein epsilon	QE2_130322_OPL0000_JCK_MdW_wholegel_5band_3B3_130325182138	3	WG_3	_VAGMDVELTVEER_	2	724.359	1446.7	NaN	0.0008728	1	77.192
P62258	YWHAE	14-3-3 protein epsilon	QE2_130322_OPL0000_JCK_MdW_wholegel_5band_3B3_130325182138	3	WG_3	_VAGMDVELTVEER_	2	724.359	1446.7	NaN	0.0012666	1	74.678
P62258	YWHAE	14-3-3 protein epsilon	QE2_130322_OPL0000_JCK_MdW_wholegel_5band_3B3_130325182138	3	WG_3	_VAGMDVELTVEER_	2	724.359	1446.7	NaN	3.2672e-05	1	85.457
P62258	YWHAE	14-3-3 protein epsilon	QE2_130322_OPL0000_JCK_MdW_wholegel_5band_3B3_130325182138	3	WG_3	_VAGMDVELTVEER_	2	724.359	1446.7	-2.441	5.6287e-05	1	73.91
P62258	YWHAE	14-3-3 protein epsilon	QE2_130322_OPL0000_JCK_MdW_wholegel_5band_3B3_130325182138	3	WG_3	_VAGMDVELTVEER_	2	724.359	1446.7	0.014637	0.0047371	1	50.155
P62258	YWHAE	14-3-3 protein epsilon	QE2_130322_OPL0000_JCK_MdW_wholegel_5band_1B3_130325151822	3	WG_1	_YDEMVESMK_	2	566.238	1130.46	-0.9693	0.0009257	1	73.067
P62258	YWHAE	14-3-3 protein epsilon	QE2_130322_OPL0000_JCK_MdW_wholegel_5band_2B3_130325165002	3	WG_2	_YDEMVESMK_	2	566.238	1130.46	-0.37425	0.00060228	1	79.974
P62258	YWHAE	14-3-3 protein epsilon	QE2_130322_OPL0000_JCK_MdW_wholegel_5band_3B3_130325182138	3	WG_3	_YDEMVESMK_	2	566.238	1130.46	-0.1686	0.00054757	1	81.338
P62258	YWHAE	14-3-3 protein epsilon	QE2_130322_OPL0000_JCK_MdW_wholegel_5band_1B3_130325151822	3	WG_1	_YDEMVESM(ox)K_	2	574.236	1146.46	NaN	0.096275	1	34.087
P62258	YWHAE	14-3-3 protein epsilon	QE2_130322_OPL0000_JCK_MdW_wholegel_5band_3B3_130325182138	3	WG_3	_YDEMVESM(ox)K_	2	574.236	1146.46	-0.4594	0.0071535	1	50.292
P62258	YWHAE	14-3-3 protein epsilon	QE2_130322_OPL0000_JCK_MdW_wholegel_5band_1B3_130325151822	3	WG_1	_YDEMVESM(ox)KK_	3	425.858	1274.55	-0.75099	0.085881	1	28.088
P62258	YWHAE	14-3-3 protein epsilon	QE2_130322_OPL0000_JCK_MdW_wholegel_5band_1B3_130325151822	3	WG_1	_YDEMVESM(ox)KK_	2	638.283	1274.55	0.48095	0.0050235	1	52.167
P62258	YWHAE	14-3-3 protein epsilon	QE2_130322_OPL0000_JCK_MdW_wholegel_5band_2B3_130325165002	3	WG_2	_YDEMVESM(ox)KK_	2	638.283	1274.55	0.8299	0.00090915	1	66.056
P62258	YWHAE	14-3-3 protein epsilon	QE2_130322_OPL0000_JCK_MdW_wholegel_5band_3B3_130325182138	3	WG_3	_YDEMVESM(ox)KK_	2	638.283	1274.55	0.49587	0.00047376	1	73.499
P62258	YWHAE	14-3-3 protein epsilon	QE2_130322_OPL0000_JCK_MdW_wholegel_5band_1B3_130325151822	3	WG_1	_YDEMVESMKK_	2	630.286	1258.56	-1.042	4.7128e-05	1	88.056
P62258	YWHAE	14-3-3 protein epsilon	QE2_130322_OPL0000_JCK_MdW_wholegel_5band_1B3_130325151822	3	WG_1	_YDEMVESMKK_	3	420.526	1258.56	-1.2007	0.00012171	1	79.201
P62258	YWHAE	14-3-3 protein epsilon	QE2_130322_OPL0000_JCK_MdW_wholegel_5band_2B3_130325165002	3	WG_2	_YDEMVESMKK_	2	630.286	1258.56	-1.1242	3.3583e-07	1	108.43
P62258	YWHAE	14-3-3 protein epsilon	QE2_130322_OPL0000_JCK_MdW_wholegel_5band_2B3_130325165002	3	WG_2	_YDEMVESMKK_	3	420.526	1258.56	-0.77356	0.00024191	1	72.922
P62258	YWHAE	14-3-3 protein epsilon	QE2_130322_OPL0000_JCK_MdW_wholegel_5band_2B4_130325212454	4	WG_2	_YDEMVESMKK_	2	630.286	1258.56	NaN	0.0081632	1	45.879
P62258	YWHAE	14-3-3 protein epsilon	QE2_130322_OPL0000_JCK_MdW_wholegel_5band_3B3_130325182138	3	WG_3	_YDEMVESMKK_	2	630.286	1258.56	-1.1473	2.3899e-05	1	91.855
P62258	YWHAE	14-3-3 protein epsilon	QE2_130322_OPL0000_JCK_MdW_wholegel_5band_3B3_130325182138	3	WG_3	_YDEMVESMKK_	3	420.526	1258.56	-0.64325	0.0005096	1	63.32
P62258	YWHAE	14-3-3 protein epsilon	QE2_130322_OPL0000_JCK_MdW_wholegel_5band_3B4_130325225629	4	WG_3	_YDEMVESMKK_	2	630.286	1258.56	NaN	0.00060665	1	65.5
P62258	YWHAE	14-3-3 protein epsilon	QE2_130322_OPL0000_JCK_MdW_wholegel_5band_3B4_130325225629	4	WG_3	_YDEMVESMKK_	2	630.286	1258.56	NaN	0.03763	1	35.664
P62258	YWHAE	14-3-3 protein epsilon	QE2_130322_OPL0000_JCK_MdW_wholegel_5band_1B3_130325151822	3	WG_1	_YLAEFATGNDR_	2	628.799	1255.58	0.35659	1.8391e-07	1	108.31
P62258	YWHAE	14-3-3 protein epsilon	QE2_130322_OPL0000_JCK_MdW_wholegel_5band_2B3_130325165002	3	WG_2	_YLAEFATGNDR_	2	628.799	1255.58	0.26603	1.2257e-05	1	99.174
P62258	YWHAE	14-3-3 protein epsilon	QE2_130322_OPL0000_JCK_MdW_wholegel_5band_2B4_130325212454	4	WG_2	_YLAEFATGNDR_	2	628.799	1255.58	2.6921	0.00073074	1	61.435
P62258	YWHAE	14-3-3 protein epsilon	QE2_130322_OPL0000_JCK_MdW_wholegel_5band_2B5_130326015942	5	WG_2	_YLAEFATGNDR_	2	628.799	1255.58	NaN	0.00098132	1	75.695
P62258	YWHAE	14-3-3 protein epsilon	QE2_130322_OPL0000_JCK_MdW_wholegel_5band_3B3_130325182138	3	WG_3	_YLAEFATGNDR_	2	628.799	1255.58	0.49931	1.3211e-05	1	98.737
P62258	YWHAE	14-3-3 protein epsilon	QE2_130322_OPL0000_JCK_MdW_wholegel_5band_3B3_130325182138	3	WG_3	_YLAEFATGNDR_	2	628.799	1255.58	3.0054	0.094708	1	29.544
P62258	YWHAE	14-3-3 protein epsilon	QE2_130322_OPL0000_JCK_MdW_wholegel_5band_3B4_130325225629	4	WG_3	_YLAEFATGNDR_	2	628.799	1255.58	NaN	0.0014757	1	56.225
P62258	YWHAE	14-3-3 protein epsilon	QE2_130322_OPL0000_JCK_MdW_wholegel_5band_1B3_130325151822	3	WG_1	_YLAEFATGNDRK_	3	462.233	1383.68	-0.36848	6.38e-21	2	151.1
P62258	YWHAE	14-3-3 protein epsilon	QE2_130322_OPL0000_JCK_MdW_wholegel_5band_1B3_130325151822	3	WG_1	_YLAEFATGNDRK_	2	692.846	1383.68	0.05053	7.4392e-21	2	149.41
P62258	YWHAE	14-3-3 protein epsilon	QE2_130322_OPL0000_JCK_MdW_wholegel_5band_1B3_130325151822	3	WG_1	_YLAEFATGNDRK_	2	692.846	1383.68	NaN	0.0032373	1	53.034
P62258	YWHAE	14-3-3 protein epsilon	QE2_130322_OPL0000_JCK_MdW_wholegel_5band_2B3_130325165002	3	WG_2	_YLAEFATGNDRK_	3	462.233	1383.68	-0.5667	4.3802e-24	2	161.94
P62258	YWHAE	14-3-3 protein epsilon	QE2_130322_OPL0000_JCK_MdW_wholegel_5band_2B3_130325165002	3	WG_2	_YLAEFATGNDRK_	2	692.846	1383.68	-0.081823	4.7198e-21	1	153.74
P62258	YWHAE	14-3-3 protein epsilon	QE2_130322_OPL0000_JCK_MdW_wholegel_5band_2B3_130325165002	3	WG_2	_YLAEFATGNDRK_	2	692.846	1383.68	NaN	0.011615	1	41.092
P62258	YWHAE	14-3-3 protein epsilon	QE2_130322_OPL0000_JCK_MdW_wholegel_5band_3B3_130325182138	3	WG_3	_YLAEFATGNDRK_	2	692.846	1383.68	0.13206	3.0714e-21	2	156.36
P62258	YWHAE	14-3-3 protein epsilon	QE2_130322_OPL0000_JCK_MdW_wholegel_5band_3B3_130325182138	3	WG_3	_YLAEFATGNDRK_	3	462.233	1383.68	-0.36217	1.1072e-30	2	189.13
Q04917	YWHAH	14-3-3 protein eta	QE2_130322_OPL0000_JCK_MdW_wholegel_5band_1B3_130325151822	3	WG_1	_AVTELNEPLSNEDR_	2	793.886	1585.76	0.59491	1.3974e-23	1	157.67
Q04917	YWHAH	14-3-3 protein eta	QE2_130322_OPL0000_JCK_MdW_wholegel_5band_1B3_130325151822	3	WG_1	_AVTELNEPLSNEDR_	3	529.593	1585.76	-0.26941	0.00047085	1	62.044
Q04917	YWHAH	14-3-3 protein eta	QE2_130322_OPL0000_JCK_MdW_wholegel_5band_2B3_130325165002	3	WG_2	_AVTELNEPLSNEDR_	2	793.886	1585.76	0.45721	4.8552e-11	2	125.47
Q04917	YWHAH	14-3-3 protein eta	QE2_130322_OPL0000_JCK_MdW_wholegel_5band_2B3_130325165002	3	WG_2	_AVTELNEPLSNEDR_	3	529.593	1585.76	-2.2842	0.11536	1	18.716
Q04917	YWHAH	14-3-3 protein eta	QE2_130322_OPL0000_JCK_MdW_wholegel_5band_2B4_130325212454	4	WG_2	_AVTELNEPLSNEDR_	2	793.886	1585.76	-0.18118	5.149e-08	1	116.79
Q04917	YWHAH	14-3-3 protein eta	QE2_130322_OPL0000_JCK_MdW_wholegel_5band_2B5_130326015942	5	WG_2	_AVTELNEPLSNEDR_	2	793.886	1585.76	-0.87851	7.8336e-09	1	118.51
Q04917	YWHAH	14-3-3 protein eta	QE2_130322_OPL0000_JCK_MdW_wholegel_5band_3B3_130325182138	3	WG_3	_AVTELNEPLSNEDR_	2	793.886	1585.76	0.72205	1.3265e-07	1	113.59
Q04917	YWHAH	14-3-3 protein eta	QE2_130322_OPL0000_JCK_MdW_wholegel_5band_3B3_130325182138	3	WG_3	_AVTELNEPLSNEDR_	3	529.593	1585.76	-0.11863	0.0020608	1	49.325
Q04917	YWHAH	14-3-3 protein eta	QE2_130322_OPL0000_JCK_MdW_wholegel_5band_3B4_130325225629	4	WG_3	_AVTELNEPLSNEDR_	2	793.886	1585.76	-0.62857	2.9702e-07	1	107.11
Q04917	YWHAH	14-3-3 protein eta	QE2_130322_OPL0000_JCK_MdW_wholegel_5band_3B5_130326033119	5	WG_3	_AVTELNEPLSNEDR_	2	793.886	1585.76	0.53748	0.0080988	1	38.028
Q04917	YWHAH	14-3-3 protein eta	QE2_130322_OPL0000_JCK_MdW_wholegel_5band_1B3_130325151822	3	WG_1	_AVTELNEPLSNEDRNLLSVAYK_	3	825.762	2474.27	-0.25698	2.4056e-31	1	147.21
Q04917	YWHAH	14-3-3 protein eta	QE2_130322_OPL0000_JCK_MdW_wholegel_5band_1B3_130325151822	3	WG_1	_AVTELNEPLSNEDRNLLSVAYK_	4	619.574	2474.27	-0.12303	0.017989	1	25.52
Q04917	YWHAH	14-3-3 protein eta	QE2_130322_OPL0000_JCK_MdW_wholegel_5band_2B3_130325165002	3	WG_2	_AVTELNEPLSNEDRNLLSVAYK_	3	825.762	2474.27	-0.52956	6.8557e-43	1	174.2
Q04917	YWHAH	14-3-3 protein eta	QE2_130322_OPL0000_JCK_MdW_wholegel_5band_3B3_130325182138	3	WG_3	_AVTELNEPLSNEDRNLLSVAYK_	3	825.762	2474.27	-0.62624	1.0372e-22	1	135.98
Q04917	YWHAH	14-3-3 protein eta	QE2_130322_OPL0000_JCK_MdW_wholegel_5band_3B3_130325182138	3	WG_3	_AVTELNEPLSNEDRNLLSVAYK_	4	619.574	2474.27	-1.4801	0.0021004	1	50.132
Q04917	YWHAH	14-3-3 protein eta	QE2_130322_OPL0000_JCK_MdW_wholegel_5band_1B5_130326002805	5	WG_1	_DNLTLWTSDQQDEEAGEGN_	2	1061.45	2120.88	-0.4831	0.00037822	1	61.87
Q04917	YWHAH	14-3-3 protein eta	QE2_130322_OPL0000_JCK_MdW_wholegel_5band_1B5_130326002805	5	WG_1	_DNLTLWTSDQQDEEAGEGN_	3	707.966	2120.88	-0.46464	0.0091336	1	39.863
Q04917	YWHAH	14-3-3 protein eta	QE2_130322_OPL0000_JCK_MdW_wholegel_5band_3B3_130325182138	3	WG_3	_DNLTLWTSDQQDEEAGEGN_	2	1061.45	2120.88	NaN	0.023765	1	37.292
Q04917	YWHAH	14-3-3 protein eta	QE2_130322_OPL0000_JCK_MdW_wholegel_5band_1B3_130325151822	3	WG_1	_EAFEISK_	2	412.213	822.412	0.33464	0.010892	1	75.38
Q04917	YWHAH	14-3-3 protein eta	QE2_130322_OPL0000_JCK_MdW_wholegel_5band_2B3_130325165002	3	WG_2	_EAFEISK_	2	412.213	822.412	0.60196	0.010892	1	75.38
Q04917	YWHAH	14-3-3 protein eta	QE2_130322_OPL0000_JCK_MdW_wholegel_5band_3B3_130325182138	3	WG_3	_EAFEISK_	2	412.213	822.412	0.56355	0.014824	1	62.464
Q04917	YWHAH	14-3-3 protein eta	QE2_130322_OPL0000_JCK_MdW_wholegel_5band_1B3_130325151822	3	WG_1	_ELETVCNDVLSLLDK_	3	583.298	1746.87	-0.60123	0.0025629	1	47.548
Q04917	YWHAH	14-3-3 protein eta	QE2_130322_OPL0000_JCK_MdW_wholegel_5band_1B3_130325151822	3	WG_1	_ELETVCNDVLSLLDK_	2	874.443	1746.87	0.18574	2.5935e-32	1	164.7
Q04917	YWHAH	14-3-3 protein eta	QE2_130322_OPL0000_JCK_MdW_wholegel_5band_2B3_130325165002	3	WG_2	_ELETVCNDVLSLLDK_	3	583.298	1746.87	-0.28084	6.9446e-06	1	94.017
Q04917	YWHAH	14-3-3 protein eta	QE2_130322_OPL0000_JCK_MdW_wholegel_5band_2B3_130325165002	3	WG_2	_ELETVCNDVLSLLDK_	2	874.443	1746.87	0.70587	7.2899e-52	2	197.47
Q04917	YWHAH	14-3-3 protein eta	QE2_130322_OPL0000_JCK_MdW_wholegel_5band_3B3_130325182138	3	WG_3	_ELETVCNDVLSLLDK_	3	583.298	1746.87	-0.5916	1.7036e-06	1	102.15
Q04917	YWHAH	14-3-3 protein eta	QE2_130322_OPL0000_JCK_MdW_wholegel_5band_3B3_130325182138	3	WG_3	_ELETVCNDVLSLLDK_	2	874.443	1746.87	0.46947	2.85e-32	1	163.64
Q04917	YWHAH	14-3-3 protein eta	QE2_130322_OPL0000_JCK_MdW_wholegel_5band_1B3_130325151822	3	WG_1	_EQMQPTHPIR_	3	412.877	1235.61	-0.43728	0.16537	1	23.724
Q04917	YWHAH	14-3-3 protein eta	QE2_130322_OPL0000_JCK_MdW_wholegel_5band_1B3_130325151822	3	WG_1	_EQMQPTHPIR_	2	618.811	1235.61	-0.65556	0.0070302	1	45.653
Q04917	YWHAH	14-3-3 protein eta	QE2_130322_OPL0000_JCK_MdW_wholegel_5band_2B3_130325165002	3	WG_2	_EQMQPTHPIR_	2	618.811	1235.61	-0.094543	0.0013936	1	55.754
Q04917	YWHAH	14-3-3 protein eta	QE2_130322_OPL0000_JCK_MdW_wholegel_5band_3B3_130325182138	3	WG_3	_EQMQPTHPIR_	3	412.877	1235.61	NaN	0.01317	1	43.492
Q04917	YWHAH	14-3-3 protein eta	QE2_130322_OPL0000_JCK_MdW_wholegel_5band_3B3_130325182138	3	WG_3	_EQMQPTHPIR_	2	618.811	1235.61	-0.48638	0.0070307	1	39.58
Q04917	YWHAH	14-3-3 protein eta	QE2_130322_OPL0000_JCK_MdW_wholegel_5band_1B3_130325151822	3	WG_1	_(ac)GDREQLLQR_	2	578.807	1155.6	-1.4911	0.00029109	1	93.325
Q04917	YWHAH	14-3-3 protein eta	QE2_130322_OPL0000_JCK_MdW_wholegel_5band_1B3_130325151822	3	WG_1	_(ac)GDREQLLQR_	3	386.207	1155.6	-0.19686	0.007056	1	48.44
Q04917	YWHAH	14-3-3 protein eta	QE2_130322_OPL0000_JCK_MdW_wholegel_5band_2B3_130325165002	3	WG_2	_(ac)GDREQLLQR_	2	578.807	1155.6	-1.5618	9.4009e-05	1	104.39
Q04917	YWHAH	14-3-3 protein eta	QE2_130322_OPL0000_JCK_MdW_wholegel_5band_2B5_130326015942	5	WG_2	_(ac)GDREQLLQR_	2	578.807	1155.6	-0.80199	0.018615	1	40.533
Q04917	YWHAH	14-3-3 protein eta	QE2_130322_OPL0000_JCK_MdW_wholegel_5band_3B3_130325182138	3	WG_3	_(ac)GDREQLLQR_	2	578.807	1155.6	-1.6241	1.2286e-05	1	139.38
Q04917	YWHAH	14-3-3 protein eta	QE2_130322_OPL0000_JCK_MdW_wholegel_5band_3B3_130325182138	3	WG_3	_(ac)GDREQLLQR_	3	386.207	1155.6	-0.38828	0.027463	1	34.692
Q04917	YWHAH	14-3-3 protein eta	QE2_130322_OPL0000_JCK_MdW_wholegel_5band_2B3_130325165002	3	WG_2	_IEKELETVCNDVLSLLDK_	3	706.705	2117.09	0.38139	7.526e-16	1	122.49
Q04917	YWHAH	14-3-3 protein eta	QE2_130322_OPL0000_JCK_MdW_wholegel_5band_1B3_130325151822	3	WG_1	_KNSVVEASEAAYK_	2	698.359	1394.7	0.049577	7.096e-05	1	95.755
Q04917	YWHAH	14-3-3 protein eta	QE2_130322_OPL0000_JCK_MdW_wholegel_5band_2B3_130325165002	3	WG_2	_KNSVVEASEAAYK_	2	698.359	1394.7	0.35488	0.00013007	1	89.923
Q04917	YWHAH	14-3-3 protein eta	QE2_130322_OPL0000_JCK_MdW_wholegel_5band_3B3_130325182138	3	WG_3	_KNSVVEASEAAYK_	3	465.909	1394.7	-0.85038	0.0059655	1	45.825
Q04917	YWHAH	14-3-3 protein eta	QE2_130322_OPL0000_JCK_MdW_wholegel_5band_1B3_130325151822	3	WG_1	_KNSVVEASEAAYKEAFEISK_	4	550.784	2199.11	-0.40095	0.0027192	1	58.093
Q04917	YWHAH	14-3-3 protein eta	QE2_130322_OPL0000_JCK_MdW_wholegel_5band_1B3_130325151822	3	WG_1	_KNSVVEASEAAYKEAFEISK_	3	734.043	2199.11	NaN	5.3462e-37	1	122.87
Q04917	YWHAH	14-3-3 protein eta	QE2_130322_OPL0000_JCK_MdW_wholegel_5band_1B3_130325151822	3	WG_1	_LAEQAERYDDMASAMK_	3	610.278	1827.81	0.34877	0.00012105	1	74.786
Q04917	YWHAH	14-3-3 protein eta	QE2_130322_OPL0000_JCK_MdW_wholegel_5band_2B3_130325165002	3	WG_2	_LAEQAERYDDMASAMK_	3	610.278	1827.81	-0.073627	0.020335	1	34.928
Q04917	YWHAH	14-3-3 protein eta	QE2_130322_OPL0000_JCK_MdW_wholegel_5band_3B3_130325182138	3	WG_3	_LAEQAERYDDMASAMK_	3	610.278	1827.81	-0.14208	0.0027249	1	52.862
Q04917	YWHAH	14-3-3 protein eta	QE2_130322_OPL0000_JCK_MdW_wholegel_5band_3B3_130325182138	3	WG_3	_LAEQAERYDDMASAMK_	2	914.914	1827.81	NaN	0.00024854	1	74.519
Q04917	YWHAH	14-3-3 protein eta	QE2_130322_OPL0000_JCK_MdW_wholegel_5band_1B3_130325151822	3	WG_1	_NCNDFQYESK_	2	652.764	1303.51	-1.1683	7.2897e-06	2	100.69
Q04917	YWHAH	14-3-3 protein eta	QE2_130322_OPL0000_JCK_MdW_wholegel_5band_1B4_130325195317	4	WG_1	_NCNDFQYESK_	2	652.764	1303.51	-1.3593	0.00020417	1	73.841
Q04917	YWHAH	14-3-3 protein eta	QE2_130322_OPL0000_JCK_MdW_wholegel_5band_2B3_130325165002	3	WG_2	_NCNDFQYESK_	2	652.764	1303.51	-0.8525	1.0636e-07	2	117.52
Q04917	YWHAH	14-3-3 protein eta	QE2_130322_OPL0000_JCK_MdW_wholegel_5band_2B5_130326015942	5	WG_2	_NCNDFQYESK_	2	652.764	1303.51	NaN	0.0012921	1	58.676
Q04917	YWHAH	14-3-3 protein eta	QE2_130322_OPL0000_JCK_MdW_wholegel_5band_3B3_130325182138	3	WG_3	_NCNDFQYESK_	2	652.764	1303.51	-0.93173	2.0048e-07	1	113.46
Q04917	YWHAH	14-3-3 protein eta	QE2_130322_OPL0000_JCK_MdW_wholegel_5band_1B3_130325151822	3	WG_1	_NSVVEASEAAYK_	2	634.312	1266.61	-0.056191	2.7073e-05	2	101.33
Q04917	YWHAH	14-3-3 protein eta	QE2_130322_OPL0000_JCK_MdW_wholegel_5band_2B3_130325165002	3	WG_2	_NSVVEASEAAYK_	2	634.312	1266.61	-0.4424	7.9927e-05	3	94.547
Q04917	YWHAH	14-3-3 protein eta	QE2_130322_OPL0000_JCK_MdW_wholegel_5band_3B3_130325182138	3	WG_3	_NSVVEASEAAYK_	2	634.312	1266.61	-0.27789	0.00014024	1	89.44
Q04917	YWHAH	14-3-3 protein eta	QE2_130322_OPL0000_JCK_MdW_wholegel_5band_1B3_130325151822	3	WG_1	_NSVVEASEAAYKEAFEISK_	3	691.344	2071.01	-1.0633	0.00016068	1	80.98
Q04917	YWHAH	14-3-3 protein eta	QE2_130322_OPL0000_JCK_MdW_wholegel_5band_1B3_130325151822	3	WG_1	_NSVVEASEAAYKEAFEISK_	2	1036.51	2071.01	NaN	2.9256e-101	1	166.93
Q04917	YWHAH	14-3-3 protein eta	QE2_130322_OPL0000_JCK_MdW_wholegel_5band_1B4_130325195317	4	WG_1	_NSVVEASEAAYKEAFEISK_	3	691.344	2071.01	-0.77168	0.0004001	1	70.452
Q04917	YWHAH	14-3-3 protein eta	QE2_130322_OPL0000_JCK_MdW_wholegel_5band_2B3_130325165002	3	WG_2	_NSVVEASEAAYKEAFEISK_	3	691.344	2071.01	-1.1039	0.00011519	1	83.723
Q04917	YWHAH	14-3-3 protein eta	QE2_130322_OPL0000_JCK_MdW_wholegel_5band_2B3_130325165002	3	WG_2	_NSVVEASEAAYKEAFEISK_	2	1036.51	2071.01	0.28686	4.1648e-40	1	161.68
Q04917	YWHAH	14-3-3 protein eta	QE2_130322_OPL0000_JCK_MdW_wholegel_5band_2B4_130325212454	4	WG_2	_NSVVEASEAAYKEAFEISK_	3	691.344	2071.01	0.59064	2.7218e-05	1	89.028
Q04917	YWHAH	14-3-3 protein eta	QE2_130322_OPL0000_JCK_MdW_wholegel_5band_3B3_130325182138	3	WG_3	_NSVVEASEAAYKEAFEISK_	3	691.344	2071.01	-0.9197	9.6918e-32	2	150.29
Q04917	YWHAH	14-3-3 protein eta	QE2_130322_OPL0000_JCK_MdW_wholegel_5band_3B3_130325182138	3	WG_3	_NSVVEASEAAYKEAFEISK_	2	1036.51	2071.01	-0.3235	4.8504e-32	1	155.76
Q04917	YWHAH	14-3-3 protein eta	QE2_130322_OPL0000_JCK_MdW_wholegel_5band_1B3_130325151822	3	WG_1	_QAFDDAIAELDTLNEDSYK_	3	719.999	2156.97	-0.54935	6.7734e-112	1	124.25
Q04917	YWHAH	14-3-3 protein eta	QE2_130322_OPL0000_JCK_MdW_wholegel_5band_2B3_130325165002	3	WG_2	_QAFDDAIAELDTLNEDSYK_	3	719.999	2156.97	-1.6077	3.0716e-45	1	96.561
Q04917	YWHAH	14-3-3 protein eta	QE2_130322_OPL0000_JCK_MdW_wholegel_5band_3B3_130325182138	3	WG_3	_QAFDDAIAELDTLNEDSYK_	3	719.999	2156.97	-0.86123	4.0275e-187	1	157.98
Q04917	YWHAH	14-3-3 protein eta	QE2_130322_OPL0000_JCK_MdW_wholegel_5band_1B3_130325151822	3	WG_1	_YDDMASAMK_	2	516.212	1030.41	-0.40788	0.0014549	1	63.283
Q04917	YWHAH	14-3-3 protein eta	QE2_130322_OPL0000_JCK_MdW_wholegel_5band_2B3_130325165002	3	WG_2	_YDDMASAMK_	2	516.212	1030.41	0.071853	0.0013535	1	65.157
Q04917	YWHAH	14-3-3 protein eta	QE2_130322_OPL0000_JCK_MdW_wholegel_5band_3B3_130325182138	3	WG_3	_YDDMASAMK_	2	516.212	1030.41	0.19345	0.0014549	1	63.283
Q04917	YWHAH	14-3-3 protein eta	QE2_130322_OPL0000_JCK_MdW_wholegel_5band_1B3_130325151822	3	WG_1	_YLAEVASGEK_	2	533.774	1065.53	0.18848	1.8338e-05	1	94.297
Q04917	YWHAH	14-3-3 protein eta	QE2_130322_OPL0000_JCK_MdW_wholegel_5band_2B3_130325165002	3	WG_2	_YLAEVASGEK_	2	533.774	1065.53	-0.0014043	0.00017786	1	74.841
Q04917	YWHAH	14-3-3 protein eta	QE2_130322_OPL0000_JCK_MdW_wholegel_5band_3B3_130325182138	3	WG_3	_YLAEVASGEK_	2	533.774	1065.53	0.16078	1.8338e-05	1	94.297
Q04917	YWHAH	14-3-3 protein eta	QE2_130322_OPL0000_JCK_MdW_wholegel_5band_1B3_130325151822	3	WG_1	_YLAEVASGEKK_	3	398.884	1193.63	1.5044	6.0958e-05	1	88.441
Q04917	YWHAH	14-3-3 protein eta	QE2_130322_OPL0000_JCK_MdW_wholegel_5band_2B3_130325165002	3	WG_2	_YLAEVASGEKK_	3	398.884	1193.63	1.3886	0.00088102	1	60.598
Q04917	YWHAH	14-3-3 protein eta	QE2_130322_OPL0000_JCK_MdW_wholegel_5band_2B3_130325165002	3	WG_2	_YLAEVASGEKK_	2	597.822	1193.63	0.35469	0.00024445	1	75.695
Q04917	YWHAH	14-3-3 protein eta	QE2_130322_OPL0000_JCK_MdW_wholegel_5band_3B3_130325182138	3	WG_3	_YLAEVASGEKK_	3	398.884	1193.63	1.2575	6.0958e-05	1	88.441
Q04917	YWHAH	14-3-3 protein eta	QE2_130322_OPL0000_JCK_MdW_wholegel_5band_3B3_130325182138	3	WG_3	_YLAEVASGEKK_	2	597.822	1193.63	-0.0051277	1.3623e-05	1	98.898
P61981	YWHAG	14-3-3 protein gamma;14-3-3 protein gamma, N-terminally processed	QE2_130322_OPL0000_JCK_MdW_wholegel_5band_1B3_130325151822	3	WG_1	_AYSEAHEISK_	2	567.775	1133.54	0.373	4.4166e-08	1	126.71
P61981	YWHAG	14-3-3 protein gamma;14-3-3 protein gamma, N-terminally processed	QE2_130322_OPL0000_JCK_MdW_wholegel_5band_1B3_130325151822	3	WG_1	_AYSEAHEISK_	3	378.852	1133.54	0.42188	0.00045162	1	64.439
P61981	YWHAG	14-3-3 protein gamma;14-3-3 protein gamma, N-terminally processed	QE2_130322_OPL0000_JCK_MdW_wholegel_5band_1B4_130325195317	4	WG_1	_AYSEAHEISK_	2	567.775	1133.54	1.4587	0.00013863	1	76.332
P61981	YWHAG	14-3-3 protein gamma;14-3-3 protein gamma, N-terminally processed	QE2_130322_OPL0000_JCK_MdW_wholegel_5band_1B4_130325195317	4	WG_1	_AYSEAHEISK_	3	378.852	1133.54	1.338	0.021492	1	46.706
P61981	YWHAG	14-3-3 protein gamma;14-3-3 protein gamma, N-terminally processed	QE2_130322_OPL0000_JCK_MdW_wholegel_5band_2B3_130325165002	3	WG_2	_AYSEAHEISK_	2	567.775	1133.54	0.28868	4.4166e-08	1	126.71
P61981	YWHAG	14-3-3 protein gamma;14-3-3 protein gamma, N-terminally processed	QE2_130322_OPL0000_JCK_MdW_wholegel_5band_2B3_130325165002	3	WG_2	_AYSEAHEISK_	3	378.852	1133.54	0.43678	0.00017514	1	74.944
P61981	YWHAG	14-3-3 protein gamma;14-3-3 protein gamma, N-terminally processed	QE2_130322_OPL0000_JCK_MdW_wholegel_5band_2B5_130326015942	5	WG_2	_AYSEAHEISK_	2	567.775	1133.54	0.57699	0.0037585	1	46.796
P61981	YWHAG	14-3-3 protein gamma;14-3-3 protein gamma, N-terminally processed	QE2_130322_OPL0000_JCK_MdW_wholegel_5band_3B3_130325182138	3	WG_3	_AYSEAHEISK_	2	567.775	1133.54	0.10645	4.4166e-08	1	126.71
P61981	YWHAG	14-3-3 protein gamma;14-3-3 protein gamma, N-terminally processed	QE2_130322_OPL0000_JCK_MdW_wholegel_5band_3B3_130325182138	3	WG_3	_AYSEAHEISK_	3	378.852	1133.54	0.35502	0.00017514	1	74.944
P61981	YWHAG	14-3-3 protein gamma;14-3-3 protein gamma, N-terminally processed	QE2_130322_OPL0000_JCK_MdW_wholegel_5band_3B4_130325225629	4	WG_3	_AYSEAHEISK_	2	567.775	1133.54	1.3956	0.0070286	1	59.84
P61981	YWHAG	14-3-3 protein gamma;14-3-3 protein gamma, N-terminally processed	QE2_130322_OPL0000_JCK_MdW_wholegel_5band_1B3_130325151822	3	WG_1	_AYSEAHEISKEHMQPTHPIR_	5	473.034	2360.13	-0.72214	3.1121e-07	1	102.37
P61981	YWHAG	14-3-3 protein gamma;14-3-3 protein gamma, N-terminally processed	QE2_130322_OPL0000_JCK_MdW_wholegel_5band_2B3_130325165002	3	WG_2	_AYSEAHEISKEHMQPTHPIR_	5	473.034	2360.13	-0.22109	2.6454e-05	1	88.264
P61981	YWHAG	14-3-3 protein gamma;14-3-3 protein gamma, N-terminally processed	QE2_130322_OPL0000_JCK_MdW_wholegel_5band_3B3_130325182138	3	WG_3	_AYSEAHEISKEHMQPTHPIR_	5	473.034	2360.13	-0.20626	2.1997e-15	1	120.11
P61981	YWHAG	14-3-3 protein gamma;14-3-3 protein gamma, N-terminally processed	QE2_130322_OPL0000_JCK_MdW_wholegel_5band_3B3_130325182138	3	WG_3	_AYSEAHEISKEHMQPTHPIR_	3	787.718	2360.13	-0.7259	3.4128e-41	1	172.84
P61981	YWHAG	14-3-3 protein gamma;14-3-3 protein gamma, N-terminally processed	QE2_130322_OPL0000_JCK_MdW_wholegel_5band_2B3_130325165002	3	WG_2	_DNLTLWTSDQQDDDGGEGNN_	2	1097.44	2192.87	NaN	6.0147e-11	1	74.269
P61981	YWHAG	14-3-3 protein gamma;14-3-3 protein gamma, N-terminally processed	QE2_130322_OPL0000_JCK_MdW_wholegel_5band_1B3_130325151822	3	WG_1	_EHMQPTHPIR_	2	623.311	1244.61	-0.0052051	4.7507e-12	1	160.75
P61981	YWHAG	14-3-3 protein gamma;14-3-3 protein gamma, N-terminally processed	QE2_130322_OPL0000_JCK_MdW_wholegel_5band_1B3_130325151822	3	WG_1	_EHMQPTHPIR_	3	415.877	1244.61	-0.88491	3.6413e-15	1	172.88
P61981	YWHAG	14-3-3 protein gamma;14-3-3 protein gamma, N-terminally processed	QE2_130322_OPL0000_JCK_MdW_wholegel_5band_2B3_130325165002	3	WG_2	_EHMQPTHPIR_	2	623.311	1244.61	-0.10586	3.9724e-20	1	178.84
P61981	YWHAG	14-3-3 protein gamma;14-3-3 protein gamma, N-terminally processed	QE2_130322_OPL0000_JCK_MdW_wholegel_5band_2B3_130325165002	3	WG_2	_EHMQPTHPIR_	3	415.877	1244.61	-1.1467	3.8747e-08	1	128.03
P61981	YWHAG	14-3-3 protein gamma;14-3-3 protein gamma, N-terminally processed	QE2_130322_OPL0000_JCK_MdW_wholegel_5band_3B3_130325182138	3	WG_3	_EHMQPTHPIR_	2	623.311	1244.61	-0.074342	6.5924e-15	1	170.85
P61981	YWHAG	14-3-3 protein gamma;14-3-3 protein gamma, N-terminally processed	QE2_130322_OPL0000_JCK_MdW_wholegel_5band_3B3_130325182138	3	WG_3	_EHMQPTHPIR_	3	415.877	1244.61	-0.71853	2.1498e-07	1	112.83
P61981	YWHAG	14-3-3 protein gamma;14-3-3 protein gamma, N-terminally processed	QE2_130322_OPL0000_JCK_MdW_wholegel_5band_1B3_130325151822	3	WG_1	_EHM(ox)QPTHPIR_	3	421.208	1260.6	-0.39273	0.040227	1	49.5
P61981	YWHAG	14-3-3 protein gamma;14-3-3 protein gamma, N-terminally processed	QE2_130322_OPL0000_JCK_MdW_wholegel_5band_2B3_130325165002	3	WG_2	_EHMQPTHPIRLGLALNYSVFYYEIQNAPEQACHLAK_	6	707.354	4238.08	-1.9245	0.0024178	1	41.27
P61981	YWHAG	14-3-3 protein gamma;14-3-3 protein gamma, N-terminally processed	QE2_130322_OPL0000_JCK_MdW_wholegel_5band_2B3_130325165002	3	WG_2	_EHMQPTHPIRLGLALNYSVFYYEIQNAPEQACHLAK_	5	848.624	4238.08	-0.44586	0.039024	1	29.139
P61981	YWHAG	14-3-3 protein gamma;14-3-3 protein gamma, N-terminally processed	QE2_130322_OPL0000_JCK_MdW_wholegel_5band_1B3_130325151822	3	WG_1	_ELEAVCQDVLSLLDNYLIK_	3	745.724	2234.15	0.80444	0.011901	1	37.85
P61981	YWHAG	14-3-3 protein gamma;14-3-3 protein gamma, N-terminally processed	QE2_130322_OPL0000_JCK_MdW_wholegel_5band_1B3_130325151822	3	WG_1	_LGLALNYSVFYYEIQNAPEQACHLAK_	4	753.879	3011.49	-0.55241	9.3186e-71	3	200.95
P61981	YWHAG	14-3-3 protein gamma;14-3-3 protein gamma, N-terminally processed	QE2_130322_OPL0000_JCK_MdW_wholegel_5band_1B3_130325151822	3	WG_1	_LGLALNYSVFYYEIQNAPEQACHLAK_	3	1004.84	3011.49	-0.93851	2.0305e-185	2	281.24
P61981	YWHAG	14-3-3 protein gamma;14-3-3 protein gamma, N-terminally processed	QE2_130322_OPL0000_JCK_MdW_wholegel_5band_1B4_130325195317	4	WG_1	_LGLALNYSVFYYEIQNAPEQACHLAK_	3	1004.84	3011.49	0.24906	2.3722e-14	1	109.68
P61981	YWHAG	14-3-3 protein gamma;14-3-3 protein gamma, N-terminally processed	QE2_130322_OPL0000_JCK_MdW_wholegel_5band_2B3_130325165002	3	WG_2	_LGLALNYSVFYYEIQNAPEQACHLAK_	3	1004.84	3011.49	-0.90502	1.5393e-102	2	220.13
P61981	YWHAG	14-3-3 protein gamma;14-3-3 protein gamma, N-terminally processed	QE2_130322_OPL0000_JCK_MdW_wholegel_5band_2B3_130325165002	3	WG_2	_LGLALNYSVFYYEIQNAPEQACHLAK_	4	753.879	3011.49	-0.12034	8.9729e-35	2	147.45
P61981	YWHAG	14-3-3 protein gamma;14-3-3 protein gamma, N-terminally processed	QE2_130322_OPL0000_JCK_MdW_wholegel_5band_2B3_130325165002	3	WG_2	_LGLALNYSVFYYEIQNAPEQACHLAK_	4	753.879	3011.49	-0.028572	3.1131e-15	1	117.61
P61981	YWHAG	14-3-3 protein gamma;14-3-3 protein gamma, N-terminally processed	QE2_130322_OPL0000_JCK_MdW_wholegel_5band_3B3_130325182138	3	WG_3	_LGLALNYSVFYYEIQNAPEQACHLAK_	4	753.879	3011.49	-0.0076869	0.00023123	1	62.1
P61981	YWHAG	14-3-3 protein gamma;14-3-3 protein gamma, N-terminally processed	QE2_130322_OPL0000_JCK_MdW_wholegel_5band_3B3_130325182138	3	WG_3	_LGLALNYSVFYYEIQNAPEQACHLAK_	3	1004.84	3011.49	-1.0182	6.0824e-45	2	166.43
P61981	YWHAG	14-3-3 protein gamma;14-3-3 protein gamma, N-terminally processed	QE2_130322_OPL0000_JCK_MdW_wholegel_5band_1B3_130325151822	3	WG_1	_MVDREQLVQK_	3	415.892	1244.65	-0.41269	0.0052643	1	48.981
P61981	YWHAG	14-3-3 protein gamma;14-3-3 protein gamma, N-terminally processed	QE2_130322_OPL0000_JCK_MdW_wholegel_5band_1B3_130325151822	3	WG_1	_MVDREQLVQK_	2	623.335	1244.65	-1.029	0.00078297	1	65.695
P61981	YWHAG	14-3-3 protein gamma;14-3-3 protein gamma, N-terminally processed	QE2_130322_OPL0000_JCK_MdW_wholegel_5band_2B3_130325165002	3	WG_2	_MVDREQLVQK_	3	415.892	1244.65	-0.33238	0.00079253	1	65.5
P61981	YWHAG	14-3-3 protein gamma;14-3-3 protein gamma, N-terminally processed	QE2_130322_OPL0000_JCK_MdW_wholegel_5band_3B3_130325182138	3	WG_3	_MVDREQLVQK_	3	415.892	1244.65	-0.4731	0.016235	1	38.714
P61981	YWHAG	14-3-3 protein gamma;14-3-3 protein gamma, N-terminally processed	QE2_130322_OPL0000_JCK_MdW_wholegel_5band_3B3_130325182138	3	WG_3	_MVDREQLVQK_	2	623.335	1244.65	-0.75592	0.00019064	1	80.834
P61981	YWHAG	14-3-3 protein gamma;14-3-3 protein gamma, N-terminally processed	QE2_130322_OPL0000_JCK_MdW_wholegel_5band_3B3_130325182138	3	WG_3	_M(ox)VDREQLVQK_	3	421.224	1260.65	0.46417	0.033898	1	38.783
P61981	YWHAG	14-3-3 protein gamma;14-3-3 protein gamma, N-terminally processed	QE2_130322_OPL0000_JCK_MdW_wholegel_5band_1B3_130325151822	3	WG_1	_NVTELNEPLSNEER_	2	822.397	1642.78	-0.090102	7.0519e-32	3	169.4
P61981	YWHAG	14-3-3 protein gamma;14-3-3 protein gamma, N-terminally processed	QE2_130322_OPL0000_JCK_MdW_wholegel_5band_1B3_130325151822	3	WG_1	_NVTELNEPLSNEER_	3	548.601	1642.78	0.078614	4.9684e-11	1	125.29
P61981	YWHAG	14-3-3 protein gamma;14-3-3 protein gamma, N-terminally processed	QE2_130322_OPL0000_JCK_MdW_wholegel_5band_1B5_130326002805	5	WG_1	_NVTELNEPLSNEER_	2	822.397	1642.78	1.3013	0.0017831	1	51.546
P61981	YWHAG	14-3-3 protein gamma;14-3-3 protein gamma, N-terminally processed	QE2_130322_OPL0000_JCK_MdW_wholegel_5band_2B3_130325165002	3	WG_2	_NVTELNEPLSNEER_	2	822.397	1642.78	-0.11491	6.0713e-52	2	209.39
P61981	YWHAG	14-3-3 protein gamma;14-3-3 protein gamma, N-terminally processed	QE2_130322_OPL0000_JCK_MdW_wholegel_5band_2B3_130325165002	3	WG_2	_NVTELNEPLSNEER_	3	548.601	1642.78	-0.035849	2.5359e-08	1	74.853
P61981	YWHAG	14-3-3 protein gamma;14-3-3 protein gamma, N-terminally processed	QE2_130322_OPL0000_JCK_MdW_wholegel_5band_2B4_130325212454	4	WG_2	_NVTELNEPLSNEER_	2	822.397	1642.78	0.21075	0.038174	1	30.226
P61981	YWHAG	14-3-3 protein gamma;14-3-3 protein gamma, N-terminally processed	QE2_130322_OPL0000_JCK_MdW_wholegel_5band_2B5_130326015942	5	WG_2	_NVTELNEPLSNEER_	2	822.397	1642.78	0.16707	8.7621e-41	1	84.62
P61981	YWHAG	14-3-3 protein gamma;14-3-3 protein gamma, N-terminally processed	QE2_130322_OPL0000_JCK_MdW_wholegel_5band_3B3_130325182138	3	WG_3	_NVTELNEPLSNEER_	2	822.397	1642.78	-0.31423	2.2309e-44	2	202.25
P61981	YWHAG	14-3-3 protein gamma;14-3-3 protein gamma, N-terminally processed	QE2_130322_OPL0000_JCK_MdW_wholegel_5band_3B3_130325182138	3	WG_3	_NVTELNEPLSNEER_	3	548.601	1642.78	-0.31681	5.3039e-23	1	147.7
P61981	YWHAG	14-3-3 protein gamma;14-3-3 protein gamma, N-terminally processed	QE2_130322_OPL0000_JCK_MdW_wholegel_5band_3B5_130326033119	5	WG_3	_NVTELNEPLSNEER_	2	822.397	1642.78	0.69628	0.00012414	1	83.729
P61981	YWHAG	14-3-3 protein gamma;14-3-3 protein gamma, N-terminally processed	QE2_130322_OPL0000_JCK_MdW_wholegel_5band_1B3_130325151822	3	WG_1	_TAFDDAIAELDTLNEDSYK_	3	710.995	2129.96	-0.037776	3.0284e-16	1	127.22
P61981	YWHAG	14-3-3 protein gamma;14-3-3 protein gamma, N-terminally processed	QE2_130322_OPL0000_JCK_MdW_wholegel_5band_1B3_130325151822	3	WG_1	_TAFDDAIAELDTLNEDSYK_	2	1065.99	2129.96	-0.48015	2.7138e-23	1	138.07
P61981	YWHAG	14-3-3 protein gamma;14-3-3 protein gamma, N-terminally processed	QE2_130322_OPL0000_JCK_MdW_wholegel_5band_2B3_130325165002	3	WG_2	_TAFDDAIAELDTLNEDSYK_	3	710.995	2129.96	-0.1855	7.7248e-07	1	96.143
P61981	YWHAG	14-3-3 protein gamma;14-3-3 protein gamma, N-terminally processed	QE2_130322_OPL0000_JCK_MdW_wholegel_5band_2B3_130325165002	3	WG_2	_TAFDDAIAELDTLNEDSYK_	2	1065.99	2129.96	-0.44533	3.1751e-62	1	199.41
P61981	YWHAG	14-3-3 protein gamma;14-3-3 protein gamma, N-terminally processed	QE2_130322_OPL0000_JCK_MdW_wholegel_5band_3B3_130325182138	3	WG_3	_TAFDDAIAELDTLNEDSYK_	3	710.995	2129.96	0.14308	4.0365e-32	1	152.71
P61981	YWHAG	14-3-3 protein gamma;14-3-3 protein gamma, N-terminally processed	QE2_130322_OPL0000_JCK_MdW_wholegel_5band_3B3_130325182138	3	WG_3	_TAFDDAIAELDTLNEDSYK_	2	1065.99	2129.96	-0.61504	1.8462e-40	1	164.02
P61981	YWHAG	14-3-3 protein gamma;14-3-3 protein gamma, N-terminally processed	QE2_130322_OPL0000_JCK_MdW_wholegel_5band_2B3_130325165002	3	WG_2	_(ac)VDREQLVQK_	2	578.82	1155.62	-0.070423	0.085976	1	38.478
P61981	YWHAG	14-3-3 protein gamma;14-3-3 protein gamma, N-terminally processed	QE2_130322_OPL0000_JCK_MdW_wholegel_5band_3B3_130325182138	3	WG_3	_(ac)VDREQLVQK_	2	578.82	1155.62	-0.1233	0.0063443	1	50.791
P61981	YWHAG	14-3-3 protein gamma;14-3-3 protein gamma, N-terminally processed	QE2_130322_OPL0000_JCK_MdW_wholegel_5band_3B5_130326033119	5	WG_3	_(ac)VDREQLVQK_	2	578.82	1155.62	0.31338	0.016149	1	42.161
P61981	YWHAG	14-3-3 protein gamma;14-3-3 protein gamma, N-terminally processed	QE2_130322_OPL0000_JCK_MdW_wholegel_5band_1B3_130325151822	3	WG_1	_YLAEVATGEK_	2	540.782	1079.55	0.18892	0.00030581	2	69.979
P61981	YWHAG	14-3-3 protein gamma;14-3-3 protein gamma, N-terminally processed	QE2_130322_OPL0000_JCK_MdW_wholegel_5band_1B4_130325195317	4	WG_1	_YLAEVATGEK_	2	540.782	1079.55	-0.88873	0.021701	1	31.758
P61981	YWHAG	14-3-3 protein gamma;14-3-3 protein gamma, N-terminally processed	QE2_130322_OPL0000_JCK_MdW_wholegel_5band_2B3_130325165002	3	WG_2	_YLAEVATGEK_	2	540.782	1079.55	0.18797	3.6529e-09	1	73.841
P61981	YWHAG	14-3-3 protein gamma;14-3-3 protein gamma, N-terminally processed	QE2_130322_OPL0000_JCK_MdW_wholegel_5band_2B5_130326015942	5	WG_2	_YLAEVATGEK_	2	540.782	1079.55	-0.32221	0.00020301	1	73.885
P61981	YWHAG	14-3-3 protein gamma;14-3-3 protein gamma, N-terminally processed	QE2_130322_OPL0000_JCK_MdW_wholegel_5band_3B3_130325182138	3	WG_3	_YLAEVATGEK_	2	540.782	1079.55	-0.070243	1.2918e-06	1	66.758
P61981	YWHAG	14-3-3 protein gamma;14-3-3 protein gamma, N-terminally processed	QE2_130322_OPL0000_JCK_MdW_wholegel_5band_3B4_130325225629	4	WG_3	_YLAEVATGEK_	2	540.782	1079.55	-0.017105	0.0078023	1	40.154
P61981	YWHAG	14-3-3 protein gamma;14-3-3 protein gamma, N-terminally processed	QE2_130322_OPL0000_JCK_MdW_wholegel_5band_1B3_130325151822	3	WG_1	_YLAEVATGEKR_	3	412.891	1235.65	-0.85318	1.2409e-07	1	112.13
P61981	YWHAG	14-3-3 protein gamma;14-3-3 protein gamma, N-terminally processed	QE2_130322_OPL0000_JCK_MdW_wholegel_5band_1B3_130325151822	3	WG_1	_YLAEVATGEKR_	2	618.833	1235.65	-0.2812	0.0081535	1	41.48
P61981	YWHAG	14-3-3 protein gamma;14-3-3 protein gamma, N-terminally processed	QE2_130322_OPL0000_JCK_MdW_wholegel_5band_2B3_130325165002	3	WG_2	_YLAEVATGEKR_	3	412.891	1235.65	-0.85923	7.8461e-06	1	101.39
P61981	YWHAG	14-3-3 protein gamma;14-3-3 protein gamma, N-terminally processed	QE2_130322_OPL0000_JCK_MdW_wholegel_5band_2B3_130325165002	3	WG_2	_YLAEVATGEKR_	2	618.833	1235.65	-0.16402	2.5218e-11	1	125.23
P61981	YWHAG	14-3-3 protein gamma;14-3-3 protein gamma, N-terminally processed	QE2_130322_OPL0000_JCK_MdW_wholegel_5band_3B3_130325182138	3	WG_3	_YLAEVATGEKR_	3	412.891	1235.65	-1.1318	2.8798e-11	1	124.1
P61981	YWHAG	14-3-3 protein gamma;14-3-3 protein gamma, N-terminally processed	QE2_130322_OPL0000_JCK_MdW_wholegel_5band_3B3_130325182138	3	WG_3	_YLAEVATGEKR_	2	618.833	1235.65	-0.51324	3.1153e-08	1	117.14
P31947	SFN	14-3-3 protein sigma	QE2_130322_OPL0000_JCK_MdW_wholegel_5band_1B3_130325151822	3	WG_1	_DNLTLWTADNAGEEGGEAPQEPQS_	3	843.705	2528.09	-1.2068	5.246e-07	1	81.696
P31947	SFN	14-3-3 protein sigma	QE2_130322_OPL0000_JCK_MdW_wholegel_5band_2B3_130325165002	3	WG_2	_DNLTLWTADNAGEEGGEAPQEPQS_	3	843.705	2528.09	-2.244	0.081991	1	26.789
P31947	SFN	14-3-3 protein sigma	QE2_130322_OPL0000_JCK_MdW_wholegel_5band_3B3_130325182138	3	WG_3	_DNLTLWTADNAGEEGGEAPQEPQS_	3	843.705	2528.09	-1.5129	2.2619e-05	2	70.994
P31947	SFN	14-3-3 protein sigma	QE2_130322_OPL0000_JCK_MdW_wholegel_5band_1B3_130325151822	3	WG_1	_EKVETELQGVCDTVLGLLDSHLIK_	4	674.86	2695.41	0.13927	3.3632e-24	1	143.29
P31947	SFN	14-3-3 protein sigma	QE2_130322_OPL0000_JCK_MdW_wholegel_5band_2B3_130325165002	3	WG_2	_EKVETELQGVCDTVLGLLDSHLIK_	4	674.86	2695.41	0.65328	3.1473e-32	1	150.06
P31947	SFN	14-3-3 protein sigma	QE2_130322_OPL0000_JCK_MdW_wholegel_5band_3B3_130325182138	3	WG_3	_EKVETELQGVCDTVLGLLDSHLIK_	4	674.86	2695.41	0.33361	1.8741e-17	1	128.97
P31947	SFN	14-3-3 protein sigma	QE2_130322_OPL0000_JCK_MdW_wholegel_5band_3B3_130325182138	3	WG_3	_EKVETELQGVCDTVLGLLDSHLIK_	3	899.477	2695.41	0.73202	1.9468e-32	1	154.33
P31947	SFN	14-3-3 protein sigma	QE2_130322_OPL0000_JCK_MdW_wholegel_5band_1B3_130325151822	3	WG_1	_EMPPTNPIR_	2	527.771	1053.53	NaN	0.18933	1	27.329
P31947	SFN	14-3-3 protein sigma	QE2_130322_OPL0000_JCK_MdW_wholegel_5band_1B3_130325151822	3	WG_1	_EMPPTNPIR_	2	527.771	1053.53	NaN	0.059677	1	36.424
P31947	SFN	14-3-3 protein sigma	QE2_130322_OPL0000_JCK_MdW_wholegel_5band_1B3_130325151822	3	WG_1	_EMPPTNPIR_	2	527.771	1053.53	-0.0359	0.041899	1	46.457
P31947	SFN	14-3-3 protein sigma	QE2_130322_OPL0000_JCK_MdW_wholegel_5band_2B3_130325165002	3	WG_2	_EMPPTNPIR_	2	527.771	1053.53	0.10934	0.012139	1	37.556
P31947	SFN	14-3-3 protein sigma	QE2_130322_OPL0000_JCK_MdW_wholegel_5band_3B3_130325182138	3	WG_3	_EMPPTNPIR_	2	527.771	1053.53	-0.14138	0.012308	1	37.344
P31947	SFN	14-3-3 protein sigma	QE2_130322_OPL0000_JCK_MdW_wholegel_5band_1B3_130325151822	3	WG_1	_GAVEKGEELSCEER_	3	531.579	1591.71	0.24613	0.00028714	1	81.448
P31947	SFN	14-3-3 protein sigma	QE2_130322_OPL0000_JCK_MdW_wholegel_5band_1B3_130325151822	3	WG_1	_GAVEKGEELSCEER_	2	796.865	1591.71	0.064735	1.3403e-36	1	177.58
P31947	SFN	14-3-3 protein sigma	QE2_130322_OPL0000_JCK_MdW_wholegel_5band_1B4_130325195317	4	WG_1	_GAVEKGEELSCEER_	3	531.579	1591.71	0.38919	0.042792	1	36.345
P31947	SFN	14-3-3 protein sigma	QE2_130322_OPL0000_JCK_MdW_wholegel_5band_2B3_130325165002	3	WG_2	_GAVEKGEELSCEER_	2	796.865	1591.71	-0.078648	3.481e-23	1	156.49
P31947	SFN	14-3-3 protein sigma	QE2_130322_OPL0000_JCK_MdW_wholegel_5band_2B3_130325165002	3	WG_2	_GAVEKGEELSCEER_	3	531.579	1591.71	-0.48305	3.1008e-08	1	118.16
P31947	SFN	14-3-3 protein sigma	QE2_130322_OPL0000_JCK_MdW_wholegel_5band_3B3_130325182138	3	WG_3	_GAVEKGEELSCEER_	2	796.865	1591.71	0.22036	7.3546e-44	1	201.16
P31947	SFN	14-3-3 protein sigma	QE2_130322_OPL0000_JCK_MdW_wholegel_5band_3B3_130325182138	3	WG_3	_GAVEKGEELSCEER_	3	531.579	1591.71	-0.046255	4.9092e-52	1	214.18
P31947	SFN	14-3-3 protein sigma	QE2_130322_OPL0000_JCK_MdW_wholegel_5band_3B5_130326033119	5	WG_3	_GAVEKGEELSCEER_	3	531.579	1591.71	1.024	0.018489	1	45.723
P31947	SFN	14-3-3 protein sigma	QE2_130322_OPL0000_JCK_MdW_wholegel_5band_1B3_130325151822	3	WG_1	_LAEQAERYEDMAAFMK_	3	634.962	1901.87	-0.26115	8.7914e-06	1	88.992
P31947	SFN	14-3-3 protein sigma	QE2_130322_OPL0000_JCK_MdW_wholegel_5band_1B3_130325151822	3	WG_1	_LAEQAERYEDMAAFMK_	2	951.94	1901.87	-0.75147	6.4241e-07	1	97.352
P31947	SFN	14-3-3 protein sigma	QE2_130322_OPL0000_JCK_MdW_wholegel_5band_2B3_130325165002	3	WG_2	_LAEQAERYEDMAAFMK_	3	634.962	1901.87	-0.4214	4.6058e-05	2	81.428
P31947	SFN	14-3-3 protein sigma	QE2_130322_OPL0000_JCK_MdW_wholegel_5band_2B3_130325165002	3	WG_2	_LAEQAERYEDMAAFMK_	2	951.94	1901.87	-0.30677	1.1022e-06	1	92.093
P31947	SFN	14-3-3 protein sigma	QE2_130322_OPL0000_JCK_MdW_wholegel_5band_3B3_130325182138	3	WG_3	_LAEQAERYEDMAAFMK_	3	634.962	1901.87	-0.32196	5.4051e-05	2	79.805
P31947	SFN	14-3-3 protein sigma	QE2_130322_OPL0000_JCK_MdW_wholegel_5band_3B3_130325182138	3	WG_3	_LAEQAERYEDMAAFMK_	2	951.94	1901.87	-0.76201	7.8984e-07	1	95.666
P31947	SFN	14-3-3 protein sigma	QE2_130322_OPL0000_JCK_MdW_wholegel_5band_3B3_130325182138	3	WG_3	_LAEQAERYEDMAAFM(ox)K_	3	640.294	1917.86	0.31999	0.00055642	1	70.197
P31947	SFN	14-3-3 protein sigma	QE2_130322_OPL0000_JCK_MdW_wholegel_5band_1B3_130325151822	3	WG_1	_LGLALNFSVFHYEIANSPEEAISLAK_	3	945.164	2832.47	-0.5294	3.7e-35	2	155.56
P31947	SFN	14-3-3 protein sigma	QE2_130322_OPL0000_JCK_MdW_wholegel_5band_1B3_130325151822	3	WG_1	_LGLALNFSVFHYEIANSPEEAISLAK_	4	709.125	2832.47	1.1294	0.088482	1	26.127
P31947	SFN	14-3-3 protein sigma	QE2_130322_OPL0000_JCK_MdW_wholegel_5band_1B3_130325151822	3	WG_1	_LGLALNFSVFHYEIANSPEEAISLAK_	3	945.164	2832.47	NaN	0.032014	1	37.283
P31947	SFN	14-3-3 protein sigma	QE2_130322_OPL0000_JCK_MdW_wholegel_5band_1B4_130325195317	4	WG_1	_LGLALNFSVFHYEIANSPEEAISLAK_	3	945.164	2832.47	-0.62332	1.9327e-21	2	132.35
P31947	SFN	14-3-3 protein sigma	QE2_130322_OPL0000_JCK_MdW_wholegel_5band_2B3_130325165002	3	WG_2	_LGLALNFSVFHYEIANSPEEAISLAK_	3	945.164	2832.47	-0.39712	1.865e-20	2	127.11
P31947	SFN	14-3-3 protein sigma	QE2_130322_OPL0000_JCK_MdW_wholegel_5band_2B3_130325165002	3	WG_2	_LGLALNFSVFHYEIANSPEEAISLAK_	4	709.125	2832.47	1.9914	0.204	1	15.297
P31947	SFN	14-3-3 protein sigma	QE2_130322_OPL0000_JCK_MdW_wholegel_5band_2B4_130325212454	4	WG_2	_LGLALNFSVFHYEIANSPEEAISLAK_	3	945.164	2832.47	-0.41888	0.00010946	2	69.619
P31947	SFN	14-3-3 protein sigma	QE2_130322_OPL0000_JCK_MdW_wholegel_5band_3B3_130325182138	3	WG_3	_LGLALNFSVFHYEIANSPEEAISLAK_	3	945.164	2832.47	-0.39041	8.69e-21	2	130.23
P31947	SFN	14-3-3 protein sigma	QE2_130322_OPL0000_JCK_MdW_wholegel_5band_1B3_130325151822	3	WG_1	_SAYQEAMDISK_	2	621.787	1241.56	0.18881	0.00043048	1	69.03
P31947	SFN	14-3-3 protein sigma	QE2_130322_OPL0000_JCK_MdW_wholegel_5band_2B3_130325165002	3	WG_2	_SAYQEAMDISK_	2	621.787	1241.56	-0.1114	0.00057757	1	64.121
P31947	SFN	14-3-3 protein sigma	QE2_130322_OPL0000_JCK_MdW_wholegel_5band_3B3_130325182138	3	WG_3	_SAYQEAMDISK_	2	621.787	1241.56	0.22668	0.0004371	1	68.809
P31947	SFN	14-3-3 protein sigma	QE2_130322_OPL0000_JCK_MdW_wholegel_5band_3B3_130325182138	3	WG_3	_SAYQEAM(ox)DISK_	2	629.785	1257.55	0.31147	0.013145	1	41.48
P31947	SFN	14-3-3 protein sigma	QE2_130322_OPL0000_JCK_MdW_wholegel_5band_1B3_130325151822	3	WG_1	_SAYQEAM(ox)DISKK_	3	462.89	1385.65	-0.95933	0.070014	1	30.567
P31947	SFN	14-3-3 protein sigma	QE2_130322_OPL0000_JCK_MdW_wholegel_5band_1B3_130325151822	3	WG_1	_SAYQEAM(ox)DISKK_	3	462.89	1385.65	NaN	0.058569	1	32.624
P31947	SFN	14-3-3 protein sigma	QE2_130322_OPL0000_JCK_MdW_wholegel_5band_1B3_130325151822	3	WG_1	_SAYQEAM(ox)DISKK_	2	693.832	1385.65	NaN	0.062996	1	31.693
P31947	SFN	14-3-3 protein sigma	QE2_130322_OPL0000_JCK_MdW_wholegel_5band_2B3_130325165002	3	WG_2	_SAYQEAM(ox)DISKK_	3	462.89	1385.65	-0.80744	0.014301	1	41.644
P31947	SFN	14-3-3 protein sigma	QE2_130322_OPL0000_JCK_MdW_wholegel_5band_2B3_130325165002	3	WG_2	_SAYQEAM(ox)DISKK_	2	693.832	1385.65	NaN	0.066475	1	30.961
P31947	SFN	14-3-3 protein sigma	QE2_130322_OPL0000_JCK_MdW_wholegel_5band_3B3_130325182138	3	WG_3	_SAYQEAM(ox)DISKK_	3	462.89	1385.65	3.4832	0.055021	1	31.708
P31947	SFN	14-3-3 protein sigma	QE2_130322_OPL0000_JCK_MdW_wholegel_5band_3B3_130325182138	3	WG_3	_SAYQEAM(ox)DISKK_	2	693.832	1385.65	3.2423	0.0094435	1	44.968
P31947	SFN	14-3-3 protein sigma	QE2_130322_OPL0000_JCK_MdW_wholegel_5band_3B3_130325182138	3	WG_3	_SAYQEAM(ox)DISKK_	3	462.89	1385.65	-0.66638	0.15873	1	23.817
P31947	SFN	14-3-3 protein sigma	QE2_130322_OPL0000_JCK_MdW_wholegel_5band_3B3_130325182138	3	WG_3	_SAYQEAM(ox)DISKK_	2	693.832	1385.65	-0.53889	0.0011775	1	68.83
P31947	SFN	14-3-3 protein sigma	QE2_130322_OPL0000_JCK_MdW_wholegel_5band_1B3_130325151822	3	WG_1	_SAYQEAMDISKK_	3	457.559	1369.65	-0.53883	0.00057038	1	67.234
P31947	SFN	14-3-3 protein sigma	QE2_130322_OPL0000_JCK_MdW_wholegel_5band_1B3_130325151822	3	WG_1	_SAYQEAMDISKK_	2	685.835	1369.65	NaN	0.0063299	1	48.704
P31947	SFN	14-3-3 protein sigma	QE2_130322_OPL0000_JCK_MdW_wholegel_5band_1B3_130325151822	3	WG_1	_SAYQEAMDISKK_	2	685.835	1369.65	0.37532	0.0020326	1	53.001
P31947	SFN	14-3-3 protein sigma	QE2_130322_OPL0000_JCK_MdW_wholegel_5band_1B4_130325195317	4	WG_1	_SAYQEAMDISKK_	3	457.559	1369.65	-0.34101	0.00055679	2	69.602
P31947	SFN	14-3-3 protein sigma	QE2_130322_OPL0000_JCK_MdW_wholegel_5band_2B3_130325165002	3	WG_2	_SAYQEAMDISKK_	2	685.835	1369.65	0.26469	0.00091986	1	59.607
P31947	SFN	14-3-3 protein sigma	QE2_130322_OPL0000_JCK_MdW_wholegel_5band_2B3_130325165002	3	WG_2	_SAYQEAMDISKK_	3	457.559	1369.65	0.25475	0.00055844	1	69.314
P31947	SFN	14-3-3 protein sigma	QE2_130322_OPL0000_JCK_MdW_wholegel_5band_2B4_130325212454	4	WG_2	_SAYQEAMDISKK_	3	457.559	1369.65	-1.2441	0.0083623	1	39.424
P31947	SFN	14-3-3 protein sigma	QE2_130322_OPL0000_JCK_MdW_wholegel_5band_3B3_130325182138	3	WG_3	_SAYQEAMDISKK_	2	685.835	1369.65	0.171	0.009828	2	37.32
P31947	SFN	14-3-3 protein sigma	QE2_130322_OPL0000_JCK_MdW_wholegel_5band_3B3_130325182138	3	WG_3	_SAYQEAMDISKK_	3	457.559	1369.65	-0.16318	0.00058267	1	65.092
P31947	SFN	14-3-3 protein sigma	QE2_130322_OPL0000_JCK_MdW_wholegel_5band_3B4_130325225629	4	WG_3	_SAYQEAMDISKK_	3	457.559	1369.65	-1.5355	0.0018628	1	51.875
P31947	SFN	14-3-3 protein sigma	QE2_130322_OPL0000_JCK_MdW_wholegel_5band_1B3_130325151822	3	WG_1	_SNEEGSEEKGPEVR_	3	516.238	1545.69	0.0053223	7.1051e-23	2	151.54
P31947	SFN	14-3-3 protein sigma	QE2_130322_OPL0000_JCK_MdW_wholegel_5band_1B3_130325151822	3	WG_1	_SNEEGSEEKGPEVR_	2	773.853	1545.69	0.28538	6.8786e-16	2	137.17
P31947	SFN	14-3-3 protein sigma	QE2_130322_OPL0000_JCK_MdW_wholegel_5band_1B4_130325195317	4	WG_1	_SNEEGSEEKGPEVR_	2	773.853	1545.69	NaN	0.030336	1	46.408
P31947	SFN	14-3-3 protein sigma	QE2_130322_OPL0000_JCK_MdW_wholegel_5band_1B4_130325195317	4	WG_1	_SNEEGSEEKGPEVR_	3	516.238	1545.69	-0.30654	0.017458	1	49.216
P31947	SFN	14-3-3 protein sigma	QE2_130322_OPL0000_JCK_MdW_wholegel_5band_2B3_130325165002	3	WG_2	_SNEEGSEEKGPEVR_	3	516.238	1545.69	-0.079421	4.8447e-16	2	140.1
P31947	SFN	14-3-3 protein sigma	QE2_130322_OPL0000_JCK_MdW_wholegel_5band_2B3_130325165002	3	WG_2	_SNEEGSEEKGPEVR_	2	773.853	1545.69	0.13807	5.652e-32	2	172.82
P31947	SFN	14-3-3 protein sigma	QE2_130322_OPL0000_JCK_MdW_wholegel_5band_2B4_130325212454	4	WG_2	_SNEEGSEEKGPEVR_	3	516.238	1545.69	-0.3564	0.038148	1	36.993
P31947	SFN	14-3-3 protein sigma	QE2_130322_OPL0000_JCK_MdW_wholegel_5band_3B3_130325182138	3	WG_3	_SNEEGSEEKGPEVR_	3	516.238	1545.69	-0.27804	2.6676e-31	3	163.27
P31947	SFN	14-3-3 protein sigma	QE2_130322_OPL0000_JCK_MdW_wholegel_5band_3B3_130325182138	3	WG_3	_SNEEGSEEKGPEVR_	2	773.853	1545.69	0.27353	1.5262e-31	2	168.45
P31947	SFN	14-3-3 protein sigma	QE2_130322_OPL0000_JCK_MdW_wholegel_5band_3B4_130325225629	4	WG_3	_SNEEGSEEKGPEVR_	3	516.238	1545.69	-0.45507	0.017303	1	36.059
P31947	SFN	14-3-3 protein sigma	QE2_130322_OPL0000_JCK_MdW_wholegel_5band_1B3_130325151822	3	WG_1	_TTFDEAM(ox)ADLHTLSEDSYK_	3	730.656	2188.95	0.69505	1.2345e-06	1	98.175
P31947	SFN	14-3-3 protein sigma	QE2_130322_OPL0000_JCK_MdW_wholegel_5band_1B3_130325151822	3	WG_1	_TTFDEAM(ox)ADLHTLSEDSYK_	3	730.656	2188.95	-0.62559	0.00065742	1	63.69
P31947	SFN	14-3-3 protein sigma	QE2_130322_OPL0000_JCK_MdW_wholegel_5band_2B3_130325165002	3	WG_2	_TTFDEAM(ox)ADLHTLSEDSYK_	3	730.656	2188.95	-0.41117	7.3335e-05	1	86.727
P31947	SFN	14-3-3 protein sigma	QE2_130322_OPL0000_JCK_MdW_wholegel_5band_3B3_130325182138	3	WG_3	_TTFDEAM(ox)ADLHTLSEDSYK_	3	730.656	2188.95	0.46976	2.6033e-06	1	90.972
P31947	SFN	14-3-3 protein sigma	QE2_130322_OPL0000_JCK_MdW_wholegel_5band_3B3_130325182138	3	WG_3	_TTFDEAM(ox)ADLHTLSEDSYK_	3	730.656	2188.95	-0.3898	1.2418e-15	1	121.74
P31947	SFN	14-3-3 protein sigma	QE2_130322_OPL0000_JCK_MdW_wholegel_5band_1B3_130325151822	3	WG_1	_TTFDEAMADLHTLSEDSYK_	3	725.325	2172.95	-0.58532	1.1859e-40	2	168.09
P31947	SFN	14-3-3 protein sigma	QE2_130322_OPL0000_JCK_MdW_wholegel_5band_1B3_130325151822	3	WG_1	_TTFDEAMADLHTLSEDSYK_	2	1087.48	2172.95	-0.75223	7.0062e-62	1	194.27
P31947	SFN	14-3-3 protein sigma	QE2_130322_OPL0000_JCK_MdW_wholegel_5band_1B3_130325151822	3	WG_1	_TTFDEAMADLHTLSEDSYK_	4	544.245	2172.95	0.34821	0.04295	1	30.428
P31947	SFN	14-3-3 protein sigma	QE2_130322_OPL0000_JCK_MdW_wholegel_5band_2B3_130325165002	3	WG_2	_TTFDEAMADLHTLSEDSYK_	3	725.325	2172.95	-0.43516	8.2905e-62	2	192.55
P31947	SFN	14-3-3 protein sigma	QE2_130322_OPL0000_JCK_MdW_wholegel_5band_2B3_130325165002	3	WG_2	_TTFDEAMADLHTLSEDSYK_	2	1087.48	2172.95	-0.3096	1.0241e-108	1	245.74
P31947	SFN	14-3-3 protein sigma	QE2_130322_OPL0000_JCK_MdW_wholegel_5band_3B3_130325182138	3	WG_3	_TTFDEAMADLHTLSEDSYK_	3	725.325	2172.95	-0.64602	4.2111e-07	1	100.02
P31947	SFN	14-3-3 protein sigma	QE2_130322_OPL0000_JCK_MdW_wholegel_5band_3B3_130325182138	3	WG_3	_TTFDEAMADLHTLSEDSYK_	3	725.325	2172.95	1.9032	6.0926e-16	1	58.997
P31947	SFN	14-3-3 protein sigma	QE2_130322_OPL0000_JCK_MdW_wholegel_5band_3B3_130325182138	3	WG_3	_TTFDEAMADLHTLSEDSYK_	2	1087.48	2172.95	0.26321	2.4634e-141	1	127.89
P31947	SFN	14-3-3 protein sigma	QE2_130322_OPL0000_JCK_MdW_wholegel_5band_1B3_130325151822	3	WG_1	_VETELQGVCDTVLGLLDSHLIK_	3	813.765	2438.27	1.1777	0.015889	1	33.79
P31947	SFN	14-3-3 protein sigma	QE2_130322_OPL0000_JCK_MdW_wholegel_5band_2B3_130325165002	3	WG_2	_VETELQGVCDTVLGLLDSHLIK_	3	813.765	2438.27	1.0455	6.5715e-49	1	76.796
P31947	SFN	14-3-3 protein sigma	QE2_130322_OPL0000_JCK_MdW_wholegel_5band_2B3_130325165002	3	WG_2	_VETELQGVCDTVLGLLDSHLIK_	3	813.765	2438.27	-2.1085	0.019832	1	32.391
P31947	SFN	14-3-3 protein sigma	QE2_130322_OPL0000_JCK_MdW_wholegel_5band_3B3_130325182138	3	WG_3	_VETELQGVCDTVLGLLDSHLIK_	3	813.765	2438.27	1.0667	2.3087e-56	1	67.76
P31947	SFN	14-3-3 protein sigma	QE2_130322_OPL0000_JCK_MdW_wholegel_5band_1B3_130325151822	3	WG_1	_VLSSIEQK_	2	452.261	902.507	0.26585	0.0016576	1	119.27
P31947	SFN	14-3-3 protein sigma	QE2_130322_OPL0000_JCK_MdW_wholegel_5band_1B3_130325151822	3	WG_1	_VLSSIEQK_	2	452.261	902.507	-0.17916	0.0015482	2	112.94
P31947	SFN	14-3-3 protein sigma	QE2_130322_OPL0000_JCK_MdW_wholegel_5band_2B3_130325165002	3	WG_2	_VLSSIEQK_	2	452.261	902.507	0.33475	0.0016576	1	119.27
P31947	SFN	14-3-3 protein sigma	QE2_130322_OPL0000_JCK_MdW_wholegel_5band_2B3_130325165002	3	WG_2	_VLSSIEQK_	2	452.261	902.507	0.078318	0.0014064	1	107.66
P31947	SFN	14-3-3 protein sigma	QE2_130322_OPL0000_JCK_MdW_wholegel_5band_3B3_130325182138	3	WG_3	_VLSSIEQK_	2	452.261	902.507	0.23439	0.0016576	1	119.27
P31947	SFN	14-3-3 protein sigma	QE2_130322_OPL0000_JCK_MdW_wholegel_5band_3B3_130325182138	3	WG_3	_VLSSIEQK_	2	452.261	902.507	-0.14291	0.0014064	3	107.66
P31947	SFN	14-3-3 protein sigma	QE2_130322_OPL0000_JCK_MdW_wholegel_5band_1B3_130325151822	3	WG_1	_YEDMAAFMK_	2	553.238	1104.46	-0.28232	9.2268e-05	1	99.802
P31947	SFN	14-3-3 protein sigma	QE2_130322_OPL0000_JCK_MdW_wholegel_5band_2B3_130325165002	3	WG_2	_YEDMAAFMK_	2	553.238	1104.46	-0.39282	0.00064399	1	78.934
P31947	SFN	14-3-3 protein sigma	QE2_130322_OPL0000_JCK_MdW_wholegel_5band_3B3_130325182138	3	WG_3	_YEDMAAFMK_	2	553.238	1104.46	-0.65727	9.2268e-05	1	99.802
P31947	SFN	14-3-3 protein sigma	QE2_130322_OPL0000_JCK_MdW_wholegel_5band_3B5_130326033119	5	WG_3	_YEDMAAFMK_	2	553.238	1104.46	-0.43773	0.014648	1	55.567
P31947	SFN	14-3-3 protein sigma	QE2_130322_OPL0000_JCK_MdW_wholegel_5band_3B3_130325182138	3	WG_3	_YEDMAAFM(ox)K_	2	561.236	1120.46	-0.93782	0.039301	1	47.187
P31947	SFN	14-3-3 protein sigma	QE2_130322_OPL0000_JCK_MdW_wholegel_5band_1B3_130325151822	3	WG_1	_YLAEVATGDDK_	2	591.288	1180.56	-0.59979	1.9078e-06	1	103.91
P31947	SFN	14-3-3 protein sigma	QE2_130322_OPL0000_JCK_MdW_wholegel_5band_2B3_130325165002	3	WG_2	_YLAEVATGDDK_	2	591.288	1180.56	-0.86334	2.0644e-07	1	107.03
P31947	SFN	14-3-3 protein sigma	QE2_130322_OPL0000_JCK_MdW_wholegel_5band_2B4_130325212454	4	WG_2	_YLAEVATGDDK_	2	591.288	1180.56	NaN	0.10882	1	28.903
P31947	SFN	14-3-3 protein sigma	QE2_130322_OPL0000_JCK_MdW_wholegel_5band_3B3_130325182138	3	WG_3	_YLAEVATGDDK_	2	591.288	1180.56	-0.98676	1.0994e-05	1	99.752
P31947	SFN	14-3-3 protein sigma	QE2_130322_OPL0000_JCK_MdW_wholegel_5band_3B4_130325225629	4	WG_3	_YLAEVATGDDK_	2	591.288	1180.56	NaN	0.086582	1	29.805
P31947	SFN	14-3-3 protein sigma	QE2_130322_OPL0000_JCK_MdW_wholegel_5band_1B3_130325151822	3	WG_1	_YLAEVATGDDKK_	2	655.335	1308.66	-0.15629	0.00038002	1	46.481
P31947	SFN	14-3-3 protein sigma	QE2_130322_OPL0000_JCK_MdW_wholegel_5band_2B3_130325165002	3	WG_2	_YLAEVATGDDKK_	2	655.335	1308.66	0.15793	0.058283	1	21.913
P31947	SFN	14-3-3 protein sigma	QE2_130322_OPL0000_JCK_MdW_wholegel_5band_3B3_130325182138	3	WG_3	_YLAEVATGDDKK_	2	655.335	1308.66	-0.070515	0.058034	1	24.964
P31947	SFN	14-3-3 protein sigma	QE2_130322_OPL0000_JCK_MdW_wholegel_5band_1B3_130325151822	3	WG_1	_YLAEVATGDDKKR_	2	733.386	1464.76	0.070463	1.0333e-15	1	144.27
P31947	SFN	14-3-3 protein sigma	QE2_130322_OPL0000_JCK_MdW_wholegel_5band_1B3_130325151822	3	WG_1	_YLAEVATGDDKKR_	3	489.26	1464.76	-0.13604	8.5667e-10	1	119.69
P31947	SFN	14-3-3 protein sigma	QE2_130322_OPL0000_JCK_MdW_wholegel_5band_1B3_130325151822	3	WG_1	_YLAEVATGDDKKR_	4	367.197	1464.76	0.24763	0.00013537	1	99.5
P31947	SFN	14-3-3 protein sigma	QE2_130322_OPL0000_JCK_MdW_wholegel_5band_1B4_130325195317	4	WG_1	_YLAEVATGDDKKR_	4	367.197	1464.76	-0.032903	0.019699	1	46.88
P31947	SFN	14-3-3 protein sigma	QE2_130322_OPL0000_JCK_MdW_wholegel_5band_1B4_130325195317	4	WG_1	_YLAEVATGDDKKR_	3	489.26	1464.76	-1.108	0.032818	1	42.3
P31947	SFN	14-3-3 protein sigma	QE2_130322_OPL0000_JCK_MdW_wholegel_5band_2B3_130325165002	3	WG_2	_YLAEVATGDDKKR_	2	733.386	1464.76	-0.089655	2.559e-15	1	140.08
P31947	SFN	14-3-3 protein sigma	QE2_130322_OPL0000_JCK_MdW_wholegel_5band_2B3_130325165002	3	WG_2	_YLAEVATGDDKKR_	3	489.26	1464.76	-0.35501	2.3873e-11	1	132.59
P31947	SFN	14-3-3 protein sigma	QE2_130322_OPL0000_JCK_MdW_wholegel_5band_2B3_130325165002	3	WG_2	_YLAEVATGDDKKR_	4	367.197	1464.76	0.11649	7.7066e-10	1	121.02
P31947	SFN	14-3-3 protein sigma	QE2_130322_OPL0000_JCK_MdW_wholegel_5band_2B5_130326015942	5	WG_2	_YLAEVATGDDKKR_	3	489.26	1464.76	-0.31501	0.0015291	1	66.004
P31947	SFN	14-3-3 protein sigma	QE2_130322_OPL0000_JCK_MdW_wholegel_5band_3B3_130325182138	3	WG_3	_YLAEVATGDDKKR_	4	367.197	1464.76	0.084715	3.0424e-15	2	138.75
P31947	SFN	14-3-3 protein sigma	QE2_130322_OPL0000_JCK_MdW_wholegel_5band_3B3_130325182138	3	WG_3	_YLAEVATGDDKKR_	2	733.386	1464.76	0.045627	1.139e-15	1	143.98
P31947	SFN	14-3-3 protein sigma	QE2_130322_OPL0000_JCK_MdW_wholegel_5band_3B3_130325182138	3	WG_3	_YLAEVATGDDKKR_	3	489.26	1464.76	-0.18154	4.0095e-35	1	100.04
P27348	YWHAQ	14-3-3 protein theta	QE2_130322_OPL0000_JCK_MdW_wholegel_5band_1B3_130325151822	3	WG_1	_AVTEQGAELSNEER_	2	766.863	1531.71	0.2741	6.7728e-37	2	178.23
P27348	YWHAQ	14-3-3 protein theta	QE2_130322_OPL0000_JCK_MdW_wholegel_5band_1B3_130325151822	3	WG_1	_AVTEQGAELSNEER_	3	511.578	1531.71	-0.3749	3.1553e-23	1	153.18
P27348	YWHAQ	14-3-3 protein theta	QE2_130322_OPL0000_JCK_MdW_wholegel_5band_1B4_130325195317	4	WG_1	_AVTEQGAELSNEER_	2	766.863	1531.71	-0.27512	1.3167e-31	1	164.2
P27348	YWHAQ	14-3-3 protein theta	QE2_130322_OPL0000_JCK_MdW_wholegel_5band_1B4_130325195317	4	WG_1	_AVTEQGAELSNEER_	3	511.578	1531.71	-1.0865	0.00035626	1	67.846
P27348	YWHAQ	14-3-3 protein theta	QE2_130322_OPL0000_JCK_MdW_wholegel_5band_2B3_130325165002	3	WG_2	_AVTEQGAELSNEER_	2	766.863	1531.71	0.029932	9.4351e-74	2	233.52
P27348	YWHAQ	14-3-3 protein theta	QE2_130322_OPL0000_JCK_MdW_wholegel_5band_2B3_130325165002	3	WG_2	_AVTEQGAELSNEER_	3	511.578	1531.71	-0.68671	9.1759e-32	1	167.59
P27348	YWHAQ	14-3-3 protein theta	QE2_130322_OPL0000_JCK_MdW_wholegel_5band_2B4_130325212454	4	WG_2	_AVTEQGAELSNEER_	3	511.578	1531.71	-1.489	0.00014017	1	82.483
P27348	YWHAQ	14-3-3 protein theta	QE2_130322_OPL0000_JCK_MdW_wholegel_5band_2B4_130325212454	4	WG_2	_AVTEQGAELSNEER_	2	766.863	1531.71	-0.61077	1.604e-31	1	161.76
P27348	YWHAQ	14-3-3 protein theta	QE2_130322_OPL0000_JCK_MdW_wholegel_5band_2B5_130326015942	5	WG_2	_AVTEQGAELSNEER_	2	766.863	1531.71	-0.37059	3.7925e-23	2	151.56
P27348	YWHAQ	14-3-3 protein theta	QE2_130322_OPL0000_JCK_MdW_wholegel_5band_2B5_130326015942	5	WG_2	_AVTEQGAELSNEER_	3	511.578	1531.71	2.4641	0.0094265	1	35.757
P27348	YWHAQ	14-3-3 protein theta	QE2_130322_OPL0000_JCK_MdW_wholegel_5band_3B3_130325182138	3	WG_3	_AVTEQGAELSNEER_	3	511.578	1531.71	-0.65199	3.405e-23	1	152.55
P27348	YWHAQ	14-3-3 protein theta	QE2_130322_OPL0000_JCK_MdW_wholegel_5band_3B3_130325182138	3	WG_3	_AVTEQGAELSNEER_	2	766.863	1531.71	0.31678	6.9851e-37	2	177.88
P27348	YWHAQ	14-3-3 protein theta	QE2_130322_OPL0000_JCK_MdW_wholegel_5band_3B4_130325225629	4	WG_3	_AVTEQGAELSNEER_	2	766.863	1531.71	-0.58036	1.4516e-11	1	130.72
P27348	YWHAQ	14-3-3 protein theta	QE2_130322_OPL0000_JCK_MdW_wholegel_5band_3B4_130325225629	4	WG_3	_AVTEQGAELSNEER_	3	511.578	1531.71	-1.8582	0.0002794	1	72.615
P27348	YWHAQ	14-3-3 protein theta	QE2_130322_OPL0000_JCK_MdW_wholegel_5band_1B5_130326002805	5	WG_1	_DNLTLWTSDSAGEECDAAEGAEN_	3	818.999	2453.98	-1.172	2.0965e-05	3	72.316
P27348	YWHAQ	14-3-3 protein theta	QE2_130322_OPL0000_JCK_MdW_wholegel_5band_1B5_130326002805	5	WG_1	_DNLTLWTSDSAGEECDAAEGAEN_	2	1228	2453.98	0.13704	2.5306e-17	1	127.92
P27348	YWHAQ	14-3-3 protein theta	QE2_130322_OPL0000_JCK_MdW_wholegel_5band_2B5_130326015942	5	WG_2	_DNLTLWTSDSAGEECDAAEGAEN_	3	818.999	2453.98	-1.0556	6.7785e-05	1	62.611
P27348	YWHAQ	14-3-3 protein theta	QE2_130322_OPL0000_JCK_MdW_wholegel_5band_2B5_130326015942	5	WG_2	_DNLTLWTSDSAGEECDAAEGAEN_	2	1228	2453.98	NaN	5.5657e-21	1	87.319
P27348	YWHAQ	14-3-3 protein theta	QE2_130322_OPL0000_JCK_MdW_wholegel_5band_3B3_130325182138	3	WG_3	_DNLTLWTSDSAGEECDAAEGAEN_	2	1228	2453.98	NaN	4.2378e-21	1	88.627
P27348	YWHAQ	14-3-3 protein theta	QE2_130322_OPL0000_JCK_MdW_wholegel_5band_3B5_130326033119	5	WG_3	_DNLTLWTSDSAGEECDAAEGAEN_	3	818.999	2453.98	-1.4712	0.00048249	1	55.208
P27348	YWHAQ	14-3-3 protein theta	QE2_130322_OPL0000_JCK_MdW_wholegel_5band_1B3_130325151822	3	WG_1	_EKVESELR_	2	495.267	988.519	-0.20358	0.003076	1	116.52
P27348	YWHAQ	14-3-3 protein theta	QE2_130322_OPL0000_JCK_MdW_wholegel_5band_2B3_130325165002	3	WG_2	_EKVESELR_	2	495.267	988.519	-0.056115	0.0025144	1	104.2
P27348	YWHAQ	14-3-3 protein theta	QE2_130322_OPL0000_JCK_MdW_wholegel_5band_3B3_130325182138	3	WG_3	_EKVESELR_	2	495.267	988.519	-0.22571	0.0037183	1	89.247
P27348	YWHAQ	14-3-3 protein theta	QE2_130322_OPL0000_JCK_MdW_wholegel_5band_1B3_130325151822	3	WG_1	_KQTIDNSQGAYQEAFDISK_	2	1072.02	2142.02	0.48739	1.6333e-194	1	303.84
P27348	YWHAQ	14-3-3 protein theta	QE2_130322_OPL0000_JCK_MdW_wholegel_5band_1B3_130325151822	3	WG_1	_KQTIDNSQGAYQEAFDISK_	3	715.015	2142.02	0.062637	6.0747e-32	1	149.12
P27348	YWHAQ	14-3-3 protein theta	QE2_130322_OPL0000_JCK_MdW_wholegel_5band_2B3_130325165002	3	WG_2	_KQTIDNSQGAYQEAFDISK_	2	1072.02	2142.02	0.35266	2.1073e-239	1	332.57
P27348	YWHAQ	14-3-3 protein theta	QE2_130322_OPL0000_JCK_MdW_wholegel_5band_2B3_130325165002	3	WG_2	_KQTIDNSQGAYQEAFDISK_	3	715.015	2142.02	-0.25932	0.00019672	1	72.368
P27348	YWHAQ	14-3-3 protein theta	QE2_130322_OPL0000_JCK_MdW_wholegel_5band_3B3_130325182138	3	WG_3	_KQTIDNSQGAYQEAFDISK_	2	1072.02	2142.02	0.18196	2.7848e-157	1	281.55
P27348	YWHAQ	14-3-3 protein theta	QE2_130322_OPL0000_JCK_MdW_wholegel_5band_3B3_130325182138	3	WG_3	_KQTIDNSQGAYQEAFDISK_	3	715.015	2142.02	-0.046731	1.3214e-88	1	112.49
P27348	YWHAQ	14-3-3 protein theta	QE2_130322_OPL0000_JCK_MdW_wholegel_5band_1B3_130325151822	3	WG_1	_KQTIDNSQGAYQEAFDISKK_	4	568.537	2270.12	-0.62941	2.0777e-06	1	96.311
P27348	YWHAQ	14-3-3 protein theta	QE2_130322_OPL0000_JCK_MdW_wholegel_5band_1B3_130325151822	3	WG_1	_KQTIDNSQGAYQEAFDISKK_	3	757.713	2270.12	0.37835	6.6587e-91	1	229.98
P27348	YWHAQ	14-3-3 protein theta	QE2_130322_OPL0000_JCK_MdW_wholegel_5band_2B3_130325165002	3	WG_2	_KQTIDNSQGAYQEAFDISKK_	4	568.537	2270.12	-0.39908	3.4986e-05	1	88.951
P27348	YWHAQ	14-3-3 protein theta	QE2_130322_OPL0000_JCK_MdW_wholegel_5band_2B3_130325165002	3	WG_2	_KQTIDNSQGAYQEAFDISKK_	3	757.713	2270.12	0.71006	2.4322e-31	1	155.71
P27348	YWHAQ	14-3-3 protein theta	QE2_130322_OPL0000_JCK_MdW_wholegel_5band_3B3_130325182138	3	WG_3	_KQTIDNSQGAYQEAFDISKK_	4	568.537	2270.12	-0.58419	9.4979e-08	1	104.29
P27348	YWHAQ	14-3-3 protein theta	QE2_130322_OPL0000_JCK_MdW_wholegel_5band_3B3_130325182138	3	WG_3	_KQTIDNSQGAYQEAFDISKK_	3	757.713	2270.12	0.63153	1.4313e-22	1	141.79
P27348	YWHAQ	14-3-3 protein theta	QE2_130322_OPL0000_JCK_MdW_wholegel_5band_1B3_130325151822	3	WG_1	_LAEQAERYDDMATCMK_	2	966.418	1930.82	-0.0052976	8.1736e-13	1	121.26
P27348	YWHAQ	14-3-3 protein theta	QE2_130322_OPL0000_JCK_MdW_wholegel_5band_1B3_130325151822	3	WG_1	_LAEQAERYDDMATCMK_	3	644.615	1930.82	-0.83043	6.9371e-13	1	123.03
P27348	YWHAQ	14-3-3 protein theta	QE2_130322_OPL0000_JCK_MdW_wholegel_5band_2B3_130325165002	3	WG_2	_LAEQAERYDDMATCMK_	2	966.418	1930.82	-0.54539	1.43e-09	1	111.66
P27348	YWHAQ	14-3-3 protein theta	QE2_130322_OPL0000_JCK_MdW_wholegel_5band_2B3_130325165002	3	WG_2	_LAEQAERYDDMATCMK_	3	644.615	1930.82	-1.3523	2.4897e-09	1	106.35
P27348	YWHAQ	14-3-3 protein theta	QE2_130322_OPL0000_JCK_MdW_wholegel_5band_3B3_130325182138	3	WG_3	_LAEQAERYDDMATCMK_	2	966.418	1930.82	-0.48107	2.2466e-09	1	107.57
P27348	YWHAQ	14-3-3 protein theta	QE2_130322_OPL0000_JCK_MdW_wholegel_5band_3B3_130325182138	3	WG_3	_LAEQAERYDDMATCMK_	3	644.615	1930.82	-1.0762	1.7181e-09	1	110.22
P27348	YWHAQ	14-3-3 protein theta	QE2_130322_OPL0000_JCK_MdW_wholegel_5band_3B3_130325182138	3	WG_3	_LAEQAERYDDM(ox)ATCMK_	3	649.946	1946.82	-0.629	0.0060579	1	52.172
P27348	YWHAQ	14-3-3 protein theta	QE2_130322_OPL0000_JCK_MdW_wholegel_5band_1B3_130325151822	3	WG_1	_LQLIKDYR_	3	350.21	1047.61	0.18659	0.021884	1	68.735
P27348	YWHAQ	14-3-3 protein theta	QE2_130322_OPL0000_JCK_MdW_wholegel_5band_2B3_130325165002	3	WG_2	_LQLIKDYR_	3	350.21	1047.61	0.2058	0.021884	1	68.735
P27348	YWHAQ	14-3-3 protein theta	QE2_130322_OPL0000_JCK_MdW_wholegel_5band_3B3_130325182138	3	WG_3	_LQLIKDYR_	2	524.811	1047.61	-1.2445	0.14004	1	39.622
P27348	YWHAQ	14-3-3 protein theta	QE2_130322_OPL0000_JCK_MdW_wholegel_5band_1B3_130325151822	3	WG_1	_NLLSVAYKNVVGGR_	3	497.288	1488.84	-0.82641	0.017661	1	37.594
P27348	YWHAQ	14-3-3 protein theta	QE2_130322_OPL0000_JCK_MdW_wholegel_5band_3B3_130325182138	3	WG_3	_NLLSVAYKNVVGGR_	3	497.288	1488.84	-0.40162	0.033849	1	29.981
P27348	YWHAQ	14-3-3 protein theta	QE2_130322_OPL0000_JCK_MdW_wholegel_5band_1B3_130325151822	3	WG_1	_QTIDNSQGAYQEAFDISK_	2	1007.97	2013.93	-0.18951	5.7739e-129	1	262.44
P27348	YWHAQ	14-3-3 protein theta	QE2_130322_OPL0000_JCK_MdW_wholegel_5band_1B3_130325151822	3	WG_1	_QTIDNSQGAYQEAFDISK_	3	672.317	2013.93	-1.0802	0.014689	1	33.37
P27348	YWHAQ	14-3-3 protein theta	QE2_130322_OPL0000_JCK_MdW_wholegel_5band_2B3_130325165002	3	WG_2	_QTIDNSQGAYQEAFDISK_	2	1007.97	2013.93	-1.9361	2.6812e-129	1	268.84
P27348	YWHAQ	14-3-3 protein theta	QE2_130322_OPL0000_JCK_MdW_wholegel_5band_3B3_130325182138	3	WG_3	_QTIDNSQGAYQEAFDISK_	2	1007.97	2013.93	-1.7618	2.0585e-281	1	366.05
P27348	YWHAQ	14-3-3 protein theta	QE2_130322_OPL0000_JCK_MdW_wholegel_5band_3B3_130325182138	3	WG_3	_QTIDNSQGAYQEAFDISK_	3	672.317	2013.93	-0.73566	0.00017686	1	67.168
P27348	YWHAQ	14-3-3 protein theta	QE2_130322_OPL0000_JCK_MdW_wholegel_5band_1B3_130325151822	3	WG_1	_QTIDNSQGAYQEAFDISKK_	3	715.015	2142.02	-0.25337	2.9865e-32	1	155.28
P27348	YWHAQ	14-3-3 protein theta	QE2_130322_OPL0000_JCK_MdW_wholegel_5band_1B3_130325151822	3	WG_1	_QTIDNSQGAYQEAFDISKK_	2	1072.02	2142.02	0.35685	3.537e-50	1	177.41
P27348	YWHAQ	14-3-3 protein theta	QE2_130322_OPL0000_JCK_MdW_wholegel_5band_2B3_130325165002	3	WG_2	_QTIDNSQGAYQEAFDISKK_	3	715.015	2142.02	-0.37134	1.1687e-06	1	92.492
P27348	YWHAQ	14-3-3 protein theta	QE2_130322_OPL0000_JCK_MdW_wholegel_5band_2B3_130325165002	3	WG_2	_QTIDNSQGAYQEAFDISKK_	2	1072.02	2142.02	0.24991	1.0941e-10	1	112.54
P27348	YWHAQ	14-3-3 protein theta	QE2_130322_OPL0000_JCK_MdW_wholegel_5band_3B3_130325182138	3	WG_3	_QTIDNSQGAYQEAFDISKK_	3	715.015	2142.02	-0.30241	0.0013596	2	54.225
P27348	YWHAQ	14-3-3 protein theta	QE2_130322_OPL0000_JCK_MdW_wholegel_5band_3B3_130325182138	3	WG_3	_QTIDNSQGAYQEAFDISKK_	2	1072.02	2142.02	0.79989	2.9379e-90	1	219.96
P27348	YWHAQ	14-3-3 protein theta	QE2_130322_OPL0000_JCK_MdW_wholegel_5band_3B3_130325182138	3	WG_3	_QTIDNSQGAYQEAFDISKK_	3	715.015	2142.02	NaN	2.6993e-06	1	63.998
P27348	YWHAQ	14-3-3 protein theta	QE2_130322_OPL0000_JCK_MdW_wholegel_5band_1B3_130325151822	3	WG_1	_SICTTVLELLDK_	2	696.376	1390.74	-1.0219	0.00010089	1	91.858
P27348	YWHAQ	14-3-3 protein theta	QE2_130322_OPL0000_JCK_MdW_wholegel_5band_1B3_130325151822	3	WG_1	_SICTTVLELLDK_	3	464.587	1390.74	-1.8999	0.16422	1	21.913
P27348	YWHAQ	14-3-3 protein theta	QE2_130322_OPL0000_JCK_MdW_wholegel_5band_2B3_130325165002	3	WG_2	_SICTTVLELLDK_	2	696.376	1390.74	-0.73898	0.00018619	1	87.719
P27348	YWHAQ	14-3-3 protein theta	QE2_130322_OPL0000_JCK_MdW_wholegel_5band_2B3_130325165002	3	WG_2	_SICTTVLELLDK_	3	464.587	1390.74	-2.108	0.024606	1	21.942
P27348	YWHAQ	14-3-3 protein theta	QE2_130322_OPL0000_JCK_MdW_wholegel_5band_2B4_130325212454	4	WG_2	_SICTTVLELLDK_	2	696.376	1390.74	-2.7107	0.010959	1	41.644
P27348	YWHAQ	14-3-3 protein theta	QE2_130322_OPL0000_JCK_MdW_wholegel_5band_3B3_130325182138	3	WG_3	_SICTTVLELLDK_	2	696.376	1390.74	-0.92149	0.00037976	1	80.469
P27348	YWHAQ	14-3-3 protein theta	QE2_130322_OPL0000_JCK_MdW_wholegel_5band_3B3_130325182138	3	WG_3	_SICTTVLELLDK_	3	464.587	1390.74	-1.9279	0.0062479	1	31.708
P27348	YWHAQ	14-3-3 protein theta	QE2_130322_OPL0000_JCK_MdW_wholegel_5band_1B3_130325151822	3	WG_1	_TAFDEAIAELDTLNEDSYK_	3	715.667	2143.98	0.55836	9.4113e-07	1	94.281
P27348	YWHAQ	14-3-3 protein theta	QE2_130322_OPL0000_JCK_MdW_wholegel_5band_1B3_130325151822	3	WG_1	_TAFDEAIAELDTLNEDSYK_	2	1073	2143.98	0.24682	9.9792e-43	1	175.33
P27348	YWHAQ	14-3-3 protein theta	QE2_130322_OPL0000_JCK_MdW_wholegel_5band_2B3_130325165002	3	WG_2	_TAFDEAIAELDTLNEDSYK_	3	715.667	2143.98	0.71366	4.4141e-11	1	116.13
P27348	YWHAQ	14-3-3 protein theta	QE2_130322_OPL0000_JCK_MdW_wholegel_5band_2B3_130325165002	3	WG_2	_TAFDEAIAELDTLNEDSYK_	2	1073	2143.98	0.43865	1.0265e-61	1	189.9
P27348	YWHAQ	14-3-3 protein theta	QE2_130322_OPL0000_JCK_MdW_wholegel_5band_3B3_130325182138	3	WG_3	_TAFDEAIAELDTLNEDSYK_	3	715.667	2143.98	1.2799	5.8938e-07	2	98.165
P27348	YWHAQ	14-3-3 protein theta	QE2_130322_OPL0000_JCK_MdW_wholegel_5band_3B3_130325182138	3	WG_3	_TAFDEAIAELDTLNEDSYK_	2	1073	2143.98	-0.043686	4.6339e-62	1	197.45
P27348	YWHAQ	14-3-3 protein theta	QE2_130322_OPL0000_JCK_MdW_wholegel_5band_1B3_130325151822	3	WG_1	_YDDM(ox)ATCMK_	2	575.714	1149.41	-0.12433	0.022994	1	39.039
P27348	YWHAQ	14-3-3 protein theta	QE2_130322_OPL0000_JCK_MdW_wholegel_5band_2B3_130325165002	3	WG_2	_YDDM(ox)ATCMK_	2	575.714	1149.41	-0.59522	0.10974	1	26.971
P27348	YWHAQ	14-3-3 protein theta	QE2_130322_OPL0000_JCK_MdW_wholegel_5band_3B3_130325182138	3	WG_3	_YDDM(ox)ATCMK_	2	575.714	1149.41	-0.67245	0.0063424	1	52.725
P27348	YWHAQ	14-3-3 protein theta	QE2_130322_OPL0000_JCK_MdW_wholegel_5band_1B3_130325151822	3	WG_1	_YDDMATCMK_	2	567.717	1133.42	-0.86815	0.00016643	2	91.867
P27348	YWHAQ	14-3-3 protein theta	QE2_130322_OPL0000_JCK_MdW_wholegel_5band_1B4_130325195317	4	WG_1	_YDDMATCMK_	2	567.717	1133.42	1.7539	0.040316	1	42.336
P27348	YWHAQ	14-3-3 protein theta	QE2_130322_OPL0000_JCK_MdW_wholegel_5band_2B3_130325165002	3	WG_2	_YDDMATCMK_	2	567.717	1133.42	-0.88934	0.00080522	2	75.294
P27348	YWHAQ	14-3-3 protein theta	QE2_130322_OPL0000_JCK_MdW_wholegel_5band_2B5_130326015942	5	WG_2	_YDDMATCMK_	2	567.717	1133.42	0.9694	0.037659	1	37.696
P27348	YWHAQ	14-3-3 protein theta	QE2_130322_OPL0000_JCK_MdW_wholegel_5band_3B3_130325182138	3	WG_3	_YDDMATCMK_	2	567.717	1133.42	-1.2064	7.1099e-05	2	102.07
P27348	YWHAQ	14-3-3 protein theta	QE2_130322_OPL0000_JCK_MdW_wholegel_5band_3B4_130325225629	4	WG_3	_YDDMATCMK_	2	567.717	1133.42	1.2267	0.021604	1	51.927
P27348	YWHAQ	14-3-3 protein theta	QE2_130322_OPL0000_JCK_MdW_wholegel_5band_1B3_130325151822	3	WG_1	_YLAEVACGDDR_	2	634.782	1267.55	-0.11001	0.00073074	1	61.435
P27348	YWHAQ	14-3-3 protein theta	QE2_130322_OPL0000_JCK_MdW_wholegel_5band_1B4_130325195317	4	WG_1	_YLAEVACGDDR_	2	634.782	1267.55	0.37	0.0012442	1	57.175
P27348	YWHAQ	14-3-3 protein theta	QE2_130322_OPL0000_JCK_MdW_wholegel_5band_2B3_130325165002	3	WG_2	_YLAEVACGDDR_	2	634.782	1267.55	-0.27863	0.00029259	1	73.632
P27348	YWHAQ	14-3-3 protein theta	QE2_130322_OPL0000_JCK_MdW_wholegel_5band_3B3_130325182138	3	WG_3	_YLAEVACGDDR_	2	634.782	1267.55	-0.17137	9.745e-05	2	85.288
P27348	YWHAQ	14-3-3 protein theta	QE2_130322_OPL0000_JCK_MdW_wholegel_5band_3B4_130325225629	4	WG_3	_YLAEVACGDDR_	2	634.782	1267.55	NaN	0.00074032	1	64.55
P27348	YWHAQ	14-3-3 protein theta	QE2_130322_OPL0000_JCK_MdW_wholegel_5band_1B3_130325151822	3	WG_1	_YLAEVACGDDRK_	2	698.83	1395.65	-0.10358	2.817e-05	1	101.39
P27348	YWHAQ	14-3-3 protein theta	QE2_130322_OPL0000_JCK_MdW_wholegel_5band_1B3_130325151822	3	WG_1	_YLAEVACGDDRK_	3	466.222	1395.65	0.011001	0.00052891	1	74.46
P27348	YWHAQ	14-3-3 protein theta	QE2_130322_OPL0000_JCK_MdW_wholegel_5band_1B3_130325151822	3	WG_1	_YLAEVACGDDRK_	3	466.222	1395.65	-0.15099	0.0010971	1	51.211
P27348	YWHAQ	14-3-3 protein theta	QE2_130322_OPL0000_JCK_MdW_wholegel_5band_1B4_130325195317	4	WG_1	_YLAEVACGDDRK_	3	466.222	1395.65	0.11911	0.00052306	1	75.479
P27348	YWHAQ	14-3-3 protein theta	QE2_130322_OPL0000_JCK_MdW_wholegel_5band_1B4_130325195317	4	WG_1	_YLAEVACGDDRK_	2	698.83	1395.65	NaN	0.0019693	1	74.46
P27348	YWHAQ	14-3-3 protein theta	QE2_130322_OPL0000_JCK_MdW_wholegel_5band_2B3_130325165002	3	WG_2	_YLAEVACGDDRK_	2	698.83	1395.65	-0.20383	3.6643e-07	1	113.99
P27348	YWHAQ	14-3-3 protein theta	QE2_130322_OPL0000_JCK_MdW_wholegel_5band_2B3_130325165002	3	WG_2	_YLAEVACGDDRK_	3	466.222	1395.65	-0.10858	1.164e-10	1	124.6
P27348	YWHAQ	14-3-3 protein theta	QE2_130322_OPL0000_JCK_MdW_wholegel_5band_2B5_130326015942	5	WG_2	_YLAEVACGDDRK_	3	466.222	1395.65	-0.40303	0.034388	1	37.504
P27348	YWHAQ	14-3-3 protein theta	QE2_130322_OPL0000_JCK_MdW_wholegel_5band_3B3_130325182138	3	WG_3	_YLAEVACGDDRK_	2	698.83	1395.65	-0.13107	3.6643e-07	2	113.99
P27348	YWHAQ	14-3-3 protein theta	QE2_130322_OPL0000_JCK_MdW_wholegel_5band_3B3_130325182138	3	WG_3	_YLAEVACGDDRK_	3	466.222	1395.65	-0.13392	5.2213e-07	1	111.94
P27348	YWHAQ	14-3-3 protein theta	QE2_130322_OPL0000_JCK_MdW_wholegel_5band_3B3_130325182138	3	WG_3	_YLAEVACGDDRK_	3	466.222	1395.65	-0.54492	0.00088439	1	59.898
P27348	YWHAQ	14-3-3 protein theta	QE2_130322_OPL0000_JCK_MdW_wholegel_5band_3B4_130325225629	4	WG_3	_YLAEVACGDDRK_	3	466.222	1395.65	0.51832	0.00058825	1	64.121
P27348	YWHAQ	14-3-3 protein theta	QE2_130322_OPL0000_JCK_MdW_wholegel_5band_1B3_130325151822	3	WG_1	_YLIANATNPESK_	2	660.843	1319.67	-1.2291	6.0013e-16	1	134.98
P27348	YWHAQ	14-3-3 protein theta	QE2_130322_OPL0000_JCK_MdW_wholegel_5band_2B3_130325165002	3	WG_2	_YLIANATNPESK_	2	660.843	1319.67	-0.21928	1.7372e-10	1	119.74
P27348	YWHAQ	14-3-3 protein theta	QE2_130322_OPL0000_JCK_MdW_wholegel_5band_3B3_130325182138	3	WG_3	_YLIANATNPESK_	2	660.843	1319.67	0.0070733	1.6312e-07	1	116.54
P27348;P31946-2;P31946	YWHAQ;YWHAB	14-3-3 protein theta;14-3-3 protein beta/alpha;14-3-3 protein beta/alpha, N-terminally processed	QE2_130322_OPL0000_JCK_MdW_wholegel_5band_1B3_130325151822	3	WG_1	_MKGDYFR_	2	458.721	915.427	1.0278	0.023955	1	63.306
P27348;P31946-2;P31946	YWHAQ;YWHAB	14-3-3 protein theta;14-3-3 protein beta/alpha;14-3-3 protein beta/alpha, N-terminally processed	QE2_130322_OPL0000_JCK_MdW_wholegel_5band_2B3_130325165002	3	WG_2	_MKGDYFR_	2	458.721	915.427	0.70821	0.010644	1	81.32
P27348;P63104;P31946-2;P31946	YWHAQ;YWHAZ;YWHAB	14-3-3 protein theta;14-3-3 protein zeta/delta;14-3-3 protein beta/alpha;14-3-3 protein beta/alpha, N-terminally processed	QE2_130322_OPL0000_JCK_MdW_wholegel_5band_1B3_130325151822	3	WG_1	_EM(ox)QPTHPIR_	3	375.522	1123.54	-0.35907	0.05903	1	31.494
P27348;P63104;P31946-2;P31946	YWHAQ;YWHAZ;YWHAB	14-3-3 protein theta;14-3-3 protein zeta/delta;14-3-3 protein beta/alpha;14-3-3 protein beta/alpha, N-terminally processed	QE2_130322_OPL0000_JCK_MdW_wholegel_5band_1B3_130325151822	3	WG_1	_EM(ox)QPTHPIR_	2	562.779	1123.54	NaN	0.015543	1	49.418
P27348;P63104;P31946-2;P31946	YWHAQ;YWHAZ;YWHAB	14-3-3 protein theta;14-3-3 protein zeta/delta;14-3-3 protein beta/alpha;14-3-3 protein beta/alpha, N-terminally processed	QE2_130322_OPL0000_JCK_MdW_wholegel_5band_2B3_130325165002	3	WG_2	_EM(ox)QPTHPIR_	3	375.522	1123.54	-0.054008	0.12132	1	25.938
P27348;P63104;P31946-2;P31946	YWHAQ;YWHAZ;YWHAB	14-3-3 protein theta;14-3-3 protein zeta/delta;14-3-3 protein beta/alpha;14-3-3 protein beta/alpha, N-terminally processed	QE2_130322_OPL0000_JCK_MdW_wholegel_5band_3B3_130325182138	3	WG_3	_EM(ox)QPTHPIR_	3	375.522	1123.54	-0.26295	0.11487	1	26.514
P27348;P63104;P31946-2;P31946	YWHAQ;YWHAZ;YWHAB	14-3-3 protein theta;14-3-3 protein zeta/delta;14-3-3 protein beta/alpha;14-3-3 protein beta/alpha, N-terminally processed	QE2_130322_OPL0000_JCK_MdW_wholegel_5band_1B3_130325151822	3	WG_1	_EMQPTHPIR_	2	554.782	1107.55	0.055272	0.00073875	1	76.572
P27348;P63104;P31946-2;P31946	YWHAQ;YWHAZ;YWHAB	14-3-3 protein theta;14-3-3 protein zeta/delta;14-3-3 protein beta/alpha;14-3-3 protein beta/alpha, N-terminally processed	QE2_130322_OPL0000_JCK_MdW_wholegel_5band_1B3_130325151822	3	WG_1	_EMQPTHPIR_	3	370.19	1107.55	0.65362	0.0023739	2	56.81
P27348;P63104;P31946-2;P31946	YWHAQ;YWHAZ;YWHAB	14-3-3 protein theta;14-3-3 protein zeta/delta;14-3-3 protein beta/alpha;14-3-3 protein beta/alpha, N-terminally processed	QE2_130322_OPL0000_JCK_MdW_wholegel_5band_2B3_130325165002	3	WG_2	_EMQPTHPIR_	2	554.782	1107.55	-0.4527	0.00098115	2	72.042
P27348;P63104;P31946-2;P31946	YWHAQ;YWHAZ;YWHAB	14-3-3 protein theta;14-3-3 protein zeta/delta;14-3-3 protein beta/alpha;14-3-3 protein beta/alpha, N-terminally processed	QE2_130322_OPL0000_JCK_MdW_wholegel_5band_2B3_130325165002	3	WG_2	_EMQPTHPIR_	3	370.19	1107.55	1.1228	0.00097096	2	72.23
P27348;P63104;P31946-2;P31946	YWHAQ;YWHAZ;YWHAB	14-3-3 protein theta;14-3-3 protein zeta/delta;14-3-3 protein beta/alpha;14-3-3 protein beta/alpha, N-terminally processed	QE2_130322_OPL0000_JCK_MdW_wholegel_5band_2B5_130326015942	5	WG_2	_EMQPTHPIR_	2	554.782	1107.55	0.47002	0.0067687	1	44.309
P27348;P63104;P31946-2;P31946	YWHAQ;YWHAZ;YWHAB	14-3-3 protein theta;14-3-3 protein zeta/delta;14-3-3 protein beta/alpha;14-3-3 protein beta/alpha, N-terminally processed	QE2_130322_OPL0000_JCK_MdW_wholegel_5band_3B3_130325182138	3	WG_3	_EMQPTHPIR_	2	554.782	1107.55	-0.50001	0.00037191	1	85.716
P27348;P63104;P31946-2;P31946	YWHAQ;YWHAZ;YWHAB	14-3-3 protein theta;14-3-3 protein zeta/delta;14-3-3 protein beta/alpha;14-3-3 protein beta/alpha, N-terminally processed	QE2_130322_OPL0000_JCK_MdW_wholegel_5band_3B3_130325182138	3	WG_3	_EMQPTHPIR_	3	370.19	1107.55	0.19705	0.00021216	1	89.698
P27348;P63104;P31946-2;P31946	YWHAQ;YWHAZ;YWHAB	14-3-3 protein theta;14-3-3 protein zeta/delta;14-3-3 protein beta/alpha;14-3-3 protein beta/alpha, N-terminally processed	QE2_130322_OPL0000_JCK_MdW_wholegel_5band_3B3_130325182138	3	WG_3	_EMQPTHPIR_	3	370.19	1107.55	-0.99661	0.079635	1	35.944
P27348;P63104;P31946-2;P31946	YWHAQ;YWHAZ;YWHAB	14-3-3 protein theta;14-3-3 protein zeta/delta;14-3-3 protein beta/alpha;14-3-3 protein beta/alpha, N-terminally processed	QE2_130322_OPL0000_JCK_MdW_wholegel_5band_1B3_130325151822	3	WG_1	_KEM(ox)QPTHPIR_	3	418.22	1251.64	-0.37728	0.0057512	1	50.284
P27348;P63104;P31946-2;P31946	YWHAQ;YWHAZ;YWHAB	14-3-3 protein theta;14-3-3 protein zeta/delta;14-3-3 protein beta/alpha;14-3-3 protein beta/alpha, N-terminally processed	QE2_130322_OPL0000_JCK_MdW_wholegel_5band_1B3_130325151822	3	WG_1	_KEMQPTHPIR_	2	618.83	1235.64	-0.19881	3.2424e-07	1	108.9
P27348;P63104;P31946-2;P31946	YWHAQ;YWHAZ;YWHAB	14-3-3 protein theta;14-3-3 protein zeta/delta;14-3-3 protein beta/alpha;14-3-3 protein beta/alpha, N-terminally processed	QE2_130322_OPL0000_JCK_MdW_wholegel_5band_1B3_130325151822	3	WG_1	_KEMQPTHPIR_	3	412.889	1235.64	-0.8575	0.068607	1	37.6
P27348;P63104;P31946-2;P31946	YWHAQ;YWHAZ;YWHAB	14-3-3 protein theta;14-3-3 protein zeta/delta;14-3-3 protein beta/alpha;14-3-3 protein beta/alpha, N-terminally processed	QE2_130322_OPL0000_JCK_MdW_wholegel_5band_1B4_130325195317	4	WG_1	_KEMQPTHPIR_	3	412.889	1235.64	2.0947	0.027556	1	30.824
P27348;P63104;P31946-2;P31946	YWHAQ;YWHAZ;YWHAB	14-3-3 protein theta;14-3-3 protein zeta/delta;14-3-3 protein beta/alpha;14-3-3 protein beta/alpha, N-terminally processed	QE2_130322_OPL0000_JCK_MdW_wholegel_5band_2B3_130325165002	3	WG_2	_KEMQPTHPIR_	3	412.889	1235.64	-0.59246	7.0426e-05	1	85.29
P27348;P63104;P31946-2;P31946	YWHAQ;YWHAZ;YWHAB	14-3-3 protein theta;14-3-3 protein zeta/delta;14-3-3 protein beta/alpha;14-3-3 protein beta/alpha, N-terminally processed	QE2_130322_OPL0000_JCK_MdW_wholegel_5band_2B3_130325165002	3	WG_2	_KEMQPTHPIR_	2	618.83	1235.64	-0.12887	7.4428e-08	1	120.32
P27348;P63104;P31946-2;P31946	YWHAQ;YWHAZ;YWHAB	14-3-3 protein theta;14-3-3 protein zeta/delta;14-3-3 protein beta/alpha;14-3-3 protein beta/alpha, N-terminally processed	QE2_130322_OPL0000_JCK_MdW_wholegel_5band_3B3_130325182138	3	WG_3	_KEMQPTHPIR_	3	412.889	1235.64	-0.55811	9.5159e-08	1	118.23
P27348;P63104;P31946-2;P31946	YWHAQ;YWHAZ;YWHAB	14-3-3 protein theta;14-3-3 protein zeta/delta;14-3-3 protein beta/alpha;14-3-3 protein beta/alpha, N-terminally processed	QE2_130322_OPL0000_JCK_MdW_wholegel_5band_3B3_130325182138	3	WG_3	_KEMQPTHPIR_	2	618.83	1235.64	-0.097281	1.8999e-20	1	184.71
P27348;P63104;P31946-2;P31946	YWHAQ;YWHAZ;YWHAB	14-3-3 protein theta;14-3-3 protein zeta/delta;14-3-3 protein beta/alpha;14-3-3 protein beta/alpha, N-terminally processed	QE2_130322_OPL0000_JCK_MdW_wholegel_5band_3B4_130325225629	4	WG_3	_KEMQPTHPIR_	3	412.889	1235.64	2.52	0.0088047	1	53.028
P27348;P63104;P31946-2;P31946;P31947;P61981;P62258;Q04917	YWHAQ;YWHAZ;YWHAB;SFN;YWHAG;YWHAE;YWHAH	14-3-3 protein theta;14-3-3 protein zeta/delta;14-3-3 protein beta/alpha;14-3-3 protein beta/alpha, N-terminally processed;14-3-3 protein sigma;14-3-3 protein gamma;14-3-3 protein gamma, N-terminally processed;14-3-3 protein epsilon;14-3-3 protein eta	QE2_130322_OPL0000_JCK_MdW_wholegel_5band_1B3_130325151822	3	WG_1	_DSTLIM(ox)QLLR_	3	402.557	1204.65	0.24592	0.0097097	1	45.368
P27348;P63104;P31946-2;P31946;P31947;P61981;P62258;Q04917	YWHAQ;YWHAZ;YWHAB;SFN;YWHAG;YWHAE;YWHAH	14-3-3 protein theta;14-3-3 protein zeta/delta;14-3-3 protein beta/alpha;14-3-3 protein beta/alpha, N-terminally processed;14-3-3 protein sigma;14-3-3 protein gamma;14-3-3 protein gamma, N-terminally processed;14-3-3 protein epsilon;14-3-3 protein eta	QE2_130322_OPL0000_JCK_MdW_wholegel_5band_1B3_130325151822	3	WG_1	_DSTLIM(ox)QLLR_	2	603.332	1204.65	0.31973	2.5165e-05	1	97.965
P27348;P63104;P31946-2;P31946;P31947;P61981;P62258;Q04917	YWHAQ;YWHAZ;YWHAB;SFN;YWHAG;YWHAE;YWHAH	14-3-3 protein theta;14-3-3 protein zeta/delta;14-3-3 protein beta/alpha;14-3-3 protein beta/alpha, N-terminally processed;14-3-3 protein sigma;14-3-3 protein gamma;14-3-3 protein gamma, N-terminally processed;14-3-3 protein epsilon;14-3-3 protein eta	QE2_130322_OPL0000_JCK_MdW_wholegel_5band_1B3_130325151822	3	WG_1	_DSTLIM(ox)QLLR_	2	603.332	1204.65	-0.71314	9.7508e-05	1	87.806
P27348;P63104;P31946-2;P31946;P31947;P61981;P62258;Q04917	YWHAQ;YWHAZ;YWHAB;SFN;YWHAG;YWHAE;YWHAH	14-3-3 protein theta;14-3-3 protein zeta/delta;14-3-3 protein beta/alpha;14-3-3 protein beta/alpha, N-terminally processed;14-3-3 protein sigma;14-3-3 protein gamma;14-3-3 protein gamma, N-terminally processed;14-3-3 protein epsilon;14-3-3 protein eta	QE2_130322_OPL0000_JCK_MdW_wholegel_5band_1B3_130325151822	3	WG_1	_DSTLIM(ox)QLLR_	3	402.557	1204.65	-0.44524	0.0010514	1	62.558
P27348;P63104;P31946-2;P31946;P31947;P61981;P62258;Q04917	YWHAQ;YWHAZ;YWHAB;SFN;YWHAG;YWHAE;YWHAH	14-3-3 protein theta;14-3-3 protein zeta/delta;14-3-3 protein beta/alpha;14-3-3 protein beta/alpha, N-terminally processed;14-3-3 protein sigma;14-3-3 protein gamma;14-3-3 protein gamma, N-terminally processed;14-3-3 protein epsilon;14-3-3 protein eta	QE2_130322_OPL0000_JCK_MdW_wholegel_5band_1B3_130325151822	3	WG_1	_DSTLIM(ox)QLLR_	2	603.332	1204.65	-1.2484	0.0009723	1	81.263
P27348;P63104;P31946-2;P31946;P31947;P61981;P62258;Q04917	YWHAQ;YWHAZ;YWHAB;SFN;YWHAG;YWHAE;YWHAH	14-3-3 protein theta;14-3-3 protein zeta/delta;14-3-3 protein beta/alpha;14-3-3 protein beta/alpha, N-terminally processed;14-3-3 protein sigma;14-3-3 protein gamma;14-3-3 protein gamma, N-terminally processed;14-3-3 protein epsilon;14-3-3 protein eta	QE2_130322_OPL0000_JCK_MdW_wholegel_5band_2B3_130325165002	3	WG_2	_DSTLIM(ox)QLLR_	2	603.332	1204.65	0.34592	0.00070156	1	68.893
P27348;P63104;P31946-2;P31946;P31947;P61981;P62258;Q04917	YWHAQ;YWHAZ;YWHAB;SFN;YWHAG;YWHAE;YWHAH	14-3-3 protein theta;14-3-3 protein zeta/delta;14-3-3 protein beta/alpha;14-3-3 protein beta/alpha, N-terminally processed;14-3-3 protein sigma;14-3-3 protein gamma;14-3-3 protein gamma, N-terminally processed;14-3-3 protein epsilon;14-3-3 protein eta	QE2_130322_OPL0000_JCK_MdW_wholegel_5band_2B3_130325165002	3	WG_2	_DSTLIM(ox)QLLR_	2	603.332	1204.65	-0.54399	0.00023625	2	79.489
P27348;P63104;P31946-2;P31946;P31947;P61981;P62258;Q04917	YWHAQ;YWHAZ;YWHAB;SFN;YWHAG;YWHAE;YWHAH	14-3-3 protein theta;14-3-3 protein zeta/delta;14-3-3 protein beta/alpha;14-3-3 protein beta/alpha, N-terminally processed;14-3-3 protein sigma;14-3-3 protein gamma;14-3-3 protein gamma, N-terminally processed;14-3-3 protein epsilon;14-3-3 protein eta	QE2_130322_OPL0000_JCK_MdW_wholegel_5band_2B3_130325165002	3	WG_2	_DSTLIM(ox)QLLR_	2	603.332	1204.65	-2.6754	0.0054933	1	50.108
P27348;P63104;P31946-2;P31946;P31947;P61981;P62258;Q04917	YWHAQ;YWHAZ;YWHAB;SFN;YWHAG;YWHAE;YWHAH	14-3-3 protein theta;14-3-3 protein zeta/delta;14-3-3 protein beta/alpha;14-3-3 protein beta/alpha, N-terminally processed;14-3-3 protein sigma;14-3-3 protein gamma;14-3-3 protein gamma, N-terminally processed;14-3-3 protein epsilon;14-3-3 protein eta	QE2_130322_OPL0000_JCK_MdW_wholegel_5band_3B3_130325182138	3	WG_3	_DSTLIM(ox)QLLR_	2	603.332	1204.65	0.44747	0.00016296	1	83.883
P27348;P63104;P31946-2;P31946;P31947;P61981;P62258;Q04917	YWHAQ;YWHAZ;YWHAB;SFN;YWHAG;YWHAE;YWHAH	14-3-3 protein theta;14-3-3 protein zeta/delta;14-3-3 protein beta/alpha;14-3-3 protein beta/alpha, N-terminally processed;14-3-3 protein sigma;14-3-3 protein gamma;14-3-3 protein gamma, N-terminally processed;14-3-3 protein epsilon;14-3-3 protein eta	QE2_130322_OPL0000_JCK_MdW_wholegel_5band_3B3_130325182138	3	WG_3	_DSTLIM(ox)QLLR_	3	402.557	1204.65	0.070615	0.00082995	1	66.568
P27348;P63104;P31946-2;P31946;P31947;P61981;P62258;Q04917	YWHAQ;YWHAZ;YWHAB;SFN;YWHAG;YWHAE;YWHAH	14-3-3 protein theta;14-3-3 protein zeta/delta;14-3-3 protein beta/alpha;14-3-3 protein beta/alpha, N-terminally processed;14-3-3 protein sigma;14-3-3 protein gamma;14-3-3 protein gamma, N-terminally processed;14-3-3 protein epsilon;14-3-3 protein eta	QE2_130322_OPL0000_JCK_MdW_wholegel_5band_3B3_130325182138	3	WG_3	_DSTLIM(ox)QLLR_	2	603.332	1204.65	-0.64071	5.1069e-07	1	111.61
P27348;P63104;P31946-2;P31946;P31947;P61981;P62258;Q04917	YWHAQ;YWHAZ;YWHAB;SFN;YWHAG;YWHAE;YWHAH	14-3-3 protein theta;14-3-3 protein zeta/delta;14-3-3 protein beta/alpha;14-3-3 protein beta/alpha, N-terminally processed;14-3-3 protein sigma;14-3-3 protein gamma;14-3-3 protein gamma, N-terminally processed;14-3-3 protein epsilon;14-3-3 protein eta	QE2_130322_OPL0000_JCK_MdW_wholegel_5band_3B3_130325182138	3	WG_3	_DSTLIM(ox)QLLR_	3	402.557	1204.65	-0.30131	0.00046192	1	73.233
P27348;P63104;P31946-2;P31946;P31947;P61981;P62258;Q04917	YWHAQ;YWHAZ;YWHAB;SFN;YWHAG;YWHAE;YWHAH	14-3-3 protein theta;14-3-3 protein zeta/delta;14-3-3 protein beta/alpha;14-3-3 protein beta/alpha, N-terminally processed;14-3-3 protein sigma;14-3-3 protein gamma;14-3-3 protein gamma, N-terminally processed;14-3-3 protein epsilon;14-3-3 protein eta	QE2_130322_OPL0000_JCK_MdW_wholegel_5band_3B3_130325182138	3	WG_3	_DSTLIM(ox)QLLR_	2	603.332	1204.65	-2.9629	0.00070156	1	68.893
P27348;P63104;P31946-2;P31946;P31947;P61981;P62258;Q04917	YWHAQ;YWHAZ;YWHAB;SFN;YWHAG;YWHAE;YWHAH	14-3-3 protein theta;14-3-3 protein zeta/delta;14-3-3 protein beta/alpha;14-3-3 protein beta/alpha, N-terminally processed;14-3-3 protein sigma;14-3-3 protein gamma;14-3-3 protein gamma, N-terminally processed;14-3-3 protein epsilon;14-3-3 protein eta	QE2_130322_OPL0000_JCK_MdW_wholegel_5band_1B3_130325151822	3	WG_1	_DSTLIMQLLR_	2	595.334	1188.65	0.19475	5.528e-09	3	142.98
P27348;P63104;P31946-2;P31946;P31947;P61981;P62258;Q04917	YWHAQ;YWHAZ;YWHAB;SFN;YWHAG;YWHAE;YWHAH	14-3-3 protein theta;14-3-3 protein zeta/delta;14-3-3 protein beta/alpha;14-3-3 protein beta/alpha, N-terminally processed;14-3-3 protein sigma;14-3-3 protein gamma;14-3-3 protein gamma, N-terminally processed;14-3-3 protein epsilon;14-3-3 protein eta	QE2_130322_OPL0000_JCK_MdW_wholegel_5band_1B3_130325151822	3	WG_1	_DSTLIMQLLR_	3	397.225	1188.65	-0.34023	4.9028e-06	2	102.07
P27348;P63104;P31946-2;P31946;P31947;P61981;P62258;Q04917	YWHAQ;YWHAZ;YWHAB;SFN;YWHAG;YWHAE;YWHAH	14-3-3 protein theta;14-3-3 protein zeta/delta;14-3-3 protein beta/alpha;14-3-3 protein beta/alpha, N-terminally processed;14-3-3 protein sigma;14-3-3 protein gamma;14-3-3 protein gamma, N-terminally processed;14-3-3 protein epsilon;14-3-3 protein eta	QE2_130322_OPL0000_JCK_MdW_wholegel_5band_1B4_130325195317	4	WG_1	_DSTLIMQLLR_	3	397.225	1188.65	-1.0096	0.038258	1	38.567
P27348;P63104;P31946-2;P31946;P31947;P61981;P62258;Q04917	YWHAQ;YWHAZ;YWHAB;SFN;YWHAG;YWHAE;YWHAH	14-3-3 protein theta;14-3-3 protein zeta/delta;14-3-3 protein beta/alpha;14-3-3 protein beta/alpha, N-terminally processed;14-3-3 protein sigma;14-3-3 protein gamma;14-3-3 protein gamma, N-terminally processed;14-3-3 protein epsilon;14-3-3 protein eta	QE2_130322_OPL0000_JCK_MdW_wholegel_5band_2B3_130325165002	3	WG_2	_DSTLIMQLLR_	2	595.334	1188.65	-0.039191	1.8985e-08	3	132.88
P27348;P63104;P31946-2;P31946;P31947;P61981;P62258;Q04917	YWHAQ;YWHAZ;YWHAB;SFN;YWHAG;YWHAE;YWHAH	14-3-3 protein theta;14-3-3 protein zeta/delta;14-3-3 protein beta/alpha;14-3-3 protein beta/alpha, N-terminally processed;14-3-3 protein sigma;14-3-3 protein gamma;14-3-3 protein gamma, N-terminally processed;14-3-3 protein epsilon;14-3-3 protein eta	QE2_130322_OPL0000_JCK_MdW_wholegel_5band_2B3_130325165002	3	WG_2	_DSTLIMQLLR_	3	397.225	1188.65	-0.51761	4.9028e-06	2	102.07
P27348;P63104;P31946-2;P31946;P31947;P61981;P62258;Q04917	YWHAQ;YWHAZ;YWHAB;SFN;YWHAG;YWHAE;YWHAH	14-3-3 protein theta;14-3-3 protein zeta/delta;14-3-3 protein beta/alpha;14-3-3 protein beta/alpha, N-terminally processed;14-3-3 protein sigma;14-3-3 protein gamma;14-3-3 protein gamma, N-terminally processed;14-3-3 protein epsilon;14-3-3 protein eta	QE2_130322_OPL0000_JCK_MdW_wholegel_5band_2B3_130325165002	3	WG_2	_DSTLIMQLLR_	2	595.334	1188.65	1.2426	0.00034891	1	61.593
P27348;P63104;P31946-2;P31946;P31947;P61981;P62258;Q04917	YWHAQ;YWHAZ;YWHAB;SFN;YWHAG;YWHAE;YWHAH	14-3-3 protein theta;14-3-3 protein zeta/delta;14-3-3 protein beta/alpha;14-3-3 protein beta/alpha, N-terminally processed;14-3-3 protein sigma;14-3-3 protein gamma;14-3-3 protein gamma, N-terminally processed;14-3-3 protein epsilon;14-3-3 protein eta	QE2_130322_OPL0000_JCK_MdW_wholegel_5band_2B5_130326015942	5	WG_2	_DSTLIMQLLR_	2	595.334	1188.65	0.45731	1.6131e-05	1	95.573
P27348;P63104;P31946-2;P31946;P31947;P61981;P62258;Q04917	YWHAQ;YWHAZ;YWHAB;SFN;YWHAG;YWHAE;YWHAH	14-3-3 protein theta;14-3-3 protein zeta/delta;14-3-3 protein beta/alpha;14-3-3 protein beta/alpha, N-terminally processed;14-3-3 protein sigma;14-3-3 protein gamma;14-3-3 protein gamma, N-terminally processed;14-3-3 protein epsilon;14-3-3 protein eta	QE2_130322_OPL0000_JCK_MdW_wholegel_5band_3B3_130325182138	3	WG_3	_DSTLIMQLLR_	2	595.334	1188.65	0.16539	5.528e-09	1	142.98
P27348;P63104;P31946-2;P31946;P31947;P61981;P62258;Q04917	YWHAQ;YWHAZ;YWHAB;SFN;YWHAG;YWHAE;YWHAH	14-3-3 protein theta;14-3-3 protein zeta/delta;14-3-3 protein beta/alpha;14-3-3 protein beta/alpha, N-terminally processed;14-3-3 protein sigma;14-3-3 protein gamma;14-3-3 protein gamma, N-terminally processed;14-3-3 protein epsilon;14-3-3 protein eta	QE2_130322_OPL0000_JCK_MdW_wholegel_5band_3B3_130325182138	3	WG_3	_DSTLIMQLLR_	3	397.225	1188.65	-0.36146	1.9475e-07	2	113.71
P27348;P63104;P31946-2;P31946;P31947;P61981;P62258;Q04917	YWHAQ;YWHAZ;YWHAB;SFN;YWHAG;YWHAE;YWHAH	14-3-3 protein theta;14-3-3 protein zeta/delta;14-3-3 protein beta/alpha;14-3-3 protein beta/alpha, N-terminally processed;14-3-3 protein sigma;14-3-3 protein gamma;14-3-3 protein gamma, N-terminally processed;14-3-3 protein epsilon;14-3-3 protein eta	QE2_130322_OPL0000_JCK_MdW_wholegel_5band_3B5_130326033119	5	WG_3	_DSTLIMQLLR_	2	595.334	1188.65	0.40008	6.2333e-08	1	122.26
P27348;P63104;P31946-2;P31946;P31947;P61981;P62258;Q04917	YWHAQ;YWHAZ;YWHAB;SFN;YWHAG;YWHAE;YWHAH	14-3-3 protein theta;14-3-3 protein zeta/delta;14-3-3 protein beta/alpha;14-3-3 protein beta/alpha, N-terminally processed;14-3-3 protein sigma;14-3-3 protein gamma;14-3-3 protein gamma, N-terminally processed;14-3-3 protein epsilon;14-3-3 protein eta	QE2_130322_OPL0000_JCK_MdW_wholegel_5band_1B3_130325151822	3	WG_1	_NLLSVAYK_	2	454.266	906.517	-0.259	0.0023986	4	84.476
P27348;P63104;P31946-2;P31946;P31947;P61981;P62258;Q04917	YWHAQ;YWHAZ;YWHAB;SFN;YWHAG;YWHAE;YWHAH	14-3-3 protein theta;14-3-3 protein zeta/delta;14-3-3 protein beta/alpha;14-3-3 protein beta/alpha, N-terminally processed;14-3-3 protein sigma;14-3-3 protein gamma;14-3-3 protein gamma, N-terminally processed;14-3-3 protein epsilon;14-3-3 protein eta	QE2_130322_OPL0000_JCK_MdW_wholegel_5band_1B3_130325151822	3	WG_1	_NLLSVAYK_	1	907.525	906.517	-0.36318	0.11197	1	34.931
P27348;P63104;P31946-2;P31946;P31947;P61981;P62258;Q04917	YWHAQ;YWHAZ;YWHAB;SFN;YWHAG;YWHAE;YWHAH	14-3-3 protein theta;14-3-3 protein zeta/delta;14-3-3 protein beta/alpha;14-3-3 protein beta/alpha, N-terminally processed;14-3-3 protein sigma;14-3-3 protein gamma;14-3-3 protein gamma, N-terminally processed;14-3-3 protein epsilon;14-3-3 protein eta	QE2_130322_OPL0000_JCK_MdW_wholegel_5band_1B4_130325195317	4	WG_1	_NLLSVAYK_	2	454.266	906.517	1.1508	0.0056995	1	60.91
P27348;P63104;P31946-2;P31946;P31947;P61981;P62258;Q04917	YWHAQ;YWHAZ;YWHAB;SFN;YWHAG;YWHAE;YWHAH	14-3-3 protein theta;14-3-3 protein zeta/delta;14-3-3 protein beta/alpha;14-3-3 protein beta/alpha, N-terminally processed;14-3-3 protein sigma;14-3-3 protein gamma;14-3-3 protein gamma, N-terminally processed;14-3-3 protein epsilon;14-3-3 protein eta	QE2_130322_OPL0000_JCK_MdW_wholegel_5band_2B3_130325165002	3	WG_2	_NLLSVAYK_	2	454.266	906.517	0.1124	0.0041163	2	69.825
P27348;P63104;P31946-2;P31946;P31947;P61981;P62258;Q04917	YWHAQ;YWHAZ;YWHAB;SFN;YWHAG;YWHAE;YWHAH	14-3-3 protein theta;14-3-3 protein zeta/delta;14-3-3 protein beta/alpha;14-3-3 protein beta/alpha, N-terminally processed;14-3-3 protein sigma;14-3-3 protein gamma;14-3-3 protein gamma, N-terminally processed;14-3-3 protein epsilon;14-3-3 protein eta	QE2_130322_OPL0000_JCK_MdW_wholegel_5band_2B4_130325212454	4	WG_2	_NLLSVAYK_	2	454.266	906.517	1.198	0.0041163	1	69.825
P27348;P63104;P31946-2;P31946;P31947;P61981;P62258;Q04917	YWHAQ;YWHAZ;YWHAB;SFN;YWHAG;YWHAE;YWHAH	14-3-3 protein theta;14-3-3 protein zeta/delta;14-3-3 protein beta/alpha;14-3-3 protein beta/alpha, N-terminally processed;14-3-3 protein sigma;14-3-3 protein gamma;14-3-3 protein gamma, N-terminally processed;14-3-3 protein epsilon;14-3-3 protein eta	QE2_130322_OPL0000_JCK_MdW_wholegel_5band_2B4_130325212454	4	WG_2	_NLLSVAYK_	1	907.525	906.517	1.5157	0.00092429	1	116.25
P27348;P63104;P31946-2;P31946;P31947;P61981;P62258;Q04917	YWHAQ;YWHAZ;YWHAB;SFN;YWHAG;YWHAE;YWHAH	14-3-3 protein theta;14-3-3 protein zeta/delta;14-3-3 protein beta/alpha;14-3-3 protein beta/alpha, N-terminally processed;14-3-3 protein sigma;14-3-3 protein gamma;14-3-3 protein gamma, N-terminally processed;14-3-3 protein epsilon;14-3-3 protein eta	QE2_130322_OPL0000_JCK_MdW_wholegel_5band_3B3_130325182138	3	WG_3	_NLLSVAYK_	2	454.266	906.517	0.15356	0.0023986	2	84.476
P27348;P63104;P31946-2;P31946;P31947;P61981;P62258;Q04917	YWHAQ;YWHAZ;YWHAB;SFN;YWHAG;YWHAE;YWHAH	14-3-3 protein theta;14-3-3 protein zeta/delta;14-3-3 protein beta/alpha;14-3-3 protein beta/alpha, N-terminally processed;14-3-3 protein sigma;14-3-3 protein gamma;14-3-3 protein gamma, N-terminally processed;14-3-3 protein epsilon;14-3-3 protein eta	QE2_130322_OPL0000_JCK_MdW_wholegel_5band_3B3_130325182138	3	WG_3	_NLLSVAYK_	1	907.525	906.517	0.14397	0.00053371	1	98.458
P27348;P63104;P31946-2;P31946;P31947;P61981;P62258;Q04917	YWHAQ;YWHAZ;YWHAB;SFN;YWHAG;YWHAE;YWHAH	14-3-3 protein theta;14-3-3 protein zeta/delta;14-3-3 protein beta/alpha;14-3-3 protein beta/alpha, N-terminally processed;14-3-3 protein sigma;14-3-3 protein gamma;14-3-3 protein gamma, N-terminally processed;14-3-3 protein epsilon;14-3-3 protein eta	QE2_130322_OPL0000_JCK_MdW_wholegel_5band_3B4_130325225629	4	WG_3	_NLLSVAYK_	2	454.266	906.517	1.0059	0.0056995	1	60.91
P27348;P63104;P31946-2;P31946;P31947;P61981;P62258;Q04917	YWHAQ;YWHAZ;YWHAB;SFN;YWHAG;YWHAE;YWHAH	14-3-3 protein theta;14-3-3 protein zeta/delta;14-3-3 protein beta/alpha;14-3-3 protein beta/alpha, N-terminally processed;14-3-3 protein sigma;14-3-3 protein gamma;14-3-3 protein gamma, N-terminally processed;14-3-3 protein epsilon;14-3-3 protein eta	QE2_130322_OPL0000_JCK_MdW_wholegel_5band_3B5_130326033119	5	WG_3	_NLLSVAYK_	2	454.266	906.517	0.33168	0.0041163	1	69.825
P63104	YWHAZ	14-3-3 protein zeta/delta	QE2_130322_OPL0000_JCK_MdW_wholegel_5band_1B3_130325151822	3	WG_1	_DICNDVLSLLEK_	2	709.863	1417.71	-0.033981	7.5824e-07	2	108.23
P63104	YWHAZ	14-3-3 protein zeta/delta	QE2_130322_OPL0000_JCK_MdW_wholegel_5band_1B3_130325151822	3	WG_1	_DICNDVLSLLEK_	3	473.578	1417.71	0.2084	0.00010274	1	91.62
P63104	YWHAZ	14-3-3 protein zeta/delta	QE2_130322_OPL0000_JCK_MdW_wholegel_5band_1B3_130325151822	3	WG_1	_DICNDVLSLLEK_	2	709.863	1417.71	-0.23783	0.0060629	1	42.209
P63104	YWHAZ	14-3-3 protein zeta/delta	QE2_130322_OPL0000_JCK_MdW_wholegel_5band_1B3_130325151822	3	WG_1	_DICNDVLSLLEK_	2	709.863	1417.71	NaN	0.0014725	1	61.212
P63104	YWHAZ	14-3-3 protein zeta/delta	QE2_130322_OPL0000_JCK_MdW_wholegel_5band_1B3_130325151822	3	WG_1	_DICNDVLSLLEK_	2	709.863	1417.71	0.34113	0.068276	1	31.881
P63104	YWHAZ	14-3-3 protein zeta/delta	QE2_130322_OPL0000_JCK_MdW_wholegel_5band_1B3_130325151822	3	WG_1	_DICNDVLSLLEK_	2	709.863	1417.71	0.12842	0.045354	1	34.685
P63104	YWHAZ	14-3-3 protein zeta/delta	QE2_130322_OPL0000_JCK_MdW_wholegel_5band_2B3_130325165002	3	WG_2	_DICNDVLSLLEK_	3	473.578	1417.71	0.16627	2.5467e-05	2	101.53
P63104	YWHAZ	14-3-3 protein zeta/delta	QE2_130322_OPL0000_JCK_MdW_wholegel_5band_2B3_130325165002	3	WG_2	_DICNDVLSLLEK_	2	709.863	1417.71	0.07881	0.0052916	1	43.382
P63104	YWHAZ	14-3-3 protein zeta/delta	QE2_130322_OPL0000_JCK_MdW_wholegel_5band_2B3_130325165002	3	WG_2	_DICNDVLSLLEK_	2	709.863	1417.71	-1.3845	0.0056683	1	42.809
P63104	YWHAZ	14-3-3 protein zeta/delta	QE2_130322_OPL0000_JCK_MdW_wholegel_5band_2B3_130325165002	3	WG_2	_DICNDVLSLLEK_	2	709.863	1417.71	-0.61355	0.00055725	1	63.76
P63104	YWHAZ	14-3-3 protein zeta/delta	QE2_130322_OPL0000_JCK_MdW_wholegel_5band_2B3_130325165002	3	WG_2	_DICNDVLSLLEK_	2	709.863	1417.71	NaN	0.0069485	1	49.31
P63104	YWHAZ	14-3-3 protein zeta/delta	QE2_130322_OPL0000_JCK_MdW_wholegel_5band_2B3_130325165002	3	WG_2	_DICNDVLSLLEK_	2	709.863	1417.71	NaN	0.021322	1	40.066
P63104	YWHAZ	14-3-3 protein zeta/delta	QE2_130322_OPL0000_JCK_MdW_wholegel_5band_2B3_130325165002	3	WG_2	_DICNDVLSLLEK_	2	709.863	1417.71	NaN	0.14279	1	27.862
P63104	YWHAZ	14-3-3 protein zeta/delta	QE2_130322_OPL0000_JCK_MdW_wholegel_5band_2B3_130325165002	3	WG_2	_DICNDVLSLLEK_	2	709.863	1417.71	NaN	7.4276e-20	1	118.52
P63104	YWHAZ	14-3-3 protein zeta/delta	QE2_130322_OPL0000_JCK_MdW_wholegel_5band_2B3_130325165002	3	WG_2	_DICNDVLSLLEK_	2	709.863	1417.71	0.83614	0.16422	1	26.711
P63104	YWHAZ	14-3-3 protein zeta/delta	QE2_130322_OPL0000_JCK_MdW_wholegel_5band_3B3_130325182138	3	WG_3	_DICNDVLSLLEK_	3	473.578	1417.71	0.8773	0.18927	1	13.404
P63104	YWHAZ	14-3-3 protein zeta/delta	QE2_130322_OPL0000_JCK_MdW_wholegel_5band_3B3_130325182138	3	WG_3	_DICNDVLSLLEK_	2	709.863	1417.71	1.2843	0.011343	1	34.179
P63104	YWHAZ	14-3-3 protein zeta/delta	QE2_130322_OPL0000_JCK_MdW_wholegel_5band_3B3_130325182138	3	WG_3	_DICNDVLSLLEK_	2	709.863	1417.71	1.956	0.1012	1	19.394
P63104	YWHAZ	14-3-3 protein zeta/delta	QE2_130322_OPL0000_JCK_MdW_wholegel_5band_3B3_130325182138	3	WG_3	_DICNDVLSLLEK_	2	709.863	1417.71	0.065994	9.7985e-07	1	105.14
P63104	YWHAZ	14-3-3 protein zeta/delta	QE2_130322_OPL0000_JCK_MdW_wholegel_5band_3B3_130325182138	3	WG_3	_DICNDVLSLLEK_	3	473.578	1417.71	0.15576	6.4271e-07	1	109.84
P63104	YWHAZ	14-3-3 protein zeta/delta	QE2_130322_OPL0000_JCK_MdW_wholegel_5band_3B3_130325182138	3	WG_3	_DICNDVLSLLEK_	2	709.863	1417.71	0.002223	8.1991e-07	1	107.37
P63104	YWHAZ	14-3-3 protein zeta/delta	QE2_130322_OPL0000_JCK_MdW_wholegel_5band_3B3_130325182138	3	WG_3	_DICNDVLSLLEK_	2	709.863	1417.71	-1.1033	0.010318	1	35.737
P63104	YWHAZ	14-3-3 protein zeta/delta	QE2_130322_OPL0000_JCK_MdW_wholegel_5band_3B3_130325182138	3	WG_3	_DICNDVLSLLEK_	2	709.863	1417.71	-3.8443	0.0060629	2	42.209
P63104	YWHAZ	14-3-3 protein zeta/delta	QE2_130322_OPL0000_JCK_MdW_wholegel_5band_3B3_130325182138	3	WG_3	_DICNDVLSLLEK_	2	709.863	1417.71	NaN	0.040264	1	35.737
P63104	YWHAZ	14-3-3 protein zeta/delta	QE2_130322_OPL0000_JCK_MdW_wholegel_5band_3B3_130325182138	3	WG_3	_DICNDVLSLLEK_	2	709.863	1417.71	NaN	0.15522	1	27.409
P63104	YWHAZ	14-3-3 protein zeta/delta	QE2_130322_OPL0000_JCK_MdW_wholegel_5band_3B3_130325182138	3	WG_3	_DICNDVLSLLEK_	2	709.863	1417.71	NaN	0.042596	1	35.204
P63104	YWHAZ	14-3-3 protein zeta/delta	QE2_130322_OPL0000_JCK_MdW_wholegel_5band_3B3_130325182138	3	WG_3	_DICNDVLSLLEK_	2	709.863	1417.71	NaN	0.014667	1	42.789
P63104	YWHAZ	14-3-3 protein zeta/delta	QE2_130322_OPL0000_JCK_MdW_wholegel_5band_1B3_130325151822	3	WG_1	_DNLTLWTSDTQGDEAEAGEGGEN_	3	803.67	2407.99	-0.61836	0.16211	1	18.27
P63104	YWHAZ	14-3-3 protein zeta/delta	QE2_130322_OPL0000_JCK_MdW_wholegel_5band_1B3_130325151822	3	WG_1	_DNLTLWTSDTQGDEAEAGEGGEN_	2	1205	2407.99	0.12999	2.3085e-84	1	213.71
P63104	YWHAZ	14-3-3 protein zeta/delta	QE2_130322_OPL0000_JCK_MdW_wholegel_5band_1B3_130325151822	3	WG_1	_DNLTLWTSDTQGDEAEAGEGGEN_	2	1205	2407.99	-0.34408	3.1426e-118	2	234.99
P63104	YWHAZ	14-3-3 protein zeta/delta	QE2_130322_OPL0000_JCK_MdW_wholegel_5band_1B3_130325151822	3	WG_1	_DNLTLWTSDTQGDEAEAGEGGEN_	3	803.67	2407.99	-0.56656	0.0014052	1	47.281
P63104	YWHAZ	14-3-3 protein zeta/delta	QE2_130322_OPL0000_JCK_MdW_wholegel_5band_1B4_130325195317	4	WG_1	_DNLTLWTSDTQGDEAEAGEGGEN_	3	803.67	2407.99	-1.2777	0.0025753	1	45.395
P63104	YWHAZ	14-3-3 protein zeta/delta	QE2_130322_OPL0000_JCK_MdW_wholegel_5band_1B4_130325195317	4	WG_1	_DNLTLWTSDTQGDEAEAGEGGEN_	2	1205	2407.99	0.086005	3.0688e-118	2	235.25
P63104	YWHAZ	14-3-3 protein zeta/delta	QE2_130322_OPL0000_JCK_MdW_wholegel_5band_1B4_130325195317	4	WG_1	_DNLTLWTSDTQGDEAEAGEGGEN_	2	1205	2407.99	1.132	5.2059e-12	2	106.69
P63104	YWHAZ	14-3-3 protein zeta/delta	QE2_130322_OPL0000_JCK_MdW_wholegel_5band_1B4_130325195317	4	WG_1	_DNLTLWTSDTQGDEAEAGEGGEN_	3	803.67	2407.99	0.61547	0.033415	1	16.337
P63104	YWHAZ	14-3-3 protein zeta/delta	QE2_130322_OPL0000_JCK_MdW_wholegel_5band_1B5_130326002805	5	WG_1	_DNLTLWTSDTQGDEAEAGEGGEN_	2	1205	2407.99	0.13277	1.757e-136	2	251.55
P63104	YWHAZ	14-3-3 protein zeta/delta	QE2_130322_OPL0000_JCK_MdW_wholegel_5band_1B5_130326002805	5	WG_1	_DNLTLWTSDTQGDEAEAGEGGEN_	3	803.67	2407.99	-0.70256	3.9511e-12	2	109.61
P63104	YWHAZ	14-3-3 protein zeta/delta	QE2_130322_OPL0000_JCK_MdW_wholegel_5band_1B5_130326002805	5	WG_1	_DNLTLWTSDTQGDEAEAGEGGEN_	3	803.67	2407.99	NaN	0.063302	1	32.706
P63104	YWHAZ	14-3-3 protein zeta/delta	QE2_130322_OPL0000_JCK_MdW_wholegel_5band_2B3_130325165002	3	WG_2	_DNLTLWTSDTQGDEAEAGEGGEN_	3	803.67	2407.99	-0.42254	3.0618e-05	3	70.315
P63104	YWHAZ	14-3-3 protein zeta/delta	QE2_130322_OPL0000_JCK_MdW_wholegel_5band_2B3_130325165002	3	WG_2	_DNLTLWTSDTQGDEAEAGEGGEN_	2	1205	2407.99	0.60394	3.232e-84	2	212.06
P63104	YWHAZ	14-3-3 protein zeta/delta	QE2_130322_OPL0000_JCK_MdW_wholegel_5band_2B3_130325165002	3	WG_2	_DNLTLWTSDTQGDEAEAGEGGEN_	2	1205	2407.99	0.12438	8.1106e-69	2	199.89
P63104	YWHAZ	14-3-3 protein zeta/delta	QE2_130322_OPL0000_JCK_MdW_wholegel_5band_2B3_130325165002	3	WG_2	_DNLTLWTSDTQGDEAEAGEGGEN_	2	1205	2407.99	-1.5582	8.8322e-24	1	137.72
P63104	YWHAZ	14-3-3 protein zeta/delta	QE2_130322_OPL0000_JCK_MdW_wholegel_5band_2B3_130325165002	3	WG_2	_DNLTLWTSDTQGDEAEAGEGGEN_	3	803.67	2407.99	-0.67679	0.021766	1	32.702
P63104	YWHAZ	14-3-3 protein zeta/delta	QE2_130322_OPL0000_JCK_MdW_wholegel_5band_2B4_130325212454	4	WG_2	_DNLTLWTSDTQGDEAEAGEGGEN_	3	803.67	2407.99	-0.15311	0.00064258	2	52.483
P63104	YWHAZ	14-3-3 protein zeta/delta	QE2_130322_OPL0000_JCK_MdW_wholegel_5band_2B4_130325212454	4	WG_2	_DNLTLWTSDTQGDEAEAGEGGEN_	2	1205	2407.99	0.67267	6.0835e-55	1	185.41
P63104	YWHAZ	14-3-3 protein zeta/delta	QE2_130322_OPL0000_JCK_MdW_wholegel_5band_2B5_130326015942	5	WG_2	_DNLTLWTSDTQGDEAEAGEGGEN_	3	803.67	2407.99	-0.38043	4.7321e-05	2	66.853
P63104	YWHAZ	14-3-3 protein zeta/delta	QE2_130322_OPL0000_JCK_MdW_wholegel_5band_2B5_130326015942	5	WG_2	_DNLTLWTSDTQGDEAEAGEGGEN_	2	1205	2407.99	0.23193	3.1645e-43	1	173.43
P63104	YWHAZ	14-3-3 protein zeta/delta	QE2_130322_OPL0000_JCK_MdW_wholegel_5band_3B3_130325182138	3	WG_3	_DNLTLWTSDTQGDEAEAGEGGEN_	2	1205	2407.99	0.047668	1.2452e-102	1	231.49
P63104	YWHAZ	14-3-3 protein zeta/delta	QE2_130322_OPL0000_JCK_MdW_wholegel_5band_3B3_130325182138	3	WG_3	_DNLTLWTSDTQGDEAEAGEGGEN_	3	803.67	2407.99	-0.65975	0.00078519	2	50.055
P63104	YWHAZ	14-3-3 protein zeta/delta	QE2_130322_OPL0000_JCK_MdW_wholegel_5band_3B3_130325182138	3	WG_3	_DNLTLWTSDTQGDEAEAGEGGEN_	2	1205	2407.99	-0.87261	4.8172e-84	3	209.24
P63104	YWHAZ	14-3-3 protein zeta/delta	QE2_130322_OPL0000_JCK_MdW_wholegel_5band_3B3_130325182138	3	WG_3	_DNLTLWTSDTQGDEAEAGEGGEN_	3	803.67	2407.99	-0.96006	0.086246	1	25.935
P63104	YWHAZ	14-3-3 protein zeta/delta	QE2_130322_OPL0000_JCK_MdW_wholegel_5band_3B3_130325182138	3	WG_3	_DNLTLWTSDTQGDEAEAGEGGEN_	2	1205	2407.99	NaN	6.6598e-101	1	157.63
P63104	YWHAZ	14-3-3 protein zeta/delta	QE2_130322_OPL0000_JCK_MdW_wholegel_5band_3B3_130325182138	3	WG_3	_DNLTLWTSDTQGDEAEAGEGGEN_	3	803.67	2407.99	NaN	0.076342	1	30.882
P63104	YWHAZ	14-3-3 protein zeta/delta	QE2_130322_OPL0000_JCK_MdW_wholegel_5band_3B3_130325182138	3	WG_3	_DNLTLWTSDTQGDEAEAGEGGEN_	3	803.67	2407.99	0.59778	0.084309	1	24.927
P63104	YWHAZ	14-3-3 protein zeta/delta	QE2_130322_OPL0000_JCK_MdW_wholegel_5band_3B4_130325225629	4	WG_3	_DNLTLWTSDTQGDEAEAGEGGEN_	3	803.67	2407.99	-0.80191	0.027535	1	32.081
P63104	YWHAZ	14-3-3 protein zeta/delta	QE2_130322_OPL0000_JCK_MdW_wholegel_5band_3B4_130325225629	4	WG_3	_DNLTLWTSDTQGDEAEAGEGGEN_	2	1205	2407.99	NaN	3.3615e-84	1	151.89
P63104	YWHAZ	14-3-3 protein zeta/delta	QE2_130322_OPL0000_JCK_MdW_wholegel_5band_3B5_130326033119	5	WG_3	_DNLTLWTSDTQGDEAEAGEGGEN_	3	803.67	2407.99	-0.67734	1.3762e-05	2	73.809
P63104	YWHAZ	14-3-3 protein zeta/delta	QE2_130322_OPL0000_JCK_MdW_wholegel_5band_3B5_130326033119	5	WG_3	_DNLTLWTSDTQGDEAEAGEGGEN_	2	1205	2407.99	0.31107	9.8159e-25	1	146.06
P63104	YWHAZ	14-3-3 protein zeta/delta	QE2_130322_OPL0000_JCK_MdW_wholegel_5band_1B3_130325151822	3	WG_1	_EKIETELR_	2	509.282	1016.55	-0.028188	0.0045292	1	84.213
P63104	YWHAZ	14-3-3 protein zeta/delta	QE2_130322_OPL0000_JCK_MdW_wholegel_5band_2B3_130325165002	3	WG_2	_EKIETELR_	2	509.282	1016.55	-1.1416	0.0045292	1	84.213
P63104	YWHAZ	14-3-3 protein zeta/delta	QE2_130322_OPL0000_JCK_MdW_wholegel_5band_3B3_130325182138	3	WG_3	_EKIETELR_	2	509.282	1016.55	-2.28	0.0053793	1	78.934
P63104	YWHAZ	14-3-3 protein zeta/delta	QE2_130322_OPL0000_JCK_MdW_wholegel_5band_1B3_130325151822	3	WG_1	_EKIETELRDICNDVLSLLEK_	4	605.07	2416.25	1.3774	0.0052699	1	51.876
P63104	YWHAZ	14-3-3 protein zeta/delta	QE2_130322_OPL0000_JCK_MdW_wholegel_5band_2B3_130325165002	3	WG_2	_EKIETELRDICNDVLSLLEK_	4	605.07	2416.25	0.78135	0.012039	1	46.356
P63104	YWHAZ	14-3-3 protein zeta/delta	QE2_130322_OPL0000_JCK_MdW_wholegel_5band_3B3_130325182138	3	WG_3	_EKIETELRDICNDVLSLLEK_	4	605.07	2416.25	0.98143	0.00016679	1	82.36
P63104	YWHAZ	14-3-3 protein zeta/delta	QE2_130322_OPL0000_JCK_MdW_wholegel_5band_1B3_130325151822	3	WG_1	_FLIPNASQAESK_	3	435.566	1303.68	-0.0027817	5.3591e-11	1	128.88
P63104	YWHAZ	14-3-3 protein zeta/delta	QE2_130322_OPL0000_JCK_MdW_wholegel_5band_1B3_130325151822	3	WG_1	_FLIPNASQAESK_	2	652.846	1303.68	-0.11564	5.6297e-11	2	128.67
P63104	YWHAZ	14-3-3 protein zeta/delta	QE2_130322_OPL0000_JCK_MdW_wholegel_5band_1B4_130325195317	4	WG_1	_FLIPNASQAESK_	2	652.846	1303.68	0.54365	0.00049965	1	74.392
P63104	YWHAZ	14-3-3 protein zeta/delta	QE2_130322_OPL0000_JCK_MdW_wholegel_5band_1B5_130326002805	5	WG_1	_FLIPNASQAESK_	2	652.846	1303.68	-0.27311	0.010669	1	35.204
P63104	YWHAZ	14-3-3 protein zeta/delta	QE2_130322_OPL0000_JCK_MdW_wholegel_5band_2B3_130325165002	3	WG_2	_FLIPNASQAESK_	2	652.846	1303.68	0.20039	5.6297e-11	3	128.67
P63104	YWHAZ	14-3-3 protein zeta/delta	QE2_130322_OPL0000_JCK_MdW_wholegel_5band_2B3_130325165002	3	WG_2	_FLIPNASQAESK_	3	435.566	1303.68	0.42366	9.8755e-07	1	105.03
P63104	YWHAZ	14-3-3 protein zeta/delta	QE2_130322_OPL0000_JCK_MdW_wholegel_5band_2B4_130325212454	4	WG_2	_FLIPNASQAESK_	2	652.846	1303.68	1.0554	0.00050992	1	72.496
P63104	YWHAZ	14-3-3 protein zeta/delta	QE2_130322_OPL0000_JCK_MdW_wholegel_5band_2B5_130326015942	5	WG_2	_FLIPNASQAESK_	2	652.846	1303.68	0.34694	0.00027776	1	84.289
P63104	YWHAZ	14-3-3 protein zeta/delta	QE2_130322_OPL0000_JCK_MdW_wholegel_5band_3B3_130325182138	3	WG_3	_FLIPNASQAESK_	2	652.846	1303.68	-0.030823	8.4021e-07	3	107.09
P63104	YWHAZ	14-3-3 protein zeta/delta	QE2_130322_OPL0000_JCK_MdW_wholegel_5band_3B3_130325182138	3	WG_3	_FLIPNASQAESK_	3	435.566	1303.68	0.59844	6.1116e-16	1	134.75
P63104	YWHAZ	14-3-3 protein zeta/delta	QE2_130322_OPL0000_JCK_MdW_wholegel_5band_3B4_130325225629	4	WG_3	_FLIPNASQAESK_	2	652.846	1303.68	0.75623	0.00051366	1	71.806
P63104	YWHAZ	14-3-3 protein zeta/delta	QE2_130322_OPL0000_JCK_MdW_wholegel_5band_3B5_130326033119	5	WG_3	_FLIPNASQAESK_	2	652.846	1303.68	0.70289	0.00056088	1	63.091
P63104	YWHAZ	14-3-3 protein zeta/delta	QE2_130322_OPL0000_JCK_MdW_wholegel_5band_1B3_130325151822	3	WG_1	_FLIPNASQAESKVFYLK_	3	652.359	1954.06	0.35595	0.0034636	1	47.548
P63104	YWHAZ	14-3-3 protein zeta/delta	QE2_130322_OPL0000_JCK_MdW_wholegel_5band_2B3_130325165002	3	WG_2	_FLIPNASQAESKVFYLK_	3	652.359	1954.06	-0.0020847	0.13478	1	40.52
P63104	YWHAZ	14-3-3 protein zeta/delta	QE2_130322_OPL0000_JCK_MdW_wholegel_5band_1B3_130325151822	3	WG_1	_GIVDQSQQAYQEAFEISK_	3	681.001	2039.98	-2.9762	4.0267e-05	1	82.482
P63104	YWHAZ	14-3-3 protein zeta/delta	QE2_130322_OPL0000_JCK_MdW_wholegel_5band_1B3_130325151822	3	WG_1	_GIVDQSQQAYQEAFEISK_	2	1021	2039.98	-0.60195	1.4057e-101	1	237.39
P63104	YWHAZ	14-3-3 protein zeta/delta	QE2_130322_OPL0000_JCK_MdW_wholegel_5band_1B3_130325151822	3	WG_1	_GIVDQSQQAYQEAFEISK_	2	1021	2039.98	-0.1808	0	4	387.95
P63104	YWHAZ	14-3-3 protein zeta/delta	QE2_130322_OPL0000_JCK_MdW_wholegel_5band_1B3_130325151822	3	WG_1	_GIVDQSQQAYQEAFEISK_	3	681.001	2039.98	0.44943	2.5115e-36	2	163.45
P63104	YWHAZ	14-3-3 protein zeta/delta	QE2_130322_OPL0000_JCK_MdW_wholegel_5band_1B3_130325151822	3	WG_1	_GIVDQSQQAYQEAFEISK_	2	1021	2039.98	NaN	0.00012037	1	58.339
P63104	YWHAZ	14-3-3 protein zeta/delta	QE2_130322_OPL0000_JCK_MdW_wholegel_5band_1B3_130325151822	3	WG_1	_GIVDQSQQAYQEAFEISK_	3	681.001	2039.98	-3.0817	0.12965	1	24.3
P63104	YWHAZ	14-3-3 protein zeta/delta	QE2_130322_OPL0000_JCK_MdW_wholegel_5band_1B4_130325195317	4	WG_1	_GIVDQSQQAYQEAFEISK_	2	1021	2039.98	0.011842	2.1393e-101	1	232.84
P63104	YWHAZ	14-3-3 protein zeta/delta	QE2_130322_OPL0000_JCK_MdW_wholegel_5band_1B4_130325195317	4	WG_1	_GIVDQSQQAYQEAFEISK_	3	681.001	2039.98	0.29418	2.5903e-58	1	193.8
P63104	YWHAZ	14-3-3 protein zeta/delta	QE2_130322_OPL0000_JCK_MdW_wholegel_5band_2B3_130325165002	3	WG_2	_GIVDQSQQAYQEAFEISK_	3	681.001	2039.98	-1.5452	0.00020169	1	65.022
P63104	YWHAZ	14-3-3 protein zeta/delta	QE2_130322_OPL0000_JCK_MdW_wholegel_5band_2B3_130325165002	3	WG_2	_GIVDQSQQAYQEAFEISK_	2	1021	2039.98	-0.82749	2.8991e-58	1	192.62
P63104	YWHAZ	14-3-3 protein zeta/delta	QE2_130322_OPL0000_JCK_MdW_wholegel_5band_2B3_130325165002	3	WG_2	_GIVDQSQQAYQEAFEISK_	2	1021	2039.98	-0.0013436	9.0313e-230	3	343.25
P63104	YWHAZ	14-3-3 protein zeta/delta	QE2_130322_OPL0000_JCK_MdW_wholegel_5band_2B3_130325165002	3	WG_2	_GIVDQSQQAYQEAFEISK_	3	681.001	2039.98	0.59525	6.0213e-23	2	146.67
P63104	YWHAZ	14-3-3 protein zeta/delta	QE2_130322_OPL0000_JCK_MdW_wholegel_5band_2B4_130325212454	4	WG_2	_GIVDQSQQAYQEAFEISK_	2	1021	2039.98	0.65303	5.8932e-22	1	142.88
P63104	YWHAZ	14-3-3 protein zeta/delta	QE2_130322_OPL0000_JCK_MdW_wholegel_5band_2B4_130325212454	4	WG_2	_GIVDQSQQAYQEAFEISK_	3	681.001	2039.98	0.47774	0.00067767	1	44.468
P63104	YWHAZ	14-3-3 protein zeta/delta	QE2_130322_OPL0000_JCK_MdW_wholegel_5band_3B3_130325182138	3	WG_3	_GIVDQSQQAYQEAFEISK_	2	1021	2039.98	0.55744	1.2611e-46	1	182.82
P63104	YWHAZ	14-3-3 protein zeta/delta	QE2_130322_OPL0000_JCK_MdW_wholegel_5band_3B3_130325182138	3	WG_3	_GIVDQSQQAYQEAFEISK_	3	681.001	2039.98	-2.3278	4.0267e-05	1	82.482
P63104	YWHAZ	14-3-3 protein zeta/delta	QE2_130322_OPL0000_JCK_MdW_wholegel_5band_3B3_130325182138	3	WG_3	_GIVDQSQQAYQEAFEISK_	2	1021	2039.98	-0.10041	0	2	375.83
P63104	YWHAZ	14-3-3 protein zeta/delta	QE2_130322_OPL0000_JCK_MdW_wholegel_5band_3B3_130325182138	3	WG_3	_GIVDQSQQAYQEAFEISK_	3	681.001	2039.98	0.49974	3.2917e-29	2	160.45
P63104	YWHAZ	14-3-3 protein zeta/delta	QE2_130322_OPL0000_JCK_MdW_wholegel_5band_3B3_130325182138	3	WG_3	_GIVDQSQQAYQEAFEISK_	3	681.001	2039.98	2.038	0.084544	1	23.695
P63104	YWHAZ	14-3-3 protein zeta/delta	QE2_130322_OPL0000_JCK_MdW_wholegel_5band_3B3_130325182138	3	WG_3	_GIVDQSQQAYQEAFEISK_	2	1021	2039.98	NaN	2.9141e-07	1	77.391
P63104	YWHAZ	14-3-3 protein zeta/delta	QE2_130322_OPL0000_JCK_MdW_wholegel_5band_3B3_130325182138	3	WG_3	_GIVDQSQQAYQEAFEISK_	3	681.001	2039.98	1.1049	0.13904	1	23.695
P63104	YWHAZ	14-3-3 protein zeta/delta	QE2_130322_OPL0000_JCK_MdW_wholegel_5band_3B4_130325225629	4	WG_3	_GIVDQSQQAYQEAFEISK_	2	1021	2039.98	-0.076857	8.844e-47	1	184.83
P63104	YWHAZ	14-3-3 protein zeta/delta	QE2_130322_OPL0000_JCK_MdW_wholegel_5band_3B4_130325225629	4	WG_3	_GIVDQSQQAYQEAFEISK_	3	681.001	2039.98	0.32758	4.6378e-07	1	94.856
P63104	YWHAZ	14-3-3 protein zeta/delta	QE2_130322_OPL0000_JCK_MdW_wholegel_5band_1B3_130325151822	3	WG_1	_GIVDQSQQAYQEAFEISKK_	3	723.699	2168.07	-0.65917	1.665e-40	1	165.71
P63104	YWHAZ	14-3-3 protein zeta/delta	QE2_130322_OPL0000_JCK_MdW_wholegel_5band_1B3_130325151822	3	WG_1	_GIVDQSQQAYQEAFEISKK_	4	543.026	2168.07	0.20255	2.9016e-24	1	146.19
P63104	YWHAZ	14-3-3 protein zeta/delta	QE2_130322_OPL0000_JCK_MdW_wholegel_5band_1B3_130325151822	3	WG_1	_GIVDQSQQAYQEAFEISKK_	2	1085.04	2168.07	0.47227	2.4747e-216	1	324.1
P63104	YWHAZ	14-3-3 protein zeta/delta	QE2_130322_OPL0000_JCK_MdW_wholegel_5band_1B4_130325195317	4	WG_1	_GIVDQSQQAYQEAFEISKK_	3	723.699	2168.07	-0.22934	3.1725e-23	1	137.14
P63104	YWHAZ	14-3-3 protein zeta/delta	QE2_130322_OPL0000_JCK_MdW_wholegel_5band_2B3_130325165002	3	WG_2	_GIVDQSQQAYQEAFEISKK_	3	723.699	2168.07	-0.030533	4.5407e-32	2	152.18
P63104	YWHAZ	14-3-3 protein zeta/delta	QE2_130322_OPL0000_JCK_MdW_wholegel_5band_2B3_130325165002	3	WG_2	_GIVDQSQQAYQEAFEISKK_	4	543.026	2168.07	0.21406	1.6027e-10	1	109.63
P63104	YWHAZ	14-3-3 protein zeta/delta	QE2_130322_OPL0000_JCK_MdW_wholegel_5band_2B3_130325165002	3	WG_2	_GIVDQSQQAYQEAFEISKK_	2	1085.04	2168.07	0.62072	0	1	374.5
P63104	YWHAZ	14-3-3 protein zeta/delta	QE2_130322_OPL0000_JCK_MdW_wholegel_5band_2B4_130325212454	4	WG_2	_GIVDQSQQAYQEAFEISKK_	3	723.699	2168.07	0.062134	1.1972e-10	1	111.95
P63104	YWHAZ	14-3-3 protein zeta/delta	QE2_130322_OPL0000_JCK_MdW_wholegel_5band_3B3_130325182138	3	WG_3	_GIVDQSQQAYQEAFEISKK_	3	723.699	2168.07	-0.76265	1.3749e-23	2	142.78
P63104	YWHAZ	14-3-3 protein zeta/delta	QE2_130322_OPL0000_JCK_MdW_wholegel_5band_3B3_130325182138	3	WG_3	_GIVDQSQQAYQEAFEISKK_	4	543.026	2168.07	-0.243	1.4605e-10	1	110.44
P63104	YWHAZ	14-3-3 protein zeta/delta	QE2_130322_OPL0000_JCK_MdW_wholegel_5band_3B3_130325182138	3	WG_3	_GIVDQSQQAYQEAFEISKK_	2	1085.04	2168.07	0.33116	5.4918e-195	1	312.46
P63104	YWHAZ	14-3-3 protein zeta/delta	QE2_130322_OPL0000_JCK_MdW_wholegel_5band_3B3_130325182138	3	WG_3	_GIVDQSQQAYQEAFEISKK_	3	723.699	2168.07	-0.92376	0.042985	1	27.96
P63104	YWHAZ	14-3-3 protein zeta/delta	QE2_130322_OPL0000_JCK_MdW_wholegel_5band_3B4_130325225629	4	WG_3	_GIVDQSQQAYQEAFEISKK_	3	723.699	2168.07	0.13143	1.0604e-10	1	112.74
P63104	YWHAZ	14-3-3 protein zeta/delta	QE2_130322_OPL0000_JCK_MdW_wholegel_5band_1B3_130325151822	3	WG_1	_IETELRDICNDVLSLLEK_	3	720.712	2159.11	0.41524	3.1465e-21	1	135.04
P63104	YWHAZ	14-3-3 protein zeta/delta	QE2_130322_OPL0000_JCK_MdW_wholegel_5band_2B3_130325165002	3	WG_2	_IETELRDICNDVLSLLEK_	2	1080.56	2159.11	2.5706	8.9645e-11	1	113.17
P63104	YWHAZ	14-3-3 protein zeta/delta	QE2_130322_OPL0000_JCK_MdW_wholegel_5band_2B3_130325165002	3	WG_2	_IETELRDICNDVLSLLEK_	3	720.712	2159.11	0.16371	3.2846e-21	2	134.52
P63104	YWHAZ	14-3-3 protein zeta/delta	QE2_130322_OPL0000_JCK_MdW_wholegel_5band_2B3_130325165002	3	WG_2	_IETELRDICNDVLSLLEK_	3	720.712	2159.11	-1.1303	0.0022073	1	52.784
P63104	YWHAZ	14-3-3 protein zeta/delta	QE2_130322_OPL0000_JCK_MdW_wholegel_5band_2B3_130325165002	3	WG_2	_IETELRDICNDVLSLLEK_	3	720.712	2159.11	1.7907	0.21403	1	19.553
P63104	YWHAZ	14-3-3 protein zeta/delta	QE2_130322_OPL0000_JCK_MdW_wholegel_5band_3B3_130325182138	3	WG_3	_IETELRDICNDVLSLLEK_	3	720.712	2159.11	0.41115	4.8197e-16	1	126.25
P63104	YWHAZ	14-3-3 protein zeta/delta	QE2_130322_OPL0000_JCK_MdW_wholegel_5band_3B3_130325182138	3	WG_3	_IETELRDICNDVLSLLEK_	2	1080.56	2159.11	1.9089	9.2792e-12	1	118.23
P63104	YWHAZ	14-3-3 protein zeta/delta	QE2_130322_OPL0000_JCK_MdW_wholegel_5band_3B3_130325182138	3	WG_3	_IETELRDICNDVLSLLEK_	3	720.712	2159.11	NaN	0.00095974	1	52.612
P63104	YWHAZ	14-3-3 protein zeta/delta	QE2_130322_OPL0000_JCK_MdW_wholegel_5band_1B3_130325151822	3	WG_1	_KGIVDQSQQAYQEAFEISK_	3	723.699	2168.07	-0.22136	6.1982e-41	1	171.79
P63104	YWHAZ	14-3-3 protein zeta/delta	QE2_130322_OPL0000_JCK_MdW_wholegel_5band_1B3_130325151822	3	WG_1	_KGIVDQSQQAYQEAFEISK_	2	1085.04	2168.07	0.5255	9.2728e-127	1	258.91
P63104	YWHAZ	14-3-3 protein zeta/delta	QE2_130322_OPL0000_JCK_MdW_wholegel_5band_1B4_130325195317	4	WG_1	_KGIVDQSQQAYQEAFEISK_	3	723.699	2168.07	NaN	0.14538	1	27.471
P63104	YWHAZ	14-3-3 protein zeta/delta	QE2_130322_OPL0000_JCK_MdW_wholegel_5band_2B3_130325165002	3	WG_2	_KGIVDQSQQAYQEAFEISK_	3	723.699	2168.07	-0.35985	2.3552e-16	1	128.74
P63104	YWHAZ	14-3-3 protein zeta/delta	QE2_130322_OPL0000_JCK_MdW_wholegel_5band_2B3_130325165002	3	WG_2	_KGIVDQSQQAYQEAFEISK_	2	1085.04	2168.07	-0.41665	7.3796e-175	1	291.42
P63104	YWHAZ	14-3-3 protein zeta/delta	QE2_130322_OPL0000_JCK_MdW_wholegel_5band_3B3_130325182138	3	WG_3	_KGIVDQSQQAYQEAFEISK_	3	723.699	2168.07	-0.29305	4.8546e-33	2	160.27
P63104	YWHAZ	14-3-3 protein zeta/delta	QE2_130322_OPL0000_JCK_MdW_wholegel_5band_3B3_130325182138	3	WG_3	_KGIVDQSQQAYQEAFEISK_	2	1085.04	2168.07	-0.11996	3.3666e-76	1	216.82
P63104	YWHAZ	14-3-3 protein zeta/delta	QE2_130322_OPL0000_JCK_MdW_wholegel_5band_1B3_130325151822	3	WG_1	_KGIVDQSQQAYQEAFEISKK_	4	575.05	2296.17	-0.67533	0.010193	1	46.971
P63104	YWHAZ	14-3-3 protein zeta/delta	QE2_130322_OPL0000_JCK_MdW_wholegel_5band_2B3_130325165002	3	WG_2	_KGIVDQSQQAYQEAFEISKK_	4	575.05	2296.17	-0.81297	0.0003053	1	76.015
P63104	YWHAZ	14-3-3 protein zeta/delta	QE2_130322_OPL0000_JCK_MdW_wholegel_5band_3B3_130325182138	3	WG_3	_KGIVDQSQQAYQEAFEISKK_	4	575.05	2296.17	-0.17972	1.3675e-05	1	90.017
P63104	YWHAZ	14-3-3 protein zeta/delta	QE2_130322_OPL0000_JCK_MdW_wholegel_5band_1B3_130325151822	3	WG_1	_LAEQAERYDDM(ox)AACMK_	3	639.943	1916.81	1.0011	0.0013722	1	61.649
P63104	YWHAZ	14-3-3 protein zeta/delta	QE2_130322_OPL0000_JCK_MdW_wholegel_5band_1B3_130325151822	3	WG_1	_LAEQAERYDDM(ox)AACMK_	3	639.943	1916.81	-0.13283	0.040001	1	34.094
P63104	YWHAZ	14-3-3 protein zeta/delta	QE2_130322_OPL0000_JCK_MdW_wholegel_5band_2B3_130325165002	3	WG_2	_LAEQAERYDDM(ox)AACMK_	3	639.943	1916.81	-0.66131	0.0078085	1	52.522
P63104	YWHAZ	14-3-3 protein zeta/delta	QE2_130322_OPL0000_JCK_MdW_wholegel_5band_3B3_130325182138	3	WG_3	_LAEQAERYDDM(ox)AACMK_	3	639.943	1916.81	-0.016638	0.00068431	1	68.257
P63104	YWHAZ	14-3-3 protein zeta/delta	QE2_130322_OPL0000_JCK_MdW_wholegel_5band_3B3_130325182138	3	WG_3	_LAEQAERYDDMAACM(ox)K_	2	959.411	1916.81	-0.69246	0.0053749	1	53.554
P63104	YWHAZ	14-3-3 protein zeta/delta	QE2_130322_OPL0000_JCK_MdW_wholegel_5band_3B3_130325182138	3	WG_3	_LAEQAERYDDM(ox)AACMK_	2	959.411	1916.81	NaN	0.0034517	1	63.337
P63104	YWHAZ	14-3-3 protein zeta/delta	QE2_130322_OPL0000_JCK_MdW_wholegel_5band_3B3_130325182138	3	WG_3	_LAEQAERYDDMAACM(ox)K_	3	639.943	1916.81	-0.6314	5.2588e-13	1	68.576
P63104	YWHAZ	14-3-3 protein zeta/delta	QE2_130322_OPL0000_JCK_MdW_wholegel_5band_1B3_130325151822	3	WG_1	_LAEQAERYDDMAACMK_	2	951.413	1900.81	-0.43517	5.0502e-13	1	125.73
P63104	YWHAZ	14-3-3 protein zeta/delta	QE2_130322_OPL0000_JCK_MdW_wholegel_5band_1B3_130325151822	3	WG_1	_LAEQAERYDDMAACMK_	3	634.611	1900.81	-1.2058	4.935e-13	1	125.89
P63104	YWHAZ	14-3-3 protein zeta/delta	QE2_130322_OPL0000_JCK_MdW_wholegel_5band_1B3_130325151822	3	WG_1	_LAEQAERYDDMAACMK_	3	634.611	1900.81	-0.34229	0.028545	1	33.36
P63104	YWHAZ	14-3-3 protein zeta/delta	QE2_130322_OPL0000_JCK_MdW_wholegel_5band_2B3_130325165002	3	WG_2	_LAEQAERYDDMAACMK_	2	951.413	1900.81	-0.48021	1.3382e-07	1	103.17
P63104	YWHAZ	14-3-3 protein zeta/delta	QE2_130322_OPL0000_JCK_MdW_wholegel_5band_2B3_130325165002	3	WG_2	_LAEQAERYDDMAACMK_	3	634.611	1900.81	-1.078	2.4893e-09	2	106.36
P63104	YWHAZ	14-3-3 protein zeta/delta	QE2_130322_OPL0000_JCK_MdW_wholegel_5band_3B3_130325182138	3	WG_3	_LAEQAERYDDMAACMK_	2	951.413	1900.81	-0.71118	7.5199e-18	1	135.18
P63104	YWHAZ	14-3-3 protein zeta/delta	QE2_130322_OPL0000_JCK_MdW_wholegel_5band_3B3_130325182138	3	WG_3	_LAEQAERYDDMAACMK_	3	634.611	1900.81	-1.0676	2.0936e-09	2	108.34
P63104	YWHAZ	14-3-3 protein zeta/delta	QE2_130322_OPL0000_JCK_MdW_wholegel_5band_3B3_130325182138	3	WG_3	_LAEQAERYDDM(ox)AACM(ox)K_	3	645.274	1932.8	0.25491	0.0023743	1	56.793
P63104	YWHAZ	14-3-3 protein zeta/delta	QE2_130322_OPL0000_JCK_MdW_wholegel_5band_1B3_130325151822	3	WG_1	_(ac)M(ox)DKNELVQK_	2	581.792	1161.57	0.19132	0.00066618	2	130.79
P63104	YWHAZ	14-3-3 protein zeta/delta	QE2_130322_OPL0000_JCK_MdW_wholegel_5band_2B3_130325165002	3	WG_2	_(ac)M(ox)DKNELVQK_	2	581.792	1161.57	0.21117	0.043585	1	63.415
P63104	YWHAZ	14-3-3 protein zeta/delta	QE2_130322_OPL0000_JCK_MdW_wholegel_5band_2B4_130325212454	4	WG_2	_(ac)M(ox)DKNELVQK_	2	581.792	1161.57	-0.38479	0.073626	1	56.359
P63104	YWHAZ	14-3-3 protein zeta/delta	QE2_130322_OPL0000_JCK_MdW_wholegel_5band_3B3_130325182138	3	WG_3	_(ac)M(ox)DKNELVQK_	2	581.792	1161.57	-0.14884	2.921e-17	2	187.1
P63104	YWHAZ	14-3-3 protein zeta/delta	QE2_130322_OPL0000_JCK_MdW_wholegel_5band_3B3_130325182138	3	WG_3	_(ac)M(ox)DKNELVQK_	2	581.792	1161.57	1.0329	0.098824	1	51.092
P63104	YWHAZ	14-3-3 protein zeta/delta	QE2_130322_OPL0000_JCK_MdW_wholegel_5band_3B4_130325225629	4	WG_3	_(ac)M(ox)DKNELVQK_	2	581.792	1161.57	-1.0451	0.05457	1	60.342
P63104	YWHAZ	14-3-3 protein zeta/delta	QE2_130322_OPL0000_JCK_MdW_wholegel_5band_1B3_130325151822	3	WG_1	_(ac)MDKNELVQK_	2	573.795	1145.58	-0.42193	1.5053e-18	2	187.55
P63104	YWHAZ	14-3-3 protein zeta/delta	QE2_130322_OPL0000_JCK_MdW_wholegel_5band_1B5_130326002805	5	WG_1	_(ac)MDKNELVQK_	2	573.795	1145.58	1.221	0.014102	1	43.512
P63104	YWHAZ	14-3-3 protein zeta/delta	QE2_130322_OPL0000_JCK_MdW_wholegel_5band_2B3_130325165002	3	WG_2	_(ac)MDKNELVQK_	2	573.795	1145.58	-0.17271	8.1379e-18	2	178.84
P63104	YWHAZ	14-3-3 protein zeta/delta	QE2_130322_OPL0000_JCK_MdW_wholegel_5band_2B5_130326015942	5	WG_2	_(ac)MDKNELVQK_	2	573.795	1145.58	-0.2429	0.003453	1	60.342
P63104	YWHAZ	14-3-3 protein zeta/delta	QE2_130322_OPL0000_JCK_MdW_wholegel_5band_3B3_130325182138	3	WG_3	_(ac)MDKNELVQK_	2	573.795	1145.58	-0.026958	3.0409e-25	2	191.4
P63104	YWHAZ	14-3-3 protein zeta/delta	QE2_130322_OPL0000_JCK_MdW_wholegel_5band_1B3_130325151822	3	WG_1	_SVTEQGAELSNEER_	2	774.86	1547.71	-0.15908	5.8382e-88	4	256.57
P63104	YWHAZ	14-3-3 protein zeta/delta	QE2_130322_OPL0000_JCK_MdW_wholegel_5band_1B3_130325151822	3	WG_1	_SVTEQGAELSNEER_	3	516.909	1547.71	1.0983	5.6058e-12	3	132.09
P63104	YWHAZ	14-3-3 protein zeta/delta	QE2_130322_OPL0000_JCK_MdW_wholegel_5band_1B3_130325151822	3	WG_1	_SVTEQGAELSNEER_	2	774.86	1547.71	-0.50465	4.8275e-16	1	134.06
P63104	YWHAZ	14-3-3 protein zeta/delta	QE2_130322_OPL0000_JCK_MdW_wholegel_5band_1B3_130325151822	3	WG_1	_SVTEQGAELSNEER_	2	774.86	1547.71	NaN	0.00056141	1	75.01
P63104	YWHAZ	14-3-3 protein zeta/delta	QE2_130322_OPL0000_JCK_MdW_wholegel_5band_1B4_130325195317	4	WG_1	_SVTEQGAELSNEER_	3	516.909	1547.71	-0.76361	0.015136	1	33.147
P63104	YWHAZ	14-3-3 protein zeta/delta	QE2_130322_OPL0000_JCK_MdW_wholegel_5band_1B4_130325195317	4	WG_1	_SVTEQGAELSNEER_	2	774.86	1547.71	0.75445	4.851e-23	1	148.85
P63104	YWHAZ	14-3-3 protein zeta/delta	QE2_130322_OPL0000_JCK_MdW_wholegel_5band_1B5_130326002805	5	WG_1	_SVTEQGAELSNEER_	2	774.86	1547.71	1.4873	0.022783	1	31.827
P63104	YWHAZ	14-3-3 protein zeta/delta	QE2_130322_OPL0000_JCK_MdW_wholegel_5band_1B5_130326002805	5	WG_1	_SVTEQGAELSNEER_	2	774.86	1547.71	1.2775	5.876e-06	1	102.52
P63104	YWHAZ	14-3-3 protein zeta/delta	QE2_130322_OPL0000_JCK_MdW_wholegel_5band_2B3_130325165002	3	WG_2	_SVTEQGAELSNEER_	2	774.86	1547.71	0.007793	4.3184e-103	3	263.59
P63104	YWHAZ	14-3-3 protein zeta/delta	QE2_130322_OPL0000_JCK_MdW_wholegel_5band_2B3_130325165002	3	WG_2	_SVTEQGAELSNEER_	3	516.909	1547.71	0.74488	6.0455e-09	1	118.58
P63104	YWHAZ	14-3-3 protein zeta/delta	QE2_130322_OPL0000_JCK_MdW_wholegel_5band_2B3_130325165002	3	WG_2	_SVTEQGAELSNEER_	2	774.86	1547.71	NaN	6.527e-10	1	95.822
P63104	YWHAZ	14-3-3 protein zeta/delta	QE2_130322_OPL0000_JCK_MdW_wholegel_5band_2B4_130325212454	4	WG_2	_SVTEQGAELSNEER_	2	774.86	1547.71	0.97612	3.4437e-16	1	137.8
P63104	YWHAZ	14-3-3 protein zeta/delta	QE2_130322_OPL0000_JCK_MdW_wholegel_5band_2B4_130325212454	4	WG_2	_SVTEQGAELSNEER_	3	516.909	1547.71	-0.40635	2.2899e-22	1	87.363
P63104	YWHAZ	14-3-3 protein zeta/delta	QE2_130322_OPL0000_JCK_MdW_wholegel_5band_2B5_130326015942	5	WG_2	_SVTEQGAELSNEER_	2	774.86	1547.71	0.49106	3.3394e-37	1	183.96
P63104	YWHAZ	14-3-3 protein zeta/delta	QE2_130322_OPL0000_JCK_MdW_wholegel_5band_2B5_130326015942	5	WG_2	_SVTEQGAELSNEER_	3	516.909	1547.71	-1.6099	0.00045866	1	58.626
P63104	YWHAZ	14-3-3 protein zeta/delta	QE2_130322_OPL0000_JCK_MdW_wholegel_5band_3B3_130325182138	3	WG_3	_SVTEQGAELSNEER_	2	774.86	1547.71	0.13218	2.1839e-103	5	268.93
P63104	YWHAZ	14-3-3 protein zeta/delta	QE2_130322_OPL0000_JCK_MdW_wholegel_5band_3B3_130325182138	3	WG_3	_SVTEQGAELSNEER_	3	516.909	1547.71	1.2986	1.7415e-07	2	111.95
P63104	YWHAZ	14-3-3 protein zeta/delta	QE2_130322_OPL0000_JCK_MdW_wholegel_5band_3B4_130325225629	4	WG_3	_SVTEQGAELSNEER_	2	774.86	1547.71	0.74828	1.8171e-24	1	160.78
P63104	YWHAZ	14-3-3 protein zeta/delta	QE2_130322_OPL0000_JCK_MdW_wholegel_5band_3B4_130325225629	4	WG_3	_SVTEQGAELSNEER_	3	516.909	1547.71	-0.46616	8.2664e-11	2	120.21
P63104	YWHAZ	14-3-3 protein zeta/delta	QE2_130322_OPL0000_JCK_MdW_wholegel_5band_3B5_130326033119	5	WG_3	_SVTEQGAELSNEER_	2	774.86	1547.71	1.5987	0.00024436	1	74.789
P63104	YWHAZ	14-3-3 protein zeta/delta	QE2_130322_OPL0000_JCK_MdW_wholegel_5band_1B3_130325151822	3	WG_1	_TAFDEAIAELDTLSEESYK_	2	1066.5	2130.98	-0.14536	2.5099e-23	1	138.75
P63104	YWHAZ	14-3-3 protein zeta/delta	QE2_130322_OPL0000_JCK_MdW_wholegel_5band_1B3_130325151822	3	WG_1	_TAFDEAIAELDTLSEESYK_	3	711.335	2130.98	0.48873	0.029944	1	24.91
P63104	YWHAZ	14-3-3 protein zeta/delta	QE2_130322_OPL0000_JCK_MdW_wholegel_5band_2B3_130325165002	3	WG_2	_TAFDEAIAELDTLSEESYK_	2	1066.5	2130.98	-0.27729	1.5337e-07	1	102.98
P63104	YWHAZ	14-3-3 protein zeta/delta	QE2_130322_OPL0000_JCK_MdW_wholegel_5band_2B3_130325165002	3	WG_2	_TAFDEAIAELDTLSEESYK_	2	1066.5	2130.98	NaN	0.001099	1	49.592
P63104	YWHAZ	14-3-3 protein zeta/delta	QE2_130322_OPL0000_JCK_MdW_wholegel_5band_2B3_130325165002	3	WG_2	_TAFDEAIAELDTLSEESYK_	3	711.335	2130.98	1.1023	0.0062204	1	25.871
P63104	YWHAZ	14-3-3 protein zeta/delta	QE2_130322_OPL0000_JCK_MdW_wholegel_5band_3B3_130325182138	3	WG_3	_TAFDEAIAELDTLSEESYK_	2	1066.5	2130.98	-0.76002	3.5837e-23	1	135.18
P63104	YWHAZ	14-3-3 protein zeta/delta	QE2_130322_OPL0000_JCK_MdW_wholegel_5band_3B3_130325182138	3	WG_3	_TAFDEAIAELDTLSEESYK_	3	711.335	2130.98	0.54806	0.029034	1	18.814
P63104	YWHAZ	14-3-3 protein zeta/delta	QE2_130322_OPL0000_JCK_MdW_wholegel_5band_2B5_130326015942	5	WG_2	_VVSSIEQK_	2	445.253	888.492	1.0708	0.042515	1	61.679
P63104	YWHAZ	14-3-3 protein zeta/delta	QE2_130322_OPL0000_JCK_MdW_wholegel_5band_1B3_130325151822	3	WG_1	_VVSSIEQKTEGAEK_	3	502.267	1503.78	-0.57647	0.00051038	1	73.022
P63104	YWHAZ	14-3-3 protein zeta/delta	QE2_130322_OPL0000_JCK_MdW_wholegel_5band_2B3_130325165002	3	WG_2	_VVSSIEQKTEGAEK_	3	502.267	1503.78	0.17448	0.00062377	1	69.261
P63104	YWHAZ	14-3-3 protein zeta/delta	QE2_130322_OPL0000_JCK_MdW_wholegel_5band_2B3_130325165002	3	WG_2	_VVSSIEQKTEGAEK_	2	752.896	1503.78	0.22301	7.4507e-23	1	151.07
P63104	YWHAZ	14-3-3 protein zeta/delta	QE2_130322_OPL0000_JCK_MdW_wholegel_5band_3B3_130325182138	3	WG_3	_VVSSIEQKTEGAEK_	3	502.267	1503.78	-0.35151	3.7155e-07	1	110.98
P63104	YWHAZ	14-3-3 protein zeta/delta	QE2_130322_OPL0000_JCK_MdW_wholegel_5band_3B3_130325182138	3	WG_3	_VVSSIEQKTEGAEK_	2	752.896	1503.78	0.96822	1.4843e-23	1	159.22
P63104	YWHAZ	14-3-3 protein zeta/delta	QE2_130322_OPL0000_JCK_MdW_wholegel_5band_2B3_130325165002	3	WG_2	_VVSSIEQKTEGAEKK_	3	544.965	1631.87	NaN	8.533e-07	1	91.076
P63104	YWHAZ	14-3-3 protein zeta/delta	QE2_130322_OPL0000_JCK_MdW_wholegel_5band_2B3_130325165002	3	WG_2	_VVSSIEQKTEGAEKK_	4	408.976	1631.87	-0.56327	0.016789	1	51.771
P63104	YWHAZ	14-3-3 protein zeta/delta	QE2_130322_OPL0000_JCK_MdW_wholegel_5band_3B3_130325182138	3	WG_3	_VVSSIEQKTEGAEKK_	4	408.976	1631.87	0.040963	2.6329e-05	1	92.935
P63104	YWHAZ	14-3-3 protein zeta/delta	QE2_130322_OPL0000_JCK_MdW_wholegel_5band_3B3_130325182138	3	WG_3	_VVSSIEQKTEGAEKK_	3	544.965	1631.87	-0.94936	2.2784e-05	1	94.532
P63104	YWHAZ	14-3-3 protein zeta/delta	QE2_130322_OPL0000_JCK_MdW_wholegel_5band_1B3_130325151822	3	WG_1	_YDDMAACM(ox)K_	2	560.709	1119.4	-0.79358	0.0077766	1	48.423
P63104	YWHAZ	14-3-3 protein zeta/delta	QE2_130322_OPL0000_JCK_MdW_wholegel_5band_1B3_130325151822	3	WG_1	_YDDM(ox)AACMK_	2	560.709	1119.4	-0.71305	0.0013511	1	78.934
P63104	YWHAZ	14-3-3 protein zeta/delta	QE2_130322_OPL0000_JCK_MdW_wholegel_5band_2B3_130325165002	3	WG_2	_YDDM(ox)AACMK_	2	560.709	1119.4	-0.93069	0.0013511	1	78.934
P63104	YWHAZ	14-3-3 protein zeta/delta	QE2_130322_OPL0000_JCK_MdW_wholegel_5band_3B3_130325182138	3	WG_3	_YDDM(ox)AACMK_	2	560.709	1119.4	-0.9695	0.0014075	1	78.264
P63104	YWHAZ	14-3-3 protein zeta/delta	QE2_130322_OPL0000_JCK_MdW_wholegel_5band_1B3_130325151822	3	WG_1	_YDDMAACMK_	2	552.712	1103.41	-0.70881	0.00075505	2	76.221
P63104	YWHAZ	14-3-3 protein zeta/delta	QE2_130322_OPL0000_JCK_MdW_wholegel_5band_2B3_130325165002	3	WG_2	_YDDMAACMK_	2	552.712	1103.41	-0.85855	0.00064399	2	78.934
P63104	YWHAZ	14-3-3 protein zeta/delta	QE2_130322_OPL0000_JCK_MdW_wholegel_5band_2B5_130326015942	5	WG_2	_YDDMAACMK_	2	552.712	1103.41	-0.72339	0.014648	1	54.608
P63104	YWHAZ	14-3-3 protein zeta/delta	QE2_130322_OPL0000_JCK_MdW_wholegel_5band_3B3_130325182138	3	WG_3	_YDDMAACMK_	2	552.712	1103.41	-0.90188	0.00064399	2	78.934
P63104	YWHAZ	14-3-3 protein zeta/delta	QE2_130322_OPL0000_JCK_MdW_wholegel_5band_3B5_130326033119	5	WG_3	_YDDMAACMK_	2	552.712	1103.41	0.83734	0.013039	1	36.424
P63104	YWHAZ	14-3-3 protein zeta/delta	QE2_130322_OPL0000_JCK_MdW_wholegel_5band_1B3_130325151822	3	WG_1	_YLAEVAAGDDK_	2	576.283	1150.55	0.53045	0.0036599	1	47.815
P63104	YWHAZ	14-3-3 protein zeta/delta	QE2_130322_OPL0000_JCK_MdW_wholegel_5band_2B3_130325165002	3	WG_2	_YLAEVAAGDDK_	2	576.283	1150.55	1.1052	9.745e-05	1	85.288
P63104	YWHAZ	14-3-3 protein zeta/delta	QE2_130322_OPL0000_JCK_MdW_wholegel_5band_2B5_130326015942	5	WG_2	_YLAEVAAGDDK_	2	576.283	1150.55	0.60169	0.0093498	1	36.284
P63104	YWHAZ	14-3-3 protein zeta/delta	QE2_130322_OPL0000_JCK_MdW_wholegel_5band_1B3_130325151822	3	WG_1	_YLAEVAAGDDKK_	2	640.33	1278.65	-0.10556	4.3789e-21	3	154.28
P63104	YWHAZ	14-3-3 protein zeta/delta	QE2_130322_OPL0000_JCK_MdW_wholegel_5band_1B3_130325151822	3	WG_1	_YLAEVAAGDDKK_	3	427.222	1278.65	0.26997	5.4547e-16	2	136.7
P63104	YWHAZ	14-3-3 protein zeta/delta	QE2_130322_OPL0000_JCK_MdW_wholegel_5band_1B3_130325151822	3	WG_1	_YLAEVAAGDDKK_	2	640.33	1278.65	NaN	0.0013603	1	60.628
P63104	YWHAZ	14-3-3 protein zeta/delta	QE2_130322_OPL0000_JCK_MdW_wholegel_5band_1B4_130325195317	4	WG_1	_YLAEVAAGDDKK_	3	427.222	1278.65	0.15582	4.5816e-06	1	104.24
P63104	YWHAZ	14-3-3 protein zeta/delta	QE2_130322_OPL0000_JCK_MdW_wholegel_5band_1B4_130325195317	4	WG_1	_YLAEVAAGDDKK_	2	640.33	1278.65	-0.16537	5.949e-07	1	110.98
P63104	YWHAZ	14-3-3 protein zeta/delta	QE2_130322_OPL0000_JCK_MdW_wholegel_5band_1B5_130326002805	5	WG_1	_YLAEVAAGDDKK_	3	427.222	1278.65	1.9314	0.010549	1	36.284
P63104	YWHAZ	14-3-3 protein zeta/delta	QE2_130322_OPL0000_JCK_MdW_wholegel_5band_1B5_130326002805	5	WG_1	_YLAEVAAGDDKK_	3	427.222	1278.65	-0.60341	0.010931	1	35.737
P63104	YWHAZ	14-3-3 protein zeta/delta	QE2_130322_OPL0000_JCK_MdW_wholegel_5band_1B5_130326002805	5	WG_1	_YLAEVAAGDDKK_	2	640.33	1278.65	NaN	0.085319	1	29.299
P63104	YWHAZ	14-3-3 protein zeta/delta	QE2_130322_OPL0000_JCK_MdW_wholegel_5band_2B3_130325165002	3	WG_2	_YLAEVAAGDDKK_	2	640.33	1278.65	0.099712	2.9991e-16	3	141.38
P63104	YWHAZ	14-3-3 protein zeta/delta	QE2_130322_OPL0000_JCK_MdW_wholegel_5band_2B3_130325165002	3	WG_2	_YLAEVAAGDDKK_	3	427.222	1278.65	0.34201	8.0536e-11	2	127.17
P63104	YWHAZ	14-3-3 protein zeta/delta	QE2_130322_OPL0000_JCK_MdW_wholegel_5band_2B4_130325212454	4	WG_2	_YLAEVAAGDDKK_	3	427.222	1278.65	-0.029441	8.8179e-05	1	94.122
P63104	YWHAZ	14-3-3 protein zeta/delta	QE2_130322_OPL0000_JCK_MdW_wholegel_5band_2B4_130325212454	4	WG_2	_YLAEVAAGDDKK_	2	640.33	1278.65	-1.0198	7.586e-06	1	103.88
P63104	YWHAZ	14-3-3 protein zeta/delta	QE2_130322_OPL0000_JCK_MdW_wholegel_5band_2B5_130326015942	5	WG_2	_YLAEVAAGDDKK_	3	427.222	1278.65	-0.57803	0.0017423	1	52.863
P63104	YWHAZ	14-3-3 protein zeta/delta	QE2_130322_OPL0000_JCK_MdW_wholegel_5band_2B5_130326015942	5	WG_2	_YLAEVAAGDDKK_	2	640.33	1278.65	-2.1518	9.8061e-05	1	92.925
P63104	YWHAZ	14-3-3 protein zeta/delta	QE2_130322_OPL0000_JCK_MdW_wholegel_5band_3B3_130325182138	3	WG_3	_YLAEVAAGDDKK_	2	640.33	1278.65	-0.065559	4.9449e-21	3	153.38
P63104	YWHAZ	14-3-3 protein zeta/delta	QE2_130322_OPL0000_JCK_MdW_wholegel_5band_3B3_130325182138	3	WG_3	_YLAEVAAGDDKK_	3	427.222	1278.65	0.24657	3.9515e-07	3	113.61
P63104	YWHAZ	14-3-3 protein zeta/delta	QE2_130322_OPL0000_JCK_MdW_wholegel_5band_3B4_130325225629	4	WG_3	_YLAEVAAGDDKK_	3	427.222	1278.65	-0.34769	0.0002921	1	84.365
P63104	YWHAZ	14-3-3 protein zeta/delta	QE2_130322_OPL0000_JCK_MdW_wholegel_5band_3B4_130325225629	4	WG_3	_YLAEVAAGDDKK_	2	640.33	1278.65	-0.6245	7.586e-06	1	103.88
P63104;P31946-2;P31946;P61981;Q04917	YWHAZ;YWHAB;YWHAG;YWHAH	14-3-3 protein zeta/delta;14-3-3 protein beta/alpha;14-3-3 protein beta/alpha, N-terminally processed;14-3-3 protein gamma;14-3-3 protein gamma, N-terminally processed;14-3-3 protein eta	QE2_130322_OPL0000_JCK_MdW_wholegel_5band_1B3_130325151822	3	WG_1	_NLLSVAYKNVVGAR_	3	501.96	1502.86	-0.43485	9.4177e-12	1	72.321
P63104;P31946-2;P31946;P61981;Q04917	YWHAZ;YWHAB;YWHAG;YWHAH	14-3-3 protein zeta/delta;14-3-3 protein beta/alpha;14-3-3 protein beta/alpha, N-terminally processed;14-3-3 protein gamma;14-3-3 protein gamma, N-terminally processed;14-3-3 protein eta	QE2_130322_OPL0000_JCK_MdW_wholegel_5band_1B3_130325151822	3	WG_1	_NLLSVAYKNVVGAR_	2	752.436	1502.86	-0.91554	0.019947	1	40.941
P63104;P31946-2;P31946;P61981;Q04917	YWHAZ;YWHAB;YWHAG;YWHAH	14-3-3 protein zeta/delta;14-3-3 protein beta/alpha;14-3-3 protein beta/alpha, N-terminally processed;14-3-3 protein gamma;14-3-3 protein gamma, N-terminally processed;14-3-3 protein eta	QE2_130322_OPL0000_JCK_MdW_wholegel_5band_2B3_130325165002	3	WG_2	_NLLSVAYKNVVGAR_	3	501.96	1502.86	0.14597	0.00035797	1	78.505
P63104;P31946-2;P31946;P61981;Q04917	YWHAZ;YWHAB;YWHAG;YWHAH	14-3-3 protein zeta/delta;14-3-3 protein beta/alpha;14-3-3 protein beta/alpha, N-terminally processed;14-3-3 protein gamma;14-3-3 protein gamma, N-terminally processed;14-3-3 protein eta	QE2_130322_OPL0000_JCK_MdW_wholegel_5band_3B3_130325182138	3	WG_3	_NLLSVAYKNVVGAR_	3	501.96	1502.86	-0.24917	1.5295e-05	1	101.62
P63104;P31946-2;P31946;P61981;Q04917	YWHAZ;YWHAB;YWHAG;YWHAH	14-3-3 protein zeta/delta;14-3-3 protein beta/alpha;14-3-3 protein beta/alpha, N-terminally processed;14-3-3 protein gamma;14-3-3 protein gamma, N-terminally processed;14-3-3 protein eta	QE2_130322_OPL0000_JCK_MdW_wholegel_5band_3B3_130325182138	3	WG_3	_NLLSVAYKNVVGAR_	2	752.436	1502.86	-0.8875	0.07008	1	33.008
O60613	2013-09-15	15 kDa selenoprotein	QE2_130322_OPL0000_JCK_MdW_wholegel_5band_1B4_130325195317	4	WG_1	_GCCQEEAQFETK_	2	743.8	1485.59	-0.81381	0.00038377	1	80.318
O60613	2013-09-15	15 kDa selenoprotein	QE2_130322_OPL0000_JCK_MdW_wholegel_5band_2B4_130325212454	4	WG_2	_GCCQEEAQFETK_	2	743.8	1485.59	NaN	7.7441e-06	1	92.19
O60613	2013-09-15	15 kDa selenoprotein	QE2_130322_OPL0000_JCK_MdW_wholegel_5band_2B5_130326015942	5	WG_2	_GCCQEEAQFETK_	2	743.8	1485.59	-0.031785	0.00049965	1	74.392
O60613	2013-09-15	15 kDa selenoprotein	QE2_130322_OPL0000_JCK_MdW_wholegel_5band_3B4_130325225629	4	WG_3	_GCCQEEAQFETK_	2	743.8	1485.59	-0.81969	2.407e-05	2	101.71
O60613	2013-09-15	15 kDa selenoprotein	QE2_130322_OPL0000_JCK_MdW_wholegel_5band_3B5_130326033119	5	WG_3	_GCCQEEAQFETK_	2	743.8	1485.59	-1.4729	8.4504e-05	1	93.959
O60613	2013-09-15	15 kDa selenoprotein	QE2_130322_OPL0000_JCK_MdW_wholegel_5band_1B4_130325195317	4	WG_1	_WNTDSVEEFLSEK_	2	792.365	1582.72	-0.65891	2.4026e-10	1	120.14
O60613	2013-09-15	15 kDa selenoprotein	QE2_130322_OPL0000_JCK_MdW_wholegel_5band_2B4_130325212454	4	WG_2	_WNTDSVEEFLSEK_	2	792.365	1582.72	0.089841	3.8097e-07	1	113.72
O60613	2013-09-15	15 kDa selenoprotein	QE2_130322_OPL0000_JCK_MdW_wholegel_5band_2B5_130326015942	5	WG_2	_WNTDSVEEFLSEK_	2	792.365	1582.72	NaN	0.0018709	1	68.809
O60613	2013-09-15	15 kDa selenoprotein	QE2_130322_OPL0000_JCK_MdW_wholegel_5band_3B4_130325225629	4	WG_3	_WNTDSVEEFLSEK_	2	792.365	1582.72	0.45778	6.0801e-05	1	96.591
O60613	2013-09-15	15 kDa selenoprotein	QE2_130322_OPL0000_JCK_MdW_wholegel_5band_2B4_130325212454	4	WG_2	_WNTDSVEEFLSEKLER_	3	661.322	1980.94	1.752	1.0663e-08	1	57.499
O60613	2013-09-15	15 kDa selenoprotein	QE2_130322_OPL0000_JCK_MdW_wholegel_5band_3B4_130325225629	4	WG_3	_WNTDSVEEFLSEKLER_	3	661.322	1980.94	2.5532	0.064384	1	43.37
Q9C0C2	TNKS1BP1	182 kDa tankyrase-1-binding protein	QE2_130322_OPL0000_JCK_MdW_wholegel_5band_1B1	1	WG_1	_AAEPQEQEFGK_	2	617.291	1232.57	1.4197	0.00041125	1	69.672
Q9C0C2	TNKS1BP1	182 kDa tankyrase-1-binding protein	QE2_130322_OPL0000_JCK_MdW_wholegel_5band_2B1	1	WG_2	_AAEPQEQEFGK_	2	617.291	1232.57	1.6626	0.00015506	1	80.737
Q9C0C2	TNKS1BP1	182 kDa tankyrase-1-binding protein	QE2_130322_OPL0000_JCK_MdW_wholegel_5band_3B1	1	WG_3	_AAEPQEQEFGK_	2	617.291	1232.57	0.75791	0.00013691	1	82.171
Q9C0C2	TNKS1BP1	182 kDa tankyrase-1-binding protein	QE2_130322_OPL0000_JCK_MdW_wholegel_5band_1B1	1	WG_1	_DAELQDQEFGKR_	2	718.344	1434.67	-1.0143	0.0024578	1	51.463
Q9C0C2	TNKS1BP1	182 kDa tankyrase-1-binding protein	QE2_130322_OPL0000_JCK_MdW_wholegel_5band_1B1	1	WG_1	_DLEVTCDPDSGGSQGLR_	2	903.402	1804.79	0.48579	9.254e-07	1	89.982
Q9C0C2	TNKS1BP1	182 kDa tankyrase-1-binding protein	QE2_130322_OPL0000_JCK_MdW_wholegel_5band_1B1	1	WG_1	_DLEVTCDPDSGGSQGLR_	3	602.604	1804.79	0.14318	0.00013236	1	65.231
Q9C0C2	TNKS1BP1	182 kDa tankyrase-1-binding protein	QE2_130322_OPL0000_JCK_MdW_wholegel_5band_2B1	1	WG_2	_DLEVTCDPDSGGSQGLR_	3	602.604	1804.79	-0.30169	0.00010749	1	67.685
Q9C0C2	TNKS1BP1	182 kDa tankyrase-1-binding protein	QE2_130322_OPL0000_JCK_MdW_wholegel_5band_2B1	1	WG_2	_DLEVTCDPDSGGSQGLR_	2	903.402	1804.79	-0.35936	6.2121e-08	1	100.04
Q9C0C2	TNKS1BP1	182 kDa tankyrase-1-binding protein	QE2_130322_OPL0000_JCK_MdW_wholegel_5band_3B1	1	WG_3	_DLEVTCDPDSGGSQGLR_	2	903.402	1804.79	-0.34588	1.7761e-07	1	91.401
Q9C0C2	TNKS1BP1	182 kDa tankyrase-1-binding protein	QE2_130322_OPL0000_JCK_MdW_wholegel_5band_2B1	1	WG_2	_DLQSEFGITGDPQPSSFSPSSWCQGASQDYGLGGASPR_	4	994.195	3972.75	-1.2283	0.10608	1	16.581
Q9C0C2	TNKS1BP1	182 kDa tankyrase-1-binding protein	QE2_130322_OPL0000_JCK_MdW_wholegel_5band_1B1	1	WG_1	_DQSSWQNSDASQEVGGHQER_	3	748.988	2243.94	-0.24609	7.4194e-100	1	95.206
Q9C0C2	TNKS1BP1	182 kDa tankyrase-1-binding protein	QE2_130322_OPL0000_JCK_MdW_wholegel_5band_2B1	1	WG_2	_DQSSWQNSDASQEVGGHQER_	3	748.988	2243.94	-0.048717	8.7861e-64	1	56.488
Q9C0C2	TNKS1BP1	182 kDa tankyrase-1-binding protein	QE2_130322_OPL0000_JCK_MdW_wholegel_5band_3B1	1	WG_3	_DQSSWQNSDASQEVGGHQER_	3	748.988	2243.94	-0.18743	5.9813e-225	1	125.79
Q9C0C2	TNKS1BP1	182 kDa tankyrase-1-binding protein	QE2_130322_OPL0000_JCK_MdW_wholegel_5band_1B1	1	WG_1	_DSLGAYASQDANEQGQDLGKR_	3	741.681	2222.02	-0.94648	1.2535e-31	1	154.19
Q9C0C2	TNKS1BP1	182 kDa tankyrase-1-binding protein	QE2_130322_OPL0000_JCK_MdW_wholegel_5band_2B1	1	WG_2	_DSLGAYASQDANEQGQDLGKR_	3	741.681	2222.02	-0.6331	2.5529e-23	1	144.72
Q9C0C2	TNKS1BP1	182 kDa tankyrase-1-binding protein	QE2_130322_OPL0000_JCK_MdW_wholegel_5band_3B1	1	WG_3	_DSLGAYASQDANEQGQDLGKR_	3	741.681	2222.02	-0.56106	2.9197e-16	1	130.36
Q9C0C2	TNKS1BP1	182 kDa tankyrase-1-binding protein	QE2_130322_OPL0000_JCK_MdW_wholegel_5band_1B1	1	WG_1	_DVSLGDWEFGKR_	3	470.233	1407.68	-0.14758	0.00053242	1	73.848
Q9C0C2	TNKS1BP1	182 kDa tankyrase-1-binding protein	QE2_130322_OPL0000_JCK_MdW_wholegel_5band_2B1	1	WG_2	_DVSLGDWEFGKR_	3	470.233	1407.68	0.81776	0.0017799	1	52.555
Q9C0C2	TNKS1BP1	182 kDa tankyrase-1-binding protein	QE2_130322_OPL0000_JCK_MdW_wholegel_5band_3B1	1	WG_3	_DVSLGDWEFGKR_	3	470.233	1407.68	0.21674	0.00053242	1	73.848
Q9C0C2	TNKS1BP1	182 kDa tankyrase-1-binding protein	QE2_130322_OPL0000_JCK_MdW_wholegel_5band_3B1	1	WG_3	_DVSLGTYGSR_	2	527.762	1053.51	NaN	0.0007657	1	64.82
Q9C0C2	TNKS1BP1	182 kDa tankyrase-1-binding protein	QE2_130322_OPL0000_JCK_MdW_wholegel_5band_1B1	1	WG_1	_EAAFSPGQQDWSR_	2	739.837	1477.66	-0.63748	0.0050029	1	40.278
Q9C0C2	TNKS1BP1	182 kDa tankyrase-1-binding protein	QE2_130322_OPL0000_JCK_MdW_wholegel_5band_3B1	1	WG_3	_EAAFSPGQQDWSR_	2	739.837	1477.66	0.026105	0.01309	1	35.487
Q9C0C2	TNKS1BP1	182 kDa tankyrase-1-binding protein	QE2_130322_OPL0000_JCK_MdW_wholegel_5band_3B1	1	WG_3	_EHGVGGVSQCPEPGLR_	3	560.27	1677.79	-1.0996	2.1319e-05	1	60.324
Q9C0C2	TNKS1BP1	182 kDa tankyrase-1-binding protein	QE2_130322_OPL0000_JCK_MdW_wholegel_5band_2B1	1	WG_2	_ELGVGQMDWGNNLGLR_	2	879.933	1757.85	2.037	3.8609e-08	1	103.88
Q9C0C2	TNKS1BP1	182 kDa tankyrase-1-binding protein	QE2_130322_OPL0000_JCK_MdW_wholegel_5band_3B1	1	WG_3	_ELGVGQMDWGNNLGLR_	2	879.933	1757.85	1.3249	0.0099701	1	31.7
Q9C0C2	TNKS1BP1	182 kDa tankyrase-1-binding protein	QE2_130322_OPL0000_JCK_MdW_wholegel_5band_1B1	1	WG_1	_EMEEELVPTGSEPGDTR_	2	938.417	1874.82	-0.37912	6.8166e-06	1	85.636
Q9C0C2	TNKS1BP1	182 kDa tankyrase-1-binding protein	QE2_130322_OPL0000_JCK_MdW_wholegel_5band_1B1	1	WG_1	_ESGVGQTDWSGVEAGEFLK_	2	998.468	1994.92	-1.2844	3.2891e-33	1	160.55
Q9C0C2	TNKS1BP1	182 kDa tankyrase-1-binding protein	QE2_130322_OPL0000_JCK_MdW_wholegel_5band_1B1	1	WG_1	_ESGVGQTDWSGVEAGEFLK_	3	665.981	1994.92	-0.9856	0.085328	1	24.407
Q9C0C2	TNKS1BP1	182 kDa tankyrase-1-binding protein	QE2_130322_OPL0000_JCK_MdW_wholegel_5band_2B1	1	WG_2	_ESGVGQTDWSGVEAGEFLK_	2	998.468	1994.92	-0.35377	9.5939e-51	1	186.05
Q9C0C2	TNKS1BP1	182 kDa tankyrase-1-binding protein	QE2_130322_OPL0000_JCK_MdW_wholegel_5band_1B1	1	WG_1	_FAATTVEEILAK_	2	646.858	1291.7	NaN	0.0011339	1	78.903
Q9C0C2	TNKS1BP1	182 kDa tankyrase-1-binding protein	QE2_130322_OPL0000_JCK_MdW_wholegel_5band_2B1	1	WG_2	_FAATTVEEILAK_	2	646.858	1291.7	NaN	4.0451e-08	1	97.911
Q9C0C2	TNKS1BP1	182 kDa tankyrase-1-binding protein	QE2_130322_OPL0000_JCK_MdW_wholegel_5band_3B1	1	WG_3	_FAATTVEEILAK_	2	646.858	1291.7	0.84183	6.3604e-05	1	96.64
Q9C0C2	TNKS1BP1	182 kDa tankyrase-1-binding protein	QE2_130322_OPL0000_JCK_MdW_wholegel_5band_1B1	1	WG_1	_FSEGVLQSPSQDQEK_	2	839.9	1677.78	-0.1625	6.7633e-17	1	139.73
Q9C0C2	TNKS1BP1	182 kDa tankyrase-1-binding protein	QE2_130322_OPL0000_JCK_MdW_wholegel_5band_3B1	1	WG_3	_GCGVGQMDWTQDLAPQNVELFGAPSEAR_	3	1011.8	3032.38	-0.55056	0.0017357	1	45.125
Q9C0C2	TNKS1BP1	182 kDa tankyrase-1-binding protein	QE2_130322_OPL0000_JCK_MdW_wholegel_5band_1B1	1	WG_1	_GSGGLFSPSTAHVPDGALGQR_	3	671.005	2009.99	0.94331	0.00073762	1	57.826
Q9C0C2	TNKS1BP1	182 kDa tankyrase-1-binding protein	QE2_130322_OPL0000_JCK_MdW_wholegel_5band_3B1	1	WG_3	_GSGGLFSPSTAHVPDGALGQR_	3	671.005	2009.99	-2.2297	0.00097509	1	55.705
Q9C0C2	TNKS1BP1	182 kDa tankyrase-1-binding protein	QE2_130322_OPL0000_JCK_MdW_wholegel_5band_1B1	1	WG_1	_GVGQADWTPDLGLR_	2	742.878	1483.74	0.54003	0.02764	1	26.591
Q9C0C2	TNKS1BP1	182 kDa tankyrase-1-binding protein	QE2_130322_OPL0000_JCK_MdW_wholegel_5band_1B1	1	WG_1	_LTFNHDGSSR_	3	378.516	1132.53	-0.67549	5.6146e-06	1	66.056
Q9C0C2	TNKS1BP1	182 kDa tankyrase-1-binding protein	QE2_130322_OPL0000_JCK_MdW_wholegel_5band_2B1	1	WG_2	_LTFNHDGSSR_	3	378.516	1132.53	-0.34378	0.0027117	1	57.348
Q9C0C2	TNKS1BP1	182 kDa tankyrase-1-binding protein	QE2_130322_OPL0000_JCK_MdW_wholegel_5band_3B1	1	WG_3	_LTFNHDGSSR_	3	378.516	1132.53	0.04243	0.00025248	1	72.006
Q9C0C2	TNKS1BP1	182 kDa tankyrase-1-binding protein	QE2_130322_OPL0000_JCK_MdW_wholegel_5band_1B1	1	WG_1	_NLEVSSCVGSGGSSEAR_	2	848.384	1694.75	-1.0569	7.7955e-14	1	120.9
Q9C0C2	TNKS1BP1	182 kDa tankyrase-1-binding protein	QE2_130322_OPL0000_JCK_MdW_wholegel_5band_2B1	1	WG_2	_NLEVSSCVGSGGSSEAR_	2	848.384	1694.75	-0.94666	3.2255e-14	1	127.97
Q9C0C2	TNKS1BP1	182 kDa tankyrase-1-binding protein	QE2_130322_OPL0000_JCK_MdW_wholegel_5band_3B1	1	WG_3	_NLEVSSCVGSGGSSEAR_	2	848.384	1694.75	-0.175	1.3052e-11	1	118.15
Q9C0C2	TNKS1BP1	182 kDa tankyrase-1-binding protein	QE2_130322_OPL0000_JCK_MdW_wholegel_5band_1B1	1	WG_1	_NMAPGAVCSPGESK_	2	702.816	1403.62	-0.93953	0.00011336	1	84.566
Q9C0C2	TNKS1BP1	182 kDa tankyrase-1-binding protein	QE2_130322_OPL0000_JCK_MdW_wholegel_5band_2B1	1	WG_2	_NMAPGAVCSPGESK_	2	702.816	1403.62	-1.2913	0.00038915	1	65.805
Q9C0C2	TNKS1BP1	182 kDa tankyrase-1-binding protein	QE2_130322_OPL0000_JCK_MdW_wholegel_5band_3B1	1	WG_3	_NMAPGAVCSPGESK_	2	702.816	1403.62	-1.9105	0.0014831	1	53.946
Q9C0C2	TNKS1BP1	182 kDa tankyrase-1-binding protein	QE2_130322_OPL0000_JCK_MdW_wholegel_5band_1B1	1	WG_1	_SFGTRPLSSGFSPEEAQQQDEEFEK_	3	944.098	2829.27	0.37955	9.3479e-44	1	164.05
Q9C0C2	TNKS1BP1	182 kDa tankyrase-1-binding protein	QE2_130322_OPL0000_JCK_MdW_wholegel_5band_2B1	1	WG_2	_SFGTRPLSSGFSPEEAQQQDEEFEK_	3	944.098	2829.27	0.74618	6.1002e-10	1	45.357
Q9C0C2	TNKS1BP1	182 kDa tankyrase-1-binding protein	QE2_130322_OPL0000_JCK_MdW_wholegel_5band_3B1	1	WG_3	_SFGTRPLSSGFSPEEAQQQDEEFEK_	3	944.098	2829.27	-0.027914	5.2858e-34	1	157.31
Q9C0C2	TNKS1BP1	182 kDa tankyrase-1-binding protein	QE2_130322_OPL0000_JCK_MdW_wholegel_5band_1B1	1	WG_1	_SKDLAEVGEGGGHSQAR_	3	566.612	1696.81	0.097782	0.00075626	1	59.579
Q9C0C2	TNKS1BP1	182 kDa tankyrase-1-binding protein	QE2_130322_OPL0000_JCK_MdW_wholegel_5band_2B1	1	WG_2	_SKDLAEVGEGGGHSQAR_	4	425.211	1696.81	0.2921	0.084149	1	21.685
Q9C0C2	TNKS1BP1	182 kDa tankyrase-1-binding protein	QE2_130322_OPL0000_JCK_MdW_wholegel_5band_2B1	1	WG_2	_SKDLAEVGEGGGHSQAR_	3	566.612	1696.81	-0.028299	5.1099e-05	1	49.036
Q9C0C2	TNKS1BP1	182 kDa tankyrase-1-binding protein	QE2_130322_OPL0000_JCK_MdW_wholegel_5band_3B1	1	WG_3	_SKDLAEVGEGGGHSQAR_	3	566.612	1696.81	0.32293	0.02972	1	37.85
Q9C0C2	TNKS1BP1	182 kDa tankyrase-1-binding protein	QE2_130322_OPL0000_JCK_MdW_wholegel_5band_1B1	1	WG_1	_SPAECREEHSKTPEER_	4	486.223	1940.86	-0.65399	0.074803	1	32.341
Q9C0C2	TNKS1BP1	182 kDa tankyrase-1-binding protein	QE2_130322_OPL0000_JCK_MdW_wholegel_5band_3B1	1	WG_3	_SPAECREEHSKTPEER_	4	486.223	1940.86	-0.61964	0.0018296	1	60.209
Q9C0C2	TNKS1BP1	182 kDa tankyrase-1-binding protein	QE2_130322_OPL0000_JCK_MdW_wholegel_5band_1B1	1	WG_1	_SQEADVQDWEFR_	2	755.334	1508.65	-2.0045	0.00024657	1	85.457
Q9C0C2	TNKS1BP1	182 kDa tankyrase-1-binding protein	QE2_130322_OPL0000_JCK_MdW_wholegel_5band_2B1	1	WG_2	_SQEADVQDWEFR_	2	755.334	1508.65	-0.27543	0.0002006	1	87.18
Q9C0C2	TNKS1BP1	182 kDa tankyrase-1-binding protein	QE2_130322_OPL0000_JCK_MdW_wholegel_5band_3B1	1	WG_3	_SQEADVQDWEFR_	2	755.334	1508.65	-0.44523	0.00024757	1	85.42
Q9C0C2	TNKS1BP1	182 kDa tankyrase-1-binding protein	QE2_130322_OPL0000_JCK_MdW_wholegel_5band_1B1	1	WG_1	_SSGSEGSSPNWLQALK_	2	824.402	1646.79	-3.3564	0.00070482	1	58.83
Q9C0C2	TNKS1BP1	182 kDa tankyrase-1-binding protein	QE2_130322_OPL0000_JCK_MdW_wholegel_5band_2B1	1	WG_2	_SSGSEGSSPNWLQALK_	2	824.402	1646.79	-2.907	0.00096386	1	56.774
Q9C0C2	TNKS1BP1	182 kDa tankyrase-1-binding protein	QE2_130322_OPL0000_JCK_MdW_wholegel_5band_3B1	1	WG_3	_SSGSEGSSPNWLQALK_	2	824.402	1646.79	-3.1564	0.00015512	1	69.403
Q9C0C2	TNKS1BP1	182 kDa tankyrase-1-binding protein	QE2_130322_OPL0000_JCK_MdW_wholegel_5band_1B1	1	WG_1	_SYQFGIIGNDR_	2	635.315	1268.61	2.1512	0.0042043	1	40.475
Q9C0C2	TNKS1BP1	182 kDa tankyrase-1-binding protein	QE2_130322_OPL0000_JCK_MdW_wholegel_5band_2B1	1	WG_2	_SYQFGIIGNDR_	2	635.315	1268.61	0.3646	0.010987	1	36.32
Q9C0C2	TNKS1BP1	182 kDa tankyrase-1-binding protein	QE2_130322_OPL0000_JCK_MdW_wholegel_5band_3B1	1	WG_3	_SYQFGIIGNDR_	2	635.315	1268.61	0.27563	0.0028417	1	45.257
Q9C0C2	TNKS1BP1	182 kDa tankyrase-1-binding protein	QE2_130322_OPL0000_JCK_MdW_wholegel_5band_1B1	1	WG_1	_VNLFPGLSPSALK_	2	671.89	1341.77	1.1355	0.029671	1	30.874
Q9C0C2	TNKS1BP1	182 kDa tankyrase-1-binding protein	QE2_130322_OPL0000_JCK_MdW_wholegel_5band_2B1	1	WG_2	_VNLFPGLSPSALK_	2	671.89	1341.77	0.6519	0.071778	1	30.961
Q9C0C2	TNKS1BP1	182 kDa tankyrase-1-binding protein	QE2_130322_OPL0000_JCK_MdW_wholegel_5band_3B1	1	WG_3	_VNLFPGLSPSALK_	2	671.89	1341.77	1.1669	0.0033853	1	46.481
Q9C0C2	TNKS1BP1	182 kDa tankyrase-1-binding protein	QE2_130322_OPL0000_JCK_MdW_wholegel_5band_1B1	1	WG_1	_VVGKPAQLGTQR_	3	418.582	1252.73	0.62752	0.00016298	1	93.623
Q9C0C2	TNKS1BP1	182 kDa tankyrase-1-binding protein	QE2_130322_OPL0000_JCK_MdW_wholegel_5band_2B1	1	WG_2	_VVGKPAQLGTQR_	3	418.582	1252.73	0.13967	0.00017191	1	93.011
Q9C0C2	TNKS1BP1	182 kDa tankyrase-1-binding protein	QE2_130322_OPL0000_JCK_MdW_wholegel_5band_3B1	1	WG_3	_VVGKPAQLGTQR_	3	418.582	1252.73	0.40833	0.00016298	1	93.623
Q9C0C2	TNKS1BP1	182 kDa tankyrase-1-binding protein	QE2_130322_OPL0000_JCK_MdW_wholegel_5band_1B1	1	WG_1	_WSDQGPAQTSR_	2	616.786	1231.56	-1.1039	0.11555	1	19.211
Q9C0C2	TNKS1BP1	182 kDa tankyrase-1-binding protein	QE2_130322_OPL0000_JCK_MdW_wholegel_5band_2B1	1	WG_2	_WSDQGPAQTSR_	2	616.786	1231.56	-0.97693	0.022937	1	32.624
Q9C0C2	TNKS1BP1	182 kDa tankyrase-1-binding protein	QE2_130322_OPL0000_JCK_MdW_wholegel_5band_3B1	1	WG_3	_WSDQGPAQTSR_	2	616.786	1231.56	-1.6164	0.0044638	1	45.891
Q9C0C2	TNKS1BP1	182 kDa tankyrase-1-binding protein	QE2_130322_OPL0000_JCK_MdW_wholegel_5band_1B1	1	WG_1	_YSSQDADEQDWEFQKR_	3	677.961	2030.86	0.37153	1.7865e-18	1	142.1
Q9C0C2	TNKS1BP1	182 kDa tankyrase-1-binding protein	QE2_130322_OPL0000_JCK_MdW_wholegel_5band_2B1	1	WG_2	_YSSQDADEQDWEFQKR_	3	677.961	2030.86	0.081679	6.4576e-07	1	91.657
Q9C0C2	TNKS1BP1	182 kDa tankyrase-1-binding protein	QE2_130322_OPL0000_JCK_MdW_wholegel_5band_3B1	1	WG_3	_YSSQDADEQDWEFQKR_	3	677.961	2030.86	0.53072	1.1927e-25	1	159.22
O15120	AGPAT2	1-acyl-sn-glycerol-3-phosphate acyltransferase beta	QE2_130322_OPL0000_JCK_MdW_wholegel_5band_2B3_130325165002	3	WG_2	_SSTAMTVMADLGER_	2	734.842	1467.67	NaN	0.0020886	1	52.254
O15120	AGPAT2	1-acyl-sn-glycerol-3-phosphate acyltransferase beta	QE2_130322_OPL0000_JCK_MdW_wholegel_5band_1B3_130325151822	3	WG_1	_TVENMSIIGWFVR_	3	517.938	1550.79	1.9328	0.14533	1	14.942
O15120	AGPAT2	1-acyl-sn-glycerol-3-phosphate acyltransferase beta	QE2_130322_OPL0000_JCK_MdW_wholegel_5band_2B3_130325165002	3	WG_2	_TVENMSIIGWFVR_	3	517.938	1550.79	1.954	0.03483	1	17.201
O15120	AGPAT2	1-acyl-sn-glycerol-3-phosphate acyltransferase beta	QE2_130322_OPL0000_JCK_MdW_wholegel_5band_3B3_130325182138	3	WG_3	_TVENMSIIGWFVR_	3	517.938	1550.79	2.5186	0.03483	1	18.638
O15120	AGPAT2	1-acyl-sn-glycerol-3-phosphate acyltransferase beta	QE2_130322_OPL0000_JCK_MdW_wholegel_5band_2B3_130325165002	3	WG_2	_VWIYPEGTR_	2	560.793	1119.57	0.7461	0.086527	1	35.224
Q9NUQ2	AGPAT5	1-acyl-sn-glycerol-3-phosphate acyltransferase epsilon	QE2_130322_OPL0000_JCK_MdW_wholegel_5band_1B3_130325151822	3	WG_1	_ATHVAFDCMK_	3	393.848	1178.52	-0.48142	0.034756	1	33.088
Q9NUQ2	AGPAT5	1-acyl-sn-glycerol-3-phosphate acyltransferase epsilon	QE2_130322_OPL0000_JCK_MdW_wholegel_5band_3B3_130325182138	3	WG_3	_ATHVAFDCMK_	3	393.848	1178.52	-0.65987	0.036534	1	33.057
Q9NUQ2	AGPAT5	1-acyl-sn-glycerol-3-phosphate acyltransferase epsilon	QE2_130322_OPL0000_JCK_MdW_wholegel_5band_1B3_130325151822	3	WG_1	_MLIEFYESPDPER_	2	813.379	1624.74	-0.28493	0.014122	1	31.827
Q9NUQ2	AGPAT5	1-acyl-sn-glycerol-3-phosphate acyltransferase epsilon	QE2_130322_OPL0000_JCK_MdW_wholegel_5band_2B3_130325165002	3	WG_2	_MLIEFYESPDPER_	2	813.379	1624.74	-0.90625	0.0348	1	29.981
Q9NUQ2	AGPAT5	1-acyl-sn-glycerol-3-phosphate acyltransferase epsilon	QE2_130322_OPL0000_JCK_MdW_wholegel_5band_1B3_130325151822	3	WG_1	_MLLSLVLHTYSMR_	3	521.951	1562.83	-1.7353	0.012425	1	23.881
Q9NUQ2	AGPAT5	1-acyl-sn-glycerol-3-phosphate acyltransferase epsilon	QE2_130322_OPL0000_JCK_MdW_wholegel_5band_2B3_130325165002	3	WG_2	_MLLSLVLHTYSMR_	3	521.951	1562.83	0.55413	0.050788	1	24.191
Q9NUQ2	AGPAT5	1-acyl-sn-glycerol-3-phosphate acyltransferase epsilon	QE2_130322_OPL0000_JCK_MdW_wholegel_5band_1B3_130325151822	3	WG_1	_VLSASQAFAAQR_	2	624.838	1247.66	-0.92523	0.00041802	1	79.036
Q9NUQ2	AGPAT5	1-acyl-sn-glycerol-3-phosphate acyltransferase epsilon	QE2_130322_OPL0000_JCK_MdW_wholegel_5band_2B3_130325165002	3	WG_2	_VLSASQAFAAQR_	2	624.838	1247.66	-1.6185	0.00022374	2	86.313
Q9NUQ2	AGPAT5	1-acyl-sn-glycerol-3-phosphate acyltransferase epsilon	QE2_130322_OPL0000_JCK_MdW_wholegel_5band_3B3_130325182138	3	WG_3	_VLSASQAFAAQR_	2	624.838	1247.66	-0.14068	5.7279e-05	1	97.452
Q9NUQ2	AGPAT5	1-acyl-sn-glycerol-3-phosphate acyltransferase epsilon	QE2_130322_OPL0000_JCK_MdW_wholegel_5band_3B3_130325182138	3	WG_3	_VLSASQAFAAQR_	3	416.895	1247.66	NaN	0.0024332	1	68.548
Q9NUQ2	AGPAT5	1-acyl-sn-glycerol-3-phosphate acyltransferase epsilon	QE2_130322_OPL0000_JCK_MdW_wholegel_5band_1B3_130325151822	3	WG_1	_WLPLYGCYFAQHGGIYVK_	3	724.696	2171.07	1.9633	0.10598	1	19.036
Q9NUQ2	AGPAT5	1-acyl-sn-glycerol-3-phosphate acyltransferase epsilon	QE2_130322_OPL0000_JCK_MdW_wholegel_5band_2B3_130325165002	3	WG_2	_WLPLYGCYFAQHGGIYVK_	3	724.696	2171.07	0.84901	0.0026427	1	36.112
Q9NUQ2	AGPAT5	1-acyl-sn-glycerol-3-phosphate acyltransferase epsilon	QE2_130322_OPL0000_JCK_MdW_wholegel_5band_3B3_130325182138	3	WG_3	_WLPLYGCYFAQHGGIYVK_	3	724.696	2171.07	2.4443	0.023425	1	32.746
Q9Y2I7	PIKFYVE	1-phosphatidylinositol 3-phosphate 5-kinase	QE2_130322_OPL0000_JCK_MdW_wholegel_5band_2B1	1	WG_2	_ATQWNSAEEGLPTNSTSDSRPK_	3	792.707	2375.1	-1.9867	9.4705e-06	1	87.208
Q9Y2I7	PIKFYVE	1-phosphatidylinositol 3-phosphate 5-kinase	QE2_130322_OPL0000_JCK_MdW_wholegel_5band_3B1	1	WG_3	_ATQWNSAEEGLPTNSTSDSRPK_	3	792.707	2375.1	-1.591	3.7456e-05	1	76.733
Q9Y2I7	PIKFYVE	1-phosphatidylinositol 3-phosphate 5-kinase	QE2_130322_OPL0000_JCK_MdW_wholegel_5band_2B1	1	WG_2	_EGTENQGVEPQDEVDGGDTQKK_	3	787.354	2359.04	-0.0023631	1.1359e-05	1	83.245
Q9Y2I7	PIKFYVE	1-phosphatidylinositol 3-phosphate 5-kinase	QE2_130322_OPL0000_JCK_MdW_wholegel_5band_1B1	1	WG_1	_SLSHSSPWQAR_	3	419.211	1254.61	3.4152	0.096186	1	30.729
Q9Y2I7	PIKFYVE	1-phosphatidylinositol 3-phosphate 5-kinase	QE2_130322_OPL0000_JCK_MdW_wholegel_5band_2B1	1	WG_2	_VDCLNPINHQR_	3	455.895	1364.66	-0.1336	0.091985	1	26.707
Q01970	PLCB3	1-phosphatidylinositol 4,5-bisphosphate phosphodiesterase beta-3	QE2_130322_OPL0000_JCK_MdW_wholegel_5band_1B1	1	WG_1	_(ac)AGAQPGVHALQLEPPTVVETLR_	3	775.757	2324.25	-0.43904	0.0072257	1	39.507
Q01970	PLCB3	1-phosphatidylinositol 4,5-bisphosphate phosphodiesterase beta-3	QE2_130322_OPL0000_JCK_MdW_wholegel_5band_2B1	1	WG_2	_(ac)AGAQPGVHALQLEPPTVVETLR_	3	775.757	2324.25	-0.86879	1.214e-05	1	82.406
Q01970	PLCB3	1-phosphatidylinositol 4,5-bisphosphate phosphodiesterase beta-3	QE2_130322_OPL0000_JCK_MdW_wholegel_5band_3B1	1	WG_3	_(ac)AGAQPGVHALQLEPPTVVETLR_	3	775.757	2324.25	-0.6457	0.0031576	1	45.413
Q01970	PLCB3	1-phosphatidylinositol 4,5-bisphosphate phosphodiesterase beta-3	QE2_130322_OPL0000_JCK_MdW_wholegel_5band_1B1	1	WG_1	_(ac)AGAQPGVHALQLEPPTVVETLRR_	3	827.791	2480.35	-1.3369	0.0010262	1	46.578
Q01970	PLCB3	1-phosphatidylinositol 4,5-bisphosphate phosphodiesterase beta-3	QE2_130322_OPL0000_JCK_MdW_wholegel_5band_3B1	1	WG_3	_(ac)AGAQPGVHALQLEPPTVVETLRR_	3	827.791	2480.35	-0.54058	0.0091838	1	39.647
Q01970	PLCB3	1-phosphatidylinositol 4,5-bisphosphate phosphodiesterase beta-3	QE2_130322_OPL0000_JCK_MdW_wholegel_5band_1B1	1	WG_1	_CFEMSSFVETK_	2	682.797	1363.58	-2.7877	0.020226	1	32.068
Q01970	PLCB3	1-phosphatidylinositol 4,5-bisphosphate phosphodiesterase beta-3	QE2_130322_OPL0000_JCK_MdW_wholegel_5band_2B1	1	WG_2	_CFEMSSFVETK_	2	682.797	1363.58	-0.98744	0.0067892	1	41.339
Q01970	PLCB3	1-phosphatidylinositol 4,5-bisphosphate phosphodiesterase beta-3	QE2_130322_OPL0000_JCK_MdW_wholegel_5band_3B1	1	WG_3	_CFEMSSFVETK_	2	682.797	1363.58	-0.21877	0.0067892	1	39.016
Q01970	PLCB3	1-phosphatidylinositol 4,5-bisphosphate phosphodiesterase beta-3	QE2_130322_OPL0000_JCK_MdW_wholegel_5band_1B1	1	WG_1	_CVELDVWK_	2	524.76	1047.51	0.79028	0.0062838	1	58.981
Q01970	PLCB3	1-phosphatidylinositol 4,5-bisphosphate phosphodiesterase beta-3	QE2_130322_OPL0000_JCK_MdW_wholegel_5band_2B1	1	WG_2	_CVELDVWK_	2	524.76	1047.51	-0.047091	0.0038986	1	71.223
Q01970	PLCB3	1-phosphatidylinositol 4,5-bisphosphate phosphodiesterase beta-3	QE2_130322_OPL0000_JCK_MdW_wholegel_5band_3B1	1	WG_3	_CVELDVWK_	2	524.76	1047.51	0.9234	0.0015708	1	98.392
Q01970	PLCB3	1-phosphatidylinositol 4,5-bisphosphate phosphodiesterase beta-3	QE2_130322_OPL0000_JCK_MdW_wholegel_5band_1B1	1	WG_1	_DQMSMEGFSR_	2	594.245	1186.47	-0.056135	0.010158	1	36.284
Q01970	PLCB3	1-phosphatidylinositol 4,5-bisphosphate phosphodiesterase beta-3	QE2_130322_OPL0000_JCK_MdW_wholegel_5band_2B1	1	WG_2	_DQMSMEGFSR_	2	594.245	1186.47	-0.032638	0.0042947	1	45.915
Q01970	PLCB3	1-phosphatidylinositol 4,5-bisphosphate phosphodiesterase beta-3	QE2_130322_OPL0000_JCK_MdW_wholegel_5band_3B1	1	WG_3	_DQMSMEGFSR_	2	594.245	1186.47	0.099426	0.0042947	1	45.915
Q01970	PLCB3	1-phosphatidylinositol 4,5-bisphosphate phosphodiesterase beta-3	QE2_130322_OPL0000_JCK_MdW_wholegel_5band_1B1	1	WG_1	_EAELTEINRR_	2	615.825	1229.64	-0.98266	1.5536e-07	1	115.78
Q01970	PLCB3	1-phosphatidylinositol 4,5-bisphosphate phosphodiesterase beta-3	QE2_130322_OPL0000_JCK_MdW_wholegel_5band_2B1	1	WG_2	_EAELTEINRR_	2	615.825	1229.64	-1.4327	6.8381e-05	1	85.533
Q01970	PLCB3	1-phosphatidylinositol 4,5-bisphosphate phosphodiesterase beta-3	QE2_130322_OPL0000_JCK_MdW_wholegel_5band_2B1	1	WG_2	_EAELTEINRR_	3	410.886	1229.64	0.76158	0.031823	1	34.231
Q01970	PLCB3	1-phosphatidylinositol 4,5-bisphosphate phosphodiesterase beta-3	QE2_130322_OPL0000_JCK_MdW_wholegel_5band_3B1	1	WG_3	_EAELTEINRR_	2	615.825	1229.64	-0.32596	0.00021506	1	73.885
Q01970	PLCB3	1-phosphatidylinositol 4,5-bisphosphate phosphodiesterase beta-3	QE2_130322_OPL0000_JCK_MdW_wholegel_5band_3B1	1	WG_3	_EAELTEINRR_	3	410.886	1229.64	1.011	0.0041923	1	51.762
Q01970	PLCB3	1-phosphatidylinositol 4,5-bisphosphate phosphodiesterase beta-3	QE2_130322_OPL0000_JCK_MdW_wholegel_5band_1B1	1	WG_1	_EVVLDANTTQFK_	2	682.856	1363.7	-0.85036	0.070336	1	31.708
Q01970	PLCB3	1-phosphatidylinositol 4,5-bisphosphate phosphodiesterase beta-3	QE2_130322_OPL0000_JCK_MdW_wholegel_5band_2B1	1	WG_2	_EVVLDANTTQFK_	2	682.856	1363.7	0.012928	0.00092535	1	67.519
Q01970	PLCB3	1-phosphatidylinositol 4,5-bisphosphate phosphodiesterase beta-3	QE2_130322_OPL0000_JCK_MdW_wholegel_5band_3B1	1	WG_3	_EVVLDANTTQFK_	2	682.856	1363.7	-1.9816	0.0010698	1	51.135
Q01970	PLCB3	1-phosphatidylinositol 4,5-bisphosphate phosphodiesterase beta-3	QE2_130322_OPL0000_JCK_MdW_wholegel_5band_1B1	1	WG_1	_GKPYLTLEQLMDFINQK_	3	680.027	2037.06	1.3151	0.041593	1	32.366
Q01970	PLCB3	1-phosphatidylinositol 4,5-bisphosphate phosphodiesterase beta-3	QE2_130322_OPL0000_JCK_MdW_wholegel_5band_2B1	1	WG_2	_HITESVNSIR_	2	578.309	1154.6	1.2911	9.2239e-06	1	99.568
Q01970	PLCB3	1-phosphatidylinositol 4,5-bisphosphate phosphodiesterase beta-3	QE2_130322_OPL0000_JCK_MdW_wholegel_5band_3B1	1	WG_3	_HITESVNSIR_	2	578.309	1154.6	1.4928	0.00025011	1	72.096
Q01970	PLCB3	1-phosphatidylinositol 4,5-bisphosphate phosphodiesterase beta-3	QE2_130322_OPL0000_JCK_MdW_wholegel_5band_1B1	1	WG_1	_HVSLMDQR_	2	493.248	984.481	-1.838	0.010862	1	46.891
Q01970	PLCB3	1-phosphatidylinositol 4,5-bisphosphate phosphodiesterase beta-3	QE2_130322_OPL0000_JCK_MdW_wholegel_5band_2B1	1	WG_2	_HVSLMDQR_	2	493.248	984.481	-1.7796	0.0098689	1	47.823
Q01970	PLCB3	1-phosphatidylinositol 4,5-bisphosphate phosphodiesterase beta-3	QE2_130322_OPL0000_JCK_MdW_wholegel_5band_3B1	1	WG_3	_HVSLMDQR_	2	493.248	984.481	-2.0203	0.0098689	1	47.823
Q01970	PLCB3	1-phosphatidylinositol 4,5-bisphosphate phosphodiesterase beta-3	QE2_130322_OPL0000_JCK_MdW_wholegel_5band_1B1	1	WG_1	_IAAFEEGGK_	2	461.237	920.46	-1.2527	0.00286	1	53.751
Q01970	PLCB3	1-phosphatidylinositol 4,5-bisphosphate phosphodiesterase beta-3	QE2_130322_OPL0000_JCK_MdW_wholegel_5band_2B1	1	WG_2	_IAAFEEGGK_	2	461.237	920.46	-1.761	0.07503	1	34.692
Q01970	PLCB3	1-phosphatidylinositol 4,5-bisphosphate phosphodiesterase beta-3	QE2_130322_OPL0000_JCK_MdW_wholegel_5band_3B1	1	WG_3	_IAAFEEGGK_	2	461.237	920.46	-1.3511	0.0025883	1	55.461
Q01970	PLCB3	1-phosphatidylinositol 4,5-bisphosphate phosphodiesterase beta-3	QE2_130322_OPL0000_JCK_MdW_wholegel_5band_1B1	1	WG_1	_IREVLGFGGPDAR_	3	462.921	1385.74	NaN	0.0091532	1	54.812
Q01970	PLCB3	1-phosphatidylinositol 4,5-bisphosphate phosphodiesterase beta-3	QE2_130322_OPL0000_JCK_MdW_wholegel_5band_2B1	1	WG_2	_IREVLGFGGPDAR_	3	462.921	1385.74	NaN	0.063146	1	40.857
Q01970	PLCB3	1-phosphatidylinositol 4,5-bisphosphate phosphodiesterase beta-3	QE2_130322_OPL0000_JCK_MdW_wholegel_5band_3B1	1	WG_3	_IREVLGFGGPDAR_	3	462.921	1385.74	NaN	0.028081	1	47.639
Q01970	PLCB3	1-phosphatidylinositol 4,5-bisphosphate phosphodiesterase beta-3	QE2_130322_OPL0000_JCK_MdW_wholegel_5band_1B1	1	WG_1	_LAMNILAQNASR_	3	434.571	1300.69	-0.20837	0.025831	1	31.526
Q01970	PLCB3	1-phosphatidylinositol 4,5-bisphosphate phosphodiesterase beta-3	QE2_130322_OPL0000_JCK_MdW_wholegel_5band_1B1	1	WG_1	_LAMNILAQNASR_	2	651.353	1300.69	1.5031	8.8263e-05	1	72.496
Q01970	PLCB3	1-phosphatidylinositol 4,5-bisphosphate phosphodiesterase beta-3	QE2_130322_OPL0000_JCK_MdW_wholegel_5band_2B1	1	WG_2	_LAMNILAQNASR_	2	651.353	1300.69	0.34907	0.00034499	1	80.522
Q01970	PLCB3	1-phosphatidylinositol 4,5-bisphosphate phosphodiesterase beta-3	QE2_130322_OPL0000_JCK_MdW_wholegel_5band_3B1	1	WG_3	_LAMNILAQNASR_	3	434.571	1300.69	0.024866	0.0040437	1	45.28
Q01970	PLCB3	1-phosphatidylinositol 4,5-bisphosphate phosphodiesterase beta-3	QE2_130322_OPL0000_JCK_MdW_wholegel_5band_3B1	1	WG_3	_LAMNILAQNASR_	2	651.353	1300.69	0.22029	0.0011659	1	50.088
Q01970	PLCB3	1-phosphatidylinositol 4,5-bisphosphate phosphodiesterase beta-3	QE2_130322_OPL0000_JCK_MdW_wholegel_5band_2B1	1	WG_2	_LCLRPDIDK_	3	377.206	1128.6	0.26677	0.018009	1	40.715
Q01970	PLCB3	1-phosphatidylinositol 4,5-bisphosphate phosphodiesterase beta-3	QE2_130322_OPL0000_JCK_MdW_wholegel_5band_3B1	1	WG_3	_LCLRPDIDK_	3	377.206	1128.6	0.20346	0.024152	1	36.585
Q01970	PLCB3	1-phosphatidylinositol 4,5-bisphosphate phosphodiesterase beta-3	QE2_130322_OPL0000_JCK_MdW_wholegel_5band_1B1	1	WG_1	_LLAQLAQECQEQR_	3	529.603	1585.79	0.95761	2.531e-05	1	101.39
Q01970	PLCB3	1-phosphatidylinositol 4,5-bisphosphate phosphodiesterase beta-3	QE2_130322_OPL0000_JCK_MdW_wholegel_5band_1B1	1	WG_1	_LLAQLAQECQEQR_	2	793.901	1585.79	1.343	5.3684e-05	1	43.03
Q01970	PLCB3	1-phosphatidylinositol 4,5-bisphosphate phosphodiesterase beta-3	QE2_130322_OPL0000_JCK_MdW_wholegel_5band_2B1	1	WG_2	_LLAQLAQECQEQR_	3	529.603	1585.79	0.3128	0.00057927	1	61.03
Q01970	PLCB3	1-phosphatidylinositol 4,5-bisphosphate phosphodiesterase beta-3	QE2_130322_OPL0000_JCK_MdW_wholegel_5band_2B1	1	WG_2	_LLAQLAQECQEQR_	2	793.901	1585.79	-1.9515	0.26111	1	7.5323
Q01970	PLCB3	1-phosphatidylinositol 4,5-bisphosphate phosphodiesterase beta-3	QE2_130322_OPL0000_JCK_MdW_wholegel_5band_3B1	1	WG_3	_LLAQLAQECQEQR_	3	529.603	1585.79	2.0052	1.2075e-08	1	96.23
Q01970	PLCB3	1-phosphatidylinositol 4,5-bisphosphate phosphodiesterase beta-3	QE2_130322_OPL0000_JCK_MdW_wholegel_5band_3B1	1	WG_3	_LLAQLAQECQEQR_	2	793.901	1585.79	2.6229	0.0046366	1	37.613
Q01970	PLCB3	1-phosphatidylinositol 4,5-bisphosphate phosphodiesterase beta-3	QE2_130322_OPL0000_JCK_MdW_wholegel_5band_1B1	1	WG_1	_LLDGLAQAQAEGR_	2	671.36	1340.7	NaN	0.0021856	1	63.727
Q01970	PLCB3	1-phosphatidylinositol 4,5-bisphosphate phosphodiesterase beta-3	QE2_130322_OPL0000_JCK_MdW_wholegel_5band_1B1	1	WG_1	_LNEVLYPPLRPSQAR_	3	584.997	1751.97	-1.1366	0.001033	1	60.918
Q01970	PLCB3	1-phosphatidylinositol 4,5-bisphosphate phosphodiesterase beta-3	QE2_130322_OPL0000_JCK_MdW_wholegel_5band_2B1	1	WG_2	_LNEVLYPPLRPSQAR_	3	584.997	1751.97	-0.94265	0.00045364	1	68.944
Q01970	PLCB3	1-phosphatidylinositol 4,5-bisphosphate phosphodiesterase beta-3	QE2_130322_OPL0000_JCK_MdW_wholegel_5band_3B1	1	WG_3	_LQVNQDGRIPVK_	3	456.265	1365.77	-0.44886	0.10347	1	26.541
Q01970	PLCB3	1-phosphatidylinositol 4,5-bisphosphate phosphodiesterase beta-3	QE2_130322_OPL0000_JCK_MdW_wholegel_5band_1B1	1	WG_1	_LREVVLDANTTQFK_	3	545.302	1632.88	0.99351	1.8256e-16	1	70.134
Q01970	PLCB3	1-phosphatidylinositol 4,5-bisphosphate phosphodiesterase beta-3	QE2_130322_OPL0000_JCK_MdW_wholegel_5band_2B1	1	WG_2	_LREVVLDANTTQFK_	3	545.302	1632.88	0.94759	4.52e-08	1	63.923
Q01970	PLCB3	1-phosphatidylinositol 4,5-bisphosphate phosphodiesterase beta-3	QE2_130322_OPL0000_JCK_MdW_wholegel_5band_3B1	1	WG_3	_LREVVLDANTTQFK_	3	545.302	1632.88	0.45116	0.0006195	1	69.403
Q01970	PLCB3	1-phosphatidylinositol 4,5-bisphosphate phosphodiesterase beta-3	QE2_130322_OPL0000_JCK_MdW_wholegel_5band_1B1	1	WG_1	_LRPGALGGAADVEDTKEGEDEAK_	4	582.788	2327.12	0.12698	2.354e-08	1	96.303
Q01970	PLCB3	1-phosphatidylinositol 4,5-bisphosphate phosphodiesterase beta-3	QE2_130322_OPL0000_JCK_MdW_wholegel_5band_2B1	1	WG_2	_LRPGALGGAADVEDTKEGEDEAK_	4	582.788	2327.12	0.030296	6.0624e-15	1	62.237
Q01970	PLCB3	1-phosphatidylinositol 4,5-bisphosphate phosphodiesterase beta-3	QE2_130322_OPL0000_JCK_MdW_wholegel_5band_3B1	1	WG_3	_LRPGALGGAADVEDTKEGEDEAK_	4	582.788	2327.12	0.35355	7.9262e-17	1	128.38
Q01970	PLCB3	1-phosphatidylinositol 4,5-bisphosphate phosphodiesterase beta-3	QE2_130322_OPL0000_JCK_MdW_wholegel_5band_1B1	1	WG_1	_LVAGQQQVLQQLAEEEPK_	2	1004.54	2007.06	0.22013	1.4986e-101	1	236.81
Q01970	PLCB3	1-phosphatidylinositol 4,5-bisphosphate phosphodiesterase beta-3	QE2_130322_OPL0000_JCK_MdW_wholegel_5band_1B1	1	WG_1	_LVAGQQQVLQQLAEEEPK_	3	670.029	2007.06	0.93307	0.092007	1	26.724
Q01970	PLCB3	1-phosphatidylinositol 4,5-bisphosphate phosphodiesterase beta-3	QE2_130322_OPL0000_JCK_MdW_wholegel_5band_2B1	1	WG_2	_LVAGQQQVLQQLAEEEPK_	2	1004.54	2007.06	0.47227	3.0692e-72	1	212.95
Q01970	PLCB3	1-phosphatidylinositol 4,5-bisphosphate phosphodiesterase beta-3	QE2_130322_OPL0000_JCK_MdW_wholegel_5band_2B1	1	WG_2	_LVAGQQQVLQQLAEEEPK_	3	670.029	2007.06	0.74327	0.16829	1	15.071
Q01970	PLCB3	1-phosphatidylinositol 4,5-bisphosphate phosphodiesterase beta-3	QE2_130322_OPL0000_JCK_MdW_wholegel_5band_3B1	1	WG_3	_LVAGQQQVLQQLAEEEPK_	2	1004.54	2007.06	-0.29901	1.1543e-145	1	282.19
Q01970	PLCB3	1-phosphatidylinositol 4,5-bisphosphate phosphodiesterase beta-3	QE2_130322_OPL0000_JCK_MdW_wholegel_5band_3B1	1	WG_3	_LVAGQQQVLQQLAEEEPK_	3	670.029	2007.06	0.89698	4.7536e-16	1	120.59
Q01970	PLCB3	1-phosphatidylinositol 4,5-bisphosphate phosphodiesterase beta-3	QE2_130322_OPL0000_JCK_MdW_wholegel_5band_2B1	1	WG_2	_QVQSLLELR_	2	543.319	1084.62	0.33871	0.10781	1	33.088
Q01970	PLCB3	1-phosphatidylinositol 4,5-bisphosphate phosphodiesterase beta-3	QE2_130322_OPL0000_JCK_MdW_wholegel_5band_3B1	1	WG_3	_QVQSLLELR_	2	543.319	1084.62	0.51721	0.0067341	1	63.283
Q01970	PLCB3	1-phosphatidylinositol 4,5-bisphosphate phosphodiesterase beta-3	QE2_130322_OPL0000_JCK_MdW_wholegel_5band_1B1	1	WG_1	_RPPGPTTSPASTSLSSPGQR_	3	661.008	1980	-0.10358	8.5504e-11	1	114.53
Q01970	PLCB3	1-phosphatidylinositol 4,5-bisphosphate phosphodiesterase beta-3	QE2_130322_OPL0000_JCK_MdW_wholegel_5band_2B1	1	WG_2	_RPPGPTTSPASTSLSSPGQR_	3	661.008	1980	-0.084099	2.2127e-08	1	104.38
Q01970	PLCB3	1-phosphatidylinositol 4,5-bisphosphate phosphodiesterase beta-3	QE2_130322_OPL0000_JCK_MdW_wholegel_5band_3B1	1	WG_3	_RPPGPTTSPASTSLSSPGQR_	3	661.008	1980	-0.15412	1.5828e-07	1	102.6
Q01970	PLCB3	1-phosphatidylinositol 4,5-bisphosphate phosphodiesterase beta-3	QE2_130322_OPL0000_JCK_MdW_wholegel_5band_1B1	1	WG_1	_SESIRPDEFSLEIFER_	3	651.99	1952.95	-1.3155	0.02777	1	39.863
Q01970	PLCB3	1-phosphatidylinositol 4,5-bisphosphate phosphodiesterase beta-3	QE2_130322_OPL0000_JCK_MdW_wholegel_5band_3B1	1	WG_3	_SESIRPDEFSLEIFER_	3	651.99	1952.95	-0.28979	0.02777	1	39.863
Q01970	PLCB3	1-phosphatidylinositol 4,5-bisphosphate phosphodiesterase beta-3	QE2_130322_OPL0000_JCK_MdW_wholegel_5band_2B1	1	WG_2	_SGYLLKPEFMR_	3	447.573	1339.7	-0.96886	0.18798	1	32.859
Q01970	PLCB3	1-phosphatidylinositol 4,5-bisphosphate phosphodiesterase beta-3	QE2_130322_OPL0000_JCK_MdW_wholegel_5band_1B1	1	WG_1	_SLGDEGLNR_	2	480.741	959.467	-0.53112	0.00096581	1	72.325
Q01970	PLCB3	1-phosphatidylinositol 4,5-bisphosphate phosphodiesterase beta-3	QE2_130322_OPL0000_JCK_MdW_wholegel_5band_3B1	1	WG_3	_SLGDEGLNR_	2	480.741	959.467	-0.51129	0.0012315	1	67.414
Q01970	PLCB3	1-phosphatidylinositol 4,5-bisphosphate phosphodiesterase beta-3	QE2_130322_OPL0000_JCK_MdW_wholegel_5band_2B1	1	WG_2	_SPMEFVEYNK_	2	622.287	1242.56	-1.9617	0.0073245	1	62.166
Q01970	PLCB3	1-phosphatidylinositol 4,5-bisphosphate phosphodiesterase beta-3	QE2_130322_OPL0000_JCK_MdW_wholegel_5band_3B1	1	WG_3	_SPMEFVEYNK_	2	622.287	1242.56	-2.0337	6.5419e-06	1	82.029
Q01970	PLCB3	1-phosphatidylinositol 4,5-bisphosphate phosphodiesterase beta-3	QE2_130322_OPL0000_JCK_MdW_wholegel_5band_1B1	1	WG_1	_TSPYPVILSFENHVDSAK_	3	668.674	2003	1.0711	0.0092176	2	39.276
Q01970	PLCB3	1-phosphatidylinositol 4,5-bisphosphate phosphodiesterase beta-3	QE2_130322_OPL0000_JCK_MdW_wholegel_5band_2B1	1	WG_2	_TSPYPVILSFENHVDSAK_	3	668.674	2003	1.6294	0.00055822	1	58.997
Q01970	PLCB3	1-phosphatidylinositol 4,5-bisphosphate phosphodiesterase beta-3	QE2_130322_OPL0000_JCK_MdW_wholegel_5band_3B1	1	WG_3	_TSPYPVILSFENHVDSAK_	3	668.674	2003	1.4467	0.00016731	1	67.995
Q01970	PLCB3	1-phosphatidylinositol 4,5-bisphosphate phosphodiesterase beta-3	QE2_130322_OPL0000_JCK_MdW_wholegel_5band_1B1	1	WG_1	_TSQGNSFNPVWDEEPFDFPK_	3	781.018	2340.03	-0.96459	0.0044623	1	45.245
Q01970	PLCB3	1-phosphatidylinositol 4,5-bisphosphate phosphodiesterase beta-3	QE2_130322_OPL0000_JCK_MdW_wholegel_5band_2B1	1	WG_2	_TSQGNSFNPVWDEEPFDFPK_	3	781.018	2340.03	-0.33032	0.001552	1	51.688
Q01970	PLCB3	1-phosphatidylinositol 4,5-bisphosphate phosphodiesterase beta-3	QE2_130322_OPL0000_JCK_MdW_wholegel_5band_3B1	1	WG_3	_TSQGNSFNPVWDEEPFDFPK_	3	781.018	2340.03	-0.9778	0.00933	1	39.659
Q01970	PLCB3	1-phosphatidylinositol 4,5-bisphosphate phosphodiesterase beta-3	QE2_130322_OPL0000_JCK_MdW_wholegel_5band_1B1	1	WG_1	_VETALESCGLK_	2	603.805	1205.6	-3.0806	1.8693e-05	1	96.229
Q01970	PLCB3	1-phosphatidylinositol 4,5-bisphosphate phosphodiesterase beta-3	QE2_130322_OPL0000_JCK_MdW_wholegel_5band_1B1	1	WG_1	_VETALESCGLK_	2	603.805	1205.6	-0.064925	0.14683	1	27.409
Q01970	PLCB3	1-phosphatidylinositol 4,5-bisphosphate phosphodiesterase beta-3	QE2_130322_OPL0000_JCK_MdW_wholegel_5band_2B1	1	WG_2	_VETALESCGLK_	2	603.805	1205.6	-2.43	0.00020673	1	76.655
Q01970	PLCB3	1-phosphatidylinositol 4,5-bisphosphate phosphodiesterase beta-3	QE2_130322_OPL0000_JCK_MdW_wholegel_5band_1B1	1	WG_1	_VVLPTLASLR_	2	534.842	1067.67	-0.083225	0.0028001	1	37.995
Q01970	PLCB3	1-phosphatidylinositol 4,5-bisphosphate phosphodiesterase beta-3	QE2_130322_OPL0000_JCK_MdW_wholegel_5band_2B1	1	WG_2	_VVLPTLASLR_	2	534.842	1067.67	0.060924	0.0083431	1	39.266
Q01970	PLCB3	1-phosphatidylinositol 4,5-bisphosphate phosphodiesterase beta-3	QE2_130322_OPL0000_JCK_MdW_wholegel_5band_3B1	1	WG_3	_VVLPTLASLR_	2	534.842	1067.67	-0.15408	0.030707	1	29.807
Q01970	PLCB3	1-phosphatidylinositol 4,5-bisphosphate phosphodiesterase beta-3	QE2_130322_OPL0000_JCK_MdW_wholegel_5band_2B1	1	WG_2	_VWSEELFK_	2	519.269	1036.52	-0.88417	0.13142	1	36.447
Q01970	PLCB3	1-phosphatidylinositol 4,5-bisphosphate phosphodiesterase beta-3	QE2_130322_OPL0000_JCK_MdW_wholegel_5band_3B1	1	WG_3	_VWSEELFK_	2	519.269	1036.52	-0.96717	0.056672	1	49.423
Q01970	PLCB3	1-phosphatidylinositol 4,5-bisphosphate phosphodiesterase beta-3	QE2_130322_OPL0000_JCK_MdW_wholegel_5band_1B1	1	WG_1	_YEPNQQFLER_	2	662.32	1322.63	2.1866	0.011856	1	33.89
Q01970	PLCB3	1-phosphatidylinositol 4,5-bisphosphate phosphodiesterase beta-3	QE2_130322_OPL0000_JCK_MdW_wholegel_5band_2B1	1	WG_2	_YEPNQQFLER_	2	662.32	1322.63	1.036	0.0018966	1	54.259
Q01970	PLCB3	1-phosphatidylinositol 4,5-bisphosphate phosphodiesterase beta-3	QE2_130322_OPL0000_JCK_MdW_wholegel_5band_1B1	1	WG_1	_YEPNQQFLERDQMSMEGFSR_	3	831.37	2491.09	NaN	0.00088174	1	50.883
Q4KWH8	PLCH1	1-phosphatidylinositol 4,5-bisphosphate phosphodiesterase eta-1	QE2_130322_OPL0000_JCK_MdW_wholegel_5band_1B2	2	WG_1	_ILIDSIYK_	2	482.789	963.564	-0.13532	0.0098689	1	47.823
Q4KWH8	PLCH1	1-phosphatidylinositol 4,5-bisphosphate phosphodiesterase eta-1	QE2_130322_OPL0000_JCK_MdW_wholegel_5band_2B2	2	WG_2	_ILIDSIYK_	2	482.789	963.564	-0.070617	0.0095232	1	48.283
Q4KWH8	PLCH1	1-phosphatidylinositol 4,5-bisphosphate phosphodiesterase eta-1	QE2_130322_OPL0000_JCK_MdW_wholegel_5band_3B2	2	WG_3	_ILIDSIYK_	2	482.789	963.564	-0.3127	0.054386	1	37.727
Q4KWH8	PLCH1	1-phosphatidylinositol 4,5-bisphosphate phosphodiesterase eta-1	QE2_130322_OPL0000_JCK_MdW_wholegel_5band_3B2	2	WG_3	_KLESLLK_	2	415.771	829.527	0.16843	0.046529	1	33.55
Q4KWH8	PLCH1	1-phosphatidylinositol 4,5-bisphosphate phosphodiesterase eta-1	QE2_130322_OPL0000_JCK_MdW_wholegel_5band_2B1	1	WG_2	_NVLGIEGFTNFMR_	2	749.38	1496.74	NaN	0.06217	1	31.675
P19174-2	PLCG1	1-phosphatidylinositol 4,5-bisphosphate phosphodiesterase gamma-1	QE2_130322_OPL0000_JCK_MdW_wholegel_5band_1B1	1	WG_1	_AQAEHMLMR_	2	543.763	1085.51	-0.20087	0.063801	1	24.821
P19174-2	PLCG1	1-phosphatidylinositol 4,5-bisphosphate phosphodiesterase gamma-1	QE2_130322_OPL0000_JCK_MdW_wholegel_5band_2B1	1	WG_2	_DGAFLVR_	2	389.216	776.418	0.39086	0.17877	1	50.966
P19174-2	PLCG1	1-phosphatidylinositol 4,5-bisphosphate phosphodiesterase gamma-1	QE2_130322_OPL0000_JCK_MdW_wholegel_5band_1B1	1	WG_1	_EHAFVASEYPVILSIEDHCSIAQQR_	4	725.607	2898.4	-3.7061	0.010273	1	22.979
P19174-2	PLCG1	1-phosphatidylinositol 4,5-bisphosphate phosphodiesterase gamma-1	QE2_130322_OPL0000_JCK_MdW_wholegel_5band_3B1	1	WG_3	_EHAFVASEYPVILSIEDHCSIAQQR_	4	725.607	2898.4	-3.4071	0.017726	1	14.457
P19174-2	PLCG1	1-phosphatidylinositol 4,5-bisphosphate phosphodiesterase gamma-1	QE2_130322_OPL0000_JCK_MdW_wholegel_5band_1B1	1	WG_1	_EHLDENSPLGDLLR_	3	536.606	1606.8	-2.9735	0.12397	1	17.546
P19174-2	PLCG1	1-phosphatidylinositol 4,5-bisphosphate phosphodiesterase gamma-1	QE2_130322_OPL0000_JCK_MdW_wholegel_5band_1B1	1	WG_1	_FSDVLHTIK_	3	353.866	1058.58	0.55458	0.022634	1	32.523
P19174-2	PLCG1	1-phosphatidylinositol 4,5-bisphosphate phosphodiesterase gamma-1	QE2_130322_OPL0000_JCK_MdW_wholegel_5band_2B1	1	WG_2	_FSDVLHTIK_	3	353.866	1058.58	0.51162	0.01403	1	35.178
P19174-2	PLCG1	1-phosphatidylinositol 4,5-bisphosphate phosphodiesterase gamma-1	QE2_130322_OPL0000_JCK_MdW_wholegel_5band_3B1	1	WG_3	_FSDVLHTIK_	3	353.866	1058.58	0.089655	0.073975	1	22.917
P19174-2	PLCG1	1-phosphatidylinositol 4,5-bisphosphate phosphodiesterase gamma-1	QE2_130322_OPL0000_JCK_MdW_wholegel_5band_2B1	1	WG_2	_GADKIEGAIDIR_	3	419.898	1256.67	-1.6661	0.074996	1	29.115
P19174-2	PLCG1	1-phosphatidylinositol 4,5-bisphosphate phosphodiesterase gamma-1	QE2_130322_OPL0000_JCK_MdW_wholegel_5band_3B1	1	WG_3	_GADKIEGAIDIR_	3	419.898	1256.67	-0.92003	0.1254	1	24.558
P19174-2	PLCG1	1-phosphatidylinositol 4,5-bisphosphate phosphodiesterase gamma-1	QE2_130322_OPL0000_JCK_MdW_wholegel_5band_1B1	1	WG_1	_GLEPCAISIEVLGAR_	3	528.952	1583.83	-0.12757	0.090122	1	20.828
P19174-2	PLCG1	1-phosphatidylinositol 4,5-bisphosphate phosphodiesterase gamma-1	QE2_130322_OPL0000_JCK_MdW_wholegel_5band_1B1	1	WG_1	_GLEPCAISIEVLGAR_	2	792.924	1583.83	1.3306	0.080083	1	27.739
P19174-2	PLCG1	1-phosphatidylinositol 4,5-bisphosphate phosphodiesterase gamma-1	QE2_130322_OPL0000_JCK_MdW_wholegel_5band_2B1	1	WG_2	_GLEPCAISIEVLGAR_	3	528.952	1583.83	0.27108	0.0053019	1	39.685
P19174-2	PLCG1	1-phosphatidylinositol 4,5-bisphosphate phosphodiesterase gamma-1	QE2_130322_OPL0000_JCK_MdW_wholegel_5band_3B1	1	WG_3	_GLEPCAISIEVLGAR_	3	528.952	1583.83	-0.36366	0.0050494	1	34.909
P19174-2	PLCG1	1-phosphatidylinositol 4,5-bisphosphate phosphodiesterase gamma-1	QE2_130322_OPL0000_JCK_MdW_wholegel_5band_1B1	1	WG_1	_GLTWLMEDTLQAPTPLQIER_	3	771.403	2311.19	2.9583	0.21732	1	12.073
P19174-2	PLCG1	1-phosphatidylinositol 4,5-bisphosphate phosphodiesterase gamma-1	QE2_130322_OPL0000_JCK_MdW_wholegel_5band_3B1	1	WG_3	_GLTWLMEDTLQAPTPLQIER_	3	771.403	2311.19	2.5817	0.14464	1	18.015
P19174-2	PLCG1	1-phosphatidylinositol 4,5-bisphosphate phosphodiesterase gamma-1	QE2_130322_OPL0000_JCK_MdW_wholegel_5band_1B1	1	WG_1	_GSDASGQLFHGR_	2	616.294	1230.57	2.4599	0.00030615	1	83.226
P19174-2	PLCG1	1-phosphatidylinositol 4,5-bisphosphate phosphodiesterase gamma-1	QE2_130322_OPL0000_JCK_MdW_wholegel_5band_2B1	1	WG_2	_GSDASGQLFHGR_	2	616.294	1230.57	1.9335	0.00076449	1	60.509
P19174-2	PLCG1	1-phosphatidylinositol 4,5-bisphosphate phosphodiesterase gamma-1	QE2_130322_OPL0000_JCK_MdW_wholegel_5band_1B1	1	WG_1	_IGTAEPDYGALYEGR_	2	806.386	1610.76	-0.14037	4.3685e-08	1	111.43
P19174-2	PLCG1	1-phosphatidylinositol 4,5-bisphosphate phosphodiesterase gamma-1	QE2_130322_OPL0000_JCK_MdW_wholegel_5band_2B1	1	WG_2	_IGTAEPDYGALYEGR_	2	806.386	1610.76	-1.937	4.9894e-08	1	110.38
P19174-2	PLCG1	1-phosphatidylinositol 4,5-bisphosphate phosphodiesterase gamma-1	QE2_130322_OPL0000_JCK_MdW_wholegel_5band_3B1	1	WG_3	_IGTAEPDYGALYEGR_	2	806.386	1610.76	-0.49892	1.9259e-11	1	120.66
P19174-2	PLCG1	1-phosphatidylinositol 4,5-bisphosphate phosphodiesterase gamma-1	QE2_130322_OPL0000_JCK_MdW_wholegel_5band_3B1	1	WG_3	_IREVAQTADAR_	3	410.558	1228.65	0.4807	0.003898	1	50.207
P19174-2	PLCG1	1-phosphatidylinositol 4,5-bisphosphate phosphodiesterase gamma-1	QE2_130322_OPL0000_JCK_MdW_wholegel_5band_1B1	1	WG_1	_ISQEHLADHFDSR_	4	389.438	1553.72	-0.38815	0.14545	1	18.465
P19174-2	PLCG1	1-phosphatidylinositol 4,5-bisphosphate phosphodiesterase gamma-1	QE2_130322_OPL0000_JCK_MdW_wholegel_5band_3B1	1	WG_3	_ISQEHLADHFDSR_	4	389.438	1553.72	-0.2499	0.0020766	1	49.62
P19174-2	PLCG1	1-phosphatidylinositol 4,5-bisphosphate phosphodiesterase gamma-1	QE2_130322_OPL0000_JCK_MdW_wholegel_5band_1B1	1	WG_1	_IYYSEETSSDQGNEDEEEPKEVSSSTELHSNEK_	4	944.907	3775.6	0.5408	7.8925e-111	1	224.57
P19174-2	PLCG1	1-phosphatidylinositol 4,5-bisphosphate phosphodiesterase gamma-1	QE2_130322_OPL0000_JCK_MdW_wholegel_5band_2B1	1	WG_2	_IYYSEETSSDQGNEDEEEPKEVSSSTELHSNEK_	4	944.907	3775.6	0.26714	1.3969e-94	1	214.91
P19174-2	PLCG1	1-phosphatidylinositol 4,5-bisphosphate phosphodiesterase gamma-1	QE2_130322_OPL0000_JCK_MdW_wholegel_5band_3B1	1	WG_3	_IYYSEETSSDQGNEDEEEPKEVSSSTELHSNEK_	4	944.907	3775.6	1.0283	1.447e-110	1	218.4
P19174-2	PLCG1	1-phosphatidylinositol 4,5-bisphosphate phosphodiesterase gamma-1	QE2_130322_OPL0000_JCK_MdW_wholegel_5band_1B1	1	WG_1	_LLTEYCIETGAPDGSFLVR_	3	714.358	2140.05	0.60569	0.00075442	1	58.693
P19174-2	PLCG1	1-phosphatidylinositol 4,5-bisphosphate phosphodiesterase gamma-1	QE2_130322_OPL0000_JCK_MdW_wholegel_5band_3B1	1	WG_3	_LLTEYCIETGAPDGSFLVR_	3	714.358	2140.05	-1.2913	0.00028721	1	65.467
P19174-2	PLCG1	1-phosphatidylinositol 4,5-bisphosphate phosphodiesterase gamma-1	QE2_130322_OPL0000_JCK_MdW_wholegel_5band_1B1	1	WG_1	_LRYPINEEALEK_	3	492.268	1473.78	-0.40754	0.037792	1	32.478
P19174-2	PLCG1	1-phosphatidylinositol 4,5-bisphosphate phosphodiesterase gamma-1	QE2_130322_OPL0000_JCK_MdW_wholegel_5band_3B1	1	WG_3	_LSEPVPQTNAHESKEWYHASLTR_	5	536.868	2679.3	0.32321	0.19826	1	19.655
P19174-2	PLCG1	1-phosphatidylinositol 4,5-bisphosphate phosphodiesterase gamma-1	QE2_130322_OPL0000_JCK_MdW_wholegel_5band_2B1	1	WG_2	_NEPNSYAISFR_	2	649.312	1296.61	3.5423	0.049184	1	26.517
P19174-2	PLCG1	1-phosphatidylinositol 4,5-bisphosphate phosphodiesterase gamma-1	QE2_130322_OPL0000_JCK_MdW_wholegel_5band_1B1	1	WG_1	_NGILYLEDPVNHEWYPHYFVLTSSK_	4	756.125	3020.47	-0.5468	0.00095565	1	50.986
P19174-2	PLCG1	1-phosphatidylinositol 4,5-bisphosphate phosphodiesterase gamma-1	QE2_130322_OPL0000_JCK_MdW_wholegel_5band_2B1	1	WG_2	_NGILYLEDPVNHEWYPHYFVLTSSK_	4	756.125	3020.47	-0.34313	0.001101	1	49.186
P19174-2	PLCG1	1-phosphatidylinositol 4,5-bisphosphate phosphodiesterase gamma-1	QE2_130322_OPL0000_JCK_MdW_wholegel_5band_3B1	1	WG_3	_NGILYLEDPVNHEWYPHYFVLTSSK_	4	756.125	3020.47	-0.064145	1.8135e-07	1	83.09
P19174-2	PLCG1	1-phosphatidylinositol 4,5-bisphosphate phosphodiesterase gamma-1	QE2_130322_OPL0000_JCK_MdW_wholegel_5band_1B1	1	WG_1	_NPGFYVEANPMPTFK_	2	856.411	1710.81	NaN	0.0015799	1	57.973
P19174-2	PLCG1	1-phosphatidylinositol 4,5-bisphosphate phosphodiesterase gamma-1	QE2_130322_OPL0000_JCK_MdW_wholegel_5band_3B1	1	WG_3	_SAIIQNVEK_	2	501.285	1000.56	0.48039	0.11449	1	18.268
P19174-2	PLCG1	1-phosphatidylinositol 4,5-bisphosphate phosphodiesterase gamma-1	QE2_130322_OPL0000_JCK_MdW_wholegel_5band_1B1	1	WG_1	_SGDITYGQFAQLYR_	3	540.267	1617.78	-1.4117	4.5324e-08	1	117.03
P19174-2	PLCG1	1-phosphatidylinositol 4,5-bisphosphate phosphodiesterase gamma-1	QE2_130322_OPL0000_JCK_MdW_wholegel_5band_1B1	1	WG_1	_SGDITYGQFAQLYR_	2	809.897	1617.78	0.38708	5.3333e-05	1	89.231
P19174-2	PLCG1	1-phosphatidylinositol 4,5-bisphosphate phosphodiesterase gamma-1	QE2_130322_OPL0000_JCK_MdW_wholegel_5band_2B1	1	WG_2	_SGDITYGQFAQLYR_	2	809.897	1617.78	-0.20122	3.1946e-07	1	55.196
P19174-2	PLCG1	1-phosphatidylinositol 4,5-bisphosphate phosphodiesterase gamma-1	QE2_130322_OPL0000_JCK_MdW_wholegel_5band_3B1	1	WG_3	_SGDITYGQFAQLYR_	3	540.267	1617.78	-1.408	2.7413e-07	1	108.01
P19174-2	PLCG1	1-phosphatidylinositol 4,5-bisphosphate phosphodiesterase gamma-1	QE2_130322_OPL0000_JCK_MdW_wholegel_5band_3B1	1	WG_3	_SGDITYGQFAQLYR_	2	809.897	1617.78	-0.45018	0.0079826	1	47.606
P19174-2	PLCG1	1-phosphatidylinositol 4,5-bisphosphate phosphodiesterase gamma-1	QE2_130322_OPL0000_JCK_MdW_wholegel_5band_1B1	1	WG_1	_TMDLPFLEASTLR_	2	747.387	1492.76	0.71215	0.00046653	1	69.716
P19174-2	PLCG1	1-phosphatidylinositol 4,5-bisphosphate phosphodiesterase gamma-1	QE2_130322_OPL0000_JCK_MdW_wholegel_5band_1B1	1	WG_1	_TMDLPFLEASTLR_	3	498.594	1492.76	0.48089	0.0048008	1	49.487
P19174-2	PLCG1	1-phosphatidylinositol 4,5-bisphosphate phosphodiesterase gamma-1	QE2_130322_OPL0000_JCK_MdW_wholegel_5band_2B1	1	WG_2	_TMDLPFLEASTLR_	2	747.387	1492.76	1.7022	0.0010903	1	57.136
P19174-2	PLCG1	1-phosphatidylinositol 4,5-bisphosphate phosphodiesterase gamma-1	QE2_130322_OPL0000_JCK_MdW_wholegel_5band_2B1	1	WG_2	_TMDLPFLEASTLR_	3	498.594	1492.76	-0.037941	3.423e-05	1	64.798
P19174-2	PLCG1	1-phosphatidylinositol 4,5-bisphosphate phosphodiesterase gamma-1	QE2_130322_OPL0000_JCK_MdW_wholegel_5band_3B1	1	WG_3	_TMDLPFLEASTLR_	2	747.387	1492.76	1.4062	0.00050665	1	76.262
P19174-2	PLCG1	1-phosphatidylinositol 4,5-bisphosphate phosphodiesterase gamma-1	QE2_130322_OPL0000_JCK_MdW_wholegel_5band_3B1	1	WG_3	_TMDLPFLEASTLR_	3	498.594	1492.76	0.20264	2.925e-05	1	65.895
P19174-2	PLCG1	1-phosphatidylinositol 4,5-bisphosphate phosphodiesterase gamma-1	QE2_130322_OPL0000_JCK_MdW_wholegel_5band_1B1	1	WG_1	_YQQPFEDFR_	2	615.283	1228.55	0.46167	0.008328	1	42.348
P19174-2	PLCG1	1-phosphatidylinositol 4,5-bisphosphate phosphodiesterase gamma-1	QE2_130322_OPL0000_JCK_MdW_wholegel_5band_2B1	1	WG_2	_YQQPFEDFR_	2	615.283	1228.55	0.45962	0.11516	1	26.063
P19174-2	PLCG1	1-phosphatidylinositol 4,5-bisphosphate phosphodiesterase gamma-1	QE2_130322_OPL0000_JCK_MdW_wholegel_5band_3B1	1	WG_3	_YQQPFEDFR_	2	615.283	1228.55	0.025403	0.03743	1	29.755
P16885	PLCG2	1-phosphatidylinositol 4,5-bisphosphate phosphodiesterase gamma-2	QE2_130322_OPL0000_JCK_MdW_wholegel_5band_2B1	1	WG_2	_CIELDCWDGPDGKPVIYHGWTR_	4	669.31	2673.21	-1.3711	4.0598e-09	1	53.355
P16885	PLCG2	1-phosphatidylinositol 4,5-bisphosphate phosphodiesterase gamma-2	QE2_130322_OPL0000_JCK_MdW_wholegel_5band_1B1	1	WG_1	_DGAFLIR_	2	396.224	790.434	0.73444	0.028897	1	44.135
P16885	PLCG2	1-phosphatidylinositol 4,5-bisphosphate phosphodiesterase gamma-2	QE2_130322_OPL0000_JCK_MdW_wholegel_5band_1B1	1	WG_1	_DINSLYDVSR_	2	591.293	1180.57	-1.4256	0.00012731	1	77.64
P16885	PLCG2	1-phosphatidylinositol 4,5-bisphosphate phosphodiesterase gamma-2	QE2_130322_OPL0000_JCK_MdW_wholegel_5band_3B1	1	WG_3	_DINSLYDVSR_	2	591.293	1180.57	-1.7191	5.0983e-06	1	101.95
P16885	PLCG2	1-phosphatidylinositol 4,5-bisphosphate phosphodiesterase gamma-2	QE2_130322_OPL0000_JCK_MdW_wholegel_5band_1B1	1	WG_1	_DNLENPDFR_	2	560.257	1118.5	-2.2886	0.037253	1	33.961
P16885	PLCG2	1-phosphatidylinositol 4,5-bisphosphate phosphodiesterase gamma-2	QE2_130322_OPL0000_JCK_MdW_wholegel_5band_2B1	1	WG_2	_DNLENPDFR_	2	560.257	1118.5	-2.8562	0.041767	1	32.523
P16885	PLCG2	1-phosphatidylinositol 4,5-bisphosphate phosphodiesterase gamma-2	QE2_130322_OPL0000_JCK_MdW_wholegel_5band_3B1	1	WG_3	_DNLENPDFR_	2	560.257	1118.5	-1.9345	0.037253	1	33.961
P16885	PLCG2	1-phosphatidylinositol 4,5-bisphosphate phosphodiesterase gamma-2	QE2_130322_OPL0000_JCK_MdW_wholegel_5band_1B1	1	WG_1	_DSSVFILGNTDRPDASAVYLHDFQR_	3	941.795	2822.36	-1.5483	4.8097e-25	1	134.81
P16885	PLCG2	1-phosphatidylinositol 4,5-bisphosphate phosphodiesterase gamma-2	QE2_130322_OPL0000_JCK_MdW_wholegel_5band_3B1	1	WG_3	_DSSVFILGNTDRPDASAVYLHDFQR_	3	941.795	2822.36	-4.5301	1.6234e-18	1	124.86
P16885	PLCG2	1-phosphatidylinositol 4,5-bisphosphate phosphodiesterase gamma-2	QE2_130322_OPL0000_JCK_MdW_wholegel_5band_1B1	1	WG_1	_EFSVNENQLQLYQEK_	2	934.955	1867.9	-0.19559	3.3803e-60	1	214.45
P16885	PLCG2	1-phosphatidylinositol 4,5-bisphosphate phosphodiesterase gamma-2	QE2_130322_OPL0000_JCK_MdW_wholegel_5band_2B1	1	WG_2	_EFSVNENQLQLYQEK_	2	934.955	1867.9	0.45183	4.7406e-53	1	203.27
P16885	PLCG2	1-phosphatidylinositol 4,5-bisphosphate phosphodiesterase gamma-2	QE2_130322_OPL0000_JCK_MdW_wholegel_5band_3B1	1	WG_3	_EFSVNENQLQLYQEK_	2	934.955	1867.9	-0.19341	9.0863e-43	1	181.26
P16885	PLCG2	1-phosphatidylinositol 4,5-bisphosphate phosphodiesterase gamma-2	QE2_130322_OPL0000_JCK_MdW_wholegel_5band_3B1	1	WG_3	_EFSVNENQLQLYQEK_	3	623.639	1867.9	0.50403	0.12136	1	20.939
P16885	PLCG2	1-phosphatidylinositol 4,5-bisphosphate phosphodiesterase gamma-2	QE2_130322_OPL0000_JCK_MdW_wholegel_5band_1B1	1	WG_1	_EGSDSYAITFR_	2	623.291	1244.57	-1.2792	0.0064198	1	32.567
P16885	PLCG2	1-phosphatidylinositol 4,5-bisphosphate phosphodiesterase gamma-2	QE2_130322_OPL0000_JCK_MdW_wholegel_5band_2B1	1	WG_2	_EGSDSYAITFR_	2	623.291	1244.57	-1.0679	9.745e-05	1	85.288
P16885	PLCG2	1-phosphatidylinositol 4,5-bisphosphate phosphodiesterase gamma-2	QE2_130322_OPL0000_JCK_MdW_wholegel_5band_3B1	1	WG_3	_EGSDSYAITFR_	2	623.291	1244.57	-0.74693	0.0015424	1	54.7
P16885	PLCG2	1-phosphatidylinositol 4,5-bisphosphate phosphodiesterase gamma-2	QE2_130322_OPL0000_JCK_MdW_wholegel_5band_2B1	1	WG_2	_ENSIWDEKYDAVDMQDMNNPLSHYWISSSHNTYLTGDQLR_	5	955.431	4772.12	0.30553	1.4749e-42	1	149.98
P16885	PLCG2	1-phosphatidylinositol 4,5-bisphosphate phosphodiesterase gamma-2	QE2_130322_OPL0000_JCK_MdW_wholegel_5band_3B1	1	WG_3	_ENSIWDEKYDAVDMQDMNNPLSHYWISSSHNTYLTGDQLR_	5	955.431	4772.12	0.28716	1.2107e-10	1	73.303
P16885	PLCG2	1-phosphatidylinositol 4,5-bisphosphate phosphodiesterase gamma-2	QE2_130322_OPL0000_JCK_MdW_wholegel_5band_1B1	1	WG_1	_EVFGDLLLTKPTEASADQLPSPSQLR_	3	938.162	2811.47	1.9051	0.047944	1	19.825
P16885	PLCG2	1-phosphatidylinositol 4,5-bisphosphate phosphodiesterase gamma-2	QE2_130322_OPL0000_JCK_MdW_wholegel_5band_3B1	1	WG_3	_EVFGDLLLTKPTEASADQLPSPSQLR_	3	938.162	2811.47	0.37874	0.011813	1	30.71
P16885	PLCG2	1-phosphatidylinositol 4,5-bisphosphate phosphodiesterase gamma-2	QE2_130322_OPL0000_JCK_MdW_wholegel_5band_1B1	1	WG_1	_FLIHEQQEHWAQDLNK_	4	509.755	2034.99	0.29568	0.00091352	1	57.173
P16885	PLCG2	1-phosphatidylinositol 4,5-bisphosphate phosphodiesterase gamma-2	QE2_130322_OPL0000_JCK_MdW_wholegel_5band_3B1	1	WG_3	_FVEIGAHKDELSFEQFHLFYK_	5	517.663	2583.28	0.1341	0.002834	1	50.883
P16885	PLCG2	1-phosphatidylinositol 4,5-bisphosphate phosphodiesterase gamma-2	QE2_130322_OPL0000_JCK_MdW_wholegel_5band_3B1	1	WG_3	_FVVYEEDMFSDPNFLAHATYPIK_	3	911.768	2732.28	0.51567	0.0031313	1	44.5
P16885	PLCG2	1-phosphatidylinositol 4,5-bisphosphate phosphodiesterase gamma-2	QE2_130322_OPL0000_JCK_MdW_wholegel_5band_1B1	1	WG_1	_GDVDVNMEDKKDEHK_	4	440.455	1757.79	-0.3319	0.00011732	1	86.214
P16885	PLCG2	1-phosphatidylinositol 4,5-bisphosphate phosphodiesterase gamma-2	QE2_130322_OPL0000_JCK_MdW_wholegel_5band_1B1	1	WG_1	_GDVDVNMEDKKDEHK_	3	586.937	1757.79	-0.47457	0.0017912	1	61.165
P16885	PLCG2	1-phosphatidylinositol 4,5-bisphosphate phosphodiesterase gamma-2	QE2_130322_OPL0000_JCK_MdW_wholegel_5band_2B1	1	WG_2	_GDVDVNMEDKKDEHK_	4	440.455	1757.79	-0.58334	1.6309e-05	1	97.45
P16885	PLCG2	1-phosphatidylinositol 4,5-bisphosphate phosphodiesterase gamma-2	QE2_130322_OPL0000_JCK_MdW_wholegel_5band_2B1	1	WG_2	_GDVDVNMEDKKDEHK_	3	586.937	1757.79	NaN	9.9533e-11	1	101.53
P16885	PLCG2	1-phosphatidylinositol 4,5-bisphosphate phosphodiesterase gamma-2	QE2_130322_OPL0000_JCK_MdW_wholegel_5band_3B1	1	WG_3	_GDVDVNMEDKKDEHK_	3	586.937	1757.79	-0.037981	0.00025376	1	79.346
P16885	PLCG2	1-phosphatidylinositol 4,5-bisphosphate phosphodiesterase gamma-2	QE2_130322_OPL0000_JCK_MdW_wholegel_5band_3B1	1	WG_3	_GDVDVNMEDKKDEHK_	4	440.455	1757.79	-0.68871	0.00022822	1	80.632
P16885	PLCG2	1-phosphatidylinositol 4,5-bisphosphate phosphodiesterase gamma-2	QE2_130322_OPL0000_JCK_MdW_wholegel_5band_1B1	1	WG_1	_GEAEDMLMR_	2	526.231	1050.45	-0.083431	0.0027239	1	54.608
P16885	PLCG2	1-phosphatidylinositol 4,5-bisphosphate phosphodiesterase gamma-2	QE2_130322_OPL0000_JCK_MdW_wholegel_5band_2B1	1	WG_2	_GEAEDMLMR_	2	526.231	1050.45	-0.42146	0.0029274	1	53.327
P16885	PLCG2	1-phosphatidylinositol 4,5-bisphosphate phosphodiesterase gamma-2	QE2_130322_OPL0000_JCK_MdW_wholegel_5band_3B1	1	WG_3	_GEAEDMLMR_	2	526.231	1050.45	-0.23211	0.0012844	1	66.435
P16885	PLCG2	1-phosphatidylinositol 4,5-bisphosphate phosphodiesterase gamma-2	QE2_130322_OPL0000_JCK_MdW_wholegel_5band_1B1	1	WG_1	_GILDLNTYNVVK_	2	674.877	1347.74	-3.0744	0.00054927	1	65.234
P16885	PLCG2	1-phosphatidylinositol 4,5-bisphosphate phosphodiesterase gamma-2	QE2_130322_OPL0000_JCK_MdW_wholegel_5band_2B1	1	WG_2	_GILDLNTYNVVK_	2	674.877	1347.74	-0.39204	0.0019096	1	50.562
P16885	PLCG2	1-phosphatidylinositol 4,5-bisphosphate phosphodiesterase gamma-2	QE2_130322_OPL0000_JCK_MdW_wholegel_5band_2B1	1	WG_2	_GILDLNTYNVVK_	3	450.254	1347.74	1.235	0.10364	1	28.206
P16885	PLCG2	1-phosphatidylinositol 4,5-bisphosphate phosphodiesterase gamma-2	QE2_130322_OPL0000_JCK_MdW_wholegel_5band_3B1	1	WG_3	_GILDLNTYNVVK_	3	450.254	1347.74	0.71025	0.0017624	1	51.841
P16885	PLCG2	1-phosphatidylinositol 4,5-bisphosphate phosphodiesterase gamma-2	QE2_130322_OPL0000_JCK_MdW_wholegel_5band_3B1	1	WG_3	_GILDLNTYNVVK_	2	674.877	1347.74	-0.13882	0.00049766	1	74.76
P16885	PLCG2	1-phosphatidylinositol 4,5-bisphosphate phosphodiesterase gamma-2	QE2_130322_OPL0000_JCK_MdW_wholegel_5band_1B1	1	WG_1	_ILHQEAMNASTPTIIESWLR_	3	770.735	2309.18	-0.60001	0.00028086	1	63.225
P16885	PLCG2	1-phosphatidylinositol 4,5-bisphosphate phosphodiesterase gamma-2	QE2_130322_OPL0000_JCK_MdW_wholegel_5band_2B1	1	WG_2	_ILHQEAMNASTPTIIESWLR_	3	770.735	2309.18	-0.076688	0.0008618	1	57.484
P16885	PLCG2	1-phosphatidylinositol 4,5-bisphosphate phosphodiesterase gamma-2	QE2_130322_OPL0000_JCK_MdW_wholegel_5band_3B1	1	WG_3	_ILHQEAMNASTPTIIESWLR_	3	770.735	2309.18	-0.4304	7.6791e-05	1	77.469
P16885	PLCG2	1-phosphatidylinositol 4,5-bisphosphate phosphodiesterase gamma-2	QE2_130322_OPL0000_JCK_MdW_wholegel_5band_1B1	1	WG_1	_IQQYFPSNYVEDISTADFEELEK_	3	922.432	2764.28	-0.84277	0.00074243	1	50.783
P16885	PLCG2	1-phosphatidylinositol 4,5-bisphosphate phosphodiesterase gamma-2	QE2_130322_OPL0000_JCK_MdW_wholegel_5band_2B1	1	WG_2	_IQQYFPSNYVEDISTADFEELEK_	3	922.432	2764.28	-0.28959	0.00029394	1	58.418
P16885	PLCG2	1-phosphatidylinositol 4,5-bisphosphate phosphodiesterase gamma-2	QE2_130322_OPL0000_JCK_MdW_wholegel_5band_3B1	1	WG_3	_IQQYFPSNYVEDISTADFEELEK_	3	922.432	2764.28	0.12694	1.7573e-07	2	88.79
P16885	PLCG2	1-phosphatidylinositol 4,5-bisphosphate phosphodiesterase gamma-2	QE2_130322_OPL0000_JCK_MdW_wholegel_5band_1B1	1	WG_1	_LLQEYCMETGGK_	2	714.829	1427.64	-2.3199	3.6168e-07	1	113.77
P16885	PLCG2	1-phosphatidylinositol 4,5-bisphosphate phosphodiesterase gamma-2	QE2_130322_OPL0000_JCK_MdW_wholegel_5band_2B1	1	WG_2	_LLQEYCMETGGK_	2	714.829	1427.64	-1.9584	9.4334e-07	1	105.65
P16885	PLCG2	1-phosphatidylinositol 4,5-bisphosphate phosphodiesterase gamma-2	QE2_130322_OPL0000_JCK_MdW_wholegel_5band_2B1	1	WG_2	_LRYPVTPELLER_	3	495.952	1484.84	0.77535	0.011209	1	42.317
P16885	PLCG2	1-phosphatidylinositol 4,5-bisphosphate phosphodiesterase gamma-2	QE2_130322_OPL0000_JCK_MdW_wholegel_5band_2B1	1	WG_2	_LTDPVPNPNPHESKPWYYDSLSR_	4	678.832	2711.3	-0.71094	3.6129e-22	1	62.611
P16885	PLCG2	1-phosphatidylinositol 4,5-bisphosphate phosphodiesterase gamma-2	QE2_130322_OPL0000_JCK_MdW_wholegel_5band_3B1	1	WG_3	_LTDPVPNPNPHESKPWYYDSLSR_	4	678.832	2711.3	-0.27256	1.3766e-14	1	48.852
P16885	PLCG2	1-phosphatidylinositol 4,5-bisphosphate phosphodiesterase gamma-2	QE2_130322_OPL0000_JCK_MdW_wholegel_5band_1B1	1	WG_1	_MYVDPSEINPSMPQR_	3	588.608	1762.8	-1.2521	0.03828	1	27.458
P16885	PLCG2	1-phosphatidylinositol 4,5-bisphosphate phosphodiesterase gamma-2	QE2_130322_OPL0000_JCK_MdW_wholegel_5band_2B1	1	WG_2	_MYVDPSEINPSMPQR_	3	588.608	1762.8	-1.6315	0.061522	1	28.812
P16885	PLCG2	1-phosphatidylinositol 4,5-bisphosphate phosphodiesterase gamma-2	QE2_130322_OPL0000_JCK_MdW_wholegel_5band_3B1	1	WG_3	_MYVDPSEINPSMPQR_	3	588.608	1762.8	-1.2968	0.081082	1	27.669
P16885	PLCG2	1-phosphatidylinositol 4,5-bisphosphate phosphodiesterase gamma-2	QE2_130322_OPL0000_JCK_MdW_wholegel_5band_2B1	1	WG_2	_NQSIAIELSDLVVYCKPTSK_	3	755.731	2264.17	1.2933	0.0032847	1	35.676
P16885	PLCG2	1-phosphatidylinositol 4,5-bisphosphate phosphodiesterase gamma-2	QE2_130322_OPL0000_JCK_MdW_wholegel_5band_1B1	1	WG_1	_QIIEDNPLGSLCR_	2	757.885	1513.76	1.5252	6.1743e-05	1	96.464
P16885	PLCG2	1-phosphatidylinositol 4,5-bisphosphate phosphodiesterase gamma-2	QE2_130322_OPL0000_JCK_MdW_wholegel_5band_2B1	1	WG_2	_QIIEDNPLGSLCR_	2	757.885	1513.76	4.2129	0.0002777	1	84.468
P16885	PLCG2	1-phosphatidylinositol 4,5-bisphosphate phosphodiesterase gamma-2	QE2_130322_OPL0000_JCK_MdW_wholegel_5band_3B1	1	WG_3	_QIIEDNPLGSLCR_	2	757.885	1513.76	3.3079	0.19045	1	25.542
P16885	PLCG2	1-phosphatidylinositol 4,5-bisphosphate phosphodiesterase gamma-2	QE2_130322_OPL0000_JCK_MdW_wholegel_5band_2B1	1	WG_2	_RRQEELNNQLFLYDTHQNLR_	4	647.584	2586.31	-0.083285	0.089721	1	39.086
P16885	PLCG2	1-phosphatidylinositol 4,5-bisphosphate phosphodiesterase gamma-2	QE2_130322_OPL0000_JCK_MdW_wholegel_5band_2B1	1	WG_2	_SDELSFCR_	2	507.221	1012.43	0.39079	0.16172	1	35.224
P16885	PLCG2	1-phosphatidylinositol 4,5-bisphosphate phosphodiesterase gamma-2	QE2_130322_OPL0000_JCK_MdW_wholegel_5band_3B1	1	WG_3	_SDELSFCR_	2	507.221	1012.43	-0.0047489	0.17264	1	34.387
P16885	PLCG2	1-phosphatidylinositol 4,5-bisphosphate phosphodiesterase gamma-2	QE2_130322_OPL0000_JCK_MdW_wholegel_5band_1B1	1	WG_1	_SESSPEAYIR_	2	569.772	1137.53	0.84796	0.00020417	1	73.841
P16885	PLCG2	1-phosphatidylinositol 4,5-bisphosphate phosphodiesterase gamma-2	QE2_130322_OPL0000_JCK_MdW_wholegel_5band_2B1	1	WG_2	_SESSPEAYIR_	2	569.772	1137.53	0.69238	2.29e-05	1	91.658
P16885	PLCG2	1-phosphatidylinositol 4,5-bisphosphate phosphodiesterase gamma-2	QE2_130322_OPL0000_JCK_MdW_wholegel_5band_3B1	1	WG_3	_SESSPEAYIR_	2	569.772	1137.53	0.98372	7.631e-05	1	84.054
P16885	PLCG2	1-phosphatidylinositol 4,5-bisphosphate phosphodiesterase gamma-2	QE2_130322_OPL0000_JCK_MdW_wholegel_5band_1B1	1	WG_1	_SFVFILEPK_	2	540.31	1078.61	0.74615	0.014353	1	54.608
P16885	PLCG2	1-phosphatidylinositol 4,5-bisphosphate phosphodiesterase gamma-2	QE2_130322_OPL0000_JCK_MdW_wholegel_5band_2B1	1	WG_2	_SFVFILEPK_	2	540.31	1078.61	2.3546	0.0067622	1	44.318
P16885	PLCG2	1-phosphatidylinositol 4,5-bisphosphate phosphodiesterase gamma-2	QE2_130322_OPL0000_JCK_MdW_wholegel_5band_3B1	1	WG_3	_SFVFILEPK_	2	540.31	1078.61	0.80701	0.0014549	1	63.283
P16885	PLCG2	1-phosphatidylinositol 4,5-bisphosphate phosphodiesterase gamma-2	QE2_130322_OPL0000_JCK_MdW_wholegel_5band_1B1	1	WG_1	_TADKIEGFLDIMEIK_	3	574.971	1721.89	-0.098745	0.0006828	1	62.94
P16885	PLCG2	1-phosphatidylinositol 4,5-bisphosphate phosphodiesterase gamma-2	QE2_130322_OPL0000_JCK_MdW_wholegel_5band_2B1	1	WG_2	_TADKIEGFLDIMEIK_	3	574.971	1721.89	0.10596	0.00066298	1	63.46
P16885	PLCG2	1-phosphatidylinositol 4,5-bisphosphate phosphodiesterase gamma-2	QE2_130322_OPL0000_JCK_MdW_wholegel_5band_3B1	1	WG_3	_TADKIEGFLDIMEIK_	3	574.971	1721.89	0.0295	0.00034856	1	71.697
P16885	PLCG2	1-phosphatidylinositol 4,5-bisphosphate phosphodiesterase gamma-2	QE2_130322_OPL0000_JCK_MdW_wholegel_5band_1B1	1	WG_1	_TILPLINFK_	2	529.834	1057.65	0.30548	0.01152	1	40.882
P16885	PLCG2	1-phosphatidylinositol 4,5-bisphosphate phosphodiesterase gamma-2	QE2_130322_OPL0000_JCK_MdW_wholegel_5band_2B1	1	WG_2	_TILPLINFK_	2	529.834	1057.65	-0.08298	0.043068	1	47.198
P16885	PLCG2	1-phosphatidylinositol 4,5-bisphosphate phosphodiesterase gamma-2	QE2_130322_OPL0000_JCK_MdW_wholegel_5band_3B1	1	WG_3	_TILPLINFK_	2	529.834	1057.65	-0.055415	0.0182	1	40.882
P16885	PLCG2	1-phosphatidylinositol 4,5-bisphosphate phosphodiesterase gamma-2	QE2_130322_OPL0000_JCK_MdW_wholegel_5band_2B1	1	WG_2	_TTVVNDNGLSPIWAPTQEK_	3	690.688	2069.04	-0.65676	0.12901	1	23.172
P16885	PLCG2	1-phosphatidylinositol 4,5-bisphosphate phosphodiesterase gamma-2	QE2_130322_OPL0000_JCK_MdW_wholegel_5band_3B1	1	WG_3	_TTVVNDNGLSPIWAPTQEK_	2	1035.53	2069.04	0.25142	1.5237e-17	1	132.67
P16885	PLCG2	1-phosphatidylinositol 4,5-bisphosphate phosphodiesterase gamma-2	QE2_130322_OPL0000_JCK_MdW_wholegel_5band_3B1	1	WG_3	_TTVVNDNGLSPIWAPTQEK_	3	690.688	2069.04	-0.66604	0.048771	1	29.444
P16885	PLCG2	1-phosphatidylinositol 4,5-bisphosphate phosphodiesterase gamma-2	QE2_130322_OPL0000_JCK_MdW_wholegel_5band_2B1	1	WG_2	_VDSSNYDPFR_	2	600.27	1198.53	-0.27732	0.018512	1	46.706
P16885	PLCG2	1-phosphatidylinositol 4,5-bisphosphate phosphodiesterase gamma-2	QE2_130322_OPL0000_JCK_MdW_wholegel_5band_3B1	1	WG_3	_VDSSNYDPFR_	2	600.27	1198.53	0.55396	0.037757	1	38.875
P16885	PLCG2	1-phosphatidylinositol 4,5-bisphosphate phosphodiesterase gamma-2	QE2_130322_OPL0000_JCK_MdW_wholegel_5band_1B1	1	WG_1	_VTFEIYDPNLAFLR_	3	566.635	1696.88	0.2412	0.00010189	1	85.457
P16885	PLCG2	1-phosphatidylinositol 4,5-bisphosphate phosphodiesterase gamma-2	QE2_130322_OPL0000_JCK_MdW_wholegel_5band_1B1	1	WG_1	_VTFEIYDPNLAFLR_	2	849.449	1696.88	1.9788	0.0061249	1	35.891
P16885	PLCG2	1-phosphatidylinositol 4,5-bisphosphate phosphodiesterase gamma-2	QE2_130322_OPL0000_JCK_MdW_wholegel_5band_2B1	1	WG_2	_VTFEIYDPNLAFLR_	3	566.635	1696.88	0.29842	3.2063e-07	1	106.17
P16885	PLCG2	1-phosphatidylinositol 4,5-bisphosphate phosphodiesterase gamma-2	QE2_130322_OPL0000_JCK_MdW_wholegel_5band_2B1	1	WG_2	_VTFEIYDPNLAFLR_	2	849.449	1696.88	1.5966	0.063411	1	30.961
P16885	PLCG2	1-phosphatidylinositol 4,5-bisphosphate phosphodiesterase gamma-2	QE2_130322_OPL0000_JCK_MdW_wholegel_5band_3B1	1	WG_3	_VTFEIYDPNLAFLR_	3	566.635	1696.88	0.20954	4.4234e-08	2	117.07
P16885	PLCG2	1-phosphatidylinositol 4,5-bisphosphate phosphodiesterase gamma-2	QE2_130322_OPL0000_JCK_MdW_wholegel_5band_3B1	1	WG_3	_VTFEIYDPNLAFLR_	2	849.449	1696.88	1.788	0.0086281	1	42.568
P09543	CNP	2,3-cyclic-nucleotide 3-phosphodiesterase	QE2_130322_OPL0000_JCK_MdW_wholegel_5band_2B3_130325165002	3	WG_2	_AGQVFLEELGNHK_	3	481.253	1440.74	-0.36241	0.0057562	1	43.03
P09543	CNP	2,3-cyclic-nucleotide 3-phosphodiesterase	QE2_130322_OPL0000_JCK_MdW_wholegel_5band_3B3_130325182138	3	WG_3	_AGQVFLEELGNHK_	3	481.253	1440.74	-0.6033	0.028958	1	30.998
P09543	CNP	2,3-cyclic-nucleotide 3-phosphodiesterase	QE2_130322_OPL0000_JCK_MdW_wholegel_5band_2B3_130325165002	3	WG_2	_AIFTGYYGK_	2	510.263	1018.51	1.5608	0.0052985	1	46.158
P09543	CNP	2,3-cyclic-nucleotide 3-phosphodiesterase	QE2_130322_OPL0000_JCK_MdW_wholegel_5band_1B2	2	WG_1	_APGAEEYAQQDVLK_	2	759.875	1517.74	-0.48028	3.848e-23	1	151.41
P09543	CNP	2,3-cyclic-nucleotide 3-phosphodiesterase	QE2_130322_OPL0000_JCK_MdW_wholegel_5band_2B3_130325165002	3	WG_2	_APGAEEYAQQDVLKK_	3	549.618	1645.83	-0.35363	0.019816	1	32.997
P09543	CNP	2,3-cyclic-nucleotide 3-phosphodiesterase	QE2_130322_OPL0000_JCK_MdW_wholegel_5band_3B3_130325182138	3	WG_3	_APGAEEYAQQDVLKK_	3	549.618	1645.83	-0.46922	3.0425e-05	1	87.138
P09543	CNP	2,3-cyclic-nucleotide 3-phosphodiesterase	QE2_130322_OPL0000_JCK_MdW_wholegel_5band_2B3_130325165002	3	WG_2	_GAFSEEYK_	2	465.714	929.413	1.9157	0.13237	1	37.476
P09543	CNP	2,3-cyclic-nucleotide 3-phosphodiesterase	QE2_130322_OPL0000_JCK_MdW_wholegel_5band_1B2	2	WG_1	_GAFSEEYKR_	3	362.845	1085.51	-0.87876	0.11343	1	18.745
P09543	CNP	2,3-cyclic-nucleotide 3-phosphodiesterase	QE2_130322_OPL0000_JCK_MdW_wholegel_5band_2B3_130325165002	3	WG_2	_GAFSEEYKR_	3	362.845	1085.51	-1.203	0.10333	1	34.532
P09543	CNP	2,3-cyclic-nucleotide 3-phosphodiesterase	QE2_130322_OPL0000_JCK_MdW_wholegel_5band_3B3_130325182138	3	WG_3	_GAFSEEYKR_	3	362.845	1085.51	-1.9032	0.1068	1	34.206
P09543	CNP	2,3-cyclic-nucleotide 3-phosphodiesterase	QE2_130322_OPL0000_JCK_MdW_wholegel_5band_1B2	2	WG_1	_ILVLDDTNHER_	3	442.233	1323.68	-1.3109	0.11298	1	28.903
P09543	CNP	2,3-cyclic-nucleotide 3-phosphodiesterase	QE2_130322_OPL0000_JCK_MdW_wholegel_5band_2B2	2	WG_2	_ILVLDDTNHER_	3	442.233	1323.68	-1.7635	0.099843	1	30.331
P09543	CNP	2,3-cyclic-nucleotide 3-phosphodiesterase	QE2_130322_OPL0000_JCK_MdW_wholegel_5band_2B3_130325165002	3	WG_2	_ILVLDDTNHER_	3	442.233	1323.68	-1.6381	0.047961	1	26.753
P09543	CNP	2,3-cyclic-nucleotide 3-phosphodiesterase	QE2_130322_OPL0000_JCK_MdW_wholegel_5band_3B2	2	WG_3	_ILVLDDTNHER_	3	442.233	1323.68	-1.6364	0.017639	1	32.616
P09543	CNP	2,3-cyclic-nucleotide 3-phosphodiesterase	QE2_130322_OPL0000_JCK_MdW_wholegel_5band_3B3_130325182138	3	WG_3	_ILVLDDTNHER_	3	442.233	1323.68	-1.6984	0.016067	1	44.564
P09543	CNP	2,3-cyclic-nucleotide 3-phosphodiesterase	QE2_130322_OPL0000_JCK_MdW_wholegel_5band_1B2	2	WG_1	_ILVLDDTNHERER_	4	403.213	1608.82	0.43504	0.06346	1	35.204
P09543	CNP	2,3-cyclic-nucleotide 3-phosphodiesterase	QE2_130322_OPL0000_JCK_MdW_wholegel_5band_1B2	2	WG_1	_LDEDLAAYCR_	2	613.28	1224.54	4.1168	0.0042086	1	66.595
P09543	CNP	2,3-cyclic-nucleotide 3-phosphodiesterase	QE2_130322_OPL0000_JCK_MdW_wholegel_5band_2B3_130325165002	3	WG_2	_LDEDLAAYCR_	2	613.28	1224.54	0.035633	8.4692e-05	1	83
P09543	CNP	2,3-cyclic-nucleotide 3-phosphodiesterase	QE2_130322_OPL0000_JCK_MdW_wholegel_5band_3B3_130325182138	3	WG_3	_LDEDLAAYCR_	2	613.28	1224.54	0.90849	1.6131e-05	1	95.573
P09543	CNP	2,3-cyclic-nucleotide 3-phosphodiesterase	QE2_130322_OPL0000_JCK_MdW_wholegel_5band_1B2	2	WG_1	_MDLVTYFGK_	2	537.27	1072.53	0.95772	0.024556	1	37.696
P09543	CNP	2,3-cyclic-nucleotide 3-phosphodiesterase	QE2_130322_OPL0000_JCK_MdW_wholegel_5band_3B2	2	WG_3	_MDLVTYFGK_	2	537.27	1072.53	0.25028	0.037659	1	35.652
P09543	CNP	2,3-cyclic-nucleotide 3-phosphodiesterase	QE2_130322_OPL0000_JCK_MdW_wholegel_5band_2B3_130325165002	3	WG_2	_NQWQLSADDLKK_	3	482.584	1444.73	1.3784	0.061282	1	26.112
P09543	CNP	2,3-cyclic-nucleotide 3-phosphodiesterase	QE2_130322_OPL0000_JCK_MdW_wholegel_5band_2B3_130325165002	3	WG_2	_NQWQLSADDLKK_	2	723.373	1444.73	NaN	0.041009	1	33.589
P09543	CNP	2,3-cyclic-nucleotide 3-phosphodiesterase	QE2_130322_OPL0000_JCK_MdW_wholegel_5band_3B3_130325182138	3	WG_3	_NQWQLSADDLKK_	3	482.584	1444.73	1.3207	0.0060133	1	42.797
P09543	CNP	2,3-cyclic-nucleotide 3-phosphodiesterase	QE2_130322_OPL0000_JCK_MdW_wholegel_5band_1B2	2	WG_1	_RPPGVLHCTTK_	3	422.564	1264.67	-1.9979e-05	0.00057101	1	65.408
P09543	CNP	2,3-cyclic-nucleotide 3-phosphodiesterase	QE2_130322_OPL0000_JCK_MdW_wholegel_5band_2B2	2	WG_2	_RPPGVLHCTTK_	3	422.564	1264.67	-0.15877	0.048917	1	27.098
P09543	CNP	2,3-cyclic-nucleotide 3-phosphodiesterase	QE2_130322_OPL0000_JCK_MdW_wholegel_5band_2B3_130325165002	3	WG_2	_RPPGVLHCTTK_	3	422.564	1264.67	-0.48454	0.00043788	1	69.602
P09543	CNP	2,3-cyclic-nucleotide 3-phosphodiesterase	QE2_130322_OPL0000_JCK_MdW_wholegel_5band_2B3_130325165002	3	WG_2	_RPPGVLHCTTK_	2	633.343	1264.67	0.48795	0.00017187	1	80.17
P09543	CNP	2,3-cyclic-nucleotide 3-phosphodiesterase	QE2_130322_OPL0000_JCK_MdW_wholegel_5band_3B3_130325182138	3	WG_3	_RPPGVLHCTTK_	3	422.564	1264.67	-0.98567	0.00027349	1	74.78
P09543	CNP	2,3-cyclic-nucleotide 3-phosphodiesterase	QE2_130322_OPL0000_JCK_MdW_wholegel_5band_3B3_130325182138	3	WG_3	_RPPGVLHCTTK_	2	633.343	1264.67	-0.10333	0.00076833	1	61.48
P09543	CNP	2,3-cyclic-nucleotide 3-phosphodiesterase	QE2_130322_OPL0000_JCK_MdW_wholegel_5band_1B2	2	WG_1	_VELSEQQLQLWPSDVDK_	2	1007.51	2013.01	0.48851	0.0063287	1	41.485
P09543	CNP	2,3-cyclic-nucleotide 3-phosphodiesterase	QE2_130322_OPL0000_JCK_MdW_wholegel_5band_2B3_130325165002	3	WG_2	_VELSEQQLQLWPSDVDK_	2	1007.51	2013.01	NaN	4.7631e-77	1	155.92
P09543	CNP	2,3-cyclic-nucleotide 3-phosphodiesterase	QE2_130322_OPL0000_JCK_MdW_wholegel_5band_2B3_130325165002	3	WG_2	_VELSEQQLQLWPSDVDKLSPTDNLPR_	4	752.64	3006.53	-0.85353	8.0791e-05	1	73.934
P09543	CNP	2,3-cyclic-nucleotide 3-phosphodiesterase	QE2_130322_OPL0000_JCK_MdW_wholegel_5band_2B3_130325165002	3	WG_2	_VELSEQQLQLWPSDVDKLSPTDNLPR_	3	1003.18	3006.53	0.072403	1.2164e-85	1	213.97
P09543	CNP	2,3-cyclic-nucleotide 3-phosphodiesterase	QE2_130322_OPL0000_JCK_MdW_wholegel_5band_3B3_130325182138	3	WG_3	_VELSEQQLQLWPSDVDKLSPTDNLPR_	3	1003.18	3006.53	-0.25767	3.4295e-102	1	217.87
P09543	CNP	2,3-cyclic-nucleotide 3-phosphodiesterase	QE2_130322_OPL0000_JCK_MdW_wholegel_5band_3B3_130325182138	3	WG_3	_VELSEQQLQLWPSDVDKLSPTDNLPR_	4	752.64	3006.53	0.063828	0.00017523	1	36.928
P09543	CNP	2,3-cyclic-nucleotide 3-phosphodiesterase	QE2_130322_OPL0000_JCK_MdW_wholegel_5band_1B2	2	WG_1	_WMLTLAK_	2	431.746	861.478	-0.10964	0.018931	1	56.011
P09543	CNP	2,3-cyclic-nucleotide 3-phosphodiesterase	QE2_130322_OPL0000_JCK_MdW_wholegel_5band_1B3_130325151822	3	WG_1	_WMLTLAK_	2	431.746	861.478	-1.9948	0.062964	1	30.612
P09543	CNP	2,3-cyclic-nucleotide 3-phosphodiesterase	QE2_130322_OPL0000_JCK_MdW_wholegel_5band_2B3_130325165002	3	WG_2	_WMLTLAK_	2	431.746	861.478	-0.36802	0.018931	1	56.011
P09543	CNP	2,3-cyclic-nucleotide 3-phosphodiesterase	QE2_130322_OPL0000_JCK_MdW_wholegel_5band_3B2	2	WG_3	_WMLTLAK_	2	431.746	861.478	-0.64899	0.018931	1	56.011
P09543	CNP	2,3-cyclic-nucleotide 3-phosphodiesterase	QE2_130322_OPL0000_JCK_MdW_wholegel_5band_3B3_130325182138	3	WG_3	_WMLTLAK_	2	431.746	861.478	-1.3387	0.031928	1	41.652
Q16698	DECR1	2,4-dienoyl-CoA reductase, mitochondrial	QE2_130322_OPL0000_JCK_MdW_wholegel_5band_3B3_130325182138	3	WG_3	_AMLPPNSFQGK_	2	595.305	1188.6	-2.4673	0.10709	1	24.071
Q16698	DECR1	2,4-dienoyl-CoA reductase, mitochondrial	QE2_130322_OPL0000_JCK_MdW_wholegel_5band_1B3_130325151822	3	WG_1	_ATAEQISSQTGNK_	2	667.831	1333.65	0.55811	5.2861e-16	1	142.1
Q16698	DECR1	2,4-dienoyl-CoA reductase, mitochondrial	QE2_130322_OPL0000_JCK_MdW_wholegel_5band_2B3_130325165002	3	WG_2	_ATAEQISSQTGNK_	2	667.831	1333.65	-3.0727	7.4592e-23	1	154.23
Q16698	DECR1	2,4-dienoyl-CoA reductase, mitochondrial	QE2_130322_OPL0000_JCK_MdW_wholegel_5band_3B3_130325182138	3	WG_3	_ATAEQISSQTGNK_	2	667.831	1333.65	-0.17116	1.3144e-22	1	148.89
Q16698	DECR1	2,4-dienoyl-CoA reductase, mitochondrial	QE2_130322_OPL0000_JCK_MdW_wholegel_5band_1B3_130325151822	3	WG_1	_EQWDTIEELIR_	2	716.359	1430.7	0.75368	0.0021753	1	49.448
Q16698	DECR1	2,4-dienoyl-CoA reductase, mitochondrial	QE2_130322_OPL0000_JCK_MdW_wholegel_5band_1B3_130325151822	3	WG_1	_EQWDTIEELIR_	3	477.909	1430.7	0.1384	0.0020718	1	58.172
Q16698	DECR1	2,4-dienoyl-CoA reductase, mitochondrial	QE2_130322_OPL0000_JCK_MdW_wholegel_5band_2B3_130325165002	3	WG_2	_EQWDTIEELIR_	3	477.909	1430.7	NaN	0.010684	1	43.544
Q16698	DECR1	2,4-dienoyl-CoA reductase, mitochondrial	QE2_130322_OPL0000_JCK_MdW_wholegel_5band_2B3_130325165002	3	WG_2	_EQWDTIEELIR_	2	716.359	1430.7	-0.9042	0.003059	1	54.7
Q16698	DECR1	2,4-dienoyl-CoA reductase, mitochondrial	QE2_130322_OPL0000_JCK_MdW_wholegel_5band_3B3_130325182138	3	WG_3	_EQWDTIEELIR_	2	716.359	1430.7	0.11909	0.00020673	1	76.655
Q16698	DECR1	2,4-dienoyl-CoA reductase, mitochondrial	QE2_130322_OPL0000_JCK_MdW_wholegel_5band_3B3_130325182138	3	WG_3	_EQWDTIEELIR_	3	477.909	1430.7	0.35435	0.00046136	1	67.999
Q16698	DECR1	2,4-dienoyl-CoA reductase, mitochondrial	QE2_130322_OPL0000_JCK_MdW_wholegel_5band_1B3_130325151822	3	WG_1	_FDGGEEVLISGEFNDLRK_	3	675.669	2023.99	0.21576	0.1587	1	17.624
Q16698	DECR1	2,4-dienoyl-CoA reductase, mitochondrial	QE2_130322_OPL0000_JCK_MdW_wholegel_5band_2B3_130325165002	3	WG_2	_FDGGEEVLISGEFNDLRK_	3	675.669	2023.99	-0.20185	0.053353	1	23.435
Q16698	DECR1	2,4-dienoyl-CoA reductase, mitochondrial	QE2_130322_OPL0000_JCK_MdW_wholegel_5band_3B3_130325182138	3	WG_3	_FDGGEEVLISGEFNDLRK_	3	675.669	2023.99	0.66328	0.056633	1	25.053
Q16698	DECR1	2,4-dienoyl-CoA reductase, mitochondrial	QE2_130322_OPL0000_JCK_MdW_wholegel_5band_1B3_130325151822	3	WG_1	_FFSPLQK_	2	433.742	865.47	0.65002	0.017927	1	57.559
Q16698	DECR1	2,4-dienoyl-CoA reductase, mitochondrial	QE2_130322_OPL0000_JCK_MdW_wholegel_5band_2B3_130325165002	3	WG_2	_FFSPLQK_	2	433.742	865.47	-1.2939	0.012991	1	68.485
Q16698	DECR1	2,4-dienoyl-CoA reductase, mitochondrial	QE2_130322_OPL0000_JCK_MdW_wholegel_5band_3B3_130325182138	3	WG_3	_FFSPLQK_	2	433.742	865.47	0.25194	0.0085415	1	81.381
Q16698	DECR1	2,4-dienoyl-CoA reductase, mitochondrial	QE2_130322_OPL0000_JCK_MdW_wholegel_5band_2B3_130325165002	3	WG_2	_FNVIQPGPIK_	2	556.827	1111.64	0.035727	0.00044104	1	64.841
Q16698	DECR1	2,4-dienoyl-CoA reductase, mitochondrial	QE2_130322_OPL0000_JCK_MdW_wholegel_5band_3B3_130325182138	3	WG_3	_FNVIQPGPIK_	2	556.827	1111.64	-0.16029	6.3098e-05	1	85.716
Q16698	DECR1	2,4-dienoyl-CoA reductase, mitochondrial	QE2_130322_OPL0000_JCK_MdW_wholegel_5band_1B3_130325151822	3	WG_1	_GMTTLLSSLGAQCVIASR_	3	622.325	1863.95	0.76356	0.00038704	1	60.708
Q16698	DECR1	2,4-dienoyl-CoA reductase, mitochondrial	QE2_130322_OPL0000_JCK_MdW_wholegel_5band_1B3_130325151822	3	WG_1	_GMTTLLSSLGAQCVIASR_	2	932.985	1863.95	2.2389	3.1988e-16	1	124.63
Q16698	DECR1	2,4-dienoyl-CoA reductase, mitochondrial	QE2_130322_OPL0000_JCK_MdW_wholegel_5band_3B3_130325182138	3	WG_3	_GMTTLLSSLGAQCVIASR_	3	622.325	1863.95	0.82666	0.00014022	1	70.337
Q16698	DECR1	2,4-dienoyl-CoA reductase, mitochondrial	QE2_130322_OPL0000_JCK_MdW_wholegel_5band_3B3_130325182138	3	WG_3	_GMTTLLSSLGAQCVIASR_	2	932.985	1863.95	1.2577	0.00016731	1	67.995
Q16698	DECR1	2,4-dienoyl-CoA reductase, mitochondrial	QE2_130322_OPL0000_JCK_MdW_wholegel_5band_1B3_130325151822	3	WG_1	_LDPTGTFEKEMIGR_	3	531.936	1592.79	-0.26472	0.013734	1	44.807
Q16698	DECR1	2,4-dienoyl-CoA reductase, mitochondrial	QE2_130322_OPL0000_JCK_MdW_wholegel_5band_2B3_130325165002	3	WG_2	_LDPTGTFEKEMIGR_	3	531.936	1592.79	-1.0975	0.0036732	1	50.102
Q16698	DECR1	2,4-dienoyl-CoA reductase, mitochondrial	QE2_130322_OPL0000_JCK_MdW_wholegel_5band_3B3_130325182138	3	WG_3	_LDPTGTFEKEMIGR_	3	531.936	1592.79	-0.76763	0.00055049	1	71.692
Q16698	DECR1	2,4-dienoyl-CoA reductase, mitochondrial	QE2_130322_OPL0000_JCK_MdW_wholegel_5band_1B3_130325151822	3	WG_1	_VAFITGGGTGLGK_	2	589.332	1176.65	0.21071	0.00046441	1	77.894
Q16698	DECR1	2,4-dienoyl-CoA reductase, mitochondrial	QE2_130322_OPL0000_JCK_MdW_wholegel_5band_3B3_130325182138	3	WG_3	_VAFITGGGTGLGK_	2	589.332	1176.65	-0.03411	0.00036832	1	81.278
Q16698	DECR1	2,4-dienoyl-CoA reductase, mitochondrial	QE2_130322_OPL0000_JCK_MdW_wholegel_5band_1B3_130325151822	3	WG_1	_VAGHPNIVINNAAGNFISPTER_	4	573.553	2290.18	0.58746	0.014	1	27.643
Q16698	DECR1	2,4-dienoyl-CoA reductase, mitochondrial	QE2_130322_OPL0000_JCK_MdW_wholegel_5band_3B3_130325182138	3	WG_3	_VAGHPNIVINNAAGNFISPTER_	4	573.553	2290.18	0.41788	0.078946	1	22.739
Q16698	DECR1	2,4-dienoyl-CoA reductase, mitochondrial	QE2_130322_OPL0000_JCK_MdW_wholegel_5band_1B3_130325151822	3	WG_1	_VHAIQCDVR_	3	366.522	1096.54	0.17602	0.01516	1	33.922
Q16698	DECR1	2,4-dienoyl-CoA reductase, mitochondrial	QE2_130322_OPL0000_JCK_MdW_wholegel_5band_1B3_130325151822	3	WG_1	_VHAIQCDVRDPDMVQNTVSELIK_	4	667.586	2666.32	0.17408	2.0199e-06	1	79.237
Q16698	DECR1	2,4-dienoyl-CoA reductase, mitochondrial	QE2_130322_OPL0000_JCK_MdW_wholegel_5band_2B3_130325165002	3	WG_2	_VHAIQCDVRDPDMVQNTVSELIK_	4	667.586	2666.32	0.35849	0.00036148	1	60.133
Q16698	DECR1	2,4-dienoyl-CoA reductase, mitochondrial	QE2_130322_OPL0000_JCK_MdW_wholegel_5band_3B3_130325182138	3	WG_3	_VHAIQCDVRDPDMVQNTVSELIK_	4	667.586	2666.32	-0.18715	0.015056	1	36.576
Q16698	DECR1	2,4-dienoyl-CoA reductase, mitochondrial	QE2_130322_OPL0000_JCK_MdW_wholegel_5band_3B3_130325182138	3	WG_3	_VTKEQWDTIEELIRK_	4	472.76	1887.01	-0.56292	0.002537	1	59.513
Q6L8Q7	PDE12	2,5-phosphodiesterase 12	QE2_130322_OPL0000_JCK_MdW_wholegel_5band_1B2	2	WG_1	_CNMSLTHFFK_	3	428.867	1283.58	0.17453	0.00012816	1	77.533
Q6L8Q7	PDE12	2,5-phosphodiesterase 12	QE2_130322_OPL0000_JCK_MdW_wholegel_5band_2B2	2	WG_2	_CNMSLTHFFK_	3	428.867	1283.58	0.040155	0.00012367	1	78.098
Q6L8Q7	PDE12	2,5-phosphodiesterase 12	QE2_130322_OPL0000_JCK_MdW_wholegel_5band_3B2	2	WG_3	_CNMSLTHFFK_	3	428.867	1283.58	-0.056565	0.00059182	1	61.765
Q6L8Q7	PDE12	2,5-phosphodiesterase 12	QE2_130322_OPL0000_JCK_MdW_wholegel_5band_1B2	2	WG_1	_EAKPGAAEPEVGVPSSLSPSSPSSSWTETDVEER_	4	875.664	3498.63	1.7319	3.7019e-06	1	64.342
Q6L8Q7	PDE12	2,5-phosphodiesterase 12	QE2_130322_OPL0000_JCK_MdW_wholegel_5band_1B2	2	WG_1	_ELESVCVVEAGPGTCTFDHR_	3	755.009	2262	-0.90064	1.2163e-17	1	49.655
Q6L8Q7	PDE12	2,5-phosphodiesterase 12	QE2_130322_OPL0000_JCK_MdW_wholegel_5band_2B2	2	WG_2	_ELESVCVVEAGPGTCTFDHR_	3	755.009	2262	-1.0523	3.0892e-07	1	100.39
Q6L8Q7	PDE12	2,5-phosphodiesterase 12	QE2_130322_OPL0000_JCK_MdW_wholegel_5band_3B2	2	WG_3	_ELESVCVVEAGPGTCTFDHR_	3	755.009	2262	-0.6182	3.7958e-07	1	99.409
Q6L8Q7	PDE12	2,5-phosphodiesterase 12	QE2_130322_OPL0000_JCK_MdW_wholegel_5band_2B2	2	WG_2	_ELTGYNADVICLQEVDR_	2	997.978	1993.94	0.020856	3.2255e-14	1	127.97
Q6L8Q7	PDE12	2,5-phosphodiesterase 12	QE2_130322_OPL0000_JCK_MdW_wholegel_5band_1B2	2	WG_1	_ICVANTHLYWHPK_	4	410.461	1637.81	0.10682	0.00047588	1	71.241
Q6L8Q7	PDE12	2,5-phosphodiesterase 12	QE2_130322_OPL0000_JCK_MdW_wholegel_5band_2B2	2	WG_2	_ICVANTHLYWHPK_	4	410.461	1637.81	0.076854	0.0043241	1	45.115
Q6L8Q7	PDE12	2,5-phosphodiesterase 12	QE2_130322_OPL0000_JCK_MdW_wholegel_5band_3B2	2	WG_3	_ICVANTHLYWHPK_	4	410.461	1637.81	0.34932	0.016285	1	33.204
Q6L8Q7	PDE12	2,5-phosphodiesterase 12	QE2_130322_OPL0000_JCK_MdW_wholegel_5band_3B2	2	WG_3	_IKQHEGLATFYR_	3	488.265	1461.77	2.0353	0.038231	1	40.725
Q6L8Q7	PDE12	2,5-phosphodiesterase 12	QE2_130322_OPL0000_JCK_MdW_wholegel_5band_1B2	2	WG_1	_LIQMAVALAHIR_	3	445.936	1334.79	0.1645	0.025946	1	38.021
Q6L8Q7	PDE12	2,5-phosphodiesterase 12	QE2_130322_OPL0000_JCK_MdW_wholegel_5band_2B2	2	WG_2	_LIQMAVALAHIR_	3	445.936	1334.79	0.17182	0.00047764	1	58.889
Q6L8Q7	PDE12	2,5-phosphodiesterase 12	QE2_130322_OPL0000_JCK_MdW_wholegel_5band_3B2	2	WG_3	_LIQMAVALAHIR_	3	445.936	1334.79	0.29321	0.0027238	1	47.288
Q6L8Q7	PDE12	2,5-phosphodiesterase 12	QE2_130322_OPL0000_JCK_MdW_wholegel_5band_2B2	2	WG_2	_LKLHCTPGDGQR_	3	461.238	1380.69	1.7932	0.0028848	1	53.754
Q6L8Q7	PDE12	2,5-phosphodiesterase 12	QE2_130322_OPL0000_JCK_MdW_wholegel_5band_3B2	2	WG_3	_LKLHCTPGDGQR_	3	461.238	1380.69	1.0123	0.0028848	1	53.754
Q6L8Q7	PDE12	2,5-phosphodiesterase 12	QE2_130322_OPL0000_JCK_MdW_wholegel_5band_1B2	2	WG_1	_LVLYPSAQEK_	2	574.322	1146.63	-1.5495	0.001182	1	58.37
Q6L8Q7	PDE12	2,5-phosphodiesterase 12	QE2_130322_OPL0000_JCK_MdW_wholegel_5band_1B2	2	WG_1	_NPPAFTELQLPR_	3	461.586	1381.74	NaN	0.014018	1	43.337
Q6L8Q7	PDE12	2,5-phosphodiesterase 12	QE2_130322_OPL0000_JCK_MdW_wholegel_5band_1B2	2	WG_1	_NPPAFTELQLPR_	2	691.875	1381.74	1.1372	0.024606	1	24.399
Q6L8Q7	PDE12	2,5-phosphodiesterase 12	QE2_130322_OPL0000_JCK_MdW_wholegel_5band_2B2	2	WG_2	_NPPAFTELQLPR_	2	691.875	1381.74	1.1007	0.00080886	1	37.793
Q6L8Q7	PDE12	2,5-phosphodiesterase 12	QE2_130322_OPL0000_JCK_MdW_wholegel_5band_3B2	2	WG_3	_NPPAFTELQLPR_	2	691.875	1381.74	0.81865	0.024569	1	23.143
Q6L8Q7	PDE12	2,5-phosphodiesterase 12	QE2_130322_OPL0000_JCK_MdW_wholegel_5band_1B2	2	WG_1	_SSVLQVSVLQSTK_	2	688.393	1374.77	-0.20429	0.0052656	1	27.208
Q6L8Q7	PDE12	2,5-phosphodiesterase 12	QE2_130322_OPL0000_JCK_MdW_wholegel_5band_3B2	2	WG_3	_TVLYPYCAPYALELDYR_	2	1054.01	2106.01	-0.29015	3.8149e-06	1	87.85
Q6L8Q7	PDE12	2,5-phosphodiesterase 12	QE2_130322_OPL0000_JCK_MdW_wholegel_5band_3B2	2	WG_3	_TVLYPYCAPYALELDYR_	3	703.012	2106.01	-1.9822	0.096714	1	20.954
Q6L8Q7	PDE12	2,5-phosphodiesterase 12	QE2_130322_OPL0000_JCK_MdW_wholegel_5band_1B2	2	WG_1	_VYTPSNADIGLR_	2	653.344	1304.67	0.45533	7.566e-05	1	95.094
Q6L8Q7	PDE12	2,5-phosphodiesterase 12	QE2_130322_OPL0000_JCK_MdW_wholegel_5band_2B2	2	WG_2	_VYTPSNADIGLR_	2	653.344	1304.67	0.57605	8.5441e-05	1	93.839
Q6L8Q7	PDE12	2,5-phosphodiesterase 12	QE2_130322_OPL0000_JCK_MdW_wholegel_5band_3B2	2	WG_3	_VYTPSNADIGLR_	2	653.344	1304.67	0.59846	7.3267e-05	1	95.401
Q9Y6K5	OAS3	2-5-oligoadenylate synthase 3	QE2_130322_OPL0000_JCK_MdW_wholegel_5band_1B2	2	WG_1	_AEIISEIR_	2	465.766	929.518	0.72458	0.13608	1	35.944
Q9Y6K5	OAS3	2-5-oligoadenylate synthase 3	QE2_130322_OPL0000_JCK_MdW_wholegel_5band_2B2	2	WG_2	_AEIISEIR_	2	465.766	929.518	2.4621	0.13608	1	30.564
Q9Y6K5	OAS3	2-5-oligoadenylate synthase 3	QE2_130322_OPL0000_JCK_MdW_wholegel_5band_1B2	2	WG_1	_AIDIILR_	2	407.263	812.512	0.4265	0.01686	1	56.011
Q9Y6K5	OAS3	2-5-oligoadenylate synthase 3	QE2_130322_OPL0000_JCK_MdW_wholegel_5band_2B2	2	WG_2	_AIDIILR_	2	407.263	812.512	0.51903	0.021884	1	46.835
Q9Y6K5	OAS3	2-5-oligoadenylate synthase 3	QE2_130322_OPL0000_JCK_MdW_wholegel_5band_3B2	2	WG_3	_AIDIILR_	2	407.263	812.512	0.16896	0.021884	1	46.835
Q9Y6K5	OAS3	2-5-oligoadenylate synthase 3	QE2_130322_OPL0000_JCK_MdW_wholegel_5band_3B2	2	WG_3	_ALGALAAALR_	2	463.793	925.571	0.98347	0.066396	1	24.838
Q9Y6K5	OAS3	2-5-oligoadenylate synthase 3	QE2_130322_OPL0000_JCK_MdW_wholegel_5band_2B1	1	WG_2	_AQLEACQQER_	2	616.788	1231.56	-2.3282	2.8636e-05	1	90.05
Q9Y6K5	OAS3	2-5-oligoadenylate synthase 3	QE2_130322_OPL0000_JCK_MdW_wholegel_5band_1B2	2	WG_1	_AVDTICSFLK_	2	577.3	1152.58	0.31381	0.0031207	1	47.844
Q9Y6K5	OAS3	2-5-oligoadenylate synthase 3	QE2_130322_OPL0000_JCK_MdW_wholegel_5band_2B1	1	WG_2	_AVDTICSFLK_	2	577.3	1152.58	-0.40533	0.18718	1	25.474
Q9Y6K5	OAS3	2-5-oligoadenylate synthase 3	QE2_130322_OPL0000_JCK_MdW_wholegel_5band_3B2	2	WG_3	_AVDTICSFLK_	2	577.3	1152.58	0.61559	0.01001	1	36.528
Q9Y6K5	OAS3	2-5-oligoadenylate synthase 3	QE2_130322_OPL0000_JCK_MdW_wholegel_5band_1B2	2	WG_1	_DAFSLAEGLR_	2	539.78	1077.55	0.64981	0.12741	1	24.254
Q9Y6K5	OAS3	2-5-oligoadenylate synthase 3	QE2_130322_OPL0000_JCK_MdW_wholegel_5band_2B1	1	WG_2	_DAFSLAEGLR_	2	539.78	1077.55	0.23275	9.3716e-05	1	81.865
Q9Y6K5	OAS3	2-5-oligoadenylate synthase 3	QE2_130322_OPL0000_JCK_MdW_wholegel_5band_3B2	2	WG_3	_DAFSLAEGLR_	2	539.78	1077.55	4.8376	0.1393	1	22.232
Q9Y6K5	OAS3	2-5-oligoadenylate synthase 3	QE2_130322_OPL0000_JCK_MdW_wholegel_5band_1B2	2	WG_1	_DFIISRPTK_	3	359.541	1075.6	0.26408	0.13611	1	23.144
Q9Y6K5	OAS3	2-5-oligoadenylate synthase 3	QE2_130322_OPL0000_JCK_MdW_wholegel_5band_1B2	2	WG_1	_EAAACTSALCCMGR_	2	779.317	1556.62	-0.28147	2.1097e-05	1	96.591
Q9Y6K5	OAS3	2-5-oligoadenylate synthase 3	QE2_130322_OPL0000_JCK_MdW_wholegel_5band_2B2	2	WG_2	_EAAACTSALCCMGR_	2	779.317	1556.62	-0.036745	3.2785e-05	1	92.039
Q9Y6K5	OAS3	2-5-oligoadenylate synthase 3	QE2_130322_OPL0000_JCK_MdW_wholegel_5band_3B2	2	WG_3	_EAAACTSALCCMGR_	2	779.317	1556.62	0.13069	2.3512e-05	1	95.651
Q9Y6K5	OAS3	2-5-oligoadenylate synthase 3	QE2_130322_OPL0000_JCK_MdW_wholegel_5band_2B2	2	WG_2	_GMGDPVQSWK_	2	552.761	1103.51	0.56043	0.01001	1	36.528
Q9Y6K5	OAS3	2-5-oligoadenylate synthase 3	QE2_130322_OPL0000_JCK_MdW_wholegel_5band_3B2	2	WG_3	_GMGDPVQSWK_	2	552.761	1103.51	-0.53472	0.071342	1	34.695
Q9Y6K5	OAS3	2-5-oligoadenylate synthase 3	QE2_130322_OPL0000_JCK_MdW_wholegel_5band_2B1	1	WG_2	_LLTSGCQEGEHK_	2	679.822	1357.63	1.1507	0.00051672	1	71.241
Q9Y6K5	OAS3	2-5-oligoadenylate synthase 3	QE2_130322_OPL0000_JCK_MdW_wholegel_5band_2B1	1	WG_2	_LLTSGCQEGEHK_	3	453.55	1357.63	0.053199	0.047931	1	32.439
Q9Y6K5	OAS3	2-5-oligoadenylate synthase 3	QE2_130322_OPL0000_JCK_MdW_wholegel_5band_1B2	2	WG_1	_NFVNIRPAK_	3	353.542	1057.6	-0.35834	0.16921	1	19.834
Q9Y6K5	OAS3	2-5-oligoadenylate synthase 3	QE2_130322_OPL0000_JCK_MdW_wholegel_5band_3B2	2	WG_3	_NFVNIRPAK_	3	353.542	1057.6	-0.59466	0.14176	1	22.58
Q9Y6K5	OAS3	2-5-oligoadenylate synthase 3	QE2_130322_OPL0000_JCK_MdW_wholegel_5band_1B2	2	WG_1	_QDCFNMAQGFR_	2	687.29	1372.57	-0.6109	0.026551	1	37.18
Q9Y6K5	OAS3	2-5-oligoadenylate synthase 3	QE2_130322_OPL0000_JCK_MdW_wholegel_5band_2B1	1	WG_2	_QDCFNMAQGFR_	2	687.29	1372.57	-1.6496	0.035926	1	27.664
Q9Y6K5	OAS3	2-5-oligoadenylate synthase 3	QE2_130322_OPL0000_JCK_MdW_wholegel_5band_3B2	2	WG_3	_QDCFNMAQGFR_	2	687.29	1372.57	0.56371	0.017737	1	43.897
Q9Y6K5	OAS3	2-5-oligoadenylate synthase 3	QE2_130322_OPL0000_JCK_MdW_wholegel_5band_2B2	2	WG_2	_QQLQKPRPIILDPADPTGNLGHNAR_	5	550.703	2748.48	-0.66252	0.043763	1	33.976
Q9Y6K5	OAS3	2-5-oligoadenylate synthase 3	QE2_130322_OPL0000_JCK_MdW_wholegel_5band_2B2	2	WG_2	_RAEIISEIR_	2	543.817	1085.62	0.78338	0.09471	1	20.03
Q9Y6K5	OAS3	2-5-oligoadenylate synthase 3	QE2_130322_OPL0000_JCK_MdW_wholegel_5band_1B2	2	WG_1	_RAEILDEMR_	3	378.197	1131.57	0.10335	0.052827	1	27.428
Q9Y6K5	OAS3	2-5-oligoadenylate synthase 3	QE2_130322_OPL0000_JCK_MdW_wholegel_5band_3B2	2	WG_3	_RAEILDEMR_	3	378.197	1131.57	-0.28158	0.035149	1	30.55
Q9Y6K5	OAS3	2-5-oligoadenylate synthase 3	QE2_130322_OPL0000_JCK_MdW_wholegel_5band_2B1	1	WG_2	_RALGALAAALR_	3	361.565	1081.67	-1.1657	0.090364	1	22.329
P62333	PSMC6	26S protease regulatory subunit 10B	QE2_130322_OPL0000_JCK_MdW_wholegel_5band_1B2	2	WG_1	_ADHDFVVQEDFMK_	3	527.573	1579.7	2.4377	0.0075101	1	40.477
[truncated: 115,654 more rows]
