# Supplementary material for: Whole gel processing procedure for GeLC-MS/MS based proteomics
Source: Proteome Sci. 2013 Apr 23;11:17. doi: 10.1186/1477-5956-11-17 (PMC3656797; doi:10.1186/1477-5956-11-17)
Supplement: Additional file 8: Table 8 — Identified proteins in FFPE tumor tissue, reproducibility experiment of WG. [file 1477-5956-11-17-S8.xlsx]

## Sheet: FFPE tumor tissue
Identified proteins in FFPE tumor tissue, reproducibility experiment of WG analysis. WG 1, 2 and 3 are workflow replicates
					Spectral counts
Identified Proteins	accession number	Gene names	Mr (kDa)	WG1	WG2	WG3
[3-methyl-2-oxobutanoate dehydrogenase [lipoamide]] kinase, mitochondrial	O14874;A8MY43;Q96G95;H3BS02	BCKDK	46.36	4	2	5
[Pyruvate dehydrogenase [acetyl-transferring]]-phosphatase 1, mitochondrial	J3KPU0;Q9P0J1	PDP1	63.695	5	6	6
[Pyruvate dehydrogenase [lipoamide]] kinase isozyme 3, mitochondrial	Q15120-2;Q15120	PDK3	48.043	7	5	7
1,2-dihydroxy-3-keto-5-methylthiopentene dioxygenase	Q9BV57;Q9BV57-2	ADI1	21.498	1	1	1
1,4-alpha-glucan-branching enzyme	Q04446;E9PGM4	GBE1	80.473	6	9	10
10 kDa heat shock protein, mitochondrial	P61604;B8ZZL8	HSPE1	10.932	75	81	73
116 kDa U5 small nuclear ribonucleoprotein component	Q15029;Q15029-2;K7EJ81	EFTUD2	109.43	17	18	22
14 kDa phosphohistidine phosphatase	Q9NRX4;Q9NRX4-2	PHPT1	13.832	7	7	7
14-3-3 protein beta/alpha;14-3-3 protein beta/alpha, N-terminally processed	P31946	YWHAB	28.082	3	3	4
14-3-3 protein epsilon	P62258;P62258-2	YWHAE	29.174	163	149	150
14-3-3 protein eta	Q04917	YWHAH	28.218	36	29	35
14-3-3 protein gamma;14-3-3 protein gamma, N-terminally processed	P61981	YWHAG	28.302	37	35	29
14-3-3 protein sigma	P31947;P31947-2	SFN	27.774	30	31	33
14-3-3 protein theta	P27348	YWHAQ	27.764	46	36	42
14-3-3 protein zeta/delta	P63104;B0AZS6;E7EX24	YWHAZ	27.745	87	81	77
15 kDa selenoprotein	O60613	41532	17.808	6	4	4
182 kDa tankyrase-1-binding protein	Q9C0C2	TNKS1BP1	181.79	0	1	0
1-acyl-sn-glycerol-3-phosphate acyltransferase epsilon	Q9NUQ2	AGPAT5	42.072	2	3	3
1-phosphatidylinositol 4,5-bisphosphate phosphodiesterase beta-3	Q01970;G5E960	PLCB3	138.8	7	5	8
1-phosphatidylinositol 4,5-bisphosphate phosphodiesterase gamma-1	P19174-2;P19174	PLCG1	148.66	1	1	1
2,3-cyclic-nucleotide 3-phosphodiesterase	P09543;P09543-2;B4DFN6	CNP	47.578	5	5	4
2,4-dienoyl-CoA reductase, mitochondrial	Q16698;B7Z6B8	DECR1	36.067	46	36	36
2,5-phosphodiesterase 12	Q6L8Q7;Q6L8Q7-2;F6T1Q0	PDE12	67.351	13	14	9
2-5-oligoadenylate synthase 3	Q9Y6K5	OAS3	121.17	5	3	7
26S protease regulatory subunit 10B	P62333	PSMC6	44.172	53	54	50
26S protease regulatory subunit 4	P62191;B4DR63	PSMC1	49.184	16	16	17
26S protease regulatory subunit 6A	P17980;E9PM69	PSMC3	49.203	29	27	22
26S protease regulatory subunit 6B	P43686;P43686-2	PSMC4	47.366	17	16	11
26S protease regulatory subunit 7	P35998;B7Z5E2	PSMC2	48.633	34	32	29
26S protease regulatory subunit 8	P62195;A8K3Z3	PSMC5	45.626	25	34	32
26S proteasome non-ATPase regulatory subunit 1	Q99460;Q99460-2	PSMD1	105.84	19	9	13
26S proteasome non-ATPase regulatory subunit 10	O75832;B1AJY7;B1AJY5	PSMD10	24.428	9	11	12
26S proteasome non-ATPase regulatory subunit 11	O00231-2;O00231	PSMD11	47.534	21	22	23
26S proteasome non-ATPase regulatory subunit 12	O00232;O00232-2	PSMD12	52.904	20	14	15
26S proteasome non-ATPase regulatory subunit 13	Q9UNM6;Q9UNM6-2;J3KNQ3	PSMD13	42.945	26	20	22
26S proteasome non-ATPase regulatory subunit 14	O00487	PSMD14	34.577	7	4	4
26S proteasome non-ATPase regulatory subunit 2	Q13200;E7EW34;E9PCS3	PSMD2	100.2	31	28	38
26S proteasome non-ATPase regulatory subunit 3	O43242;B4DT72	PSMD3	60.977	29	27	28
26S proteasome non-ATPase regulatory subunit 4	P55036;Q5VWC4;P55036-2	PSMD4	40.736	12	15	11
26S proteasome non-ATPase regulatory subunit 5	Q16401;B4DZM8	PSMD5	56.195	22	24	26
26S proteasome non-ATPase regulatory subunit 6	C9IZE4;Q15008;Q6UV22;E9PHI9	PSMD6	51.922	33	32	31
26S proteasome non-ATPase regulatory subunit 7	P51665;H3BTM8;H3BNT7;B4DXI8	PSMD7	37.025	13	8	13
26S proteasome non-ATPase regulatory subunit 8	P48556;K7EJC1	PSMD8	39.611	11	9	9
26S proteasome non-ATPase regulatory subunit 9	O00233;J3KN29;O00233-2;F8W7V8;F5GX23;F5H7X1	PSMD9	24.682	4	4	6
28 kDa heat- and acid-stable phosphoprotein	Q13442	PDAP1	20.63	11	9	9
28S ribosomal protein S10, mitochondrial	P82664	MRPS10	22.999	4	5	5
28S ribosomal protein S11, mitochondrial	P82912;P82912-2;P82912-3	MRPS11	20.616	2	3	2
28S ribosomal protein S12, mitochondrial	O15235	MRPS12	15.173	3	3	5
28S ribosomal protein S14, mitochondrial	O60783	MRPS14	15.139	4	4	3
28S ribosomal protein S15, mitochondrial	P82914	MRPS15	29.842	3	3	4
28S ribosomal protein S16, mitochondrial	Q9Y3D3;B4E032;A6ND22	MRPS16	15.345	7	11	8
28S ribosomal protein S17, mitochondrial	I3L0E3;Q9Y2R5	MRPS17	25.72	3	5	7
28S ribosomal protein S18a, mitochondrial	Q9NVS2;Q9NVS2-2;Q9NVS2-3	MRPS18A	22.184	6	7	6
28S ribosomal protein S18b, mitochondrial	Q9Y676;Q5STN0;B4DFG6	MRPS18B	29.395	5	5	4
28S ribosomal protein S18c, mitochondrial	Q9Y3D5	MRPS18C	15.85	1	2	0
28S ribosomal protein S2, mitochondrial	Q9Y399	MRPS2	33.249	11	7	10
28S ribosomal protein S21, mitochondrial	P82921	MRPS21	10.741	4	3	4
28S ribosomal protein S22, mitochondrial	P82650;G5E9V5;G5E9W7;Q9H3I1	MRPS22	41.28	6	4	4
28S ribosomal protein S23, mitochondrial	Q9Y3D9;J3QLR8	MRPS23	21.77	8	7	9
28S ribosomal protein S24, mitochondrial	Q96EL2	MRPS24	19.015	4	3	4
28S ribosomal protein S25, mitochondrial	P82663;B4DFJ5;B4DQG6;E7EPW2	MRPS25	20.116	9	6	5
28S ribosomal protein S26, mitochondrial	Q9BYN8	MRPS26	24.211	6	5	6
28S ribosomal protein S27, mitochondrial	B4DRT2;Q92552;G5EA06;D6RJC7;E5RJ73	MRPS27	49.149	5	8	6
28S ribosomal protein S28, mitochondrial	Q9Y2Q9	MRPS28	20.843	2	3	4
28S ribosomal protein S29, mitochondrial	P51398;P51398-3;P51398-2	DAP3	45.566	11	8	13
28S ribosomal protein S30, mitochondrial	Q9NP92	MRPS30	50.364	6	7	8
28S ribosomal protein S31, mitochondrial	Q92665	MRPS31	45.318	7	9	7
28S ribosomal protein S33, mitochondrial	Q9Y291;C9JBY7	MRPS33	12.629	2	3	4
28S ribosomal protein S34, mitochondrial	C9JJ19;P82930;H3BP88	MRPS34	26.332	13	12	12
28S ribosomal protein S35, mitochondrial	P82673;P82673-2	MRPS35	36.844	3	4	5
28S ribosomal protein S36, mitochondrial	P82909	MRPS36	11.466	14	19	16
28S ribosomal protein S5, mitochondrial	P82675	MRPS5	48.006	6	7	5
28S ribosomal protein S6, mitochondrial	P82932	MRPS6	14.226	5	6	9
28S ribosomal protein S7, mitochondrial	J3QLS3;Q9Y2R9;J3QKW2	MRPS7	31.704	13	11	10
28S ribosomal protein S9, mitochondrial	P82933	MRPS9	45.834	11	15	19
2-aminoethanethiol dioxygenase	Q96SZ5	ADO	29.751	1	1	1
2-hydroxyacyl-CoA lyase 1	Q9UJ83;B4DWI1;E9PEN4;B4DXI5;B3KPX4	HACL1;PHYH2	63.728	0	1	2
2-methoxy-6-polyprenyl-1,4-benzoquinol methylase, mitochondrial	Q5HYK3	COQ5	37.14	7	7	11
2-oxoglutarate dehydrogenase, mitochondrial	E9PCR7;Q02218;E9PDF2;Q02218-2;F5H801;E9PFG7	OGDH	117.66	55	54	49
2-oxoisovalerate dehydrogenase subunit alpha, mitochondrial	F5H5P2;P12694;B4DP47	BCKDHA	54.202	4	9	5
2-oxoisovalerate dehydrogenase subunit beta, mitochondrial	P21953	BCKDHB	43.122	5	4	4
3(2),5-bisphosphate nucleotidase 1	O95861;B4DUS9;O95861-2;A6NF51;B4DPS5	BPNT1	33.392	15	14	18
39S ribosomal protein L1, mitochondrial	Q9BYD6	MRPL1	36.908	3	5	4
39S ribosomal protein L10, mitochondrial	Q7Z7H8-2;Q7Z7H8	MRPL10	30.307	3	2	2
39S ribosomal protein L11, mitochondrial	Q9Y3B7;Q9Y3B7-2;A6NLT0	MRPL11	20.683	12	9	10
39S ribosomal protein L13, mitochondrial	Q9BYD1	MRPL13	20.692	20	16	16
39S ribosomal protein L14, mitochondrial	Q6P1L8	MRPL14	15.947	3	8	4
39S ribosomal protein L15, mitochondrial	Q9P015	MRPL15	33.419	19	14	17
39S ribosomal protein L16, mitochondrial	Q9NX20	MRPL16	28.449	10	10	7
39S ribosomal protein L17, mitochondrial	Q9NRX2	MRPL17	20.05	14	16	16
39S ribosomal protein L18, mitochondrial	Q9H0U6	MRPL18	20.576	2	7	4
39S ribosomal protein L19, mitochondrial	P49406	MRPL19	33.535	13	13	18
39S ribosomal protein L2, mitochondrial	Q5T653;C9IY40	MRPL2	33.3	10	11	11
39S ribosomal protein L20, mitochondrial	Q9BYC9;B7Z746	MRPL20	17.442	3	2	0
39S ribosomal protein L21, mitochondrial	Q7Z2W9;C9JPR2	MRPL21	22.814	8	7	8
39S ribosomal protein L22, mitochondrial	J3KQY1;E7ESL0;Q9NWU5;Q9NWU5-3;Q9NWU5-2	MRPL22	26.475	13	14	13
39S ribosomal protein L23, mitochondrial	Q16540;A8MYK1;A8MVT4;A6NJD9	MRPL23	17.781	15	17	12
39S ribosomal protein L24, mitochondrial	Q96A35	MRPL24	24.915	9	9	10
39S ribosomal protein L27, mitochondrial	Q9P0M9;D6RAN8	MRPL27	16.073	5	8	7
39S ribosomal protein L28, mitochondrial	Q13084;Q4TT38	MRPL28	30.156	11	8	8
39S ribosomal protein L3, mitochondrial	E7ETU7;P09001	MRPL3	41.628	9	10	10
39S ribosomal protein L30, mitochondrial	Q8TCC3-2;Q8TCC3;Q8TCC3-3;B8ZZV5	MRPL30	21.838	2	1	1
39S ribosomal protein L32, mitochondrial	Q9BYC8	MRPL32	21.405	1	2	2
39S ribosomal protein L33, mitochondrial	O75394	MRPL33	7.6191	5	5	6
39S ribosomal protein L34, mitochondrial	Q9BQ48	MRPL34	10.165	2	6	3
39S ribosomal protein L37, mitochondrial	Q9BZE1;A6NHR2	MRPL37	48.117	21	32	27
39S ribosomal protein L38, mitochondrial	Q96DV4;B3KN96	MRPL38	44.596	16	15	19
39S ribosomal protein L39, mitochondrial	Q9NYK5-2;Q9NYK5	MRPL39	40.457	10	11	7
39S ribosomal protein L4, mitochondrial	Q9BYD3;Q9BYD3-2;K7ELQ0	MRPL4	34.919	16	22	17
39S ribosomal protein L40, mitochondrial	Q9NQ50;F8WBK5	MRPL40	24.49	8	6	5
39S ribosomal protein L41, mitochondrial	Q8IXM3	MRPL41	15.383	6	4	3
39S ribosomal protein L43, mitochondrial	Q8N983-4;B1AL06;C9J5Q3;Q8N983;Q8N983-2;B1AL05;Q8N983-3	MRPL43	17.853	16	17	14
39S ribosomal protein L44, mitochondrial	Q9H9J2	MRPL44	37.535	10	8	11
39S ribosomal protein L45, mitochondrial	Q9BRJ2	MRPL45	35.351	11	13	11
39S ribosomal protein L46, mitochondrial	Q9H2W6	MRPL46	31.705	7	6	5
39S ribosomal protein L47, mitochondrial	Q9HD33;Q9HD33-2;Q9HD33-3	MRPL47	29.45	12	9	10
39S ribosomal protein L48, mitochondrial	Q96GC5;B4DN34;F5H702	MRPL48	23.934	6	5	5
39S ribosomal protein L49, mitochondrial	Q13405	MRPL49	19.198	7	4	8
39S ribosomal protein L50, mitochondrial	Q8N5N7;B7Z358	MRPL50	18.325	11	11	6
39S ribosomal protein L51, mitochondrial	Q4U2R6	MRPL51	15.095	6	8	5
39S ribosomal protein L52, mitochondrial	Q86TS9;G3XCN9;Q86TS9-2;G3V3U6	MRPL52	13.664	2	1	0
39S ribosomal protein L53, mitochondrial	Q96EL3	MRPL53	12.107	14	17	14
39S ribosomal protein L54, mitochondrial	Q6P161	MRPL54	15.819	1	2	1
39S ribosomal protein L55, mitochondrial	Q7Z7F7-2;Q7Z7F7	MRPL55	18.902	4	5	4
39S ribosomal protein L9, mitochondrial	Q9BYD2;Q5SZR1	MRPL9	30.243	3	3	2
3-beta-hydroxysteroid-Delta(8),Delta(7)-isomerase	Q15125	EBP	26.352	5	5	6
3-hydroxyacyl-CoA dehydratase 3	Q9P035;H3BS72;H3BPZ1	PTPLAD1	43.159	1	2	4
3-hydroxyacyl-CoA dehydrogenase type-2	Q99714;Q99714-2;Q5H928	HSD17B10	26.923	129	127	119
3-hydroxybutyrate dehydrogenase type 2	Q9BUT1;Q9BUT1-3;D6R9P2	BDH2;SLC9B2	26.724	7	8	9
3-hydroxyisobutyrate dehydrogenase, mitochondrial	P31937	HIBADH	35.329	28	21	26
3-hydroxyisobutyryl-CoA hydrolase, mitochondrial	Q6NVY1;Q6NVY1-2	HIBCH	43.482	21	21	19
3-ketoacyl-CoA thiolase, mitochondrial	P42765;K7EME0	ACAA2	41.924	45	50	49
3-ketoacyl-CoA thiolase, peroxisomal	P09110;C9JDE9;G5E935	ACAA1	44.292	14	9	10
3-keto-steroid reductase	P56937;P56937-2;P56937-3	HSD17B7	38.206	1	1	2
3-oxo-5-beta-steroid 4-dehydrogenase	P51857;P51857-2	AKR1D1	37.376	4	3	3
3-phosphoinositide-dependent protein kinase 1;Putative 3-phosphoinositide-dependent protein kinase 2	O15530;C9JWR9;O15530-3;E9PER6;O15530-2;O15530-5;Q6A1A2	PDPK1;PDPK2	63.151	1	1	1
40S ribosomal protein S10	P46783;F6U211	RPS10	18.898	79	71	62
40S ribosomal protein S11	P62280	RPS11	18.431	62	51	65
40S ribosomal protein S12	P25398	RPS12	14.515	61	64	63
40S ribosomal protein S13	P62277;J3KMX5	RPS13	17.222	64	60	69
40S ribosomal protein S14	P62263;E5RH77	RPS14	16.273	65	66	66
40S ribosomal protein S15	K7ELC2;P62841	RPS15	17.723	13	16	15
40S ribosomal protein S15a	P62244;I3L3P7;I3L246	RPS15A	14.839	55	70	50
40S ribosomal protein S16	P62249;Q6IPX4	RPS16	16.445	65	67	67
40S ribosomal protein S17;40S ribosomal protein S17-like	P08708;P0CW22;H0YN88	RPS17;RPS17L	15.55	64	61	53
40S ribosomal protein S18	P62269	RPS18	17.718	81	86	82
40S ribosomal protein S19	P39019	RPS19	16.06	43	56	53
40S ribosomal protein S2	P15880;E9PQD7;E9PM36	RPS2	31.324	62	56	55
40S ribosomal protein S20	P60866;P60866-2;E5RJX2	RPS20	13.373	36	40	45
40S ribosomal protein S21	P63220;Q8WVC2;Q9BYK1	RPS21	9.1113	56	55	48
40S ribosomal protein S23	P62266;D6RD47;D6R9I7;D6RIX0;D6RDJ2	RPS23	15.807	24	24	26
40S ribosomal protein S24	E7EPK6;P62847;P62847-3;E7ETK0;P62847-2	RPS24	32.43	37	36	29
40S ribosomal protein S25	P62851	RPS25	13.742	24	28	24
40S ribosomal protein S26;Putative 40S ribosomal protein S26-like 1	P62854;F8VZW7;Q5JNZ5	RPS26;RPS26P11	13.015	29	29	25
40S ribosomal protein S27	P42677;Q5T4L4	RPS27	9.461	24	26	26
40S ribosomal protein S27;40S ribosomal protein S27-like	H0YMV8;Q71UM5;C9JLI6	RPS27L	11.345	8	10	8
40S ribosomal protein S28	P62857	RPS28	7.8409	36	52	51
40S ribosomal protein S29	P62273;P62273-2	RPS29	6.6767	23	28	27
40S ribosomal protein S3	P23396;J3KN86;E9PL09;E9PPU1;E9PL45;F2Z2S8	RPS3	26.688	132	124	136
40S ribosomal protein S30	E9PR30;P62861	FAU	10.905	10	12	12
40S ribosomal protein S3a	P61247;D6RAT0;E9PFI5;F5H4F9;D6R9B6	RPS3A	29.945	85	82	75
40S ribosomal protein S4, X isoform	P62701	RPS4X	29.597	132	125	133
40S ribosomal protein S4, Y isoform 1	P22090	RPS4Y1	29.455	1	0	0
40S ribosomal protein S5;40S ribosomal protein S5, N-terminally processed	P46782	RPS5	22.876	55	53	58
40S ribosomal protein S6	P62753;A2A3R5	RPS6	28.68	43	46	45
40S ribosomal protein S7	P62081;B5MCP9	RPS7	22.127	67	58	59
40S ribosomal protein S8	P62241;Q5JR95	RPS8	24.205	77	79	93
40S ribosomal protein S9	P46781;C9JM19;B5MCT8	RPS9	22.591	56	52	47
40S ribosomal protein SA	P08865;A6NE09	RPSA;RPSAP58	32.854	118	132	120
4-aminobutyrate aminotransferase, mitochondrial	H3BNQ7;H3BRN4;P80404	ABAT	57.923	2	3	2
4F2 cell-surface antigen heavy chain	P08195-4;J3KPF3;P08195;F5GZS6;P08195-3;P08195-2;F5GZI0	SLC3A2	71.122	10	11	11
4-trimethylaminobutyraldehyde dehydrogenase	P49189;B4DXY7	ALDH9A1	53.801	36	42	44
5(3)-deoxyribonucleotidase, cytosolic type	Q8TCD5;J3KSY6	NT5C	23.382	2	1	1
5-3 exoribonuclease 1	Q8IZH2;Q8IZH2-2;Q8IZH2-3;B4E2K3	XRN1	194.1	1	2	0
5-3 exoribonuclease 2	Q9H0D6;B4DZC3;Q9H0D6-2	XRN2	108.58	17	18	13
55 kDa erythrocyte membrane protein	Q00013;Q00013-3;Q00013-2	MPP1	52.296	0	1	0
5-AMP-activated protein kinase catalytic subunit alpha-1	Q13131-2;Q13131;Q96E92	PRKAA1	65.522	6	7	7
5-AMP-activated protein kinase subunit gamma-1	Q8N7V9;P54619;B4DDT7;F8VYY9;F8W9D1	PRKAG1	38.532	2	1	3
5-formyltetrahydrofolate cyclo-ligase	P49914;H3BQ75	MTHFS;ST20-MTHFS	23.255	1	1	2
5-nucleotidase	P21589;P21589-2;Q96B60	NT5E	63.367	6	7	7
5-nucleotidase domain-containing protein 1	Q5TFE4	NT5DC1	51.844	1	2	2
5-oxoprolinase	O14841	OPLAH	137.46	3	4	2
60 kDa heat shock protein, mitochondrial	P10809	HSPD1	61.054	169	152	143
60 kDa SS-A/Ro ribonucleoprotein	P10155;Q5LJ99;Q5LJA0;Q5LJ98;P10155-2	TROVE2	60.67	13	12	15
60S acidic ribosomal protein P0;60S acidic ribosomal protein P0-like	P05388;F8VWS0;Q3B7A4;Q8NHW5;G3V210;F8VRK7;F8VQY6	RPLP0;RPLP0P6	34.273	70	76	79
60S acidic ribosomal protein P1	P05386	RPLP1	11.514	26	26	20
60S acidic ribosomal protein P2	P05387	RPLP2	11.665	48	52	51
60S ribosomal protein L10	P27635	RPL10	24.604	54	48	57
60S ribosomal protein L10a	P62906	RPL10A	24.831	50	53	54
60S ribosomal protein L10-like	F8W7C6;Q96L21	RPL10;RPL10L	18.592	1	2	1
60S ribosomal protein L11	P62913	RPL11	20.252	25	29	25
60S ribosomal protein L12	P30050;P30050-2	RPL12	17.818	67	61	65
60S ribosomal protein L13	P26373;F5H1S2	RPL13	24.261	45	52	50
60S ribosomal protein L13a	P40429	RPL13A	23.577	25	20	25
60S ribosomal protein L14	P50914;E7EPB3	RPL14	23.432	35	44	40
60S ribosomal protein L15	P61313	RPL15	24.146	51	52	46
60S ribosomal protein L17	J3QL51;P18621;J3QLC8;B4E3C2	RPL17	26.372	44	41	39
60S ribosomal protein L18	Q07020;F8VWC5;G3V203;F8VYV2	RPL18	21.634	36	46	43
60S ribosomal protein L18a	Q02543;B4DM74	RPL18A	20.762	42	36	35
60S ribosomal protein L19	P84098;J3KTE4;J3QR09	RPL19	23.466	25	23	22
60S ribosomal protein L21	P46778;G3V1B3	RPL21	18.565	26	28	23
60S ribosomal protein L22	P35268;K7ERI7	RPL22	14.787	29	28	24
60S ribosomal protein L22-like 1	Q6P5R6;C9JYQ9	RPL22L1	14.606	5	3	3
60S ribosomal protein L23	P62829;J3KT29;B9ZVP7;J3KTJ3	RPL23	14.865	40	41	35
60S ribosomal protein L23a	A8MUS3;P62750;K7EMA7	RPL23A	21.916	44	43	42
60S ribosomal protein L24	P83731;C9JNW5;C9JXB8	RPL24	17.779	30	30	36
60S ribosomal protein L26	P61254;J3QQV1;J3QQQ9	RPL26	17.258	20	22	19
60S ribosomal protein L26-like 1	Q9UNX3	RPL26L1	17.256	4	1	2
60S ribosomal protein L27	P61353;K7EQQ9	RPL27	15.798	43	41	39
60S ribosomal protein L27a	P46776;E9PLL6;E9PJD9	RPL27A	16.561	33	33	28
60S ribosomal protein L28	H0YKD8;E9PB24;P46779-2;P46779;H0YMF4;G5E9L2;C9JB50;H0YLP6	RPL28	19.072	29	21	22
60S ribosomal protein L29	P47914	RPL29	17.752	9	9	8
60S ribosomal protein L3	P39023;G5E9G0	RPL3	46.108	39	50	50
60S ribosomal protein L30	P62888	RPL30	12.784	36	40	42
60S ribosomal protein L31	P62899;B7Z4C8;P62899-2;P62899-3;B7Z4E3;B8ZZK4	RPL31	14.463	23	21	22
60S ribosomal protein L32	F8W727;P62910	RPL32	17.962	34	33	34
60S ribosomal protein L34	P49207	RPL34	13.293	12	13	13
60S ribosomal protein L35	P42766;F2Z388	RPL35	14.551	20	17	16
60S ribosomal protein L35a	P18077;F8WB72;F8WBS5	RPL35A	12.538	25	21	13
60S ribosomal protein L36	Q9Y3U8;J3QSB5	RPL36	12.254	26	29	31
60S ribosomal protein L36a;60S ribosomal protein L36a-like	J3KQN4;P83881;Q969Q0	RPL36A;RPL36AL	16.378	9	7	8
60S ribosomal protein L37a	P61513;C9J4Z3;E9PEL3	RPL37A	10.275	13	14	15
60S ribosomal protein L38	P63173;J3QL01;J3KT73	RPL38	8.2178	25	31	24
60S ribosomal protein L39;Putative 60S ribosomal protein L39-like 5	P62891;Q59GN2	RPL39;RPL39P5	6.4066	5	6	7
60S ribosomal protein L4	P36578;H3BM89	RPL4	47.697	87	90	94
60S ribosomal protein L5	P46777	RPL5	34.362	63	59	56
60S ribosomal protein L6	Q02878	RPL6	32.728	58	77	65
60S ribosomal protein L7	P18124;A8MUD9	RPL7	29.225	89	81	80
60S ribosomal protein L7a	P62424;Q5T8U2	RPL7A	29.995	80	75	77
60S ribosomal protein L7-like 1	Q6DKI1;B7Z652	RPL7L1	28.661	1	2	0
60S ribosomal protein L8	P62917;E9PKZ0;E9PIZ3;G3V1A1	RPL8	28.024	48	44	45
60S ribosomal protein L9	P32969	RPL9	21.863	41	48	40
60S ribosome subunit biogenesis protein NIP7 homolog	Q9Y221;Q9Y221-2;J3QLW7	NIP7	20.462	2	1	3
6-phosphofructo-2-kinase/fructose-2,6-bisphosphatase 2;6-phosphofructo-2-kinase;Fructose-2,6-bisphosphatase	O60825;B0FLL2;O60825-2;B4DY91;B4DI16	PFKFB2	58.476	10	13	11
6-phosphofructokinase type C;6-phosphofructokinase	Q01813;Q5VSR7	PFKP	85.595	34	33	40
6-phosphofructokinase, liver type	P17858;P17858-2	PFKL	85.018	65	69	74
6-phosphofructokinase, muscle type	J3KNX3;P08237;P08237-2	PFKM	93.253	5	9	5
6-phosphogluconate dehydrogenase, decarboxylating	P52209;B4DQJ8;F5H7U0	PGD	53.139	46	52	48
6-phosphogluconolactonase	O95336	PGLS	27.547	55	59	58
7,8-dihydro-8-oxoguanine triphosphatase	P36639;P36639-2;P36639-3;P36639-4	NUDT1	22.519	6	6	5
78 kDa glucose-regulated protein	P11021	HSPA5	72.332	103	74	81
7-dehydrocholesterol reductase	Q9UBM7	DHCR7	54.489	2	3	2
7SK snRNA methylphosphate capping enzyme	Q7L2J0	MEPCE	74.354	4	3	2
Abhydrolase domain-containing protein 10, mitochondrial	Q9NUJ1;B7Z6A8	ABHD10	33.932	9	11	9
Abhydrolase domain-containing protein 11	Q8NFV4;Q8NFV4-4;H7BYM8	ABHD11	34.69	48	45	45
Abhydrolase domain-containing protein 14B	Q96IU4;F8W9U3;B4DQI4	ABHD14B	22.345	37	34	36
Abhydrolase domain-containing protein 16A	B0UXB6;O95870;O95870-2;B3KNX9	BAT5;ABHD16A	67.518	3	2	3
Abl interactor 1	A6NFN2;Q8IZP0;F8WA56;Q8IZP0-9;Q8IZP0-6;Q8IZP0-5;Q8IZP0-3;Q8IZP0-4;Q8IZP0-2;F8WA55;Q8IZP0-7;F5H1G9;Q8IZP0-8;Q8IZP0-10;Q8IZP0-12;Q8IZP0-11	ABI1	55.259	6	5	5
Acetolactate synthase-like protein	A1L0T0	ILVBL	67.867	6	9	10
Acetyl-CoA acetyltransferase, cytosolic	Q9BWD1;B7Z233	ACAT2	41.35	50	44	34
Acetyl-CoA acetyltransferase, mitochondrial	P24752	ACAT1	45.199	32	30	33
Acetyl-CoA carboxylase 1;Biotin carboxylase	Q13085-4;Q13085;Q13085-2;Q13085-3	ACACA	270	1	0	2
Acetyl-coenzyme A synthetase 2-like, mitochondrial	Q9NUB1;Q9NUB1-2;F8W7Y1;Q6ZV30;Q9NUB1-3	ACSS1	74.856	29	34	32
Acetyl-coenzyme A synthetase, cytoplasmic	Q5QPH3;Q9NR19;E7EWU3	ACSS2	80.087	11	14	15
Achaete-scute homolog 2	Q99929	ASCL2	20.184	0	1	0
Acid ceramidase;Acid ceramidase subunit alpha;Acid ceramidase subunit beta	Q13510-2;Q13510;E7EMM4;E9PDS0;E7ERV9	ASAH1	46.503	19	16	20
Acidic fibroblast growth factor intracellular-binding protein	O43427;O43427-2;E9PSD3	FIBP	41.878	5	6	4
Acidic leucine-rich nuclear phosphoprotein 32 family member A	P39687;H0YN26	ANP32A	28.585	27	28	24
Acidic leucine-rich nuclear phosphoprotein 32 family member B	Q92688;Q92688-2	ANP32B	28.787	15	15	14
Acidic leucine-rich nuclear phosphoprotein 32 family member E	Q9BTT0;Q5TB20	ANP32E	30.692	5	7	4
Aconitate hydratase, mitochondrial	A2A274;Q99798	ACO2	87.819	67	56	55
Actin, alpha cardiac muscle 1;Actin, alpha skeletal muscle	P68032;P68133;A6NL76;Q5T8M8;Q5T8M7;E9PG30	ACTC1;ACTA1;ACTG2	42.019	140	149	164
Actin, aortic smooth muscle;Actin, gamma-enteric smooth muscle	P62736;P63267	ACTA2;ACTG2	42.009	10	9	5
Actin, cytoplasmic 2;Actin, cytoplasmic 2, N-terminally processed	P63261;I3L3I4	ACTG1	41.792	1	2	3
Actin-like protein 6A	O96019;O96019-2	ACTL6A	47.46	11	9	10
Actin-related protein 2	P61160;E9PF41;F5H6T1	ACTR2	44.76	72	62	68
Actin-related protein 2/3 complex subunit 1A	Q92747;B4DLQ7;E9PF58	ARPC1A	41.569	14	15	12
Actin-related protein 2/3 complex subunit 1B	O15143;F8WCG3	ARPC1B	40.949	51	50	57
Actin-related protein 2/3 complex subunit 2	O15144	ARPC2	34.333	67	53	49
Actin-related protein 2/3 complex subunit 3	O15145	ARPC3	20.546	28	28	25
Actin-related protein 2/3 complex subunit 4	C9JWM7;F8WCF6;P59998;E7ETI0;F8WDD7;F6TTL5	ARPC4;ARPC4-TTLL3	21.588	55	53	54
Actin-related protein 2/3 complex subunit 5	O15511;B1ALC0;O15511-2	ARPC5	16.32	28	23	26
Actin-related protein 2/3 complex subunit 5-like protein	Q9BPX5	ARPC5L	16.941	11	9	8
Actin-related protein 3	P61158;B4DXW1;F5H3P5	ACTR3	47.371	97	96	103
Activated RNA polymerase II transcriptional coactivator p15	P53999	SUB1	14.395	24	29	20
Activating signal cointegrator 1 complex subunit 2	Q9H1I8;F5H6J9;Q9H1I8-2	ASCC2	86.359	2	1	1
Activating signal cointegrator 1 complex subunit 3	Q8N3C0	ASCC3	251.46	3	3	6
Activator of 90 kDa heat shock protein ATPase homolog 1	O95433;B4DUR9	AHSA1	38.274	17	18	21
Active breakpoint cluster region-related protein	Q12979;Q12979-2;F5H8B3;B7Z683	ABR	97.597	3	2	2
Active regulator of SIRT1	Q86WX3;F8WFE7	RPS19BP1	15.434	0	0	1
Acyl carrier protein, mitochondrial	O14561	NDUFAB1	17.417	3	7	4
Acylamino-acid-releasing enzyme	C9JIF9;P13798	APEH	81.673	36	46	41
Acyl-CoA dehydrogenase family member 10	G3XAJ0;Q6JQN1;Q6JQN1-2;Q6JQN1-3;F8W1I9	ACAD10	122.34	2	1	1
Acyl-CoA dehydrogenase family member 9, mitochondrial	Q9H845	ACAD9	68.76	21	18	19
Acyl-CoA synthetase family member 2, mitochondrial	B4DFQ6;Q96CM8;B4DHT5;E9PF16;B4DUF5	ACSF2	70.622	10	9	13
Acyl-CoA synthetase family member 3, mitochondrial	Q4G176;F5H5A1	ACSF3	64.129	13	10	11
Acyl-CoA-binding domain-containing protein 5	Q5T8D3;Q5T8D3-3;Q5T8D3-2;Q5T8D3-4;B7Z2A7	ACBD5	60.091	4	3	2
Acyl-CoA-binding protein	P07108;P07108-5;P07108-4;P07108-2;P07108-3	DBI	10.044	20	25	24
Acyl-coenzyme A oxidase;Peroxisomal acyl-coenzyme A oxidase 1	Q15067-2;F5GYQ8;F5H0M0;Q15067	ACOX1	74.667	7	10	10
Acyl-coenzyme A thioesterase 11	Q8WXI4;Q8WXI4-2	ACOT11	68.491	2	2	3
Acyl-coenzyme A thioesterase 13	Q9NPJ3;F5H2L4	ACOT13	14.96	11	12	12
Acyl-coenzyme A thioesterase 2, mitochondrial;Acyl-coenzyme A thioesterase 1	P49753;Q86TX2;G3V4F2;P49753-2;B3KSA0	ACOT2;ACOT1	53.218	8	8	10
Acyl-coenzyme A thioesterase 8	O14734;E9PJN0	ACOT8	35.914	4	5	6
Acyl-coenzyme A thioesterase 9, mitochondrial	Q9Y305-4;Q9Y305;Q9Y305-2;Q9Y305-3	ACOT9	50.85	21	28	22
Acylglycerol kinase, mitochondrial	Q53H12;E9PC15;E9PG39	AGK	47.137	4	4	4
Acylphosphatase;Acylphosphatase-1	G3V2U7;P07311	ACYP1	14.125	5	7	7
Acylphosphatase-2;Acylphosphatase	P14621;F8WA34;E9PF46	ACYP2	11.139	0	2	0
Acyl-protein thioesterase 1	O75608;O75608-2;E5RJA0	LYPLA1	24.669	26	25	25
Acyl-protein thioesterase 2	O95372;Q5QPQ0	LYPLA2	24.737	18	15	14
Acylpyruvase FAHD1, mitochondrial	B1AK40;Q6P587-2;Q6P587	FAHD1	27.128	11	10	12
Adapter molecule crk	P46108	CRK	33.83	13	15	11
Adaptin ear-binding coat-associated protein 2	Q9NVZ3-2;Q9NVZ3;Q9NVZ3-4;F6SKB8;Q9NVZ3-3;D6RB24;D6RAN6	NECAP2	29.464	2	3	2
Adenine phosphoribosyltransferase	P07741;G5E9J2;H3BQZ9	APRT	19.608	48	44	50
Adenosine deaminase	P00813;F5GWI4;F5GXW0	ADA	40.764	1	1	3
Adenosine kinase	P55263;P55263-3;P55263-2;B7Z800	ADK	40.545	5	6	8
Adenosylhomocysteinase	P23526;F5H737	AHCY	47.716	81	75	83
Adenylate kinase 2, mitochondrial	P54819;F8W1A4;P54819-2;P54819-5;P54819-3;P54819-6;F8VZG5;F8VY04;G3V213;P54819-4	AK2	26.477	46	39	44
Adenylate kinase isoenzyme 1	Q5T9B7;P00568	AK1	23.411	20	22	19
Adenylate kinase isoenzyme 4, mitochondrial	P27144;D3DQ64	AK4	25.268	28	25	21
Adenylosuccinate lyase	P30566;E7ERF4;P30566-2	ADSL	54.889	18	21	22
Adenylosuccinate synthetase isozyme 2	P30520	ADSS	50.097	7	14	12
Adenylyl cyclase-associated protein 1	Q01518;Q01518-2	CAP1	51.901	80	67	68
Adenylyltransferase and sulfurtransferase MOCS3;Molybdopterin-synthase adenylyltransferase;Molybdopterin-synthase sulfurtransferase	O95396	MOCS3	49.669	4	5	6
Adipocyte enhancer-binding protein 1	Q8IUX7;Q8IUX7-2	AEBP1	130.93	2	2	4
Adipocyte plasma membrane-associated protein	Q9HDC9;Q9HDC9-2	APMAP	46.48	42	49	42
Adipose most abundant gene transcript 2 protein	Q15847	APM2	7.8547	8	11	8
ADP/ATP translocase 1	P12235	SLC25A4	33.064	3	4	3
ADP/ATP translocase 2	P05141	SLC25A5	32.852	54	49	61
ADP/ATP translocase 3	P12236	SLC25A6	32.866	85	91	85
ADP-dependent glucokinase	Q9BRR6;Q9BRR6-2;E7EQY8	ADPGK	54.088	1	4	5
ADP-ribosylation factor 1;ADP-ribosylation factor 3	P84077;P61204;F5H423;B7ZB63	ARF1;ARF3	20.697	118	111	104
ADP-ribosylation factor 4	P18085;C9JAK5	ARF4	20.511	26	30	26
ADP-ribosylation factor 5	P84085	ARF5	20.529	10	9	11
ADP-ribosylation factor 6	P62330	ARF6	20.082	14	11	9
ADP-ribosylation factor GTPase-activating protein 1	Q8N6T3-2;Q8N6T3;Q8N6T3-3;E7EV62;F8VWH9;B7Z8H8	ARFGAP1	45.675	2	4	4
ADP-ribosylation factor GTPase-activating protein 2	Q8N6H7;G5E9L0;B4DX29;B7Z9M7	ARFGAP2	56.72	4	6	5
ADP-ribosylation factor-like protein 1	F8VYN9;P40616;B4DWW1;B4DZG7	ARL1	21.778	15	13	13
ADP-ribosylation factor-like protein 2	P36404;G3V184	ARL2	20.878	1	2	4
ADP-ribosylation factor-like protein 2-binding protein	Q9Y2Y0;Q9Y2Y0-2;H3BU49	ARL2BP	18.822	1	0	1
ADP-ribosylation factor-like protein 3	P36405	ARL3	20.455	9	10	10
ADP-ribosylation factor-like protein 8B	Q9NVJ2	ARL8B	21.539	24	24	21
ADP-sugar pyrophosphatase	A6NFX8;Q9UKK9;A6NHE8;A6NJU6;A6NCQ0	NUDT5	25.895	10	8	7
Adrenodoxin, mitochondrial	P10109	FDX1	19.393	3	5	3
Adseverin	Q9Y6U3;Q9Y6U3-2;Q9Y6U3-3	SCIN	80.488	3	3	6
Afadin	P55196-5;J3KN01;A8MQ02;P55196;P55196-1;C9JX92;P55196-3;Q5TIG5;P55196-6;P55196-2	MLLT4	207.79	1	2	1
AFG3-like protein 2	Q9Y4W6	AFG3L2	88.583	8	6	4
Aflatoxin B1 aldehyde reductase member 2	O43488	AKR7A2	39.589	26	24	23
Aflatoxin B1 aldehyde reductase member 3	O95154	AKR7A3	37.206	35	33	36
Agmatinase, mitochondrial	Q9BSE5	AGMAT	37.66	15	16	16
Agrin	O00468	AGRN	214.84	2	4	4
AH receptor-interacting protein	O00170	AIP	37.636	12	17	13
A-kinase anchor protein 1, mitochondrial	Q92667;Q92667-2	AKAP1	97.34	5	5	5
Aladin	Q9NRG9;Q9NRG9-2;F8VZ44	AAAS	59.573	2	3	3
Alanine--tRNA ligase, cytoplasmic	P49588	AARS	106.81	30	28	26
Alanine--tRNA ligase, mitochondrial	Q5JTZ9	AARS2	107.34	2	2	2
Alanyl-tRNA editing protein Aarsd1	Q9BTE6-3;Q9BTE6-2;C9J5N1;Q9BTE6	AARSD1	65.701	1	0	2
Alcohol dehydrogenase [NADP(+)]	P14550	AKR1A1	36.573	61	61	55
Alcohol dehydrogenase class-3	P11766	ADH5	39.724	22	20	23
Aldehyde dehydrogenase family 16 member A1	Q8IZ83;Q8IZ83-3;F5H4B6	ALDH16A1	85.126	19	20	27
Aldehyde dehydrogenase X, mitochondrial	P30837	ALDH1B1	57.206	94	85	89
Aldehyde dehydrogenase, mitochondrial	P05091;E7EUE5;F8VXI5;F8W0A9	ALDH2	56.381	123	100	104
Aldo-keto reductase family 1 member B10	O60218	AKR1B10	36.019	4	6	8
Aldo-keto reductase family 1 member C3;Aldo-keto reductase family 1 member C1;Aldo-keto reductase family 1 member C4	P42330;B4DL37;Q04828;P17516	AKR1C3;AKR1C1;AKR1C4	36.853	27	30	22
Aldose 1-epimerase	Q96C23;B8ZZ75	GALM	37.765	19	18	17
Aldose reductase	P15121;E9PCX2	AKR1B1	35.853	10	10	12
Alkyldihydroxyacetonephosphate synthase, peroxisomal	O00116	AGPS	72.911	9	13	13
Allograft inflammatory factor 1	P55008;P55008-2;P55008-3	AIF1	16.703	5	3	1
Alpha N-terminal protein methyltransferase 1A	Q9BV86;Q9BV86-2	METTL11A	25.387	7	6	5
Alpha-1,3/1,6-mannosyltransferase ALG2	Q9H553;Q9H553-2	ALG2	47.091	1	4	3
Alpha-1,3-mannosyl-glycoprotein 2-beta-N-acetylglucosaminyltransferase	P26572	MGAT1	50.878	1	1	1
Alpha-1-acid glycoprotein 1	P02763	ORM1	23.511	12	14	13
Alpha-1-acid glycoprotein 2	P19652	ORM2	23.602	1	3	2
Alpha-1-antichymotrypsin;Alpha-1-antichymotrypsin His-Pro-less	G3V5I3;P01011;G3V3A0	SERPINA3	50.598	21	23	22
Alpha-1-antitrypsin;Short peptide from AAT	P01009;P01009-2;P01009-3	SERPINA1	46.736	50	53	51
Alpha-1B-glycoprotein	P04217;P04217-2	A1BG	54.253	5	10	9
Alpha-2-HS-glycoprotein;Alpha-2-HS-glycoprotein chain A;Alpha-2-HS-glycoprotein chain B	P02765;C9JV77	AHSG	39.324	2	2	2
Alpha-2-macroglobulin	P01023	A2M	163.29	8	8	11
Alpha-2-macroglobulin receptor-associated protein	P30533	LRPAP1	41.465	2	3	3
Alpha-actinin-1	P12814-3;P12814;P12814-2;B7TY16;H9KV75	ACTN1	105.57	69	60	66
Alpha-actinin-4	O43707;D6PXK4;F5GXS2	ACTN4	104.85	249	236	237
Alpha-adducin	P35611-3;P35611;E7ENY0;A2A3N8;E7EV99;P35611-2;Q86XM2	ADD1	84.302	8	10	17
Alpha-aminoadipic semialdehyde dehydrogenase	P49419;P49419-2;E7EPT3;F8VS02;P49419-3	ALDH7A1	58.486	20	18	19
Alpha-centractin	P61163;B4DXP9;F5H3I4	ACTR1A	42.613	18	14	17
Alpha-crystallin B chain	P02511;E9PRA8	CRYAB	20.159	5	4	4
Alpha-endosulfine;cAMP-regulated phosphoprotein 19	Q5T5H1;C9JUF4;A6NMQ3;O43768-4;O43768-3;O43768-9;D6RE62;O43768;O43768-2;O43768-7;H3BMD8;O43768-5;O43768-6;P56211;O43768-8;P56211-2;H3BQ52	ENSA;ARPP19	20.994	1	2	1
Alpha-enolase	P06733;P06733-2	ENO1	47.168	310	288	300
Alpha-galactosidase A	P06280	GLA	48.766	5	4	7
Alpha-globin transcription factor CP2	Q12800;Q12800-4;Q12800-3;Q12800-2;F8VX55	TFCP2	57.255	6	5	3
Alpha-methylacyl-CoA racemase	F8W9N1;Q9UHK6;D6RB81	AMACR	43.86	20	16	19
Alpha-N-acetylgalactosaminidase	P17050	NAGA	46.564	3	1	2
Alpha-N-acetylgalactosaminide alpha-2,6-sialyltransferase 1	Q9NSC7	ST6GALNAC1	68.563	4	3	5
Alpha-N-acetylglucosaminidase;Alpha-N-acetylglucosaminidase 82 kDa form;Alpha-N-acetylglucosaminidase 77 kDa form	P54802	NAGLU	82.265	4	2	5
Alpha-parvin;Beta-parvin	J3KNQ4;Q9NVD7;F5H1R9;Q9HBI1;B0QYM8;B7Z952	PARVA;PARVB	46.589	6	4	6
Alpha-soluble NSF attachment protein	P54920	NAPA	33.232	22	25	24
Alpha-taxilin	P40222	TXLNA	61.89	2	1	1
Amidophosphoribosyltransferase	Q06203	PPAT	57.398	3	2	2
Amine oxidase [flavin-containing] A	P21397;B4DF46	MAOA	59.681	44	43	41
Amine oxidase [flavin-containing] B	P27338;B7Z242;B7Z5H3	MAOB	58.762	1	3	3
Amine oxidase;Amiloride-sensitive amine oxidase [copper-containing]	C9J690;P19801-2;P19801	ABP1	87.238	2	2	1
Aminoacyl tRNA synthase complex-interacting multifunctional protein 1;Endothelial monocyte-activating polypeptide 2	Q12904-2;Q12904	AIMP1	37.039	17	18	16
Aminoacyl tRNA synthase complex-interacting multifunctional protein 2	Q13155;F8W950;A8MU58	AIMP2	35.348	23	21	20
Aminoacylase-1	B4DNW0;Q03154;C9JMV9;C9J6I6;C9JWD4;C9J9D8	ACY1	55.994	5	4	4
Aminopeptidase B	Q9H4A4;A6NKB8	RNPEP	72.595	29	34	42
Aminopeptidase N	P15144	ANPEP	109.54	0	0	2
AMP deaminase 2	Q01433;Q01433-2;Q01433-4;E9PNG0;Q01433-3	AMPD2	100.69	4	4	3
AMP deaminase 3	Q01432-4;Q01432-5;Q01432;E9PKC5;Q01432-3;Q01432-6;Q01432-2;E9PIR5	AMPD3	89.727	1	1	1
Amyloid beta A4 precursor protein-binding family B member 1-interacting protein	Q7Z5R6;Q9NWJ6	APBB1IP	73.182	2	1	2
Anamorsin	Q6FI81;Q6FI81-3;H3BV90;H3BT65;H3BPG7;H3BUG4	CIAPIN1	33.582	4	2	2
Anaphase-promoting complex subunit CDC26	Q8NHZ8	CDC26	9.7769	1	1	0
Angio-associated migratory cell protein	C9JEH3;Q13685;C9JG97	AAMP	46.821	1	1	1
Angiogenin	P03950	ANG	16.55	4	4	6
Angiotensinogen;Angiotensin-1;Angiotensin-2;Angiotensin-3	P01019	AGT	53.154	4	7	5
Anion exchange protein 2	P04920;F8W682;P04920-2;J3KNG9	SLC4A2	137.01	2	1	2
Ankyrin repeat and FYVE domain-containing protein 1	Q9P2R3-4;Q9P2R3-2;Q9P2R3;I3L2C5	ANKFY1	132.82	2	1	1
Ankyrin repeat domain-containing protein 13A;Ankyrin repeat domain-containing protein 13D	Q8IZ07;Q6ZTN6-3;Q6ZTN6;Q6ZTN6-2;B3KMT9;F8VWA1	ANKRD13A;ANKRD13D	67.618	2	1	0
Ankyrin repeat domain-containing protein 22	Q5VYY1	ANKRD22	21.848	2	7	4
Annexin	A6NN80;E5RK69	ANXA6	75.276	105	86	89
Annexin A1	P04083	ANXA1	38.714	68	69	56
Annexin A11;Annexin	P50995;B4DVE7	ANXA11	54.389	49	48	49
Annexin A13	P27216-2;P27216	ANXA13	39.743	9	11	11
Annexin A2;Putative annexin A2-like protein;Annexin	P07355-2;P07355;A6NMY6;H0YMU9	ANXA2;ANXA2P2	40.411	219	211	210
Annexin A3;Annexin	P12429;D6RA82	ANXA3	36.375	60	51	59
Annexin A4;Annexin	P09525;Q6P452;B4DDF9	ANXA4	35.882	174	152	167
Annexin A5;Annexin	P08758;D6RBL5;E7ENQ5;D6RBE9	ANXA5	35.936	86	83	93
Annexin A6;Annexin	P08133;E9PGK1	ANXA6	75.872	3	0	3
Annexin A7;Annexin	P20073;P20073-2;B4DT77	ANXA7	52.739	45	41	43
Anterior gradient protein 2 homolog	Q4JM47;O95994;B5MC07	AGR2	22.237	93	87	81
Anterior gradient protein 3 homolog	Q8TD06;B5MC62	AGR3	19.171	6	6	4
Antigen KI-67	P46013;P46013-2	MKI67	358.69	1	0	2
Antigen peptide transporter 1	B1AZV3;Q03518;F5H648	TAP1	87.175	14	12	12
Antigen peptide transporter 2	Q03519;E7EUZ6;F8VX49;B0V2J7;Q03519-2	TAP2	75.663	11	12	9
Antithrombin-III	P01008	SERPINC1	52.602	26	23	26
AP-1 complex subunit beta-1	Q10567-3;F8WDL0;Q10567;Q10567-2	AP1B1	103.56	4	5	6
AP-1 complex subunit gamma-1	B3KXW5;J3KQU9;O43747-2;O43747	AP1G1	94.139	7	7	7
AP-1 complex subunit gamma-like 2	O75843;Q86V28	AP1G2	87.116	4	4	5
AP-1 complex subunit mu-2	Q9Y6Q5;Q9Y6Q5-2	AP1M2	48.108	8	9	8
AP-1 complex subunit sigma-1A	P61966;P61966-2	AP1S1	18.733	10	13	10
AP-2 complex subunit alpha-1	O95782;O95782-2	AP2A1	107.54	27	28	26
AP-2 complex subunit alpha-2	O94973-2;O94973;O94973-3;E9PJJ7	AP2A2	104.09	4	4	6
AP-2 complex subunit beta	P63010-2;P63010;K7EJT8;Q7Z451	AP2B1	105.69	24	29	28
AP-2 complex subunit mu	E9PFW3;Q96CW1;Q96CW1-2	AP2M1	52.303	3	2	2
AP-2 complex subunit sigma	P53680;P53680-2	AP2S1	17.018	5	5	4
AP-3 complex subunit beta-1	O00203;E5RJ68	AP3B1	121.32	8	9	10
AP-3 complex subunit delta-1	O14617-5;O14617;O14617-4;G5E988;O14617-2;E7EMM2;O14617-3	AP3D1	136.65	6	5	4
AP-3 complex subunit mu-1	Q9Y2T2	AP3M1	46.939	2	2	4
AP-3 complex subunit sigma-1	Q92572	AP3S1	21.732	6	5	7
Apolipoprotein A-I;Truncated apolipoprotein A-I	P02647;F8W696	APOA1	30.777	57	60	59
Apolipoprotein A-II;Truncated apolipoprotein A-II	P02652	APOA2	11.175	3	3	6
Apolipoprotein B receptor	H3BU97;Q0VD83;C9J815;Q0VD83-3;Q0VD83-2	APOBR	115.63	5	5	6
Apolipoprotein C-III	B0YIW2;P02656	APOC3	12.815	1	1	3
Apolipoprotein D	P05090	APOD	21.275	3	2	2
Apolipoprotein E	P02649	APOE	36.154	17	16	16
Apolipoprotein L2	J3KQL8;Q9BQE5	APOL2	48.929	6	3	4
Apolipoprotein O	Q9BUR5;Q9BUR5-2;C9J574;G3V1B6	APOO	22.284	4	3	1
Apoptosis inhibitor 5	Q9BZZ5-2;Q9BZZ5;G3V1C3;Q9BZZ5-5;B4E283;Q9BZZ5-3;Q9BZZ5-1	API5	56.769	5	7	7
Apoptosis regulator BAX	Q07812-2;Q07812;Q07812-8;Q07812-7;Q07812-5	BAX	24.22	18	22	21
Apoptosis-associated speck-like protein containing a CARD	Q9ULZ3-2;Q9ULZ3;Q9ULZ3-3	PYCARD	19.969	16	19	17
Apoptosis-inducing factor 1, mitochondrial	O95831;O95831-3;O95831-2;E9PMA0;Q2QKE4	AIFM1;PDCD8	66.9	38	42	42
Apoptosis-inducing factor 2	Q9BRQ8;Q9BRQ8-2	AIFM2	40.526	1	1	1
Arfaptin-1	P53367;P53367-2	ARFIP1	41.738	11	10	9
Arfaptin-2	P53365;P53365-2;E9PRV8;E9PPY7	ARFIP2	37.855	4	3	3
Arf-GAP domain and FG repeat-containing protein 1	E9PHX7;P52594;P52594-3;B8ZZY2;P52594-2	AGFG1	60.766	1	2	1
Arf-GAP domain and FG repeat-containing protein 2	O95081;O95081-2	AGFG2	48.962	1	2	2
Arf-GAP with dual PH domain-containing protein 1	O75689;F6XZ68;H7C2Q4	ADAP1	43.395	0	2	3
Arginase-1	P05089-2;P05089;P05089-3	ARG1	35.664	0	2	1
Arginine--tRNA ligase, cytoplasmic	P54136;P54136-2;F5H3T8	RARS	75.378	45	43	45
Argininosuccinate lyase	P04424;E7EMI0;E9PE48	ASL	51.657	43	47	43
Argininosuccinate synthase	P00966	ASS1	46.53	44	41	42
Armadillo repeat-containing protein 10	Q8N2F6;Q8N2F6-2;Q8N2F6-3;Q8N2F6-4;Q8N2F6-5;F5GX65;H7BXQ8	ARMC10	37.54	7	8	9
Armadillo repeat-containing X-linked protein 3	Q9UH62	ARMCX3	42.5	5	2	4
Aromatic-L-amino-acid decarboxylase	P20711;E7EU95;E7ER62;F8WER1	DDC	53.926	1	2	1
Arrestin domain-containing protein 1	Q8N5I2;F2Z3I4	ARRDC1	45.981	3	2	2
Arylamine N-acetyltransferase 1	F5H5R8;P18440	NAT1	40.845	2	1	2
Arylsulfatase A;Arylsulfatase A component B;Arylsulfatase A component C	P15289;F8WCC8	ARSA	53.588	2	3	1
Arylsulfatase B	P15848;P15848-2	ARSB	59.687	1	1	1
Arylsulfatase E	F5GYY5;P51690;F5H324	ARSE	68.243	2	1	1
Asparagine synthetase [glutamine-hydrolyzing];Asparagine synthetase	P08243;E9PCI3;E9PCX6	ASNS	64.369	12	10	11
Asparagine--tRNA ligase, cytoplasmic	O43776;B4DN60	NARS	62.942	31	32	33
Aspartate aminotransferase, cytoplasmic;Aspartate aminotransferase	P17174;B7Z7E9	GOT1	46.247	45	37	42
Aspartate aminotransferase, mitochondrial;Aspartate aminotransferase	P00505;E7ERW2	GOT2	47.517	74	69	76
Aspartate--tRNA ligase, cytoplasmic	P14868;Q68CR9	DARS;DKFZp781B11202	57.136	67	68	76
Aspartate--tRNA ligase, mitochondrial	Q6PI48	DARS2	73.562	6	4	12
Aspartyl aminopeptidase	E7ETB3;Q9ULA0;E7EMB6	DNPEP	54.53	38	43	43
Aspartyl/asparaginyl beta-hydroxylase	Q12797;F5H667	ASPH	85.862	2	1	2
Astrocytic phosphoprotein PEA-15	B1AKZ3;Q15121;B1AKZ5	PEA15	17.306	14	13	12
Ataxin-10	Q9UBB4;Q9UBB4-2	ATXN10	53.488	4	2	2
Ataxin-2-like protein	Q8WWM7-3;Q8WWM7;Q63ZY4;Q8WWM7-2;Q8WWM7-4;Q8WWM7-5;Q8WWM7-8;Q8WWM7-6;H3BUF6	ATXN2L	115.58	5	7	6
Ataxin-3	F5H211;P54252;P54252-2;C9JQV6;E9PB63;P54252-3;G3V526;D6RDL9;G3V5H3;G3V4F4;G3V4F5;G3V3S5;G3V390;G3V4B1;D6R9I5;D3VVP3;G3V3A6	ATXN3	42.457	1	2	2
Atlastin-3	Q6DD88;F5H6I7;C9JUU1	ATL3	60.541	2	5	7
ATP synthase mitochondrial F1 complex assembly factor 1	I3L448;Q5TC12;A8MRA7;I3L1W9;B7Z7I6;B7Z7D6	ATPAF1	38.861	1	0	0
ATP synthase mitochondrial F1 complex assembly factor 2	Q8N5M1;E9PMH4	ATPAF2	32.772	4	2	2
ATP synthase protein 8	P03928	MT-ATP8	7.9916	3	7	6
ATP synthase subunit a	P00846	MT-ATP6	24.817	3	1	1
ATP synthase subunit alpha, mitochondrial;ATP synthase subunit alpha	P25705;A8K092;K7ENP3;K7EK63	ATP5A1	59.75	190	175	173
ATP synthase subunit b, mitochondrial	P24539;Q5QNZ2	ATP5F1	28.908	23	14	14
ATP synthase subunit beta, mitochondrial;ATP synthase subunit beta	P06576;F8VPV9	ATP5B	56.559	208	179	172
ATP synthase subunit d, mitochondrial	O75947;O75947-2;F5H608	ATP5H	18.491	15	13	12
ATP synthase subunit delta, mitochondrial	P30049	ATP5D	17.49	14	12	11
ATP synthase subunit e, mitochondrial	P56385	ATP5I	7.9331	10	16	14
ATP synthase subunit epsilon-like protein, mitochondrial;ATP synthase subunit epsilon, mitochondrial	Q5VTU8;P56381	ATP5EP2;ATP5E	5.8068	8	8	10
ATP synthase subunit f, mitochondrial	P56134;F8W7V3;C9JU26;F5H4H2	ATP5J2	10.918	18	19	15
ATP synthase subunit g, mitochondrial	O75964;E9PN17	ATP5L	11.428	17	19	16
ATP synthase subunit gamma, mitochondrial;ATP synthase gamma chain	P36542;P36542-2;B4DL14	ATP5C1	32.996	31	22	24
ATP synthase subunit O, mitochondrial	P48047	ATP5O	23.277	48	42	45
ATP synthase subunit s, mitochondrial	Q99766;Q8WXQ4	ATP5S	24.866	3	4	4
ATP synthase subunit s-like protein	F5H4W7;Q9NW81;K7EP31	ATP5SL	30.199	1	1	1
ATP synthase-coupling factor 6, mitochondrial	J3KQ83;P18859;A8MUH2	ATP5J	13.388	8	7	6
ATPase ASNA1	O43681	ASNA1	38.792	16	20	21
ATPase family AAA domain-containing protein 1	Q8NBU5;B4E2J1	ATAD1	40.744	1	1	0
ATPase family AAA domain-containing protein 3A	Q9NVI7;Q9NVI7-2;Q9NVI7-3	ATAD3A	71.368	16	15	18
ATPase inhibitor, mitochondrial	Q9UII2	ATPIF1	12.249	7	9	6
ATPase WRNIP1	Q96S55;Q96S55-2;Q96S55-3;Q96S55-4	WRNIP1	72.132	1	1	1
ATP-binding cassette sub-family B member 10, mitochondrial	Q9NRK6	ABCB10	79.147	2	2	2
ATP-binding cassette sub-family B member 7, mitochondrial	O75027-2;O75027;G3XAC4	ABCB7	82.768	1	2	2
ATP-binding cassette sub-family D member 1	P33897	ABCD1	82.936	0	1	1
ATP-binding cassette sub-family D member 3	E7EUE1;P28288;F5GYC1;P28288-2	ABCD3	78.401	9	6	7
ATP-binding cassette sub-family E member 1	P61221;D6R9I9	ABCE1	67.314	19	17	15
ATP-binding cassette sub-family F member 1	Q8NE71;Q8NE71-2	ABCF1	95.925	14	13	15
ATP-binding cassette sub-family F member 2	Q75MJ1;Q9UG63	ABCF2	72.443	5	3	6
ATP-binding cassette sub-family F member 3	Q9NUQ8;Q9NUQ8-2	ABCF3	79.744	9	6	8
ATP-citrate synthase	P53396;P53396-2;B4E3P0	ACLY	120.84	39	33	29
ATP-dependent (S)-NAD(P)H-hydrate dehydratase	Q8IW45;Q8IW45-2;Q8IW45-4;B4DQR1	CARKD	36.576	9	11	11
ATP-dependent Clp protease ATP-binding subunit clpX-like, mitochondrial	O76031	CLPX	69.223	1	0	1
ATP-dependent DNA helicase Q1	P46063	RECQL	73.457	2	4	5
ATP-dependent RNA helicase A	Q08211	DHX9	140.96	106	95	90
ATP-dependent RNA helicase DDX1	Q92499	DDX1	82.431	32	33	28
ATP-dependent RNA helicase DDX18	Q9NVP1	DDX18	75.406	4	5	4
ATP-dependent RNA helicase DDX19A;ATP-dependent RNA helicase DDX19B	Q9NUU7;I3L0H8;H3BQK0;Q9UMR2;Q9UMR2-4;Q9UMR2-2;B4DRZ7;Q9UMR2-3	DDX19A;DDX19B	53.974	15	7	12
ATP-dependent RNA helicase DDX39A	O00148;Q8N5M0;B1Q2N1	DDX39A;DDX39	49.129	14	15	17
ATP-dependent RNA helicase DDX3X;ATP-dependent RNA helicase DDX3Y	O00571;O00571-2;O15523;B4DXX7;B4E132	DDX3X;DDX3Y	73.243	50	54	44
ATP-dependent RNA helicase SUPV3L1, mitochondrial	Q8IYB8	SUPV3L1	87.99	0	4	3
ATP-dependent zinc metalloprotease YME1L1	Q96TA2;Q96TA2-2;B4DNM1	YME1L1	86.454	1	2	0
AT-rich interactive domain-containing protein 3A;AT-rich interactive domain-containing protein 3B	Q99856;Q8IVW6;Q8IVW6-4;Q8IVW6-3	ARID3A;ARID3B	62.888	1	0	1
Autophagy-related protein 101	Q9BSB4	ATG101	25.002	1	0	0
Azurocidin	P20160	AZU1	26.885	34	45	41
B box and SPRY domain-containing protein	Q5W0U4	BSPRY	44.381	2	3	2
Band 4.1-like protein 2	O43491;E9PHY5;E9PPD9;E9PK52;Q68DV2;E9PII3;O43491-2	EPB41L2;DKFZp781H1755	112.59	26	19	21
Band 4.1-like protein 3	Q9Y2J2;F5GX05;Q9Y2J2-2;Q9Y2J2-3;F5H7W5;E7EUF8	EPB41L3	120.68	0	1	2
Band 4.1-like protein 5;Band 4.1-like protein 4B	Q9HCM4;Q9HCM4-3;Q9HCM4-4;Q9HCM4-2;Q9H329;Q9H329-2	EPB41L5;EPB41L4B	81.855	2	1	1
Barrier-to-autointegration factor	O75531	BANF1	10.058	16	26	18
Basement membrane-specific heparan sulfate proteoglycan core protein;Endorepellin;LG3 peptide	P98160	HSPG2	468.83	77	85	89
Basic leucine zipper and W2 domain-containing protein 1	Q7L1Q6-3;Q7L1Q6-4;Q7L1Q6;Q7L1Q6-2	BZW1	51.281	9	7	6
Basic leucine zipper and W2 domain-containing protein 2	Q9Y6E2;B5MCH7;B5MCE7	BZW2	48.162	13	9	10
Basigin	P35613;I3L4S8;P35613-2;P35613-4;P35613-3	BSG	42.2	9	6	9
B-cell receptor-associated protein 31	P51572-2;P51572	BCAP31	34.752	7	6	7
Bcl10-interacting CARD protein	Q96LW7-2;Q96LW7	C9orf89	20.625	5	5	4
Bcl2 antagonist of cell death	Q92934;A8MXU7;F5GYS3	BAD	18.392	0	1	1
Bcl-2 homologous antagonist/killer	Q16611;C0H5Y7	BAK1	23.408	3	2	3
Bcl-2-like protein 13	Q9BXK5;B7Z238;B3KPE7;Q9BXK5-2	BCL2L13	52.723	4	2	4
Bcl-2-like protein 15	Q5TBC7;I6LA81	BCL2L15	17.725	2	1	1
BET1 homolog	Q68DU7;O15155;C9JTT8;Q96EA0	DKFZp781C0425;BET1	14.046	2	3	2
BET1-like protein	B8ZZS0;Q9NYM9;H7BXT7;E9PHY4	BET1L	17.107	3	6	5
Beta-1,3-N-acetylglucosaminyltransferase lunatic fringe	B5MCR5;Q8NES3;Q8NES3-3;Q8NES3-2	LFNG	35.266	1	1	1
Beta-1,4-galactosyltransferase 1;Lactose synthase A protein;N-acetyllactosamine synthase;Beta-N-acetylglucosaminylglycopeptide beta-1,4-galactosyltransferase;Beta-N-acetylglucosaminyl-glycolipid beta-1,4-galactosyltransferase;Processed beta-1,4-galactosyltransferase 1	P15291;P15291-2	B4GALT1	43.92	2	4	1
Beta-1,4-galactosyltransferase 5	O43286	B4GALT5	45.118	2	3	1
Beta-1-syntrophin	Q13884;Q13884-2	SNTB1	58.06	3	4	2
Beta-2-glycoprotein 1	P02749	APOH	38.298	3	3	5
Beta-2-microglobulin;Beta-2-microglobulin form pI 5.3	F5H6I0;P61769	B2M	13.972	19	27	23
Beta-2-syntrophin	Q13425;Q13425-2;I3L4T4	SNTB2	57.949	6	6	2
Beta-actin-like protein 2	Q562R1	ACTBL2	42.003	4	2	2
Beta-adrenergic receptor kinase 1	P25098;E9PRV7	ADRBK1	79.573	3	5	4
Beta-arrestin-1	J3KPP7;P49407;P49407-2	ARRB1	47.198	6	6	4
Beta-catenin-interacting protein 1	Q9NSA3	CTNNBIP1	9.1703	1	2	2
Beta-catenin-like protein 1	Q8WYA6;B4DE16;Q8WYA6-2;Q8WYA6-3	CTNNBL1	65.173	11	11	8
Beta-centractin	P42025	ACTR1B	42.293	2	4	3
Beta-galactosidase	P16278;P16278-3;E7EQ29;P16278-2	GLB1	76.074	15	18	15
Beta-galactoside alpha-2,6-sialyltransferase 1	P15907	ST6GAL1	46.604	1	2	1
Beta-glucuronidase	P08236;P08236-2;E9PCV0;F2Z3L6;F8WBK6	GUSB	74.731	14	13	12
Beta-hexosaminidase subunit alpha	H3BP20;P06865;H3BS10;H3BTD4	HEXA	61.999	10	14	11
Beta-hexosaminidase subunit beta;Beta-hexosaminidase subunit beta chain B;Beta-hexosaminidase subunit beta chain A	P07686;Q5URX0	HEXB	63.111	28	32	30
Beta-lactamase-like protein 2	Q53H82	LACTB2	32.805	12	10	11
BH3-interacting domain death agonist;BH3-interacting domain death agonist p15;BH3-interacting domain death agonist p13;BH3-interacting domain death agonist p11	P55957-2;P55957;P55957-4	BID	26.836	19	18	18
Bifunctional 3-phosphoadenosine 5-phosphosulfate synthase 1;Sulfate adenylyltransferase;Adenylyl-sulfate kinase	O43252	PAPSS1	70.832	2	4	6
Bifunctional 3-phosphoadenosine 5-phosphosulfate synthase 2;Sulfate adenylyltransferase;Adenylyl-sulfate kinase	O95340-2;E7ER89;O95340	PAPSS2	69.97	16	20	15
Bifunctional ATP-dependent dihydroxyacetone kinase/FAD-AMP lyase (cyclizing);ATP-dependent dihydroxyacetone kinase;FAD-AMP lyase (cyclizing)	Q3LXA3	DAK	58.946	30	27	31
Bifunctional coenzyme A synthase;Phosphopantetheine adenylyltransferase;Dephospho-CoA kinase	Q13057-2;Q13057	COASY	65.339	10	12	16
Bifunctional glutamate/proline--tRNA ligase;Glutamate--tRNA ligase;Proline--tRNA ligase	P07814	EPRS	170.59	54	44	47
Bifunctional polynucleotide phosphatase/kinase;Polynucleotide 3-phosphatase;Polynucleotide 5-hydroxyl-kinase	Q96T60	PNKP	57.076	3	3	3
Bifunctional protein NCOAT;Protein O-GlcNAcase;Histone acetyltransferase	O60502;E9PGF9;O60502-2;O60502-3	MGEA5	102.91	1	2	0
Bifunctional purine biosynthesis protein PURH;Phosphoribosylaminoimidazolecarboxamide formyltransferase;IMP cyclohydrolase	P31939;E9PBU3;F5GWY2	ATIC	64.615	99	88	90
Biglycan	P21810;A6NLG9	BGN	41.654	17	17	17
Biliverdin reductase A	P53004	BLVRA	33.428	10	7	8
Biogenesis of lysosome-related organelles complex 1 subunit 1	P78537;P78537-2;G8JLQ3	BLOC1S1	17.262	2	2	3
Biogenesis of lysosome-related organelles complex 1 subunit 2	Q6QNY1	BLOC1S2	15.961	3	2	1
Biogenesis of lysosome-related organelles complex 1 subunit 3	Q6QNY0	BLOC1S3	21.255	0	2	1
Bis(5-adenosyl)-triphosphatase	P49789	FHIT	16.858	3	6	6
Bis(5-nucleosyl)-tetraphosphatase [asymmetrical]	P50583	NUDT2	16.829	6	4	2
Bisphosphoglycerate mutase	P07738	BPGM	30.005	1	3	3
Bleomycin hydrolase	Q13867;E7EMN3	BLMH	52.562	5	5	5
BolA-like protein 2	Q9H3K6;Q9H3K6-2	BOLA2	10.116	26	27	29
Bone marrow proteoglycan;Eosinophil granule major basic protein	P13727;A6XMW0	PRG2	25.205	25	32	33
Bone marrow stromal antigen 2	Q10589	BST2	19.769	2	0	0
Brain acid soluble protein 1	P80723;P80723-2	BASP1	22.693	4	3	4
Brain protein 44	O95563	BRP44	14.279	4	7	5
Brain-specific angiogenesis inhibitor 1-associated protein 2-like protein 1	Q9UHR4	BAIAP2L1	56.882	4	6	9
Branched-chain-amino-acid aminotransferase, mitochondrial;Branched-chain-amino-acid aminotransferase	O15382;B3KSI3;O15382-2	BCAT2	44.287	26	28	29
BRCA2 and CDKN1A-interacting protein	Q9P287;Q9P287-2;Q9P287-3;Q9P287-4;B4E318	BCCIP	35.979	1	2	1
Brefeldin A-inhibited guanine nucleotide-exchange protein 1	Q9Y6D6;E5RIF2	ARFGEF1	208.76	2	0	1
Brefeldin A-inhibited guanine nucleotide-exchange protein 2	Q9Y6D5	ARFGEF2	202.04	6	6	7
BRI3-binding protein	Q8WY22;REV__Q96PE2	BRI3BP	27.835	1	1	1
BRISC and BRCA1-A complex member 1	J3KQS6;Q9NWV8;Q9NWV8-3	BABAM1	36.426	0	0	1
BRISC complex subunit Abro1	Q15018	FAM175B	46.9	1	1	2
BRO1 domain-containing protein BROX	Q5VW32;B7Z9G5;F5GXQ0	BROX;C1orf58	46.476	2	3	4
Bromodomain adjacent to zinc finger domain protein 1A	Q9NRL2;Q9NRL2-2	BAZ1A	178.7	1	1	1
BTB/POZ domain-containing protein KCTD12	Q96CX2	KCTD12	35.7	67	66	73
BTB/POZ domain-containing protein KCTD14	Q9BQ13;B2R9R8	KCTD14	29.591	3	3	4
Bystin	Q13895	BYSL	49.601	2	5	5
C-1-tetrahydrofolate synthase, cytoplasmic;Methylenetetrahydrofolate dehydrogenase;Methenyltetrahydrofolate cyclohydrolase;Formyltetrahydrofolate synthetase	F5H2F4;G3V2B8;P11586;G3V3L6	MTHFD1	110.61	70	67	66
CAD protein;Glutamine-dependent carbamoyl-phosphate synthase;Aspartate carbamoyltransferase;Dihydroorotase	P27708;F8VPD4	CAD	242.98	18	13	19
Cadherin-1;E-Cad/CTF1;E-Cad/CTF2;E-Cad/CTF3	P12830;Q9UII8;H3BNC6	CDH1	97.455	16	13	17
Cadherin-17	Q12864;E7EN24	CDH17	92.218	23	25	21
Cadherin-related family member 2	Q9BYE9	CDHR2	141.54	1	0	0
Calcineurin subunit B type 1	H7BYZ3;D3YTA9;P63098;F6U1T9	PPP3R1	36.877	0	1	1
Calcineurin-like phosphoesterase domain-containing protein 1	Q9BRF8;Q9BRF8-2	CPPED1	35.548	8	7	6
Calcium and integrin-binding protein 1	Q99828	CIB1	21.703	20	17	14
Calcium uniporter protein, mitochondrial	Q8NE86;Q8NE86-3;Q8NE86-2	MCU	39.866	10	6	5
Calcium/calmodulin-dependent protein kinase type 1D	Q8IU85;Q8IU85-2	CAMK1D	42.913	3	5	2
Calcium/calmodulin-dependent protein kinase type II subunit delta;Calcium/calmodulin-dependent protein kinase type II subunit beta	E9PF82;Q13557-11;Q13557-4;Q13557-6;E9PBG7;Q13557-3;Q13557;D6R938;Q13557-5;Q13557-10;Q13557-9;Q13557-12;Q13557-8;Q13554;Q13554-2;Q13554-5;Q13554-8;Q13554-3;Q13554-6;Q13554-4;Q13554-7	CAMK2D;CAMK2B	60.004	11	8	8
Calcium-activated chloride channel regulator 1	A8K7I4	CLCA1	100.22	6	2	2
Calcium-binding mitochondrial carrier protein Aralar1	O75746;B3KR64	SLC25A12	74.761	7	13	9
Calcium-binding mitochondrial carrier protein Aralar2	Q9UJS0-2;Q9UJS0;F5GX33	SLC25A13	74.303	33	31	34
Calcium-binding mitochondrial carrier protein SCaMC-1	Q6NUK1;Q6NUK1-2	SLC25A24	53.354	19	19	22
Calcium-binding protein 39	Q9Y376	CAB39	39.869	3	0	2
Calcium-binding protein p22	Q99653;H0YNG9;F5GX29;H0YKE7	CHP	22.456	7	4	4
Calcium-regulated heat stable protein 1	Q9Y2V2;I3L3X8	CARHSP1	15.892	16	16	13
Calcyclin-binding protein	Q9HB71;Q5R370	CACYBP	26.21	13	11	9
Caldesmon	F5H1Z9;Q05682-4;Q05682-5;E9PGZ1;Q05682;Q05682-2;Q05682-6;Q05682-3;E7EX44	CALD1	62.711	41	37	37
Calmin	Q96JQ2;G3V3D8	CLMN	111.65	0	1	1
Calmodulin	E7ETZ0;P62158;E7EMB3;Q96HY3	CALM1;CALM2	16.966	116	110	90
Calmodulin-like protein 4	Q96GE6;Q96GE6-2;F8W6Y4;Q96GE6-3	CALML4	21.883	4	3	5
Calmodulin-like protein 5	Q9NZT1	CALML5	15.892	1	2	1
Calnexin	B4DGP8;P27824;B4E2T8	CANX	71.502	38	34	36
Calpain small subunit 1	P04632;K7ELJ7;K7EKD8;K7EIV0	CAPNS1	28.315	66	61	56
Calpain-1 catalytic subunit	P07384	CAPN1	81.889	85	85	88
Calpain-2 catalytic subunit	P17655;P17655-2	CAPN2	79.994	24	26	28
Calpain-3	P20807;F8W8F5;P20807-3	CAPN3	94.253	0	1	1
Calpain-5	E7EV01;O15484	CAPN5	77.469	7	5	9
Calpastatin	P20810-6;P20810-7;E7ESM9;P20810-5;G5E9D3;B7Z468;P20810;P20810-2;B7Z574;G5E946;E9PCH5;P20810-4;E9PDE4;P20810-3;E7EVY3;E7EQ12;E7EQA0	CAST	84.942	20	11	13
Calponin-1	P51911;B4DUX6;B7Z7E1	CNN1	33.17	20	17	15
Calponin-2	B4DUT8;Q99439;B4DDF4;Q99439-2;K7ES69	CNN2	35.943	33	31	36
Calponin-3	Q15417;F8WA86;B4DFK6	CNN3	36.413	10	7	10
Calreticulin	P27797	CALR	48.141	44	47	44
Calumenin	O43852-3;O43852-4;O43852;O43852-2;F5H1Q9	CALU	38.05	4	6	2
cAMP-dependent protein kinase catalytic subunit alpha;cAMP-dependent protein kinase catalytic subunit beta	P17612;P17612-2;P22694-2;P22694-9;C9JK39;P22694-6;P22694-7;P22694-5;P22694;P22694-3;P22694-4;B1APG4	PRKACA;PRKACB	40.589	10	12	13
cAMP-dependent protein kinase type I-alpha regulatory subunit	P10644;K7EMZ6	PRKAR1A	42.981	6	5	5
cAMP-dependent protein kinase type II-alpha regulatory subunit	P13861;Q9BUB1	PRKAR2A	45.518	32	44	38
Cancer-related nucleoside-triphosphatase	Q9BSD7;Q5TDF0	NTPCR;C1orf57	20.713	16	14	20
Caprin-1	Q14444;Q14444-2;G3V153;E9PP31	CAPRIN1	78.365	18	13	16
CapZ-interacting protein	Q6JBY9;B7ZKW8;Q6JBY9-2	RCSD1	44.503	1	0	2
Carbonic anhydrase 1	P00915;E5RG81	CA1	28.87	5	6	5
Carbonic anhydrase 2	P00918;E5RK37;E5RID5	CA2	29.246	4	7	6
Carbonyl reductase [NADPH] 1	P16152;A8MTM1;E9PQ63;B4DFK7	CBR1	30.375	91	95	88
Carbonyl reductase [NADPH] 3	O75828	CBR3	30.85	12	8	9
Carbonyl reductase family member 4	Q8N4T8;Q8N4T8-2;D6RGF2;D6RJF4;D6RAV8	CBR4	25.301	3	1	3
Carboxymethylenebutenolidase homolog	Q96DG6	CMBL	28.048	16	17	16
Carcinoembryonic antigen-related cell adhesion molecule 1	P13688;P13688-10;P13688-8;P13688-2;P13688-5;P13688-6;P13688-9;P13688-11;E7EUB1;P13688-4;P13688-3;P13688-7	CEACAM1	57.56	8	11	13
Carcinoembryonic antigen-related cell adhesion molecule 5	P06731	CEACAM5	76.794	100	108	101
Carcinoembryonic antigen-related cell adhesion molecule 6	P40199	CEACAM6	37.194	31	33	41
Carcinoembryonic antigen-related cell adhesion molecule 7	Q14002;Q14002-2	CEACAM7	29.379	2	1	2
Carnitine O-acetyltransferase	P43155;P43155-2;P43155-3	CRAT	70.857	3	1	2
Carnitine O-palmitoyltransferase 1, liver isoform	P50416;P50416-2	CPT1A	88.367	26	24	29
Carnitine O-palmitoyltransferase 2, mitochondrial	P23786	CPT2	73.776	19	16	16
Cartilage-associated protein	O75718;C9JP16	CRTAP	46.561	3	6	4
Casein kinase I isoform alpha	P48729-2;P48729;Q71TU5;E7ETM0;D6REM4	CSNK1A1	41.937	7	12	10
Casein kinase II subunit alpha	P19784	CSNK2A2	41.213	3	2	1
Casein kinase II subunit alpha	P68400;E7EU96;P68400-2	CSNK2A1	45.143	13	20	16
Casein kinase II subunit beta	Q5SRQ6;P67870;Q5SRQ3	CSNK2B	26.925	5	3	2
Caseinolytic peptidase B protein homolog	Q9H078;Q9H078-2;Q9H078-4;Q9H078-3;B4DXW4;F5GX99;Q7Z777	CLPB	78.728	5	5	1
Caspase recruitment domain-containing protein 16	Q5EG05;Q5EG05-2	CARD16	22.625	0	1	1
Caspase-1;Caspase-1 subunit p20;Caspase-1 subunit p10;Caspase	P29466;P29466-2;G3V169;P29466-3;P29466-4;B4DVD8	CASP1	45.158	46	53	55
Caspase-3;Caspase-3 subunit p17;Caspase-3 subunit p12	P42574;A8MVM1	CASP3	31.608	12	15	15
Caspase-6;Caspase-6 subunit p18;Caspase-6 subunit p11	P55212	CASP6	33.31	14	14	16
Caspase-7;Caspase-7 subunit p20;Caspase-7 subunit p11	P55210-3;P55210;B4DQU7	CASP7	37.814	0	3	0
Caspase-8;Caspase-8 subunit p18;Caspase-8 subunit p10	Q14790-9;Q14790-4;Q14790;Q14790-2;Q14790-3;Q14790-7;Q14790-8;Q14790-5;Q14790-6	CASP8	61.835	1	2	3
Cat eye syndrome critical region protein 5	Q9BXW7;Q9BXW7-2	CECR5	46.321	12	13	14
Catalase	P04040	CAT	59.755	56	55	61
Catechol O-methyltransferase	P21964;P21964-2;E7EUU8	COMT	30.037	29	33	32
Catechol O-methyltransferase domain-containing protein 1	Q86VU5	COMTD1	28.808	8	8	10
Catenin alpha-1	P35221-2;P35221;F8W845;G3XAM7;Q8N1C0	CTNNA1	102.63	41	37	41
Catenin alpha-2	P26232;P26232-5;P26232-2;P26232-3	CTNNA2	105.31	2	3	2
Catenin beta-1	P35222;B4DGU4	CTNNB1	85.496	55	63	64
Catenin delta-1	O60716;O60716-2;O60716-3;C9JZR2;O60716-5;O60716-9;O60716-10;O60716-11;O60716-13;O60716-17;O60716-18;O60716-19;O60716-21;O60716-4;F8WA43;O60716-6;O60716-7;E9PIE5;O60716-8;O60716-12;O60716-14;O60716-15;O60716-16;O60716-20;O60716-22;O60716-23;O60716-24;O60716-25;O60716-26;O60716-27;O60716-29;O60716-28;O60716-30;O60716-31;O60716-32	CTNND1	108.17	44	41	44
Cathelicidin antimicrobial peptide;Antibacterial protein FALL-39;Antibacterial protein LL-37	J3KNB4;P49913	CAMP	19.591	11	9	7
Cathepsin B;Cathepsin B light chain;Cathepsin B heavy chain	P07858	CTSB	37.821	58	55	54
Cathepsin D;Cathepsin D light chain;Cathepsin D heavy chain	P07339;F8WD96	CTSD	44.552	106	116	111
Cathepsin G	P08311	CTSG	28.837	54	56	57
Cathepsin L1;Cathepsin L1 heavy chain;Cathepsin L1 light chain	P07711	CTSL1	37.564	8	5	6
Cathepsin S	P25774;P25774-2	CTSS	37.495	19	17	22
Cathepsin Z	Q9UBR2	CTSZ	33.868	22	22	23
Cation-dependent mannose-6-phosphate receptor	P20645	M6PR	30.993	2	5	6
Cation-independent mannose-6-phosphate receptor	P11717	IGF2R	274.37	2	3	7
C-C motif chemokine 15;CCL15(22-92);CCL15(25-92);CCL15(29-92)	Q16663	CCL15	12.248	2	2	1
C-C motif chemokine 20;CCL20(1-67);CCL20(1-64);CCL20(2-70)	P78556;P78556-2	CCL20	10.762	0	1	1
CCA tRNA nucleotidyltransferase 1, mitochondrial	Q96Q11;Q96Q11-2	TRNT1	50.127	4	3	3
CCR4-NOT transcription complex subunit 1	A5YKK6;A5YKK6-2;A5YKK6-3;A5YKK6-4	CNOT1	266.94	5	3	7
CCR4-NOT transcription complex subunit 2	Q9NZN8;Q9NZN8-4;Q9NZN8-5;Q9NZN8-2	CNOT2	59.737	2	2	1
CCR4-NOT transcription complex subunit 7	Q9UIV1;G3V108	CNOT7	32.745	2	1	0
CD2 antigen cytoplasmic tail-binding protein 2	O95400	CD2BP2	37.646	1	1	1
CD2-associated protein	Q9Y5K6	CD2AP	71.45	2	2	3
CD44 antigen	P16070;P16070-5;E7EPC6;P16070-7;P16070-3;P16070-4;P16070-6;P16070-17;P16070-8;P16070-16;P16070-10;P16070-11;P16070-13;P16070-14;P16070-12;P16070-18;P16070-9;P16070-15	CD44	81.537	9	10	10
CD59 glycoprotein	E9PR17;P13987;E9PNW4	CD59	14.529	10	9	12
CD63 antigen	P08962;C9JV86;Q8N6Z9;F8VZE2;F8VV56	CD63	25.636	2	2	2
CD9 antigen	P21926;A6NNI4	CD9	25.416	8	8	7
CD97 antigen;CD97 antigen subunit alpha;CD97 antigen subunit beta	P48960;P48960-3;P48960-2	CD97	91.868	4	6	4
CDC42 small effector protein 2	Q9NRR3;D6REL0	CDC42SE2	9.2234	0	3	3
Cdc42-interacting protein 4	Q15642;Q15642-3;Q15642-2;Q15642-4;Q15642-5	TRIP10	68.351	4	4	6
CDGSH iron-sulfur domain-containing protein 1	Q9NZ45	CISD1	12.199	13	15	14
CDGSH iron-sulfur domain-containing protein 2	Q8N5K1;D6RCF4;I3L1N9	CISD2	15.278	5	5	5
CDK5 regulatory subunit-associated protein 3	Q96JB5;F5H3I5;Q96JB5-2	CDK5RAP3	56.92	12	14	14
CDKN2A-interacting protein	Q9NXV6;D6RGD2;J3KNE1	CDKN2AIP	61.124	4	4	3
CDP-diacylglycerol--inositol 3-phosphatidyltransferase	B3KY94;O14735;H3BTV1	CDIPT	25.946	3	6	3
Cell differentiation protein RCD1 homolog	Q92600;B7Z1E5;B5MDQ4;F8WBZ6	RQCD1	33.631	5	1	3
Cell division control protein 42 homolog	P60953;E7ETU3;P60953-1	CDC42	21.258	35	36	32
Cell division cycle 5-like protein	Q99459	CDC5L	92.25	5	10	7
Cell surface A33 antigen	Q99795	GPA33	35.632	19	24	26
Cellular nucleic acid-binding protein	P62633;P62633-2;E9PDR7;P62633-4;P62633-5;P62633-3;B4DP17	CNBP	19.463	13	11	8
Cellular retinoic acid-binding protein 2	P29373	CRABP2	15.693	1	1	2
Cellular tumor antigen p53	P04637;P04637-4;P04637-3;J3KP33;P04637-2;P04637-6;P04637-5;P04637-7;P04637-9;P04637-8	TP53	43.653	2	1	2
Centrin-3	E5RJF8;O15182;E5RK82	CETN3	22.423	1	1	1
Centromere protein V	Q7Z7K6;Q7Z7K6-3;Q7Z7K6-2	CENPV	29.946	12	10	12
Centromere/kinetochore protein zw10 homolog	O43264;A1A528;F5H3C1	ZW10	88.828	1	0	2
Centrosomal protein of 41 kDa	Q9BYV8;Q9BYV8-2;Q9BYV8-5;Q9BYV8-3	CEP41	41.368	0	1	2
Ceruloplasmin	P00450;E9PFZ2	CP	122.2	13	11	12
CGG triplet repeat-binding protein 1	Q9UFW8	CGGBP1	18.82	3	2	1
cGMP-dependent protein kinase 1	Q13976;Q5SQU3;Q13976-2	PRKG1	76.364	1	4	3
Chaperone activity of bc1 complex-like, mitochondrial	Q8NI60;Q8NI60-3;Q5T7A4;Q5T7A2;Q8NI60-4	ADCK3;CABC1	71.949	9	8	8
Charged multivesicular body protein 1a	Q9HD42;F8VVT7;F8VUA2;F5H875	CHMP1A	21.703	4	4	4
Charged multivesicular body protein 2a	O43633	CHMP2A	25.104	2	3	2
Charged multivesicular body protein 3	Q9Y3E7-3;Q9Y3E7;Q9Y3E7-2;Q9Y3E7-4	CHMP3	28.386	0	1	1
Charged multivesicular body protein 4a	E9PSI1;Q14D22;Q9BY43;E9PQI5	TM9SF1;CHMP4A	92.386	2	2	2
Charged multivesicular body protein 4b	Q9H444	CHMP4B	24.95	5	4	5
Charged multivesicular body protein 6	Q96FZ7	CHMP6	23.485	2	2	1
Charged multivesicular body protein 7	Q8WUX9;B4DKJ6;E5RJI3	CHMP7	50.91	2	1	0
Chitinase domain-containing protein 1	J3KNL3;Q9BWS9-2;Q9BWS9;Q9BWS9-3	CHID1	48.215	4	7	8
Chitinase-3-like protein 1	P36222	CHI3L1	42.625	1	4	1
Chitotriosidase-1	Q13231;G5EA51;J3KN09;Q13231-3;Q13231-2;D6REY1	CHIT1	51.681	6	6	4
Chloride intracellular channel protein 1	O00299	CLIC1	26.922	128	138	124
Chloride intracellular channel protein 4	Q9Y696	CLIC4	28.772	10	9	9
Chloride intracellular channel protein 6;Chloride intracellular channel protein 5	Q96NY7;Q96NY7-2;Q9NZA1;Q9NZA1-2;Q8NBY3	CLIC6;CLIC5	73.011	1	1	1
Choline dehydrogenase, mitochondrial	Q8NE62	CHDH	65.358	23	24	23
Choline transporter-like protein 4	Q53GD3;B4DWM2;E9PEK7;B4DU94;F8VS75	SLC44A4	79.253	0	1	3
Choline-phosphate cytidylyltransferase A;Choline-phosphate cytidylyltransferase B	C9JEJ2;P49585;B4E322;Q9Y5K3;Q9Y5K3-3;Q9Y5K3-4;Q9Y5K3-2	PCYT1A;PCYT1B	43.263	5	7	7
Chromatin accessibility complex protein 1	Q9NRG0;E5RGS9	CHRAC1	14.71	2	2	4
Chromatin complexes subunit BAP18	C9J4G0;Q8IXM2;F8W038;F8W1H0	C17orf49;BAP18	19.961	9	10	8
Chromatin target of PRMT1 protein	Q9Y3Y2-3;Q9Y3Y2;Q9Y3Y2-4	CHTOP	26.524	5	3	4
Chromobox protein homolog 1	P83916	CBX1	21.418	1	0	0
Chromobox protein homolog 3	Q13185	CBX3	20.811	33	32	31
Chromodomain-helicase-DNA-binding protein 4;Chromodomain-helicase-DNA-binding protein 5	Q14839-2;Q14839;F5GWX5;Q8TDI0;B1AK51;Q5TG85	CHD4;CHD5	220.85	9	7	9
Chromosome transmission fidelity protein 8 homolog isoform 2	P0CG12	CHTF8	51.391	1	2	3
Cirhin	Q969X6;Q969X6-2;Q969X6-3	CIRH1A	76.889	2	1	2
Citrate lyase subunit beta-like protein, mitochondrial	Q8N0X4;Q8N0X4-2;B4DU60	CLYBL	37.359	14	13	10
Citrate synthase, mitochondrial;Citrate synthase	O75390;B4DJV2	CS	51.712	80	76	70
C-Jun-amino-terminal kinase-interacting protein 4	O60271;O60271-4;O60271-9;O60271-2;O60271-3;O60271-5	SPAG9	146.2	4	4	3
Clathrin heavy chain 1	Q00610;Q00610-2	CLTC	191.61	113	109	110
Clathrin interactor 1	Q14677-3;Q14677;Q14677-2	CLINT1	70.294	4	8	6
Clathrin light chain A	P09496;P09496-3;P09496-4;P09496-2;F8WF69;C9J8P9;F5H6N3	CLTA	27.076	18	13	18
Clathrin light chain B	P09497;P09497-2	CLTB	25.19	2	4	4
Claudin-3	O15551	CLDN3	23.318	6	7	9
Cleavage and polyadenylation specificity factor subunit 1	Q10570	CPSF1	160.88	5	4	3
Cleavage and polyadenylation specificity factor subunit 3	Q9UKF6;G5E9W3	CPSF3	77.485	1	1	1
Cleavage and polyadenylation specificity factor subunit 5	O43809	NUDT21	26.227	30	33	29
Cleavage and polyadenylation specificity factor subunit 6	Q16630-2;Q16630;F8WJN3;Q16630-3	CPSF6	63.47	0	2	1
Cleavage stimulation factor subunit 1	Q05048	CSTF1	48.357	4	5	9
Cleavage stimulation factor subunit 2;Cleavage stimulation factor subunit 2 tau variant	E7EWR4;P33240;P33240-2;E9PID8;Q9H0L4	CSTF2;CSTF2T	62.942	6	8	5
Clusterin;Clusterin beta chain;Clusterin alpha chain;Clusterin	P10909-2;P10909-5;P10909;P10909-4;E7ETA7;P10909-3	CLU	57.832	9	12	11
C-Myc-binding protein	Q99417	MYCBP	11.967	2	2	1
Coactosin-like protein	Q14019;H3BT58	COTL1	15.945	29	19	17
Coagulation factor XIII A chain	P00488	F13A1	83.266	4	7	4
Coatomer subunit alpha;Xenin;Proxenin	P53621-2;P53621	COPA	139.32	42	52	49
Coatomer subunit beta	P53618	COPB1	107.14	25	17	22
Coatomer subunit beta	P35606;B4DZI8	COPB2	102.49	32	30	31
Coatomer subunit delta	B0YIW6;P48444;E9PEU4	ARCN1	61.626	40	44	49
Coatomer subunit epsilon	O14579;A6NE29;O14579-2	COPE	34.482	31	26	29
Coatomer subunit gamma-1	Q9Y678	COPG1	97.717	21	24	27
Coatomer subunit gamma-2	Q9UBF2	COPG2	97.621	1	3	1
Coatomer subunit zeta-1	F8VVA7;F8VWL5;P61923;F8W651;F8VYZ4;F8VS17;B4DDX8;F8W156;F8VUC5	COPZ1	22.34	9	10	11
Cob(I)yrinic acid a,c-diamide adenosyltransferase, mitochondrial	Q96EY8;F5H4Z7;J3KN55	MMAB	27.388	9	9	7
Cocaine esterase	O00748;O00748-2	CES2	61.806	62	72	67
Cofilin-1	E9PK25;P23528;G3V1A4	CFL1	22.728	113	103	105
Cohesin subunit SA-1	Q8WVM7;Q6P275;Q68DW7	STAG1;DKFZp781D1416	144.43	1	0	1
Coiled-coil and C2 domain-containing protein 1A	Q6P1N0;Q6P1N0-2	CC2D1A	104.06	3	3	1
Coiled-coil and C2 domain-containing protein 1B	Q5T0F9;Q5T0F9-2;Q5T0F9-3	CC2D1B	94.223	3	2	2
Coiled-coil domain-containing protein 12	J3KR35;Q8WUD4	CCDC12	20.501	4	4	7
Coiled-coil domain-containing protein 124	Q96CT7	CCDC124	25.835	10	12	7
Coiled-coil domain-containing protein 22	O60826	CCDC22	70.755	2	1	5
Coiled-coil domain-containing protein 47	Q96A33;Q96A33-2	CCDC47	55.873	5	5	9
Coiled-coil domain-containing protein 50	Q8IVM0-2;Q8IVM0	CCDC50	56.339	1	1	0
Coiled-coil domain-containing protein 51	Q96ER9;Q96ER9-2	CCDC51	45.811	5	6	5
Coiled-coil domain-containing protein 56	Q9Y2R0;K7EPV0	CCDC56	11.731	11	9	14
Coiled-coil domain-containing protein 58	Q4VC31;C9JQ41	CCDC58	16.62	9	9	7
Coiled-coil domain-containing protein 69	A6NI79	CCDC69	34.796	0	2	3
Coiled-coil domain-containing protein 72	Q9Y2S6	CCDC72	7.0662	4	5	4
Coiled-coil domain-containing protein 86	Q9H6F5	CCDC86	40.235	2	3	2
Coiled-coil domain-containing protein 9	Q9Y3X0	CCDC9	59.702	2	1	0
Coiled-coil-helix-coiled-coil-helix domain-containing protein 1	Q96BP2;A6NJX6	CHCHD1	13.475	2	3	2
Coiled-coil-helix-coiled-coil-helix domain-containing protein 2, mitochondrial;Putative coiled-coil-helix-coiled-coil-helix domain-containing protein CHCHD2P9, mitochondrial	Q9Y6H1;Q5T1J5	CHCHD2;CHCHD2P9	15.512	24	28	25
Coiled-coil-helix-coiled-coil-helix domain-containing protein 3, mitochondrial	C9JRZ6;Q9NX63;F8WAR4;G3V1K1	CHCHD3	26.694	18	13	17
Coiled-coil-helix-coiled-coil-helix domain-containing protein 5	Q8N8C4;Q9BSY4	CHCHD5	17.713	3	6	3
Coiled-coil-helix-coiled-coil-helix domain-containing protein 6, mitochondrial	J3QTA6;Q9BRQ6;J3QTB2	CHCHD6	28.817	1	1	3
Coiled-coil-helix-coiled-coil-helix domain-containing protein 7	J3KNE9;Q9BUK0-2;J3KPV1;Q9BUK0;E5RII1;E5RFN2;E5RHM5	CHCHD7	13.027	2	3	2
Coiled-coil-helix-coiled-coil-helix domain-containing protein 8	Q9NYJ1-2;Q9NYJ1	CHCHD8	11.308	1	1	2
Cold shock domain-containing protein E1	G5E9Q2;E9PGZ0;O75534;O75534-2;E9PLT0	CSDE1	93.741	9	3	8
Cold-inducible RNA-binding protein	Q14011;D6W5Y5;B4E2X2;K7EQR7;K7EPM4;K7ELT6;K7ENX8	CIRBP	18.648	9	7	8
Collagen alpha-1(I) chain	P02452	COL1A1	138.94	4	4	4
Collagen alpha-1(IV) chain;Arresten	P02462;P02462-2	COL4A1	160.61	19	15	17
Collagen alpha-1(VI) chain	P12109	COL6A1	108.53	62	59	68
Collagen alpha-1(XII) chain	Q99715;D6RGG3;Q99715-4;Q99715-2	COL12A1	333.14	23	21	25
Collagen alpha-1(XIV) chain	Q05707;Q05707-2;Q05707-3	COL14A1	193.51	6	6	4
Collagen alpha-1(XV) chain;Endostatin	P39059	COL15A1	141.72	1	3	3
Collagen alpha-1(XVIII) chain;Endostatin	P39060;P39060-1;P39060-2	COL18A1	178.19	12	13	21
Collagen alpha-2(I) chain	P08123	COL1A2	129.31	10	10	10
Collagen alpha-2(IV) chain;Canstatin	P08572	COL4A2	167.55	4	6	2
Collagen alpha-2(VI) chain	P12110;P12110-2;P12110-3	COL6A2	108.58	42	41	45
Collagen alpha-3(VI) chain	P12111;P12111-2;E7ENL6;E9PCV6;E9PFQ6;E9PGQ9;P12111-3	COL6A3	343.67	206	210	219
Collagen triple helix repeat-containing protein 1	Q96CG8;G3V141;E5RK99;Q96CG8-2	CTHRC1	26.224	2	3	5
COMM domain-containing protein 1	Q8N668;B4DFQ4;E9PE85	COMMD1	21.178	1	1	0
COMM domain-containing protein 2	Q86X83;F8WBW1;F8WC41	COMMD2	22.745	3	5	5
COMM domain-containing protein 3	Q9UBI1	COMMD3	22.151	1	3	3
COMM domain-containing protein 4	Q9H0A8;H3BQF2;Q9H0A8-2;H3BUL2;H3BRX0	COMMD4	21.764	1	1	3
COMM domain-containing protein 5	Q9GZQ3	COMMD5	24.67	3	3	2
COMM domain-containing protein 6	Q7Z4G1-2;Q7Z4G1;B0QZ40	COMMD6	10.907	1	3	2
COMM domain-containing protein 7	Q86VX2;Q86VX2-2	COMMD7	22.54	1	1	0
COMM domain-containing protein 9	Q9P000;Q9P000-2	COMMD9	21.819	9	6	4
Complement C1q subcomponent subunit A	P02745	C1QA	26.016	3	1	2
Complement C1q subcomponent subunit B	P02746;D6R934	C1QB	26.721	9	6	9
Complement C1q subcomponent subunit C	P02747	C1QC	25.773	7	8	9
Complement C1r subcomponent;Complement C1r subcomponent heavy chain;Complement C1r subcomponent light chain	P00736;H0YFH3	C1R	80.118	0	2	2
Complement C2;Complement C2b fragment;Complement C2a fragment	P06681;E9PFN7;P06681-2;Q5ST57;B4DQI1;B3KTX9	C2	83.267	6	6	6
Complement C3;Complement C3 beta chain;Complement C3 alpha chain;C3a anaphylatoxin;Complement C3b alpha chain;Complement C3c alpha chain fragment 1;Complement C3dg fragment;Complement C3g fragment;Complement C3d fragment;Complement C3f fragment;Complement C3c alpha chain fragment 2	P01024	C3	187.15	44	44	54
Complement C4-A;Complement C4 beta chain;Complement C4-A alpha chain;C4a anaphylatoxin;C4b-A;C4d-A;Complement C4 gamma chain;Complement C4-B;Complement C4 beta chain;Complement C4-B alpha chain;C4a anaphylatoxin;C4b-B;C4d-B;Complement C4 gamma chain	A2BHY4;B0V2C8;P0C0L4;P0C0L5;Q5JNX2;Q6U2E9;B0UZ83;A6H8M8;F5GXS0;F8VNV9;F8VSI2;F8VX64;F8VZD8;F8VW91	C4B-1;C4A;C4B	192.8	19	20	19
Complement component 1 Q subcomponent-binding protein, mitochondrial	Q07021;I3L3B0	C1QBP	31.362	30	22	27
Complement component C8 gamma chain	P07360	C8G	22.277	6	3	2
Complement factor H	P08603;F8WDX4;P08603-2;Q5TFM2	CFH	139.09	1	2	4
Complex I intermediate-associated protein 30, mitochondrial	Q9Y375;H0YL22	NDUFAF1	37.763	3	2	3
Condensin complex subunit 3	Q9BPX3	NCAPG	114.33	2	1	1
Conserved oligomeric Golgi complex subunit 1	Q8WTW3	COG1	108.98	5	4	3
Conserved oligomeric Golgi complex subunit 3	Q96JB2;Q96JB2-2	COG3	94.095	1	1	3
Conserved oligomeric Golgi complex subunit 4	J3KNI1;Q9H9E3;Q9H9E3-2;Q9H9E3-3	COG4	89.5	0	3	4
Conserved oligomeric Golgi complex subunit 5	Q9UP83-2;Q9UP83;Q9UP83-3	COG5	94.9	4	0	1
Conserved oligomeric Golgi complex subunit 6	Q9Y2V7;Q9Y2V7-2	COG6	73.278	3	3	2
Conserved oligomeric Golgi complex subunit 8	Q96MW5;H3BQV3	COG8	68.423	3	3	3
Constitutive coactivator of PPAR-gamma-like protein 1	Q9NZB2-6;Q9NZB2;Q9NZB2-4;Q9NZB2-5	FAM120A	125.27	39	40	40
COP9 signalosome complex subunit 1	Q13098-7;Q13098;Q13098-5;C9JFE4;Q13098-6	GPS1	59.05	7	3	6
COP9 signalosome complex subunit 2	P61201-2;P61201;B4DIH5	COPS2	52.404	3	3	4
COP9 signalosome complex subunit 3	Q9UNS2;Q9UNS2-2;H7C3P9	COPS3	47.873	8	8	6
COP9 signalosome complex subunit 4	Q9BT78;D6RFN0;D6RAX7;B3KST5	COPS4	46.268	8	14	10
COP9 signalosome complex subunit 5	Q92905	COPS5	37.578	7	7	8
COP9 signalosome complex subunit 6	Q7L5N1;E7EM64	COPS6	36.163	4	7	8
COP9 signalosome complex subunit 7b	Q9H9Q2;J3KQ34;J3KQ41;Q9H9Q2-3;Q9H9Q2-2	COPS7B	29.622	1	0	1
COP9 signalosome complex subunit 8	Q99627;E9PGT6;Q99627-2;B8ZZP3	COPS8	23.225	4	4	5
Copine-1	B0QZ18;Q99829;A6PVH9;E7ENH5	CPNE1	59.717	50	47	45
Copine-3	O75131	CPNE3	60.13	15	15	18
Copper chaperone for superoxide dismutase	O14618;J3KNF4	CCS	29.04	0	2	1
Copper transport protein ATOX1	E5RIM7;O00244;E5RGN3	ATOX1	7.8741	10	5	6
Coproporphyrinogen-III oxidase, mitochondrial	P36551	CPOX	50.151	12	16	14
Core histone macro-H2A.1;Histone H2A	O75367;O75367-3;O75367-2;B4DJC3	H2AFY	39.617	51	52	49
Core histone macro-H2A.2	Q9P0M6	H2AFY2	40.058	2	1	3
Core-binding factor subunit beta	Q13951-2;Q13951	CBFB	21.991	6	3	4
Coronin-1A	P31146;H3BRY3	CORO1A	51.026	61	69	65
Coronin-1B	Q9BR76	CORO1B	54.234	56	62	58
Coronin-1C	A7MAP1;A7MAP0;Q9ULV4;B4E3S0	CORO1C	58.947	29	29	30
Coronin-2A	Q92828	CORO2A	59.763	2	2	2
Coronin-7	I3L416;P57737;P57737-2;B3KSY4	CORO7	114.16	20	23	18
Corticosteroid 11-beta-dehydrogenase isozyme 2	P80365	HSD11B2	44.126	7	5	6
Costars family protein ABRACL	Q9P1F3;Q5SZC9	ABRACL;RP11-501K14.2	9.0564	10	12	11
COX assembly mitochondrial protein 2 homolog	Q9NRP2;H3BPT0	CMC2	9.4598	4	4	3
COX assembly mitochondrial protein homolog	Q7Z7K0	CMC1	12.49	6	6	7
Coxsackievirus and adenovirus receptor	P78310;D3YHP0;B7WPI3;P78310-2	CXADR	40.029	0	1	0
Creatine kinase B-type	P12277	CKB	42.644	29	33	29
Creatine kinase S-type, mitochondrial	P17540	CKMT2	47.504	3	0	0
Creatine kinase U-type, mitochondrial	P12532;P12532-2;F8WCN3;E9PCP8	CKMT1A;CKMT1B	47.036	87	75	79
Crk-like protein	P46109	CRKL	33.777	9	9	8
Crumbs protein homolog 3	Q9BUF7	CRB3	12.854	3	5	5
C-terminal-binding protein 1	Q13363;Q13363-2	CTBP1	47.535	16	13	13
C-terminal-binding protein 2	P56545-2;Q5SQP8;P56545	CTBP2	106.19	5	7	5
CTP synthase 1	P17812;B4DR64	CTPS	66.69	8	7	4
CTP synthase 2	Q9NRF8	CTPS2	65.677	2	7	2
C-type mannose receptor 2	Q9UBG0	MRC2	166.67	1	1	3
CUGBP Elav-like family member 1	G5EA30;Q92879-4;Q92879;F8W940;Q92879-3;Q92879-2	CELF1	55.142	6	8	6
Cullin-1	Q13616	CUL1	89.677	3	2	3
Cullin-2	Q13617-2;Q13617;Q5T2B7;Q5T2B5	CUL2	89.491	3	2	2
Cullin-3	Q13618;Q13618-2;Q13618-3	CUL3	88.929	2	4	2
Cullin-4A	Q13619;Q13619-2	CUL4A	87.679	17	15	16
Cullin-5	Q93034	CUL5	90.954	1	0	1
Cullin-associated NEDD8-dissociated protein 1	Q86VP6;Q86VP6-2	CAND1	136.37	36	38	34
Cyclic AMP-responsive element-binding protein 1	P16220;P16220-2;F5H0V3;P16220-3;B7Z7P1	CREB1	36.688	1	1	0
Cyclin-dependent kinase 1	P06493;P06493-2	CDK1	34.095	8	6	9
Cyclin-dependent kinase 2	G3V5T9;P24941;P24941-2;E7ESI2	CDK2	39.178	3	1	0
Cyclin-dependent kinase 5	Q00535;Q00535-2	CDK5	33.304	2	2	2
Cyclin-dependent kinase 6	Q00534	CDK6	36.938	3	0	4
Cyclin-dependent kinase inhibitor 2A, isoforms 1/2/3;Cyclin-dependent kinase 4 inhibitor B	P42771-4;P42771;J3QRG6;P42772;K7ENC6;P42771-2;K7ES20	CDKN2A;CDKN2B	17.883	1	1	1
Cyclin-dependent kinases regulatory subunit 1	P61024;Q5T179	CKS1B	9.6601	1	1	0
Cyclin-K	O75909-4;O75909;G3V5E1;O75909-1;O75909-2	CCNK	66.136	1	0	2
Cystatin-B	P04080	CSTB	11.139	41	48	49
Cystatin-C	P01034	CST3	15.799	15	15	16
Cysteine and glycine-rich protein 1	P21291;E9PS42;E9PP21	CSRP1	20.567	37	33	32
Cysteine and glycine-rich protein 2	F8VW96;Q16527;F8VQR7	CSRP2	26.736	6	5	7
Cysteine desulfurase, mitochondrial	Q9Y697;Q9Y697-2;F5GYK5;F2Z2E7	NFS1	50.195	7	10	13
Cysteine protease ATG4B	Q9Y4P1-3;Q9Y4P1-2;Q9Y4P1;Q9Y4P1-6;F5H7P2;Q9Y4P1-4;F8WD71	ATG4B	31.042	1	1	1
Cysteine-rich and transmembrane domain-containing protein 1	Q9H1C7	CYSTM1	10.631	2	1	2
Cysteine-rich protein 2	B7Z6C0;P52943	CRIP2	30.221	4	3	2
Cysteine--tRNA ligase, cytoplasmic	P49589-3;P49589;B4DKY1;P49589-2;A8MVQ3	CARS	94.637	8	6	8
Cytochrome b-245 heavy chain	P04839;F5GWD2;F5GWU5	CYBB	65.335	7	13	9
Cytochrome b-245 light chain	P13498	CYBA	21.012	1	2	3
Cytochrome b5	P00167;P00167-2;F8WEU4	CYB5A	15.33	26	20	22
Cytochrome b5 type B	O43169;H3BUX2;D6RFH4	CYB5B	16.332	1	0	0
Cytochrome b561 domain-containing protein 2	O14569	CYB561D2	23.973	1	1	2
Cytochrome b-c1 complex subunit 1, mitochondrial	P31930	UQCRC1	52.645	97	95	105
Cytochrome b-c1 complex subunit 10	O14957	UQCR11	6.5696	1	2	2
Cytochrome b-c1 complex subunit 2, mitochondrial	P22695;H3BRG4;H3BSJ9	UQCRC2	48.442	71	74	71
Cytochrome b-c1 complex subunit 6, mitochondrial	P07919	UQCRH	10.739	21	23	23
Cytochrome b-c1 complex subunit 7	P14927;B7Z2R2;E5RJU0;E5RHG9	UQCRB	13.53	30	38	30
Cytochrome b-c1 complex subunit 8	O14949	UQCRQ	9.9062	14	15	16
Cytochrome b-c1 complex subunit 9	Q9UDW1;Q9UDW1-2	UQCR10	7.3084	13	16	15
Cytochrome b-c1 complex subunit Rieske, mitochondrial;Cytochrome b-c1 complex subunit 11;Putative cytochrome b-c1 complex subunit Rieske-like protein 1	P47985;P0C7P4	UQCRFS1;UQCRFS1P1	29.668	26	41	38
Cytochrome c	P99999	CYCS	11.749	41	42	42
Cytochrome c oxidase assembly protein COX16 homolog, mitochondrial	Q9P0S2	COX16	12.293	1	1	1
Cytochrome c oxidase protein 20 homolog	Q5RI15-2;Q5RI15	COX20	14.669	5	9	6
Cytochrome c oxidase subunit 1	P00395	MT-CO1	57.041	1	2	1
Cytochrome c oxidase subunit 2	P00403	MT-CO2	25.565	47	54	46
Cytochrome c oxidase subunit 3	P00414	MT-CO3	29.95	3	2	2
Cytochrome c oxidase subunit 4 isoform 1, mitochondrial	P13073;H3BNV9;H3BN72;Q86WV2	COX4I1	19.576	36	35	29
Cytochrome c oxidase subunit 5A, mitochondrial	P20674;H3BNX8;H3BV69;H3BRM5	COX5A	16.762	40	47	40
Cytochrome c oxidase subunit 5B, mitochondrial	P10606	COX5B	13.696	32	30	31
Cytochrome c oxidase subunit 6A1, mitochondrial;Cytochrome c oxidase subunit 6A, mitochondrial	P12074;Q5T8I0	COX6A1;COX6A1P2	12.155	8	17	19
Cytochrome c oxidase subunit 6B1	J3KPM8;K7EN75;P14854	COX6B1	12.035	37	41	37
Cytochrome c oxidase subunit 6C	P09669	COX6C	8.7813	31	33	21
Cytochrome c oxidase subunit 7A1, mitochondrial	P24310	COX7A1	9.1174	1	1	1
Cytochrome c oxidase subunit 7A2, mitochondrial	H0UI06;D6RIE3;P14406	COX7A2	12.844	16	20	18
Cytochrome c oxidase subunit 7A-related protein, mitochondrial	O14548;E5RJZ1	COX7A2L	12.615	2	3	1
Cytochrome c oxidase subunit 7B, mitochondrial	P24311	COX7B	9.1604	0	1	2
Cytochrome c oxidase subunit 7C, mitochondrial	P15954;D6R9Z7	COX7C	7.2454	2	2	2
Cytochrome c oxidase subunit 8A, mitochondrial	P10176	COX8A	7.579	3	4	4
Cytochrome c1, heme protein, mitochondrial	P08574	CYC1	35.422	38	34	31
Cytochrome c-type heme lyase	P53701	HCCS	30.601	3	2	2
Cytochrome P450 20A1	E9PHG5;Q6UW02;F8WBE2	CYP20A1	53.448	0	0	2
Cytochrome P450 2J2	P51589	CYP2J2	57.61	1	0	0
Cytochrome P450 2S1	Q96SQ9-2;Q96SQ9	CYP2S1	62.23	25	22	21
Cytochrome P450 4F11;Leukotriene-B(4) omega-hydroxylase 1	Q9HBI6;K7EJ29;P78329	CYP4F11;CYP4F2	60.145	3	1	1
Cytoglobin	Q8WWM9;K7EMC7	CYGB	21.404	7	3	6
Cytoplasmic aconitate hydratase	P21399;Q9HBB2;Q5VZA6	ACO1;IRP1	98.398	39	36	40
Cytoplasmic dynein 1 heavy chain 1	Q14204	DYNC1H1	532.4	96	90	88
Cytoplasmic dynein 1 intermediate chain 2	F8W8S0;Q13409;Q13409-2;B7ZA04;Q13409-3;Q13409-5;Q13409-6	DYNC1I2	71.349	7	10	10
Cytoplasmic dynein 1 light intermediate chain 1	Q9Y6G9;E9PHI6	DYNC1LI1	56.578	0	1	0
Cytoplasmic dynein 1 light intermediate chain 2	O43237;B4DZP4	DYNC1LI2	54.099	5	3	5
Cytoplasmic FMR1-interacting protein 1	Q7L576	CYFIP1	145.18	20	16	24
Cytoplasmic FMR1-interacting protein 2	E7EVF4;Q96F07-2;E7EVJ5;E7EWA4;Q96F07;F5H583;E7EW33;H7C229	CYFIP2	145.67	1	1	1
Cytoplasmic tRNA 2-thiolation protein 1	Q7Z7A3	CTU1	36.45	2	0	1
Cytosine-specific methyltransferase;DNA (cytosine-5)-methyltransferase 1	P26358-2;F5GX68;P26358;P26358-3	DNMT1	184.82	1	1	2
Cytoskeleton-associated protein 4	Q07065	CKAP4	66.022	17	12	9
Cytoskeleton-associated protein 5	Q14008-3;Q14008;Q14008-2	CKAP5	226.25	2	2	1
Cytosol aminopeptidase	P28838;P28838-2	LAP3	56.166	84	89	92
Cytosolic 5-nucleotidase 3	Q9H0P0-1;Q9H0P0;Q9H0P0-2;Q9H0P0-3;B9A035	NT5C3	33.915	4	0	1
Cytosolic acyl coenzyme A thioester hydrolase	O00154-4;O00154;O00154-5;O00154-6;O00154-3;O00154-2;B4DUX0;F5GWE2	ACOT7	37.419	17	12	15
Cytosolic Fe-S cluster assembly factor NARFL	Q9H6Q4;Q9H6Q4-3	NARFL	53.02	1	2	2
Cytosolic Fe-S cluster assembly factor NUBP2	Q9Y5Y2;H3BNF0	NUBP2	28.825	3	3	2
Cytosolic non-specific dipeptidase	Q96KP4;Q96KP4-2	CNDP2	52.878	64	61	67
Cytosolic purine 5-nucleotidase	P49902;B7Z382	NT5C2	64.969	5	3	4
D-3-phosphoglycerate dehydrogenase	O43175;Q5SZU1	PHGDH	56.65	23	23	23
DAZ-associated protein 1	Q96EP5;Q96EP5-2	DAZAP1	43.383	19	19	18
D-beta-hydroxybutyrate dehydrogenase, mitochondrial	Q02338;E9PCG9	BDH1	38.157	32	30	32
DBIRD complex subunit KIAA1967	Q8N163;Q8N163-2;G3V119	KIAA1967	102.9	41	39	35
DBIRD complex subunit ZNF326	Q5BKZ1	ZNF326	65.653	3	5	5
DCC-interacting protein 13-alpha	Q9UKG1	APPL1	79.663	8	6	8
DCN1-like protein 1	Q96GG9;C9JVE2	DCUN1D1	30.124	2	0	0
dCTP pyrophosphatase 1	Q9H773	DCTPP1	18.681	26	29	27
DDB1- and CUL4-associated factor 13	Q9NV06;E7EVM5;E5RHM4;E5RJ28;Q9NV06-2	DCAF13	51.402	2	1	1
DDB1- and CUL4-associated factor 7	P61962;E9PCY4	DCAF7	38.926	3	3	2
D-dopachrome decarboxylase;D-dopachrome decarboxylase-like protein	J3KQ18;P30046;B5MC82;A6NHG4;B7Z522	DDT;DDTL	14.192	25	28	22
DDRGK domain-containing protein 1	Q96HY6;Q96HY6-2	DDRGK1	35.61	14	12	10
Decaprenyl-diphosphate synthase subunit 2	Q86YH6;B4DKU5	PDSS2	44.128	3	0	2
Dedicator of cytokinesis protein 6	Q96HP0;C9IZV6	DOCK6	229.56	4	4	1
Dedicator of cytokinesis protein 7	Q96N67;Q96N67-6;Q96N67-2;Q96N67-5;Q96N67-3;Q96N67-4	DOCK7	242.56	0	0	2
Dehydrogenase/reductase SDR family member 1	Q96LJ7	DHRS1	33.909	5	6	7
Dehydrogenase/reductase SDR family member 11	Q6UWP2;Q6UWP2-2	DHRS11	28.308	10	7	11
Dehydrogenase/reductase SDR family member 4;Putative dehydrogenase/reductase SDR family member 4-like 2	Q9BTZ2;Q9BTZ2-4;E2QRL8;P0CG22;Q9BTZ2-5;Q9BTZ2-2;Q9BTZ2-7;E2QRI3;H7BYG2;Q9BTZ2-3;F5GWZ1;J3QST2	DHRS4;DHRS4L1	29.537	5	5	3
Dehydrogenase/reductase SDR family member 7	Q9Y394;Q9Y394-2	DHRS7	38.298	12	12	9
Dehydrogenase/reductase SDR family member 7B	Q6IAN0	DHRS7B	35.119	5	3	7
Delta(3,5)-Delta(2,4)-dienoyl-CoA isomerase, mitochondrial	Q13011	ECH1	35.816	54	55	54
Delta-1-pyrroline-5-carboxylate dehydrogenase, mitochondrial	P30038;D2D4A3;P30038-2	ALDH4A1	61.719	6	9	9
Delta-1-pyrroline-5-carboxylate synthase;Glutamate 5-kinase;Gamma-glutamyl phosphate reductase	P54886;P54886-2	ALDH18A1	87.301	38	36	42
Delta-aminolevulinic acid dehydratase	P13716;B7Z3I9;P13716-2	ALAD	36.294	14	11	13
DENN domain-containing protein 2D	Q9H6A0-2;Q9H6A0	DENND2D	53.148	2	1	1
DENN domain-containing protein 4C	Q5VZ89;Q5VZ89-6;Q5VZ89-5;Q5VZ89-2	DENND4C	186.85	4	0	0
Density-regulated protein	O43583;F8VVL1	DENR	22.092	9	8	8
Deoxycytidine kinase	D6RFG8;P27707;D6RCP9	DCK	36.764	3	2	3
Deoxycytidylate deaminase	P32321-2;P32321	DCTD	21.014	7	4	3
Deoxyhypusine hydroxylase	Q9BU89	DOHH	32.904	4	3	4
Deoxyhypusine synthase	P49366	DHPS	40.97	2	4	3
Deoxyribonuclease-1-like 1	P49184	DNASE1L1	33.892	1	1	1
Deoxyribonuclease-2-alpha	O00115;B7Z4K6	DNASE2	39.58	4	6	3
Deoxyribonucleoside 5-monophosphate N-glycosidase	O43598;O43598-2	RCL	19.108	33	29	24
Deoxyuridine 5-triphosphate nucleotidohydrolase, mitochondrial	P33316;H0YNW5;P33316-2;H0YKI0;H0YNJ9;H0YMM5	DUT	26.563	16	12	10
Dephospho-CoA kinase domain-containing protein	Q8WVC6;Q8WVC6-2	DCAKD	26.55	2	2	1
Derlin-1	Q9BUN8;Q9BUN8-2;B4E1G1	DERL1	28.8	3	2	5
Dermatopontin	Q07507	DPT	24.005	5	6	5
Dermcidin;Survival-promoting peptide;DCD-1	P81605-2;P81605	DCD	12.414	3	4	3
Desmin	P17661	DES	53.535	7	7	4
Desmocollin-2	Q02487-2;Q02487;Q14574-2	DSC2	93.768	1	0	1
Desmoglein-1	Q02413	DSG1	113.75	1	3	3
Desmoglein-2	Q14126	DSG2	122.29	5	8	8
Desmoplakin	P15924;P15924-2	DSP	331.77	15	20	18
Destrin	P60981;P60981-2;F6RFD5	DSTN	18.506	20	17	15
Developmentally-regulated GTP-binding protein 1	Q9Y295	DRG1	40.542	10	14	15
Developmentally-regulated GTP-binding protein 2	P55039;A8MZF9;J3QKW7	DRG2	40.746	9	6	6
Diablo homolog, mitochondrial	Q9NR28;Q9NR28-2;Q9NR28-3	DIABLO	27.131	6	8	10
Dihydrolipoyl dehydrogenase, mitochondrial;Dihydrolipoyl dehydrogenase	P09622;E9PEX6;B4DT69;B4DHG0	DLD	54.177	42	42	46
Dihydrolipoyllysine-residue acetyltransferase component of pyruvate dehydrogenase complex, mitochondrial	P10515;E9PEJ4;F5H7M3	DLAT	68.996	13	8	9
Dihydrolipoyllysine-residue succinyltransferase component of 2-oxoglutarate dehydrogenase complex, mitochondrial	P36957;B7Z5W8	DLST	48.755	20	16	16
Dihydroorotate dehydrogenase (quinone), mitochondrial	Q02127;I3NI32	DHODH	42.867	5	4	2
Dihydropteridine reductase	P09417;B3KW71	QDPR	25.789	8	6	6
Dihydropyrimidinase-related protein 2	Q16555;B4DR31	DPYSL2	62.293	50	43	51
Dihydropyrimidinase-related protein 3	Q14195-2;Q14195	DPYSL3	73.91	47	39	51
Dihydropyrimidinase-related protein 5	Q9BPU6	DPYSL5	61.421	4	3	3
Dimethyladenosine transferase 1, mitochondrial	Q8WVM0	TFB1M	39.542	2	3	4
Dipeptidyl peptidase 1;Dipeptidyl peptidase 1 exclusion domain chain;Dipeptidyl peptidase 1 heavy chain;Dipeptidyl peptidase 1 light chain	P53634	CTSC	51.853	23	29	29
Dipeptidyl peptidase 2	Q9UHL4	DPP7	54.341	8	10	10
Dipeptidyl peptidase 3	G3V180;G3V1D3;Q9NY33;Q9NY33-4	DPP3	84.375	39	36	31
Dipeptidyl peptidase 9	Q86TI2-2;Q86TI2;Q86TI2-4	DPP9	101.67	3	0	1
Diphosphoinositol polyphosphate phosphohydrolase 1	O95989	NUDT3	19.471	1	1	1
Diphosphoinositol polyphosphate phosphohydrolase 2;Diphosphoinositol polyphosphate phosphohydrolase 3-alpha;Diphosphoinositol polyphosphate phosphohydrolase 3-beta	Q9NZJ9;Q9NZJ9-2;Q8NFP7;Q96G61	NUDT4;NUDT10;NUDT11	20.306	8	8	10
Diphosphomevalonate decarboxylase	P53602	MVD	43.404	0	0	2
Disco-interacting protein 2 homolog B;Disco-interacting protein 2 homolog A	Q9P265;E9PER1;Q14689;E7EMA5;Q14689-4;Q14689-2;Q14689-3	DIP2B;DIP2A	171.49	1	1	1
Disintegrin and metalloproteinase domain-containing protein 10	O14672;B4DU28	ADAM10	84.141	3	2	3
Disks large homolog 1	Q12959-2;Q12959-7;Q12959;Q12959-4;Q12959-6;Q12959-3;Q12959-5;E7EQD7;B4E2H8	DLG1	103.32	4	3	4
Disks large homolog 3	Q5JUW8;Q92796;Q92796-2;Q92796-3	DLG3	93.605	1	1	1
Disks large-associated protein 4	Q9Y2H0;Q9Y2H0-1;Q9Y2H0-3;F8WF49	DLGAP4	108.01	0	0	2
DNA damage-binding protein 1	Q16531;F5GY55	DDB1	126.97	37	34	36
DNA fragmentation factor subunit alpha	O00273;O00273-2	DFFA	36.521	12	11	8
DNA fragmentation factor subunit beta	O76075;O76075-2	DFFB	39.109	2	0	2
DNA ligase 1;DNA ligase	P18858;F5GZ28;B4DTU4;B4E135	LIG1	101.73	1	3	2
DNA ligase 3	P49916;P49916-2	LIG3	112.91	1	0	0
DNA mismatch repair protein Msh2	P43246;E9PHA6;B4E2Z2	MSH2	104.74	2	1	1
DNA mismatch repair protein Msh3	P20585	MSH3	127.41	2	2	1
DNA mismatch repair protein Msh6	P52701;B4DF41;F5H2F9;P52701-2	MSH6	152.78	2	2	2
DNA polymerase delta catalytic subunit	P28340	POLD1	123.63	5	1	2
DNA polymerase delta subunit 2	P49005;F8W8R3	POLD2	51.289	2	3	2
DNA polymerase epsilon subunit 3	Q9NRF9	POLE3	16.859	2	3	4
DNA replication complex GINS protein SLD5	Q9BRT9;E5RFF9	GINS4	26.047	0	1	1
DNA replication licensing factor MCM2	P49736	MCM2	101.89	12	11	14
DNA replication licensing factor MCM3	P25205;J3KQ69	MCM3	90.98	13	12	9
DNA replication licensing factor MCM4	P33991;J3KPV4	MCM4	96.557	11	8	7
DNA replication licensing factor MCM5	P33992;B1AHB1	MCM5	82.285	3	6	3
DNA replication licensing factor MCM6	Q14566	MCM6	92.888	13	12	13
DNA replication licensing factor MCM7	P33993;P33993-3	MCM7	81.307	11	14	16
DNA topoisomerase 1	P11387	TOP1	90.725	6	8	11
DNA-(apurinic or apyrimidinic site) lyase;DNA-(apurinic or apyrimidinic site) lyase, mitochondrial	P27695	APEX1	35.554	47	49	47
DNA-3-methyladenine glycosylase	P29372;P29372-2;Q5J9I4;G5E9E2	MPG;PIG16	32.868	3	3	3
DNA-binding protein A	P16989-2;P16989;P16989-3	CSDA	31.947	2	3	4
DNA-dependent protein kinase catalytic subunit	P78527;P78527-2;E7EUY0	PRKDC	469.08	91	65	66
DNA-directed RNA polymerase I subunit RPA1;DNA-directed RNA polymerase	O95602;B9ZVN9	POLR1A	194.81	1	2	2
DNA-directed RNA polymerase II subunit RPB11-a	Q9H1A6;P52435;A6NFM0;E2QRJ6	POLR2J1;POLR2J;POLR2J2;POLR2J3	14.131	1	2	0
DNA-directed RNA polymerase II subunit RPB2;DNA-directed RNA polymerase	P30876;C9J2Y9;C9J4M6	POLR2B	133.9	1	3	2
DNA-directed RNA polymerase II subunit RPB3	P19387;H3BRR2	POLR2C	31.441	2	1	1
DNA-directed RNA polymerase II subunit RPB4	O15514;E9PHV4;E9PB93	POLR2D	16.311	0	1	1
DNA-directed RNA polymerase, mitochondrial	K7EKS3;O00411	POLRMT	140.21	3	1	2
DNA-directed RNA polymerases I and III subunit RPAC1	O15160;O15160-2;E7EQB9	POLR1C	39.249	9	6	9
DNA-directed RNA polymerases I and III subunit RPAC2	Q9Y2S0	POLR1D	15.237	4	5	3
DNA-directed RNA polymerases I, II, and III subunit RPABC1	P19388	POLR2E	24.551	6	4	5
DNA-directed RNA polymerases I, II, and III subunit RPABC3	P52434;C9JBJ6;C9JCU7	POLR2H	17.143	15	13	12
DNA-directed RNA polymerases I, II, and III subunit RPABC4	P53803;E5RGX2	POLR2K	7.0041	1	1	1
DNA-directed RNA polymerases I, II, and III subunit RPABC5	P62875	POLR2L	7.645	3	4	3
DnaJ homolog subfamily A member 1	P31689;B7Z5C0	DNAJA1	44.868	10	16	14
DnaJ homolog subfamily A member 2	O60884	DNAJA2	45.745	4	0	0
DnaJ homolog subfamily A member 3, mitochondrial	Q96EY1;Q96EY1-2;E7ES32	DNAJA3	52.488	5	8	11
DnaJ homolog subfamily B member 1	P25685;B4DX52	DNAJB1	38.044	17	20	11
DnaJ homolog subfamily B member 11	Q9UBS4	DNAJB11	40.513	3	2	2
DnaJ homolog subfamily B member 6	O75190-3;O75190;B4DN73	DNAJB6	35.714	0	2	1
DnaJ homolog subfamily C member 11	Q9NVH1;F5H1N1;Q9NVH1-3;Q9NVH1-2;B4DGD5	DNAJC11	63.277	14	11	17
DnaJ homolog subfamily C member 13	O75165	DNAJC13	254.41	1	3	2
DnaJ homolog subfamily C member 2	Q99543;Q99543-2;F2Z3N9;F2Z3H0	DNAJC2	71.996	0	1	2
DnaJ homolog subfamily C member 3	Q13217	DNAJC3	57.579	3	2	1
DnaJ homolog subfamily C member 7	Q99615;Q99615-2;K7EPP7	DNAJC7	56.44	5	1	5
DnaJ homolog subfamily C member 8	O75937	DNAJC8	29.841	8	8	7
DnaJ homolog subfamily C member 9	Q8WXX5	DNAJC9	29.909	8	1	2
Dolichol-phosphate mannosyltransferase	Q5QPK2;O60762;E9PHH5	DPM1	32.426	13	12	14
Dolichol-phosphate mannosyltransferase subunit 3	Q9P2X0-2;Q9P2X0	DPM3	13.277	7	13	12
Dolichyl-diphosphooligosaccharide--protein glycosyltransferase 48 kDa subunit	P39656;E7EWT1	DDOST	50.8	28	32	30
Dolichyl-diphosphooligosaccharide--protein glycosyltransferase subunit 1	P04843;B7Z4L4	RPN1	68.569	44	44	44
Dolichyl-diphosphooligosaccharide--protein glycosyltransferase subunit 2	P04844;P04844-2	RPN2	69.283	22	22	25
Dolichyl-diphosphooligosaccharide--protein glycosyltransferase subunit DAD1	P61803;F5GXX5;F5H895	DAD1	12.497	9	11	9
Dolichyl-diphosphooligosaccharide--protein glycosyltransferase subunit STT3A	P46977;E9PNQ1	STT3A	80.529	11	5	9
Dolichyl-diphosphooligosaccharide--protein glycosyltransferase subunit STT3B	Q8TCJ2	STT3B	93.673	4	2	2
Dolichyl-phosphate beta-glucosyltransferase	Q9Y673;Q9Y673-2;B4DR67	ALG5	36.946	8	6	9
Double-strand break repair protein MRE11A	B3KTC7;P49959;F8W7U8;P49959-2	MRE11A	81.069	1	4	2
Double-strand-break repair protein rad21 homolog	O60216	RAD21	71.689	5	5	1
Double-stranded RNA-binding protein Staufen homolog 1	O95793;O95793-2;O95793-3;Q5JW30	STAU1	63.182	10	11	10
Double-stranded RNA-specific adenosine deaminase	E7ENU4;P55265-4;P55265;P55265-5;P55265-2;P55265-3	ADAR	140.83	11	15	10
Down syndrome critical region protein 3	O14972;B7Z6B1;E7EWN9;A8MTY9;B7Z606;A8MY26	DSCR3	33.01	0	2	1
Dr1-associated corepressor	C9JCC6;Q14919-2;Q14919;E9PQX9	DRAP1	23.205	4	3	3
Drebrin	A8MV58;Q16643;Q16643-2;D6R9Q9;F8W9Z3	DBN1	76.299	1	2	2
Drebrin-like protein	Q9UJU6-3;Q9UJU6-2;Q9UJU6;B4DDP6;B4DDD6;F8WBG8	DBNL	49.042	21	23	24
D-tyrosyl-tRNA(Tyr) deacylase 1	Q8TEA8	DTD1	23.423	1	3	2
Dual specificity mitogen-activated protein kinase kinase 1	Q02750;Q02750-2	MAP2K1	43.439	4	4	4
Dual specificity mitogen-activated protein kinase kinase 2	P36507;G5E9C7	MAP2K2	44.424	13	19	17
Dual specificity mitogen-activated protein kinase kinase 3	P46734-3;P46734;P46734-2;J3QR49	MAP2K3	39.94	4	2	5
Dual specificity protein phosphatase 12	Q9UNI6	DUSP12	37.687	2	0	0
Dual specificity protein phosphatase 23	Q9BVJ7	DUSP23	16.588	9	8	9
Dual specificity protein phosphatase 3	P51452;Q8IYJ9	DUSP3	20.478	11	12	9
Dynactin subunit 1	Q14203;A8MY36;E7EX90;E9PGE1;E9PFS5;Q14203-2;G5E9H4	DCTN1	141.69	1	2	1
Dynactin subunit 2	F5H2S7;Q13561-2;Q13561-3;Q13561;F5H223;F8WAG8;F8W1I6	DCTN2	44.809	2	5	2
Dynactin subunit 3	O75935;O75935-3;O75935-2;Q8NB28	DCTN3	21.119	2	4	2
Dynactin subunit 4	Q9UJW0-3;Q9UJW0;E5RI97	DCTN4	53.151	2	4	2
Dynactin subunit 5	Q9BTE1;H3BR94;H3BN51;H3BQA4;H3BS05;H3BUD2	DCTN5	20.126	3	5	3
Dynactin subunit 6	O00399	DCTN6	20.747	1	1	1
Dynamin-1-like protein	O00429-6;J3KPI2;O00429;O00429-2;G8JLD5;O00429-3;O00429-5;O00429-4;B4DGC9	DNM1L	83.398	21	16	19
Dynamin-2	P50570;K7ESI9;P50570-2;E9PEQ4;F5H4R9;P50570-3	DNM2	98.063	47	31	46
Dynamin-like 120 kDa protein, mitochondrial;Dynamin-like 120 kDa protein, form S1	O60313-2;O60313;E5KLJ5;E5KLJ9;E5KLJ6;E5KLK1	OPA1	115.88	18	16	15
Dynein light chain 1, cytoplasmic	P63167;F8VRV5;F8VXL2	DYNLL1	10.366	15	14	18
Dynein light chain 2, cytoplasmic	Q96FJ2	DYNLL2	10.35	6	5	5
Dynein light chain roadblock-type 1;Dynein light chain roadblock-type 2	B1AKR6;Q9NP97;B4DFR2;H3BQI1;Q8TF09	DYNLRB1;DYNLRB2	16.253	9	12	14
Dynein light chain Tctex-type 1	P63172;Q5VTU3	DYNLT1	12.452	4	5	3
Dynein light chain Tctex-type 3	A6NGJ0;P51808;F2Z328	DYNLT3	16.979	1	3	2
Dysbindin	A6NFV8;Q96EV8;Q96EV8-2;D6RCT8;D6RAX1	DTNBP1	39.636	0	2	1
Dystroglycan;Alpha-dystroglycan;Beta-dystroglycan	Q14118	DAG1	97.44	1	1	2
E3 SUMO-protein ligase RanBP2;Putative peptidyl-prolyl cis-trans isomerase;RANBP2-like and GRIP domain-containing protein 8;RANBP2-like and GRIP domain-containing protein 5/6	P49792;E9PGT0;O14715;Q99666;J3KQ37;F8W705;Q99666-2;F8WBP7	RANBP2;RGPD8;RGPD5	358.2	3	1	1
E3 ubiquitin/ISG15 ligase TRIM25	Q14258	TRIM25	70.973	3	6	6
E3 ubiquitin-protein ligase CHIP	Q9UNE7;Q9UNE7-2	STUB1	34.856	1	0	2
E3 ubiquitin-protein ligase DTX3L	Q8TDB6	DTX3L	83.553	2	3	3
E3 ubiquitin-protein ligase HECTD1	Q9ULT8	HECTD1	289.38	1	0	0
E3 ubiquitin-protein ligase HECTD3	Q5T447	HECTD3	97.112	4	8	5
E3 ubiquitin-protein ligase HUWE1	Q7Z6Z7;Q7Z6Z7-3;Q7Z6Z7-2	HUWE1	481.89	81	68	74
E3 ubiquitin-protein ligase Itchy homolog;NEDD4-like E3 ubiquitin-protein ligase WWP1;NEDD4-like E3 ubiquitin-protein ligase WWP2	Q96J02;Q96J02-2;Q96J02-3;Q9H0M0;O00308;Q9H0M0-3;O00308-2;Q9H0M0-6;H3BRF3	ITCH;WWP1;WWP2	102.8	1	0	2
E3 ubiquitin-protein ligase NEDD4-like;E3 ubiquitin-protein ligase NEDD4;E3 ubiquitin-protein ligase	Q96PU5;Q96PU5-7;Q96PU5-5;Q96PU5-6;Q96PU5-2;P46934-4;Q96PU5-3;P46934;P46934-2;P46934-3;Q96PU5-4;F5H602;Q96PU5-9	NEDD4L;NEDD4	111.93	0	1	1
E3 ubiquitin-protein ligase RBX1	P62877	RBX1	12.274	4	3	5
E3 ubiquitin-protein ligase RNF213	Q63HN8-4;Q63HN8;H3BLU6	RNF213	596.48	23	28	25
E3 ubiquitin-protein ligase TRIM21	F5H012;P19474;P19474-2	TRIM21	54.081	0	2	0
E3 ubiquitin-protein ligase TRIM23	P36406;P36406-2;P36406-3	TRIM23	64.066	4	4	3
E3 ubiquitin-protein ligase TRIM56	Q9BRZ2;Q9BRZ2-2	TRIM56	81.487	2	4	5
E3 ubiquitin-protein ligase TRIM9	Q9C026-4;Q9C026;Q9C026-5	TRIM9	89.761	4	5	6
E3 ubiquitin-protein ligase UBR4	Q5T4S7-2;Q5T4S7;Q5T4S7-4;Q5T4S7-3	UBR4	575.95	5	6	8
E3 UFM1-protein ligase 1	O94874;O94874-2;O94874-3	UFL1	89.594	9	6	11
Early endosome antigen 1	Q15075	EEA1	162.46	0	3	2
Echinoderm microtubule-associated protein-like 1	O00423-3;O00423;F8W717	EML1	91.984	1	0	1
Echinoderm microtubule-associated protein-like 2	K7ERL7;O95834-2;O95834;K7EIK7;C9JRL6	EML2	92.069	15	19	19
Echinoderm microtubule-associated protein-like 4	B5MBZ0;Q9HC35;B5MCW9	EML4	110.18	19	26	23
Ectonucleoside triphosphate diphosphohydrolase 5	O75356;G3V4I0	ENTPD5	47.517	1	2	3
Ectonucleotide pyrophosphatase/phosphodiesterase family member 4	Q9Y6X5	ENPP4	51.641	0	1	0
EF-hand domain-containing protein D2	Q96C19	EFHD2	26.697	45	43	41
EGF-containing fibulin-like extracellular matrix protein 1	Q12805;Q12805-3;Q12805-4;Q12805-2;B4DW75	EFEMP1	54.64	34	28	27
EGF-containing fibulin-like extracellular matrix protein 2	O95967;E9PRU1	EFEMP2	49.405	9	7	8
EH domain-binding protein 1-like protein 1	Q8N3D4	EHBP1L1	161.85	1	1	1
EH domain-containing protein 1	Q9H4M9	EHD1	60.626	25	26	24
EH domain-containing protein 2	Q9NZN4;B4DNU6	EHD2	61.161	9	8	14
EH domain-containing protein 4	Q9H223	EHD4	61.174	21	27	26
ELAV-like protein 1	B4DVB8;Q15717	ELAVL1	38.996	45	42	45
Electron transfer flavoprotein subunit alpha, mitochondrial	P13804;P13804-2;H0YK49	ETFA	35.079	51	44	42
Electron transfer flavoprotein subunit beta	P38117;P38117-2	ETFB	27.843	56	55	52
Elongation factor 1-alpha 1;Putative elongation factor 1-alpha-like 3;Elongation factor 1-alpha 2	P68104;Q5VTE0;Q05639	EEF1A1;EEF1A1P5;EEF1A2	50.14	179	171	172
Elongation factor 1-beta	P24534	EEF1B2	24.763	10	13	9
Elongation factor 1-delta	E9PRY8;P29692-2;P29692;E9PMW7;E9PBQ9;E9PQZ1	EEF1D	76.569	51	49	55
Elongation factor 1-gamma	P26641;B4DTG2	EEF1G	50.118	74	73	72
Elongation factor 2	P13639	EEF2	95.337	247	241	242
Elongation factor G, mitochondrial	Q96RP9;Q96RP9-2;C9IZ01;F8WAU4	GFM1	83.471	3	7	3
Elongation factor Ts, mitochondrial	P43897-2;P43897;F8W6R3	TSFM	37.656	6	4	6
Elongation factor Tu GTP-binding domain-containing protein 1	Q7Z2Z2;Q7Z2Z2-2	EFTUD1	125.43	3	3	3
Elongation factor Tu, mitochondrial	P49411	TUFM	49.541	116	105	112
Elongator complex protein 3	Q9H9T3;Q9H9T3-2;B4DKA4;B4DIG1;B4DE19;B4DXV1	ELP3	62.258	2	0	3
Emerin	P50402;Q5HY57	EMD	28.994	26	24	28
EMILIN-1	Q9Y6C2	EMILIN1	106.67	62	63	60
Ena/VASP-like protein	Q9UI08-2;Q9UI08;B7Z3I5	EVL	44.791	5	4	7
Endonuclease III-like protein 1	P78549	NTHL1	34.389	0	1	1
Endophilin-A2	Q99961	SH3GL1	41.489	6	7	4
Endophilin-B1	Q9Y371-2;Q9Y371;B4E182	SH3GLB1	43.196	13	9	10
Endophilin-B2	B7ZC38;Q9NR46;Q9NR46-2;B7ZC39	SH3GLB2	44.361	12	13	17
Endoplasmic reticulum aminopeptidase 1	Q9NZ08-2;Q9NZ08	ERAP1	107.84	43	36	36
Endoplasmic reticulum mannosyl-oligosaccharide 1,2-alpha-mannosidase	Q9UKM7;B3KQC5	MAN1B1	79.579	0	0	2
Endoplasmic reticulum metallopeptidase 1	Q7Z2K6;E7ER77	ERMP1	100.23	3	2	5
Endoplasmic reticulum resident protein 29	P30040;F8VY02	ERP29	28.993	10	8	4
Endoplasmic reticulum resident protein 44	Q9BS26	ERP44	46.971	38	33	32
Endoplasmic reticulum-Golgi intermediate compartment protein 1	Q969X5;Q969X5-2	ERGIC1	32.592	12	11	12
Endoplasmin	P14625	HSP90B1	92.468	88	71	70
Endosialin	Q9HCU0	CD248	80.858	3	3	3
Endothelial differentiation-related factor 1	O60869;O60869-2	EDF1	16.368	20	19	17
Endothelial protein C receptor	Q9UNN8	PROCR	26.671	3	3	3
Enhancer of mRNA-decapping protein 4	Q6P2E9;Q6P2E9-2	EDC4	151.66	2	2	3
Enhancer of rudimentary homolog	P84090;G3V279	ERH	12.259	25	24	25
Enhancer of yellow 2 transcription factor homolog	Q9NPA8;E5RHX8;G3V117;E5RJ84;E5RHT9;E5RI00;J3KNT2	ENY2	11.528	2	1	1
Enolase-phosphatase E1	Q9UHY7;D6RA00;Q9UHY7-2	ENOPH1	28.932	8	8	6
Enoyl-CoA delta isomerase 1, mitochondrial	P42126;P42126-2;Q96DC0	ECI1;DCI	32.816	19	19	18
Enoyl-CoA hydratase, mitochondrial	P30084	ECHS1	31.387	24	27	31
Ensconsin	E9PCP3;Q14244;F5H1E2;Q14244-4;Q14244-2;Q14244-3;Q14244-5	MAP7	86.951	5	5	6
Eosinophil cationic protein	P12724	RNASE3	18.385	27	29	26
Eosinophil lysophospholipase	Q05315	CLC	16.453	16	11	7
Eosinophil peroxidase;Eosinophil peroxidase light chain;Eosinophil peroxidase heavy chain	P11678	EPX	81.04	95	87	94
Ephrin type-B receptor 3;Ephrin type-B receptor 1	P54753;P54762;B3KTB2	EPHB3;EPHB1	110.33	4	4	4
Ephrin type-B receptor 4	P54760;Q96L35	EPHB4	108.27	0	0	1
Ephrin-B1	P98172	EFNB1	38.006	0	0	1
Epidermal growth factor receptor kinase substrate 8	Q12929;F5H0R8	EPS8	91.88	0	0	1
Epidermal growth factor receptor kinase substrate 8-like protein 2	Q9H6S3;B7ZKL3	EPS8L2	80.62	6	4	5
Epidermal growth factor receptor kinase substrate 8-like protein 3	Q8TE67-3;Q8TE67;Q8TE67-2	EPS8L3	66.947	22	19	22
Epididymal secretory protein E1	E7EMS2;G3V3E8;P61916;J3KMY5;B4DQV7	NPC2	22.441	10	6	10
Epiplakin	P58107	EPPK1	555.61	35	34	39
Epithelial cell adhesion molecule	B5MCA4;P16422	EPCAM	37.893	34	27	27
Epithelial splicing regulatory protein 1	Q6NXG1;Q6NXG1-3;Q6NXG1-4;E9PB47;Q6NXG1-2	ESRP1	75.585	1	1	5
Epithelial-stromal interaction protein 1	Q96J88-3;Q96J88;Q96J88-2	EPSTI1	47.489	3	3	3
Epoxide hydrolase 1	P07099	EPHX1	52.948	5	8	8
Epoxide hydrolase 2	P34913;J3KPH7;G3V134;E5RFU2;E5RFH6	EPHX2	62.615	10	8	8
Epsin-1	Q9Y6I3-1;Q9Y6I3;Q9Y6I3-3	EPN1	69.039	3	6	4
Erlin-1;Erlin-2	O75477;O94905;O94905-3;O94905-2	ERLIN1;ERLIN2	38.925	0	0	1
ERO1-like protein alpha	Q96HE7	ERO1L	54.392	18	30	29
Erythrocyte band 7 integral membrane protein	P27105;B4E2V5;P27105-2	STOM	31.73	6	10	8
ES1 protein homolog, mitochondrial	P30042;P30042-2;F2Z2Q0	C21orf33	28.17	13	19	13
Ester hydrolase C11orf54	Q9H0W9;Q9H0W9-2;Q9H0W9-3;Q9H0W9-4	C11orf54	35.117	21	16	16
Estradiol 17-beta-dehydrogenase 11	Q8NBQ5;D6RCD0	HSD17B11	32.935	12	17	15
Estradiol 17-beta-dehydrogenase 12	Q53GQ0	HSD17B12	34.324	13	15	13
Estradiol 17-beta-dehydrogenase 8	Q92506	HSD17B8	26.973	3	2	3
Ethanolamine-phosphate cytidylyltransferase	F5H8B1;Q99447;I3L1R7;B7ZAS0;B7Z7A5	PCYT2	45.622	5	8	5
Ethylmalonyl-CoA decarboxylase	Q9NTX5;Q9NTX5-2;Q9NTX5-6;Q9NTX5-3	ECHDC1	33.698	13	7	7
Eukaryotic initiation factor 4A-I	P60842;J3QLC4;J3KT12	EIF4A1	46.153	123	143	139
Eukaryotic initiation factor 4A-II	Q14240-2;Q14240;E7EQG2;Q9NZE6	EIF4A2	46.489	15	15	14
Eukaryotic initiation factor 4A-III	P38919	EIF4A3	46.871	29	32	31
Eukaryotic peptide chain release factor GTP-binding subunit ERF3A;Eukaryotic peptide chain release factor GTP-binding subunit ERF3B	J3KQG6;P15170-2;P15170;Q8IYD1	GSPT1;GSPT2	68.699	14	13	16
Eukaryotic peptide chain release factor subunit 1	P62495;B7Z7P8;Q96CG1	ETF1	49.03	17	16	18
Eukaryotic translation elongation factor 1 epsilon-1	O43324;C9J1V9;D6RBD7;C9JLK5	EEF1E1	19.81	9	9	11
Eukaryotic translation initiation factor 1;Eukaryotic translation initiation factor 1b	K7EM18;P41567;O60739	EIF1;EIF1B	13.607	5	8	5
Eukaryotic translation initiation factor 1A, X-chromosomal;Eukaryotic translation initiation factor 1A, Y-chromosomal	P47813;O14602	EIF1AX;EIF1AY	16.46	19	22	22
Eukaryotic translation initiation factor 2 subunit 1	P05198	EIF2S1	36.112	38	39	44
Eukaryotic translation initiation factor 2 subunit 2	P20042	EIF2S2	38.388	22	21	17
Eukaryotic translation initiation factor 2 subunit 3;Putative eukaryotic translation initiation factor 2 subunit 3-like protein	P41091;Q2VIR3;F8W810;Q2VIR3-2	EIF2S3;EIF2S3L	51.109	38	47	45
Eukaryotic translation initiation factor 2A	Q9BY44;F8WAE5;B4DQ14;B4DF96	EIF2A	64.989	12	12	12
Eukaryotic translation initiation factor 3 subunit A	Q14152;F5H335	EIF3A	166.57	47	49	44
Eukaryotic translation initiation factor 3 subunit B	P55884-2;P55884	EIF3B	99.028	28	34	28
Eukaryotic translation initiation factor 3 subunit C	Q99613;H3BRV0;B5ME19	EIF3C;EIF3CL	105.34	31	28	32
Eukaryotic translation initiation factor 3 subunit D	O15371;B4DVY1	EIF3D	63.972	25	27	32
Eukaryotic translation initiation factor 3 subunit E	P60228;E5RGA2	EIF3E	52.22	31	31	27
Eukaryotic translation initiation factor 3 subunit F	B3KSH1;O00303;B4DEW9	EIF3F	39.146	12	19	20
Eukaryotic translation initiation factor 3 subunit G	O75821	EIF3G	35.611	14	15	15
Eukaryotic translation initiation factor 3 subunit H	B3KS98;O15372	EIF3S3;EIF3H	41.581	13	15	12
Eukaryotic translation initiation factor 3 subunit I	Q13347	EIF3I	36.501	26	25	22
Eukaryotic translation initiation factor 3 subunit J	O75822;B4DUI3;F5H425	EIF3J	29.062	7	5	3
Eukaryotic translation initiation factor 3 subunit K	Q9UBQ5;B7ZAM9;K7ERF1;K7ES31	EIF3K	25.059	11	13	11
Eukaryotic translation initiation factor 3 subunit L	B0QY89;Q9Y262;J3KN35;G8JLH4;B0QY90	EIF3EIP;EIF3L	70.901	32	31	35
Eukaryotic translation initiation factor 3 subunit M	Q7L2H7	EIF3M	42.502	10	9	9
Eukaryotic translation initiation factor 4 gamma 1	D3DNT2;E7EUU4;E9PGM1;E7EX73;E9PFM1;Q04637;Q04637-3;Q04637-4;Q04637-5;G5E9S1;Q04637-6	EIF4G1	175.62	39	29	36
Eukaryotic translation initiation factor 4 gamma 2	P78344;H0Y3P2;P78344-2	EIF4G2	102.36	10	10	9
Eukaryotic translation initiation factor 4B	E7EX17;P23588;B4DS13;F8VSC7	EIF4B	69.697	12	12	9
Eukaryotic translation initiation factor 4E	P06730-2;P06730;D6RBW1;P06730-3	EIF4E	28.777	21	20	15
Eukaryotic translation initiation factor 4E type 2	O60573;B8ZZ50;B8ZZJ9;B9A044	EIF4E2	28.362	4	4	3
Eukaryotic translation initiation factor 4E-binding protein 1	Q13541	EIF4EBP1	12.58	2	2	1
Eukaryotic translation initiation factor 4H	Q15056;Q15056-2	EIF4H	27.385	29	30	29
Eukaryotic translation initiation factor 5	P55010	EIF5	49.222	13	15	17
Eukaryotic translation initiation factor 5A-1;Eukaryotic translation initiation factor 5A-1-like;Eukaryotic translation initiation factor 5A-2	I3L504;P63241-2;P63241;Q6IS14;Q9GZV4;C9J7B5;F8WCJ1	EIF5A;EIF5AL1;EIF5A2	20.503	119	104	92
Eukaryotic translation initiation factor 5B	O60841	EIF5B	138.83	6	3	3
Eukaryotic translation initiation factor 6	P56537;B7ZBG9	EIF6	26.599	23	26	27
Evolutionarily conserved signaling intermediate in Toll pathway, mitochondrial	Q9BQ95;K7EMM0;Q9BQ95-2	ECSIT	49.148	1	1	2
Exocyst complex component 2	Q96KP1;G8JLK9	EXOC2	104.07	3	3	1
Exocyst complex component 4	Q96A65;B7Z321;F5GZT1	EXOC4	110.5	6	7	7
Exocyst complex component 7	Q9UPT5;Q9UPT5-6;Q9UPT5-1;Q9UPT5-5;Q9UPT5-2;B4DJ07	EXOC7	83.381	2	3	3
Exosome complex component CSL4	Q9Y3B2;B1AMU7;B1AMU4;B1AMU3	EXOSC1;RP11-452K12.9	21.452	2	2	0
Exosome complex component MTR3	Q5RKV6	EXOSC6	28.235	8	7	5
Exosome complex component RRP4	Q13868;A3KFL5;A3KFL2;B4DKK6;A3KFL4	EXOSC2	32.789	5	6	7
Exosome complex component RRP40	Q9NQT5;Q9NQT5-2	EXOSC3	29.572	2	1	2
Exosome complex component RRP41	Q9NPD3	EXOSC4	26.383	5	7	6
Exosome complex component RRP42	Q15024	EXOSC7	31.821	6	6	5
Exosome complex component RRP43	Q96B26	EXOSC8	30.039	4	4	3
Exosome complex component RRP45	Q06265-2;Q06265;D6RIY6;Q06265-4;Q06265-3;D6RA17;D6RAP4	EXOSC9	50.803	3	2	4
Exosome complex component RRP46	Q9NQT4	EXOSC5	25.249	2	3	7
Exosome complex exonuclease RRP44	Q9Y2L1;Q9Y2L1-2;G3V1J5;F2Z2C0	DIS3	109	13	16	13
Exosome component 10	Q01780;Q01780-2;B4DKG8	EXOSC10	100.83	3	2	4
Exportin-1	O14980	XPO1	123.38	18	13	14
Exportin-2	P55060;P55060-3;F8W904;B4DUC5	CSE1L	110.42	38	47	38
Exportin-4	F2Z2X4;Q9C0E2	XPO4	130.15	8	5	6
Exportin-5	Q9HAV4	XPO5	136.31	1	1	2
Exportin-7	E9PEN8;E7ESC6;Q9UIA9	XPO7	124.84	10	11	12
Exportin-T	O43592	XPOT	109.96	6	4	7
Extended synaptotagmin-1	Q9BSJ8-2;Q9BSJ8	ESYT1	124	23	21	19
Ezrin	P15311;E7EQR4	EZR	69.412	45	40	36
FACT complex subunit SPT16	Q9Y5B9;G3V2X0;G3V401;G3V5A4	SUPT16H	119.91	1	1	0
F-actin-capping protein subunit alpha-1	P52907	CAPZA1	32.922	53	46	48
F-actin-capping protein subunit alpha-2	P47755;F8W9N7;B4DG50;C9JUG7	CAPZA2	32.949	19	20	25
F-actin-capping protein subunit beta	B1AK88;P47756-2;B1AK87;P47756;B1AK85	CAPZB	33.781	70	64	69
FAD synthase;Molybdenum cofactor biosynthesis protein-like region;FAD synthase region	Q8NFF5;Q8NFF5-2;Q8NFF5-3;Q5T196;Q8NFF5-5;Q8NFF5-4	FLAD1	65.265	3	2	3
FAD-dependent oxidoreductase domain-containing protein 1	Q96CU9;Q96CU9-3;B4DXM1;Q96CU9-2	FOXRED1	53.811	2	1	2
FAD-linked sulfhydryl oxidase ALR	P55789;H3BRW3	GFER	23.449	3	2	2
Far upstream element-binding protein 1	B4DT31;Q96AE4;E9PEB5;Q96AE4-2	FUBP1	69.864	35	32	36
Far upstream element-binding protein 2	Q92945	KHSRP	73.114	65	58	58
Far upstream element-binding protein 3	Q96I24	FUBP3	61.64	20	18	20
Farnesyl pyrophosphate synthase	P14324;E9PCI9	FDPS	48.275	15	16	16
FAS-associated factor 2	Q96CS3	FAF2	52.623	10	9	7
Fascin	Q16658;J3KNT0	FSCN1	54.529	17	15	16
Fatty acid synthase;[Acyl-carrier-protein] S-acetyltransferase;[Acyl-carrier-protein] S-malonyltransferase;3-oxoacyl-[acyl-carrier-protein] synthase;3-oxoacyl-[acyl-carrier-protein] reductase;3-hydroxypalmitoyl-[acyl-carrier-protein] dehydratase;Enoyl-[acyl-carrier-protein] reductase;Oleoyl-[acyl-carrier-protein] hydrolase	P49327	FASN	273.42	132	125	122
Fatty acid-binding protein, epidermal	Q01469;I6L8B7	FABP5	15.164	66	64	65
Fatty acid-binding protein, heart	P05413	FABP3	14.858	1	1	1
Fatty acid-binding protein, intestinal	P12104	FABP2	15.207	2	2	2
Fatty acid-binding protein, liver	P07148;A8MW49;Q9NQV6-6	FABP1	14.208	65	69	68
Fatty aldehyde dehydrogenase	P51648-2;P51648;J3QRD1;I3L0X1;J3QKK9	ALDH3A2	57.669	4	4	3
Fatty-acid amide hydrolase 1	O00519	FAAH	63.065	0	0	3
F-box only protein 22	Q8NEZ5;Q8NEZ5-3	FBXO22	44.508	3	4	2
F-box/LRR-repeat protein 18	Q96ME1-4;Q96ME1;F5H4Z4;Q96ME1-2;Q96ME1-3	FBXL18	78.919	1	2	3
F-box/LRR-repeat protein 8	Q96CD0	FBXL8	40.516	1	4	1
F-box-like/WD repeat-containing protein TBL1XR1	Q9BZK7	TBL1XR1	55.594	4	6	3
FERM, RhoGEF and pleckstrin domain-containing protein 1	C9JME2;Q9Y4F1-2;Q9Y4F1	FARP1	122.09	11	7	9
Fermitin family homolog 1	Q9BQL6;Q9BQL6-2;Q9BQL6-4;G3V1L6	FERMT1	77.436	2	2	3
Fermitin family homolog 2	Q96AC1-3;Q96AC1;Q96AC1-2	FERMT2	78.675	5	2	6
Fermitin family homolog 3	Q86UX7;Q86UX7-2	FERMT3	75.952	18	20	19
Ferritin heavy chain;Ferritin	P02794;G3V192;G3V1D1;E9PRK8	FTH1	21.225	33	35	37
Ferritin light chain	P02792	FTL	20.019	50	53	48
Fibrillin-1	P35555	FBN1	312.24	173	177	181
Fibrillin-2	P35556;D6RJI3;P35556-2;E9PHW4	FBN2	314.77	3	0	0
Fibrinogen alpha chain;Fibrinopeptide A;Fibrinogen alpha chain	P02671;P02671-2	FGA	94.972	30	31	29
Fibrinogen beta chain;Fibrinopeptide B;Fibrinogen beta chain	P02675;D6REL8	FGB	55.928	16	19	13
Fibrinogen gamma chain	C9JC84;P02679;C9JEU5;P02679-2	FGG	52.337	38	32	38
Fibronectin;Anastellin;Ugl-Y1;Ugl-Y2;Ugl-Y3	P02751-15;P02751-7;P02751;P02751-3;E9PE77;F8W7G7;P02751-5;P02751-6;P02751-8;P02751-13;P02751-14;P02751-9;P02751-10;P02751-11;P02751-4;P02751-12	FN1	272.32	165	159	176
Fibulin-2	P98095-2;F5H1F3;P98095	FBLN2	131.86	37	42	39
Fibulin-5	G3V4U0;Q9UBX5;G3XA98	FBLN5	50.881	9	10	5
Filamin-A	P21333;P21333-2;Q5HY54	FLNA	280.74	137	149	141
Filamin-B	O75369-8;O75369;O75369-9;O75369-2;O75369-3;O75369-6;O75369-7;E7EN95;O75369-4;O75369-5	FLNB	281.63	72	66	68
Filamin-binding LIM protein 1	Q8WUP2;Q8WUP2-3;Q8WUP2-2	FBLIM1	40.669	3	8	7
Filamin-C	Q14315;Q14315-2	FLNC	291.02	1	2	0
Flap endonuclease 1	P39748	FEN1	42.592	9	13	8
Flavin reductase (NADPH)	P30043	BLVRB	22.119	48	40	40
Flotillin-1	O75955;B4DVY7;F8VSI6	FLOT1	47.355	0	1	1
FLYWCH family member 2	I3L1Y9;Q96CP2	FLYWCH2	15.604	2	2	2
Focadhesin	Q5VW36	FOCAD	200.07	1	2	2
Focal adhesion kinase 1	E7ESA6;J3QT16;Q05397-5;Q05397;Q8IYN9;Q05397-2;Q05397-3;Q05397-4;Q8N9D7;E9PEI4	PTK2	124.08	3	1	1
Forkhead-associated domain-containing protein 1	B1AJZ9-3;B1AJZ9;B1AJZ9-4;B7WPP2	FHAD1	166.3	6	5	4
Formin-like protein 1	O95466-2;O95466-3;O95466;Q96PY5-3;K7EK60	FMNL1	122.41	2	2	2
Four and a half LIM domains protein 1	Q13642;Q13642-4;Q13642-5;Q13642-1;Q5JXI2;Q13642-3	FHL1	36.263	0	1	0
Four and a half LIM domains protein 2	J3KNW4;Q14192	FHL2	44.205	10	11	11
Fragile X mental retardation syndrome-related protein 1	P51114;B4DXZ6;P51114-2;P51114-3;E9PFF5;E7EU85	FXR1	69.72	2	2	3
Fragile X mental retardation syndrome-related protein 2	P51116	FXR2	74.222	4	5	5
Frataxin, mitochondrial;Frataxin intermediate form;Frataxin(56-210);Frataxin(78-210);Frataxin mature form	Q16595;C9JAX1;A8MXJ6;Q16595-2	FXN	23.135	2	2	3
Fructosamine-3-kinase	Q9H479	FN3K	35.171	6	7	4
Fructose-1,6-bisphosphatase 1	P09467	FBP1	36.842	42	41	52
Fructose-bisphosphate aldolase A;Fructose-bisphosphate aldolase	P04075;J3KPS3;H3BQN4	ALDOA	39.42	142	150	139
Fructose-bisphosphate aldolase C;Fructose-bisphosphate aldolase	P09972;A8MVZ9	ALDOC	39.455	60	61	67
Fucose-1-phosphate guanylyltransferase	O14772;E9PNQ2	FPGT	66.598	0	1	0
Fumarate hydratase, mitochondrial	P07954;P07954-2	FH	54.636	32	31	28
Fumarylacetoacetase	P16930;Q53XA7	FAH;DKFZp686F13224	46.374	2	4	3
Fumarylacetoacetate hydrolase domain-containing protein 2A	Q96GK7	FAHD2A	34.596	3	3	9
FUN14 domain-containing protein 2	Q9BWH2	FUNDC2	20.675	1	2	1
FXYD domain-containing ion transport regulator 3	F5H174;Q14802-2;Q14802	FXYD3	15.154	4	6	7
G patch domain and KOW motifs-containing protein	Q92917	GPKOW	52.228	5	3	3
G2/mitotic-specific cyclin-B1	P14635;Q5TZP9	CCNB1	48.337	1	1	1
GA-binding protein alpha chain	Q06546	GABPA	51.295	3	3	2
Galactokinase	B4E1G6;P51570	GALK1	45.357	12	12	10
Galactose-1-phosphate uridylyltransferase	P07902;F2Z2X9;G3V223;G3V3U5	GALT	43.363	3	3	2
Galactoside 3(4)-L-fucosyltransferase;Alpha-(1,3)-fucosyltransferase	P21217;K7ENC0;Q11128	FUT3;FUT5	42.117	13	19	16
Galectin-1	P09382	LGALS1	14.716	95	93	86
Galectin-3	P17931;G3V3R6	LGALS3	26.152	86	78	85
Galectin-3-binding protein	Q08380	LGALS3BP	65.33	53	53	52
Galectin-4	P56470	LGALS4	35.941	125	132	135
Galectin-9	O00182;O00182-2;Q8WYQ7	LGALS9	39.518	47	39	45
Galectin-related protein	Q3ZCW2	LGALSL	18.986	1	3	3
Gamma-adducin	Q9UEY8;Q9UEY8-2	ADD3	79.154	5	4	5
Gamma-enolase;Enolase	P09104;B7Z2X9;F5H0C8	ENO2	47.268	4	6	10
Gamma-glutamyl hydrolase	Q92820	GGH	35.964	14	18	16
Gamma-glutamylaminecyclotransferase	Q9BVM4	A2LD1	17.328	4	3	1
Gamma-glutamylcyclotransferase	O75223;B8ZZK2;B8ZZN4	GGCT	21.007	9	10	10
Gamma-glutamyltransferase 5;Gamma-glutamyltransferase 5 heavy chain;Gamma-glutamyltransferase 5 light chain	P36269-3;P36269;P36269-2;E7EUG3	GGT5	62.332	6	9	10
Gamma-interferon-inducible lysosomal thiol reductase	P13284	IFI30	27.963	12	12	12
Gamma-interferon-inducible protein 16	Q16666;E7EPR3;Q16666-2;Q16666-6;Q16666-3;Q16666-7	IFI16	88.255	1	3	2
Gamma-tubulin complex component 2	F5H4L0;Q9BSJ2;Q9BSJ2-3;F2Z2B9	TUBGCP2	105.63	1	1	1
Gamma-tubulin complex component 3	Q96CW5;Q96CW5-2;Q96CW5-3	TUBGCP3	103.57	1	3	2
Gasdermin-B	Q8TAX9-4;Q8TAX9;Q8TAX9-6;Q8TAX9-3;Q8TAX9-2;B2CM71;B2CM72;B2CM73	GSDMB;GSDML	47.347	6	2	3
Gasdermin-D	G3V1A6;P57764	GSDMD	57.734	8	8	5
GDH/6PGL endoplasmic bifunctional protein;Glucose 1-dehydrogenase;6-phosphogluconolactonase	O95479	H6PD	88.892	2	3	4
GDP-D-glucose phosphorylase C15orf58	Q6ZNW5	C15orf58	42.362	1	3	1
GDP-fucose protein O-fucosyltransferase 1	Q9H488;Q9H488-2	POFUT1	43.955	10	11	15
GDP-L-fucose synthase	Q13630	TSTA3	35.892	22	22	19
GDP-Man:Man(3)GlcNAc(2)-PP-Dol alpha-1,2-mannosyltransferase	Q2TAA5	ALG11	55.65	3	3	3
GDP-mannose 4,6 dehydratase	O60547;E9PI88	GMDS	41.949	43	43	45
Gem-associated protein 5	Q8TEQ6	GEMIN5	168.59	1	2	1
Gem-associated protein 7	Q9H840	GEMIN7	14.536	2	3	1
General transcription factor IIF subunit 1	P35269;E7EUG6	GTF2F1	58.24	0	2	2
General transcription factor IIF subunit 2	P13984	GTF2F2	28.38	4	7	5
General transcription factor II-I	P78347;P78347-3;P78347-4;P78347-2	GTF2I	112.42	6	6	5
General vesicular transport factor p115	O60763-2;O60763;F5GYR8;F5H4X1;F5GZ76	USO1	109.19	25	29	32
Gephyrin;Molybdopterin adenylyltransferase;Molybdopterin molybdenumtransferase	F5H039;Q9NQX3-2;Q9NQX3;F8W7D6;G3V582	GPHN	84.733	3	3	3
Geranylgeranyl transferase type-1 subunit beta	P53609;P53609-2	PGGT1B	42.368	3	5	3
Geranylgeranyl transferase type-2 subunit alpha	Q92696;H0YLH3	RABGGTA	65.071	3	3	5
Geranylgeranyl transferase type-2 subunit beta	P53611;Q5T4U8	RABGGTB	36.924	2	1	1
GH3 domain-containing protein	Q8N2G8;E9PDB5;K7ESN3;Q8N2G8-2	GHDC	57.522	5	4	5
Glia maturation factor beta	P60983	GMFB	16.713	18	19	14
Glia maturation factor gamma	O60234	GMFG	16.801	5	4	6
Glucosamine 6-phosphate N-acetyltransferase	Q96EK6;G3V5E4	GNPNAT1	20.749	9	13	10
Glucosamine-6-phosphate isomerase 1	P46926;E7EVU7;D6R9P4;B7Z3X4	GNPDA1	32.668	7	9	9
Glucosamine--fructose-6-phosphate aminotransferase [isomerizing] 1	Q06210;Q06210-2	GFPT1	78.806	102	97	100
Glucose-6-phosphate 1-dehydrogenase	P11413-2;P11413-3;P11413	G6PD	63.826	55	50	50
Glucose-6-phosphate isomerase	P06744-2;P06744	GPI	64.324	129	123	129
Glucosidase 2 subunit beta	K7ELL7;P14314;P14314-2	PRKCSH	60.192	27	28	25
Glucosylceramidase	I3L0Q9;P04062;P04062-2;J3KQK9;J3KQG4;F5H241;P04062-3	GBA	59.663	0	2	0
Glutamate dehydrogenase 1, mitochondrial;Glutamate dehydrogenase	P00367;B4DGN5;B3KV55	GLUD1	61.397	107	107	110
Glutamate--cysteine ligase catalytic subunit	P48506	GCLC	72.765	0	1	5
Glutamate--cysteine ligase regulatory subunit	P48507	GCLM	30.727	3	5	2
Glutamate-rich WD repeat-containing protein 1	Q9BQ67	GRWD1	49.419	2	5	3
Glutaminase kidney isoform, mitochondrial	O94925-3;O94925	GLS	65.459	16	23	22
Glutamine synthetase	P15104	GLUL	42.064	4	3	3
Glutamine-dependent NAD(+) synthetase	Q6IA69;E9PKY6	NADSYN1	79.284	1	3	1
Glutamine--tRNA ligase	P47897;B4DWJ2	QARS	87.798	67	51	55
Glutamyl-tRNA(Gln) amidotransferase subunit C, mitochondrial	O43716	GATC	15.086	3	2	3
Glutaredoxin-1	P35754	GLRX	11.776	17	15	18
Glutaredoxin-3	O76003	GLRX3	37.432	14	11	13
Glutaredoxin-related protein 5, mitochondrial	Q86SX6	GLRX5	16.628	3	4	4
Glutaryl-CoA dehydrogenase, mitochondrial	Q92947;Q92947-2	GCDH	48.127	10	9	13
Glutathione peroxidase 1	P07203	GPX1	22.106	34	34	36
Glutathione peroxidase 2	P18283	GPX2	21.972	91	89	91
Glutathione peroxidase 3	P22352	GPX3	25.57	3	3	3
Glutathione peroxidase 7	Q96SL4	GPX7	20.996	1	0	1
Glutathione reductase, mitochondrial	P00390;P00390-3;P00390-2;P00390-4;P00390-5	GSR	56.256	18	17	18
Glutathione S-transferase kappa 1	Q9Y2Q3;Q9Y2Q3-2;Q9Y2Q3-3;E9PFN5;Q9Y2Q3-4	GSTK1	25.497	69	62	68
Glutathione S-transferase Mu 2	F6XZQ7;P28161;E9PHN6;E9PEM9;E9PHN7	GSTM2	26.097	4	3	3
Glutathione S-transferase Mu 3	P21266	GSTM3	26.559	1	0	0
Glutathione S-transferase omega-1	P78417;D3DRA3;F5H7H0	GSTO1	27.566	38	45	36
Glutathione S-transferase P	P09211;A8MX94	GSTP1	23.356	150	133	130
Glutathione S-transferase theta-1	P30711	GSTT1	27.335	13	9	10
Glutathione synthetase	P48637;B6F210;B7Z514	GSS	52.384	56	57	61
Glyceraldehyde-3-phosphate dehydrogenase	P04406;E7EUT4;E7EUT5	GAPDH	36.053	316	349	304
Glycerol kinase;Putative glycerol kinase 3	P32189;P32189-2;Q14409;A6NJP5;P32189-1;C9JLT1	GK;GK3P	61.244	6	10	10
Glycerol-3-phosphate dehydrogenase 1-like protein	Q8N335	GPD1L	38.418	17	16	15
Glycerol-3-phosphate dehydrogenase, mitochondrial	P43304;P43304-2;F8W6E4	GPD2	80.852	17	12	11
Glycine--tRNA ligase	P41250	GARS	83.165	40	34	45
Glycogen [starch] synthase, muscle	P13807;P13807-2;B7Z806;F5H1N8	GYS1	83.785	3	1	2
Glycogen debranching enzyme;4-alpha-glucanotransferase;Amylo-alpha-1,6-glucosidase	P35573;P35573-3;P35573-2	AGL	174.76	2	3	3
Glycogen phosphorylase, brain form	P11216	PYGB	96.695	129	139	140
Glycogen phosphorylase, liver form;Phosphorylase	P06737;F5H816	PYGL	97.147	7	15	13
Glycogen phosphorylase, muscle form	P11217;P11217-2	PYGM	97.091	1	2	1
Glycogen synthase kinase-3 alpha	P49840;A8MT37	GSK3A	50.98	4	2	1
Glycogen synthase kinase-3 beta	P49841-2;P49841	GSK3B	48.033	0	2	0
Glycogenin-1	P46976;P46976-2;P46976-3;D3DNH0;G5E9W8	GYG1	39.383	8	12	14
Glycolipid transfer protein	Q9NZD2;F5H0U5	GLTP	23.85	4	2	1
Glycylpeptide N-tetradecanoyltransferase 1	P30419;P30419-2	NMT1	56.806	9	11	15
Glyoxalase domain-containing protein 4	Q9HC38-2;Q9HC38;B7Z403;Q9HC38-3	GLOD4	33.232	37	35	33
Glyoxylate reductase/hydroxypyruvate reductase	Q9UBQ7;Q5T946	GRHPR	35.668	30	30	29
GMP reductase;GMP reductase 2	H0YNJ6;Q6PKC0;Q9P2T1-2;Q9P2T1;H0YLV5;H0YMB3;Q86T14	GMPR2	46.937	11	6	12
GMP synthase [glutamine-hydrolyzing]	P49915;F8W720	GMPS	76.715	16	19	16
Golgi apparatus protein 1	Q92896-2;Q92896-3;Q92896;H3BM42	GLG1	137.22	9	11	8
Golgi integral membrane protein 4	O00461;F8W785	GOLIM4	81.879	2	1	2
Golgi membrane protein 1	Q8NBJ4;Q8NBJ4-2	GOLM1	45.333	7	5	10
Golgi phosphoprotein 3	Q9H4A6	GOLPH3	33.81	4	3	5
Golgi phosphoprotein 3-like	Q9H4A5;F5H4M3	GOLPH3L	32.767	4	3	2
Golgi reassembly-stacking protein 2	B4DKT0;Q9H8Y8;Q9H8Y8-2	GORASP2	48.674	9	8	7
Golgi resident protein GCP60	Q9H3P7	ACBD3	60.593	6	5	10
Golgi SNAP receptor complex member 1	O95249;E9PCW1;K7EJC8;B4DQA8;J3KST5	GOSR1	28.612	3	2	2
Golgi SNAP receptor complex member 2	E7EQ34;O14653-2;O14653;O14653-3;I3L4Z6;I3L1K7	GOSR2	26.864	1	1	1
Golgi to ER traffic protein 4 homolog	Q7L5D6;Q7L5D6-2	GET4	36.504	2	3	4
Golgi-associated plant pathogenesis-related protein 1	Q9H4G4;Q5VZR0	GLIPR2	17.218	7	6	8
Golgin subfamily A member 7	Q7Z5G4;J3KQ24;J3KN76	GOLGA7	15.824	2	2	2
Golgi-specific brefeldin A-resistance guanine nucleotide exchange factor 1	Q92538	GBF1	206.44	1	2	2
GPI transamidase component PIG-T	Q969N2;Q969N2-5;G8JLF5;Q969N2-4;F5GWY0;Q969N2-2;Q969N2-3;B7Z1N3	PIGT	65.699	1	2	1
GPN-loop GTPase 1	B4DQM4;Q9HCN4;B5MBZ5;Q9HCN4-2;Q9HCN4-3	GPN1	43.345	0	1	0
Grancalcin	P28676;H7BXD5	GCA	24.01	15	18	14
Granulins;Acrogranin;Paragranulin;Granulin-1;Granulin-2;Granulin-3;Granulin-4;Granulin-5;Granulin-6;Granulin-7	P28799;P28799-2;K7EQ05	GRN	63.544	5	4	4
G-rich sequence factor 1	Q12849;F5H5I6;Q12849-5	GRSF1	53.126	5	3	5
Growth arrest and DNA damage-inducible proteins-interacting protein 1	Q8TAE8	GADD45GIP1	25.384	7	4	5
Growth factor receptor-bound protein 2	P62993;P62993-2	GRB2	25.206	19	13	13
Growth hormone-inducible transmembrane protein	Q9H3K2;Q5VT94	GHITM	37.205	6	5	4
GrpE protein homolog 1, mitochondrial	Q9HAV7	GRPEL1	24.279	8	8	10
GSK3-beta interaction protein	Q9P0R6	GSKIP	15.648	2	2	2
GTP cyclohydrolase 1 feedback regulatory protein	P30047;B7ZLM8;H0YNX7	GCHFR	9.6981	4	5	4
GTP:AMP phosphotransferase, mitochondrial	Q9UIJ7;E7ET30;Q9UIJ7-2	AK3	25.565	27	22	31
GTPase Era, mitochondrial	O75616;O75616-2;J3QT61	ERAL1	48.349	2	0	1
GTPase IMAP family member 1	Q8WWP7	GIMAP1	34.369	3	2	1
GTPase IMAP family member 4	G5E9W9;Q9NUV9	GIMAP4	39.033	4	5	6
GTPase NRas;GTPase HRas;GTPase HRas, N-terminally processed	P01111;P01112	NRAS;HRAS	21.229	8	6	8
GTPase-activating protein and VPS9 domain-containing protein 1	Q14C86-6;Q14C86;Q14C86-2;Q14C86-5;Q14C86-4;Q14C86-3;F8W9S7	GAPVD1	166.17	5	3	2
GTP-binding nuclear protein Ran	P62826;B5MDF5	RAN	24.423	79	75	82
GTP-binding protein 1	O00178	GTPBP1	72.453	2	1	1
GTP-binding protein Rheb	Q15382;C9J931	RHEB	20.497	6	6	4
GTP-binding protein SAR1a	Q9NR31;B4DQ19	SAR1A	22.367	34	29	23
GTP-binding protein SAR1b	Q9Y6B6;Q9H029	SAR1B;DKFZp434B2017	22.41	4	5	6
Guanine nucleotide exchange factor MSS4	P47224	RABIF	13.839	1	3	3
Guanine nucleotide exchange factor VAV2	P52735;P52735-2;P52735-3	VAV2	101.29	2	1	1
Guanine nucleotide-binding protein G(i) subunit alpha-2	P04899-4;P04899;B3KTZ0;P04899-2;P04899-3;B4E2X5;F5GZL8	GNAI2	41.548	46	38	40
Guanine nucleotide-binding protein G(I)/G(S)/G(O) subunit gamma-10	P50151;Q9H1X3-3	GNG10	7.2053	8	9	8
Guanine nucleotide-binding protein G(I)/G(S)/G(O) subunit gamma-12	Q9UBI6	GNG12	8.0061	12	25	22
Guanine nucleotide-binding protein G(I)/G(S)/G(O) subunit gamma-5	P63218	GNG5	7.3184	10	10	11
Guanine nucleotide-binding protein G(I)/G(S)/G(O) subunit gamma-7	O60262;K7ESC6	GNG7	7.5217	0	1	0
Guanine nucleotide-binding protein G(I)/G(S)/G(T) subunit beta-1	P62873	GNB1	37.377	24	27	26
Guanine nucleotide-binding protein G(I)/G(S)/G(T) subunit beta-2	P62879;E7EP32	GNB2	37.331	58	56	54
Guanine nucleotide-binding protein G(k) subunit alpha	P08754	GNAI3	40.532	6	4	5
Guanine nucleotide-binding protein G(q) subunit alpha	P50148	GNAQ	42.142	5	4	6
Guanine nucleotide-binding protein G(s) subunit alpha isoforms XLas;Guanine nucleotide-binding protein G(s) subunit alpha isoforms short;Guanine nucleotide-binding protein G(olf) subunit alpha	Q5JWF2;Q5JWF2-2;A6NI00;P63092;P63092-2;P63092-3;P38405-2;P38405	GNAS;GNAL	111.02	7	5	5
Guanine nucleotide-binding protein subunit alpha-11	P29992	GNA11	42.123	8	11	9
Guanine nucleotide-binding protein subunit alpha-13	Q14344;F5H1G8	GNA13	44.049	4	6	7
Guanine nucleotide-binding protein subunit alpha-14	O95837	GNA14	41.57	1	0	1
Guanine nucleotide-binding protein subunit beta-2-like 1	P63244;J3KPE3;D6RAC2;D6RHH4	GNB2L1	35.076	134	132	132
Guanine nucleotide-binding protein subunit beta-4	Q9HAV0	GNB4	37.567	3	2	2
Guanine nucleotide-binding protein subunit gamma;Guanine nucleotide-binding protein G(I)/G(S)/G(O) subunit gamma-2	G3V2N0;G3V3J9;P59768;G3V415	GNG2	12.386	1	5	4
Guanine nucleotide-binding protein-like 1	P36915;P36915-2;E7ETJ1;B4DWZ0;A8MPZ0	GNL1	68.66	8	7	4
Guanosine-3,5-bis(diphosphate) 3-pyrophosphohydrolase MESH1	Q8N4P3;H0YNP9;Q8N4P3-2	HDDC3	20.329	4	2	2
Guanylate kinase	Q16774;B1ANH6	GUK1	21.725	7	9	9
Guanylate-binding protein 4	Q96PP9	GBP4	73.164	2	0	1
Guanylate-binding protein 5	Q96PP8;Q96PP8-2	GBP5	66.616	1	1	1
H/ACA ribonucleoprotein complex subunit 1	Q9NY12;Q9NY12-2	GAR1	22.348	6	6	9
H/ACA ribonucleoprotein complex subunit 2	Q9NX24	NHP2	17.201	4	7	5
H/ACA ribonucleoprotein complex subunit 3	Q9NPE3	NOP10	7.7059	8	6	6
H/ACA ribonucleoprotein complex subunit 4	O60832;O60832-2	DKC1	57.673	9	8	8
Haloacid dehalogenase-like hydrolase domain-containing protein 2	Q9H0R4;Q9H0R4-2	HDHD2	28.536	5	3	4
Haloacid dehalogenase-like hydrolase domain-containing protein 3	Q9BSH5	HDHD3	28	33	30	31
Haptoglobin;Haptoglobin alpha chain;Haptoglobin beta chain;Haptoglobin-related protein	P00738;Q0VAC5;P00739-2;P00739	HP;HPR	45.205	44	40	46
Harmonin	Q9Y6N9-5;Q9Y6N9;Q9Y6N9-4;Q9Y6N9-2;Q9Y6N9-3	USH1C	101.34	3	1	3
HCLS1-associated protein X-1	O00165-2;O00165;O00165-5;O00165-3;O00165-4	HAX1	32.418	3	3	3
HCLS1-binding protein 3	Q53T59;F6TR53;B5MC96	HS1BP3	42.78	1	1	2
HD domain-containing protein 2	Q7Z4H3;Q7Z4H3-2;Q7Z4H3-3	HDDC2	23.39	3	4	6
HEAT repeat-containing protein 2	Q86Y56;Q86Y56-2	HEATR2	93.52	6	8	7
HEAT repeat-containing protein 7A	Q8NDA8;E9PHY8;Q8NDA8-2;Q8NDA8-7;Q8NDA8-4;Q8NDA8-6	HEATR7A	181.25	1	1	3
Heat shock 70 kDa protein 14	Q0VDF9	HSPA14	54.794	2	4	2
Heat shock 70 kDa protein 1A/1B	P08107;F8VZJ4;P08107-2;E7EP94;Q5SP16	HSPA1A;HSPA1B	70.051	100	97	95
Heat shock 70 kDa protein 4	P34932	HSPA4	94.33	44	41	51
Heat shock 70 kDa protein 4L	E7ES43;O95757;E9PDE8	HSPA4L	97.658	3	3	2
Heat shock 70 kDa protein 6;Putative heat shock 70 kDa protein 7	P17066;P48741	HSPA6;HSPA7	71.027	8	7	6
Heat shock cognate 71 kDa protein	P11142;E9PKE3;P11142-2;E9PNE6;A8K7Q2	HSPA8	70.897	195	190	200
Heat shock factor protein 1	Q00613;Q00613-2;E9PMQ6	HSF1	57.26	1	0	0
Heat shock protein 105 kDa	Q92598;Q92598-2;Q92598-3;B4DYH1;B4DY72	HSPH1	96.864	61	52	50
Heat shock protein 75 kDa, mitochondrial	Q12931;F5H897;I3L0K7	TRAP1	80.109	63	53	59
Heat shock protein beta-1	P04792;F8WE04	HSPB1	22.782	97	87	87
Heat shock protein HSP 90-alpha	P07900-2;P07900;Q86U12	HSP90AA1	98.16	225	201	212
Heat shock protein HSP 90-beta	P08238	HSP90AB1	83.263	144	118	112
Heat shock-related 70 kDa protein 2	P54652	HSPA2	70.02	5	5	4
Helicase SKI2W	Q15477;B4DM01;F8VNU1;F5H7B0;F8VS23;F5H6Y7	SKIV2L	137.75	3	5	4
Hematological and neurological expressed 1 protein	Q9UK76-2;Q9UK76;B8ZZT7;J3KT51;F5GY98;Q9UK76-3	HN1	19.916	9	7	8
Hematological and neurological expressed 1-like protein	B4DLH4;Q9H910;A6NGP5;Q9H910-2	HN1L	23.025	10	10	9
Hematopoietic lineage cell-specific protein	P14317;E7EVW7	HCLS1	54.013	10	9	10
Heme oxygenase 2	P30519;I3L430	HMOX2	36.032	12	14	13
Heme-binding protein 1	Q9NRV9	HEBP1	21.097	8	1	1
Heme-binding protein 2	Q9Y5Z4;Q9Y5Z4-2	HEBP2	22.875	13	9	10
Hemoglobin subunit alpha	P69905;G3V1N2	HBA1;HBA2	15.257	131	124	121
Hemoglobin subunit beta;LVV-hemorphin-7	P68871	HBB	15.998	213	215	215
Hemoglobin subunit delta	P02042;E9PFT6	HBD	16.055	11	11	13
Hemopexin	P02790	HPX	51.676	44	42	41
Heparin cofactor 2	P05546	SERPIND1	57.07	1	2	1
Hepatitis B virus X-interacting protein	O43504;E9PLX3	HBXIP	9.6138	2	6	5
Hepatocyte growth factor-regulated tyrosine kinase substrate	O14964;O14964-2	HGS	86.191	0	2	2
Hepatocyte nuclear factor 4-alpha	P41235-4;P41235;P41235-2;P41235-5;P41235-6;P41235-3;P41235-7	HNF4A	56.138	0	3	2
Hepatoma-derived growth factor	P51858;Q5SZ07;Q5SZ08;A8K8G0	HDGF	26.788	27	31	27
Hephaestin	E9PHN8;Q9BQS7;Q9BQS7-2;E7ES21	HEPH	136.66	5	3	5
Heterochromatin protein 1-binding protein 3	Q5SSJ5;Q5SSJ5-2;Q5SSJ5-3	HP1BP3	61.206	8	8	7
Heterogeneous nuclear ribonucleoprotein A/B	Q99729-2;D6RBZ0;Q99729-3;D6RD18;D6R9P3;Q99729;Q99729-4	HNRNPAB	35.967	65	57	63
Heterogeneous nuclear ribonucleoprotein A0	Q13151	HNRNPA0	30.84	41	38	37
Heterogeneous nuclear ribonucleoprotein A1;Heterogeneous nuclear ribonucleoprotein A1-like 2	P09651;F8W6I7;P09651-2;F8VRQ1;F8VXY0;P09651-3;F8W1S7;F8VSB5;Q32P51	HNRNPA1;HNRNPA1L2	38.746	231	230	212
Heterogeneous nuclear ribonucleoprotein A3	P51991	HNRNPA3	39.594	175	175	180
Heterogeneous nuclear ribonucleoprotein D0	Q14103;Q14103-3;Q14103-2;B4DTC3;Q14103-4	HNRNPD	38.434	70	74	73
Heterogeneous nuclear ribonucleoprotein D-like	O14979;O14979-2;O14979-3	HNRPDL	46.437	15	12	16
Heterogeneous nuclear ribonucleoprotein F;Heterogeneous nuclear ribonucleoprotein F, N-terminally processed	P52597	HNRNPF	45.671	71	65	67
Heterogeneous nuclear ribonucleoprotein H;Heterogeneous nuclear ribonucleoprotein H, N-terminally processed	G8JLB6;P31943;E9PCY7;D6RIH9	HNRNPH1	51.229	93	94	90
Heterogeneous nuclear ribonucleoprotein H2	P55795	HNRNPH2	49.263	22	28	21
Heterogeneous nuclear ribonucleoprotein H3	P31942;P31942-2;P31942-3;B4DHY1;P31942-4	HNRNPH3	36.926	51	49	51
Heterogeneous nuclear ribonucleoprotein K	P61978-2;P61978;Q5T6W1	HNRNPK	51.028	232	228	222
Heterogeneous nuclear ribonucleoprotein L	P14866;P14866-2	HNRNPL	64.132	61	60	59
Heterogeneous nuclear ribonucleoprotein M	P52272;P52272-2	HNRNPM	77.515	173	164	164
Heterogeneous nuclear ribonucleoprotein Q	O60506-3;O60506;O60506-4;O60506-2;O60506-5	SYNCRIP	62.656	47	39	42
Heterogeneous nuclear ribonucleoprotein R	O43390;O43390-2;Q2L7G6;E7ETM7	HNRNPR	70.942	70	71	71
Heterogeneous nuclear ribonucleoprotein U	Q00839;Q00839-2	HNRNPU	90.583	88	83	91
Heterogeneous nuclear ribonucleoprotein U-like protein 1	Q9BUJ2;Q9BUJ2-2;B7Z4B8;Q9BUJ2-4;Q9BUJ2-3	HNRNPUL1	95.737	27	26	27
Heterogeneous nuclear ribonucleoprotein U-like protein 2	Q1KMD3;H3BQZ7	HNRNPUL2;hCG_2044799	85.104	50	40	43
Heterogeneous nuclear ribonucleoproteins A2/B1	P22626;P22626-2	HNRNPA2B1	37.429	329	308	314
Heterogeneous nuclear ribonucleoproteins C1/C2	P07910-2;B4DY08;G3V4C1;P07910-4;P07910;G3V2Q1;G3V576;P07910-3	HNRNPC	32.337	93	92	101
Hexaprenyldihydroxybenzoate methyltransferase, mitochondrial	Q9NZJ6	COQ3	41.054	1	0	0
Hexokinase-1	E7ENR4;P19367-3;P19367;P19367-2;P19367-4	HK1	106.31	66	57	59
Hexokinase-2	P52789;E9PB90	HK2	102.38	32	17	26
Hexokinase-3	P52790	HK3	99.024	13	10	9
HIG1 domain family member 1A;HIG1 domain family member 1C	Q9Y241-2;C9JNU6;Q9Y241;C9JAW5;A8MV81	HIGD1A;HIGD1C	11.77	4	6	5
HIG1 domain family member 2A	Q9BW72	HIGD2A	11.528	4	3	2
High affinity cationic amino acid transporter 1	P30825	SLC7A1	67.638	0	2	1
High affinity immunoglobulin epsilon receptor subunit gamma	P30273	FCER1G	9.6674	5	5	6
High mobility group nucleosome-binding domain-containing protein 4	O00479	HMGN4	9.5388	4	6	4
High mobility group protein B1	P09429;Q5T7C4	HMGB1	24.893	67	69	72
High mobility group protein B2	P26583	HMGB2	24.033	31	30	35
High mobility group protein B3;Putative high mobility group protein B3-like protein	O15347;P0C6E5	HMGB3	22.98	4	4	5
High mobility group protein HMG-I/HMG-Y	P17096;H7BYM6;P17096-3	HMGA1	11.676	14	12	14
High mobility group protein HMGI-C	F5H6H0;F5H2A4;P52926;P52926-2;Q1M187;F5H2U8;Q1M186;Q1M188;Q1M185	HMGA2	16.423	1	1	1
Hippocalcin-like protein 1;Neuron-specific calcium-binding protein hippocalcin;Neurocalcin-delta	P37235;P84074;P61601;E9PC71	HPCAL1;HPCA;NCALD	22.313	4	3	4
Histamine N-methyltransferase	P50135	HNMT	33.295	6	4	5
Histidine triad nucleotide-binding protein 1	P49773	HINT1	13.802	53	61	51
Histidine triad nucleotide-binding protein 2, mitochondrial	Q9BX68	HINT2	17.162	10	12	11
Histidine triad nucleotide-binding protein 3	Q9NQE9	HINT3	20.361	3	3	4
Histidine-rich glycoprotein	P04196	HRG	59.578	1	1	1
Histidine--tRNA ligase, cytoplasmic	P12081;D6REN6;B3KWE1;B4DDD8;B4DY73;J3KNE5;B4E1C5;C9JWK3	HARS	57.41	32	31	27
Histone acetyltransferase type B catalytic subunit	O14929;O14929-2	HAT1	49.512	4	3	3
Histone chaperone ASF1B	Q9NVP2;K7ELW9;K7ES22;K7EIL9;K7EM93	ASF1B	22.433	1	1	1
Histone deacetylase 1	Q13547;F5GXM1	HDAC1	55.102	11	14	12
Histone deacetylase 2;Histone deacetylase	J3KPW7;Q92769;B3KRS5	HDAC2	65.537	0	1	0
Histone deacetylase complex subunit SAP18	O00422	SAP18	17.561	4	5	5
Histone H1.0	P07305;P07305-2	H1F0	20.863	10	7	7
Histone H1.2	P16403	HIST1H1C	21.364	71	57	61
Histone H1.3	P16402	HIST1H1D	22.35	6	4	4
Histone H1.4	P10412	HIST1H1E	21.865	2	4	7
Histone H1.5	P16401	HIST1H1B	22.58	45	34	38
Histone H1x	Q92522	H1FX	22.487	15	15	17
Histone H2A type 1;Histone H2A type 2-A;Histone H2A type 1-H;Histone H2A type 1-J;Histone H2A type 2-C;Histone H2A.J	P0C0S8;Q6FI13;Q96KK5;Q99878;Q16777;Q9BTM1;Q9BTM1-2	HIST1H2AG;HIST2H2AA3;HIST1H2AH;HIST1H2AJ;HIST2H2AC;H2AFJ	14.091	162	166	151
Histone H2A type 1-A	Q96QV6	HIST1H2AA	14.233	5	5	3
Histone H2A type 1-C	Q93077	HIST1H2AC	14.105	19	20	18
Histone H2A type 2-B	Q8IUE6	HIST2H2AB	13.995	5	3	3
Histone H2A.Z;Histone H2A.V;Histone H2A	P0C0S5;Q71UI9;A6NKY0;Q71UI9-3;C9J0D1;Q71UI9-2;C9J386	H2AFZ;H2AFV	13.553	46	39	40
Histone H2B type 1-A	Q96A08	HIST1H2BA	14.167	13	14	14
Histone H2B type 1-C/E/F/G/I	P62807	HIST1H2BC	13.906	20	18	19
Histone H2B type 1-J	P06899	HIST1H2BJ	13.904	1	0	1
Histone H2B type 1-O	P23527	HIST1H2BO	13.906	1	1	1
Histone H2B type 2-E;Histone H2B type 1-B;Histone H2B type 3-B	Q16778;P33778;Q8N257	HIST2H2BE;HIST1H2BB;HIST3H2BB	13.92	205	186	187
Histone H3	Q5TEC6	HIST2H3PS2	15.43	32	26	31
Histone H3.1;Histone H3.1t;Histone H3;Histone H3.3C	P68431;Q16695;B4DEB1;K7EMV3;Q6NXT2	HIST1H3A;HIST3H3;H3F3A;H3F3C	15.404	9	6	6
Histone H3.2	Q71DI3	HIST2H3A	15.388	73	77	83
Histone H3.3	P84243	H3F3A	15.328	5	2	5
Histone H4	P62805	HIST1H4A	11.367	332	333	300
Histone-arginine methyltransferase CARM1	Q86X55;Q86X55-1;Q86X55-2	CARM1	65.853	7	11	7
Histone-binding protein RBBP4	Q09028;Q09028-3;Q09028-2;Q09028-4	RBBP4	47.655	17	26	21
Histone-binding protein RBBP7	Q16576;E9PC52;Q16576-2	RBBP7	47.82	11	11	10
Histone-lysine N-methyltransferase setd3	Q86TU7	SETD3	67.256	3	3	5
HIV Tat-specific factor 1	O43719	HTATSF1	85.852	1	1	1
HLA class I histocompatibility antigen, A-1 alpha chain;HLA class I histocompatibility antigen, A-36 alpha chain;HLA class I histocompatibility antigen, A-3 alpha chain;HLA class I histocompatibility antigen, A-11 alpha chain	Q5SUL4;P30443;P30455;Q5SRN5;P04439;Q5SUL6;P13746-2;P13746;Q5SRN7	HLA-A	41.373	10	13	15
HLA class I histocompatibility antigen, A-24 alpha chain;HLA class I histocompatibility antigen, A-23 alpha chain	P05534;P30447	HLA-A	40.688	86	102	103
HLA class I histocompatibility antigen, alpha chain F	B1AZU4;Q5SPT7;E7EN49;D0EV57;B4DT81;P30511-3;E7EQP4;E7EWC3;P30511;B7Z760;F8VTQ8;F8W0J9;Q6ZUW0;E9PGX5;P30511-2	HLA-F	50.427	3	6	5
HLA class I histocompatibility antigen, B-18 alpha chain	P30466;E9PL39	HLA-B	40.274	58	65	63
HLA class I histocompatibility antigen, B-39 alpha chain;HLA class I histocompatibility antigen, B-67 alpha chain;HLA class I histocompatibility antigen, B-38 alpha chain;HLA class I histocompatibility antigen, B-82 alpha chain;HLA class I histocompatibility antigen, B-13 alpha chain;HLA class I histocompatibility antigen, B-47 alpha chain;HLA class I histocompatibility antigen, B-44 alpha chain	P30475;Q29836;Q95365;Q29718;E7ENZ6;E7EQX5;P30461;P30485;P30481	HLA-B	40.328	3	3	2
HLA class I histocompatibility antigen, B-8 alpha chain;HLA class I histocompatibility antigen, B-42 alpha chain	P30460;P30480;E9PHY7	HLA-B	40.33	3	6	7
HLA class I histocompatibility antigen, Cw-7 alpha chain	A2ABE7;A2ABE5;F8VZB9;A2AEA4;A2ABE6;O19617;F5GXA6;A2AEA2;P10321;E9PIT7	HLA-C	44.215	46	53	50
HLA class II histocompatibility antigen gamma chain	P04233;P04233-2	CD74	33.515	17	16	20
HLA class II histocompatibility antigen, DM beta chain	P28068;A2AAT3;B0S7V1;E9PD01;F8VZ50	HLA-DMB	28.943	2	1	1
HLA class II histocompatibility antigen, DP alpha 1 chain	P20036	HLA-DPA1	29.38	7	7	6
HLA class II histocompatibility antigen, DP beta 1 chain	P04440;A2BEU2;F5H135	HLA-DPB1	29.159	1	1	1
HLA class II histocompatibility antigen, DQ alpha 1 chain	P01909;H0YHW6;E7ET45	HLA-DQA1	27.805	7	9	5
HLA class II histocompatibility antigen, DQ beta 1 chain	B0V1U9;P01920;B0V1V1;B0UZ92;A2BF36;F8VVD9;Q29967;F8VV92;E9PIQ0	HLA-DQB1	30.693	11	10	13
HLA class II histocompatibility antigen, DR alpha chain	P01903;F8W0P2;Q30118;Q5SP06;E7EM90	HLA-DRA	28.607	27	28	31
HLA class II histocompatibility antigen, DR beta 3 chain	P79483	HLA-DRB3	29.962	4	4	2
HLA class II histocompatibility antigen, DRB1-11 beta chain	P20039	HLA-DRB1	30.16	25	26	24
HLA class II histocompatibility antigen, DRB1-3 chain;HLA class II histocompatibility antigen, DRB1-13 beta chain;HLA class II histocompatibility antigen, DRB1-15 beta chain;HLA class II histocompatibility antigen, DRB1-12 beta chain	P01912;Q5Y7A7;P01911;Q95IE3	HLA-DRB1	30.12	16	17	17
HLA class II histocompatibility antigen, DRB1-8 beta chain	Q30134	HLA-DRB1	30.004	5	5	5
Homeobox protein CDX-2;Homeobox protein CDX-1	Q99626;P47902;P47902-2	CDX2;CDX1	33.519	3	3	4
Host cell factor 1;HCF N-terminal chain 1;HCF N-terminal chain 2;HCF N-terminal chain 3;HCF N-terminal chain 4;HCF N-terminal chain 5;HCF N-terminal chain 6;HCF C-terminal chain 1;HCF C-terminal chain 2;HCF C-terminal chain 3;HCF C-terminal chain 4;HCF C-terminal chain 5;HCF C-terminal chain 6	A6NEM2;P51610;P51610-2	HCFC1	213.47	14	18	17
Hsc70-interacting protein;Putative protein FAM10A5;Putative protein FAM10A4	P50502;Q8NFI4;Q8IZP2	ST13;ST13P5;ST13P4	41.331	28	21	17
Hsp70-binding protein 1	Q9NZL4;Q9NZL4-2;C9JNI7	HSPBP1	39.474	16	24	15
Hsp90 co-chaperone Cdc37	Q16543	CDC37	44.468	24	24	24
Huntingtin-interacting protein K	Q9NX55	HYPK	14.665	0	4	0
Hydroxyacyl-coenzyme A dehydrogenase, mitochondrial	Q16836-2;J3KQ17;E9PF18;Q16836	HADH	42.139	41	33	32
Hydroxyacylglutathione hydrolase, mitochondrial	Q16775;Q16775-2;H3BPQ4	HAGH	33.805	4	7	5
Hydroxymethylglutaryl-CoA lyase, mitochondrial	P35914;B1AK13;P35914-2	HMGCL	34.36	7	5	8
Hydroxymethylglutaryl-CoA synthase, cytoplasmic	Q01581	HMGCS1	57.293	11	13	8
Hydroxymethylglutaryl-CoA synthase, mitochondrial	P54868;P54868-2	HMGCS2	56.635	8	2	2
Hydroxysteroid dehydrogenase-like protein 2	Q6YN16;Q6YN16-2;B4E136	HSDL2	45.394	9	10	13
Hypoxanthine-guanine phosphoribosyltransferase	P00492	HPRT1	24.579	30	25	27
Hypoxia up-regulated protein 1	Q9Y4L1;E9PL22;B7Z909	HYOU1	111.33	15	15	15
Ig alpha-1 chain C region	P01876	IGHA1	37.654	95	87	100
Ig alpha-2 chain C region	P01877	IGHA2	36.526	10	13	12
Ig gamma-1 chain C region	P01857	IGHG1	36.105	54	59	63
Ig gamma-2 chain C region	P01859	IGHG2	35.9	30	31	37
Ig gamma-3 chain C region	P01860	IGHG3	41.287	105	90	98
Ig gamma-4 chain C region	P01861	IGHG4	35.94	6	3	8
Ig heavy chain V-I region HG3	P01743		12.946	9	9	9
Ig heavy chain V-I region Mot;Ig heavy chain V-I region SIE;Ig heavy chain V-I region EU	P06326;P01761;P01742		13.579	1	1	1
Ig heavy chain V-I region V35	P23083		13.009	5	5	5
Ig heavy chain V-II region ARH-77;Ig heavy chain V-II region NEWM	P06331;P01825		16.228	3	1	5
Ig heavy chain V-III region BRO;Ig heavy chain V-III region TEI;Ig heavy chain V-III region BUT;Ig heavy chain V-III region WEA	P01766;P01777;P01767;P01763		13.227	9	9	9
Ig heavy chain V-III region GAL	P01781		11.771	2	4	7
Ig heavy chain V-III region HIL	P01771		13.437	0	1	0
Ig heavy chain V-III region KOL	P01772		13.718	0	1	1
Ig heavy chain V-III region TIL;Ig heavy chain V-III region POM;Ig heavy chain V-III region WAS	P01765;P01774;P01776		11.612	0	0	1
Ig heavy chain V-III region VH26	P01764		12.582	6	6	8
Ig kappa chain C region	P01834	IGKC	11.609	141	138	133
Ig kappa chain V-I region EU;Ig kappa chain V-I region CAR	P01598;P01596		11.788	10	8	10
Ig kappa chain V-I region Mev	P01612		11.87	0	2	1
Ig kappa chain V-I region Ni	P01613		11.745	1	0	2
Ig kappa chain V-I region WEA;Ig kappa chain V-I region AG;Ig kappa chain V-I region AU;Ig kappa chain V-I region Gal;Ig kappa chain V-I region Hau;Ig kappa chain V-I region Rei;Ig kappa chain V-I region WAT	P01610;P01593;P01594;P01599;P01600;P01607;P80362		11.84	8	9	12
Ig kappa chain V-I region Wes	P01611		11.608	1	1	1
Ig kappa chain V-II region TEW;Ig kappa chain V-II region Cum	P01617;P01614		12.059	4	5	6
Ig kappa chain V-III region CLL;Ig kappa chain V-III region POM;Ig kappa chain V-I region Lay	P04207;H7C1X1;P01624;P01605		14.275	10	6	8
Ig kappa chain V-III region HAH;Ig kappa chain V-III region HIC	P18135;P18136		14.073	1	1	0
Ig kappa chain V-III region SIE;Ig kappa chain V-III region WOL;Ig kappa chain V-III region GOL	P01620;P01623;P04206		11.775	23	26	26
Ig kappa chain V-IV region B17;Ig kappa chain V-IV region JI;Ig kappa chain V-IV region Len	P06314;P06313;P01625		14.966	7	6	7
Ig lambda chain V-I region WAH;Ig lambda chain V-I region HA	P04208;P01700		11.725	2	3	2
Ig lambda chain V-II region NIG-84	P04209		11.581	1	2	2
Ig lambda chain V-III region LOI	P80748		11.935	3	3	1
Ig lambda-2 chain C regions;Ig lambda-6 chain C region;Ig lambda-3 chain C regions	P0CG05;P0CF74;P0CG06	IGLC2;IGLC6;IGLC3	11.293	14	14	15
Ig mu chain C region	P01871-2;P01871	IGHM	51.79	24	22	20
Ig mu heavy chain disease protein	P04220		43.057	0	0	1
IgG receptor FcRn large subunit p51	P55899	FCGRT	39.743	4	5	3
IgGFc-binding protein	Q9Y6R7	FCGBP	572.01	58	62	64
Immediate early response 3-interacting protein 1	Q9Y5U9	IER3IP1	8.9687	1	2	2
Immunity-related GTPase family Q protein	Q8WZA9	IRGQ	62.717	5	3	4
Immunoglobulin J chain	P01591	IGJ	18.098	16	18	15
Immunoglobulin lambda-like polypeptide 5;Ig lambda-1 chain C regions	B9A064;P0CG04	IGLL5;IGLC1	23.063	30	28	28
Immunoglobulin superfamily containing leucine-rich repeat protein	O14498	ISLR	45.997	4	5	4
Immunoglobulin-binding protein 1	P78318	IGBP1	39.221	5	4	3
Importin subunit alpha;Importin subunit alpha-1;Importin subunit alpha-7;Importin subunit alpha-6	F5GYL8;P52294;O60684;F5H4G7;O15131	KPNA6;KPNA1;KPNA5	60.593	6	7	8
Importin subunit alpha-2	P52292	KPNA2	57.861	5	7	4
Importin subunit alpha-3	O00505	KPNA3	57.81	15	18	13
Importin subunit alpha-4	O00629	KPNA4	57.886	4	5	4
Importin subunit beta-1	Q14974;B7ZAV6;F5H4R7	KPNB1	97.169	65	59	62
Importin-4	Q8TEX9-2;Q8TEX9;H0YN14	IPO4	118.9	9	12	13
Importin-5	O00410-3;O00410;O00410-2;B4E0R6	IPO5	125.54	61	59	52
Importin-7	O95373	IPO7	119.52	20	17	14
Importin-9	Q96P70	IPO9	115.96	5	4	3
Inner nuclear membrane protein Man1	Q9Y2U8	LEMD3	99.996	0	1	1
Inorganic pyrophosphatase	Q15181;Q5SQT6	PPA1	32.66	73	61	69
Inorganic pyrophosphatase 2, mitochondrial	Q9H2U2-2;Q9H2U2;Q9H2U2-3;E2QRM6;F8WDN9	PPA2	39.638	17	10	17
Inosine-5-monophosphate dehydrogenase 2	P12268	IMPDH2	55.804	21	27	28
Inositol 1,4,5-trisphosphate receptor type 3	Q14573	ITPR3	304.1	1	2	0
Inositol hexakisphosphate and diphosphoinositol-pentakisphosphate kinase 2	O43314;O43314-2	PPIP5K2	140.41	2	1	0
Inositol monophosphatase 1	J3KQT7;P29218	IMPA1	36.694	9	11	7
Inositol monophosphatase 2	O14732;O14732-2;K7ELF8;K7EL65	IMPA2	31.321	1	1	1
Inositol polyphosphate 1-phosphatase	P49441	INPP1	43.998	0	0	1
Inositol polyphosphate 5-phosphatase K	Q9BT40;Q9BT40-2;B7Z4V9	INPP5K	51.09	1	3	3
Insulin receptor substrate 2	Q9Y4H2	IRS2	137.33	1	3	4
Insulin-degrading enzyme	P14735	IDE	117.97	5	4	5
Insulin-like growth factor 2 mRNA-binding protein 2	F8W930;Q9Y6M1;Q9Y6M1-1;Q9Y6M1-4;Q9Y6M1-3;Q9Y6M1-6;Q9Y6M1-5	IGF2BP2	66.785	16	18	12
Insulin-like growth factor 2 mRNA-binding protein 3	O00425	IGF2BP3	63.704	4	5	5
Insulin-like growth factor II;Insulin-like growth factor II;Insulin-like growth factor II Ala-25 Del;Preptin	C9JAF2;P01344-2;P01344	IGF2	26.33	1	0	2
Insulin-like growth factor-binding protein 7	Q16270;B4E1N2	IGFBP7	29.13	2	3	2
Integrator complex subunit 3	Q68E01;Q68E01-2	INTS3	118.07	1	2	2
Integrator complex subunit 5	Q6P9B9	INTS5	107.99	1	1	2
Integrin alpha-1	P56199	ITGA1	130.85	2	2	4
Integrin alpha-2	P17301;E7ESP4;E7EMF1;E9PB77	ITGA2	129.29	7	5	7
Integrin alpha-6;Integrin alpha-6 heavy chain;Integrin alpha-6 light chain	J3KN41;P23229;P23229-6;P23229-9;G5E9H1;P23229-3;P23229-5;P23229-2;P23229-4;P23229-7	ITGA6	126.6	9	10	9
Integrin alpha-M	P11215	ITGAM	127.18	3	3	0
Integrin beta-1	P05556;P05556-3;P05556-4;P05556-5;P05556-2	ITGB1	88.414	13	13	14
Integrin beta-2;Integrin beta	P05107;A8MYE6	ITGB2	84.781	6	12	8
Integrin beta-4	P16144;P16144-2;P16144-4;P16144-3	ITGB4	202.16	7	5	8
Integrin-linked protein kinase	Q13418;B7Z418;B7Z1I0	ILK	51.419	16	19	17
Intelectin-1	Q8WWA0	ITLN1	34.961	11	12	13
Inter-alpha-trypsin inhibitor heavy chain H1	P19827;F5H7E1;F5H165;F5H7Y8	ITIH1	101.39	10	6	7
Inter-alpha-trypsin inhibitor heavy chain H4;70 kDa inter-alpha-trypsin inhibitor heavy chain H4;35 kDa inter-alpha-trypsin inhibitor heavy chain H4	B7ZKJ8;Q14624;Q14624-2;Q14624-3;Q14624-4;F5GXQ1	ITIH4	103.88	1	3	4
Intercellular adhesion molecule 1	P05362;E7ESS4	ICAM1	57.825	2	2	2
Interferon alpha-inducible protein 27, mitochondrial	C9JX49;E7EQA7;P40305	IFI27	11.541	0	1	1
Interferon regulatory factor 2-binding protein 1	Q8IU81	IRF2BP1	61.687	1	1	1
Interferon regulatory factor 2-binding protein 2	Q7Z5L9-2;Q7Z5L9	IRF2BP2	59.48	8	13	7
Interferon regulatory factor 3	Q14653	IRF3	47.219	5	5	3
Interferon-induced 35 kDa protein	P80217-2;P80217	IFI35	31.776	7	6	4
Interferon-induced guanylate-binding protein 1	P32455	GBP1	67.93	16	19	17
Interferon-induced guanylate-binding protein 2	P32456	GBP2	67.208	2	3	2
Interferon-induced transmembrane protein 1	P13164	IFITM1	13.964	9	12	10
Interferon-induced transmembrane protein 3;Interferon-induced transmembrane protein 2	Q01628;E9PS44;Q01629;E9PQN9	IFITM3;IFITM2	14.632	1	1	1
Interferon-induced, double-stranded RNA-activated protein kinase	P19525;E9PC80	EIF2AK2	62.094	6	6	6
Interferon-inducible double stranded RNA-dependent protein kinase activator A	O75569;O75569-2;O75569-3;G5E9Q4;F8WEG8	PRKRA	34.404	8	11	8
Interferon-stimulated gene 20 kDa protein	Q96AZ6	ISG20	20.363	4	4	2
Interleukin enhancer-binding factor 2	Q12905	ILF2	43.062	50	54	52
Interleukin enhancer-binding factor 3	G5E9M5;Q12906;Q12906-3;Q12906-6;Q12906-2;Q12906-4;Q12906-5	ILF3	95.807	75	82	81
Interleukin-1 receptor-associated kinase 1	P51617;D3YTB5;P51617-3;P51617-2;P51617-4;F8WAB6	IRAK1	76.536	0	1	0
Interleukin-18	Q14116;Q6WWJ7	IL18	22.326	1	1	1
Intron-binding protein aquarius	O60306	AQR	171.29	3	2	1
Inverted formin-2	Q27J81;Q27J81-2	INF2	135.62	10	11	8
Iron-sulfur cluster assembly 2 homolog, mitochondrial	Q86U28;J3QSS7;G3V291	ISCA2	16.476	2	0	1
Iron-sulfur cluster assembly enzyme ISCU, mitochondrial	Q9H1K1;B3KQ30;B4DNC9;F5H5N2;Q9H1K1-2;B1P7G3	ISCU	17.999	1	1	1
Iron-sulfur protein NUBPL	Q8TB37;B4DWB0;Q8TB37-2	NUBPL	34.082	3	2	3
Isoamyl acetate-hydrolyzing esterase 1 homolog	Q2TAA2;B4DMV3	IAH1	27.598	5	4	5
Isobutyryl-CoA dehydrogenase, mitochondrial	Q9UKU7;Q6ZWP6;B7Z5W4	ACAD8	45.069	1	2	1
Isochorismatase domain-containing protein 1	Q96CN7	ISOC1	32.236	17	16	17
Isochorismatase domain-containing protein 2, mitochondrial	Q96AB3-2;Q96AB3;Q96AB3-3	ISOC2	24.097	12	14	12
Isocitrate dehydrogenase [NAD] subunit alpha, mitochondrial	P50213;H0YL72;P50213-2;B7Z9J8	IDH3A	39.591	20	19	25
Isocitrate dehydrogenase [NAD] subunit beta, mitochondrial	O43837;O43837-2;O43837-3	IDH3B	42.183	12	12	10
Isocitrate dehydrogenase [NAD] subunit gamma, mitochondrial	P51553;E9PDD5;E7EQB8;G5E9Q7	IDH3G	42.794	10	9	8
Isocitrate dehydrogenase [NADP] cytoplasmic	O75874	IDH1	46.659	84	75	71
Isocitrate dehydrogenase [NADP], mitochondrial;Isocitrate dehydrogenase [NADP]	P48735;B4DFL2;B4DSZ6	IDH2	50.909	112	105	106
Isoleucine--tRNA ligase, cytoplasmic	P41252;J3KR24	IARS	144.5	40	37	35
Isoleucine--tRNA ligase, mitochondrial	Q9NSE4;F6SBX2	IARS2	113.79	19	17	23
Isopentenyl-diphosphate Delta-isomerase 1	Q13907-2;Q13907	IDI1	32.485	5	2	3
Isovaleryl-CoA dehydrogenase, mitochondrial	J3KR54;P26440;B3KVI7	IVD	46.65	10	11	12
IST1 homolog	A8KAH5;P53990-4;P53990;P53990-3;P53990-2	IST1	41.565	12	12	14
Junction plakoglobin	P14923	JUP	81.744	68	81	71
Junctional adhesion molecule A	B7Z5W1;Q9Y624;B7Z941	F11R	32.858	4	5	7
Kalirin	J3QSW6;O60229;C9JQ37;O60229-4;O60229-6;O60229-5;E7EUZ8	KALRN	340.26	2	1	1
Kallistatin	P29622	SERPINA4	48.541	1	0	1
KDEL motif-containing protein 2	Q7Z4H8;Q7Z4H8-2;Q7Z4H8-3	KDELC2	58.572	1	2	1
Kelch repeat and BTB domain-containing protein 11	O94819	KBTBD11	65.719	5	4	2
Kelch-like ECH-associated protein 1	Q14145	KEAP1	69.666	1	1	3
Keratin, type I cytoskeletal 18	P05783;F8VZY9	KRT18	48.057	437	438	469
Keratin, type II cytoskeletal 2 epidermal	P35908	KRT2	65.432	75	96	77
Ketosamine-3-kinase	Q9HA64;F5H4E4;I3L139;I3L1I7	FN3KRP	34.412	5	2	2
KH domain-containing, RNA-binding, signal transduction-associated protein 1	Q07666;Q07666-2;Q07666-3	KHDRBS1	48.227	16	16	14
KIF1-binding protein	Q96EK5	KIAA1279	71.813	2	0	1
Kinesin light chain 4	Q9NSK0-3;Q9NSK0;B4DME9;Q9NSK0-4	KLC4	70.551	14	12	10
Kinesin-1 heavy chain	P33176	KIF5B	109.68	12	11	9
Kinesin-like protein KIF13B	F8VPJ2;Q9NQT8;E7ERX9	KIF13B	202.79	9	7	8
Kinesin-like protein KIF2A	O00139-2;O00139-4;O00139;E9PB70;O00139-1	KIF2A	75.042	1	3	5
Kinetochore protein Spc24	Q8NBT2	SPC24	22.478	0	1	0
Kininogen-1;Kininogen-1 heavy chain;T-kinin;Bradykinin;Lysyl-bradykinin;Kininogen-1 light chain;Low molecular weight growth-promoting factor	P01042-2;C9JEX1;P01042	KNG1	47.883	0	0	3
Kunitz-type protease inhibitor 1	O43278;O43278-2;F5H877	SPINT1	58.397	0	2	1
Kunitz-type protease inhibitor 2	O43291;K7EM91;O43291-2	SPINT2	28.228	3	5	7
L antigen family member 3	Q14657;B0S8I7	LAGE3	14.804	3	2	1
L-2-hydroxyglutarate dehydrogenase, mitochondrial	Q9H9P8;C9JVN9;Q9H9P8-2;G3V272;G3V5S1	L2HGDH	50.315	9	10	8
Lactotransferrin;Kaliocin-1;Lactoferroxin-A;Lactoferroxin-B;Lactoferroxin-C	P02788;E7ER44;P02788-2	LTF	78.181	146	147	156
Lactoylglutathione lyase	Q04760;Q04760-2	GLO1	20.777	20	17	18
Ladinin-1	O00515;E9PDI4	LAD1	57.13	17	14	17
Lambda-crystallin homolog	Q9Y2S2;Q9Y2S2-2	CRYL1	35.419	39	43	39
Lamina-associated polypeptide 2, isoform alpha;Thymopoietin;Thymopentin	P42166	TMPO	75.491	2	6	4
Lamina-associated polypeptide 2, isoforms beta/gamma;Thymopoietin;Thymopentin	P42167;G5E972;P42167-2;A2T926	TMPO	50.67	24	24	29
Lamin-B receptor	Q14739	LBR	70.702	18	13	11
Lamin-B1	P20700;E9PBF6	LMNB1	66.408	34	37	32
Lamin-B2	J9JID7;Q03252	LMNB2	69.948	31	33	33
Laminin subunit beta-1	G3XAI2;P07942;E7EPA6	LAMB1	200.48	2	3	2
Laminin subunit gamma-1	P11047	LAMC1	177.6	6	6	7
L-amino-acid oxidase	Q96RQ9-2;Q96RQ9	IL4I1	65.327	7	8	9
L-aminoadipate-semialdehyde dehydrogenase-phosphopantetheinyl transferase	Q9NRN7;B4DDW7	AASDHPPT	35.776	9	9	8
LanC-like protein 1	O43813;F8WDS9	LANCL1	45.283	5	4	3
LanC-like protein 2	Q9NS86	LANCL2	50.854	1	2	2
Lanosterol synthase	P48449;E9PEI9;G5E9Q9	LSS	83.308	14	12	22
La-related protein 1	Q6PKG0;Q6PKG0-3	LARP1	123.51	11	13	15
La-related protein 4	Q71RC2-4;Q71RC2;Q71RC2-3;G3XAA8;G5E976;E9PDG5;Q96J85	LARP4	81.243	0	1	0
La-related protein 4B	Q92615	LARP4B	80.551	4	3	2
La-related protein 7	Q4G0J3	LARP7	66.898	1	1	0
Large proline-rich protein BAG6	G3V1Z5;P46379-3;P46379;B0UX83;P46379-2;F8VX53;F8VXY4;E7EMZ4	BAG6;BAT3	122.35	11	12	14
Lariat debranching enzyme	Q9UK59;Q9UK59-2;F5GWV2	DBR1	61.554	3	1	3
Late secretory pathway protein AVL9 homolog	Q8NBF6;B8ZZW5;Q8NBF6-2	AVL9	71.947	3	3	2
Latent-transforming growth factor beta-binding protein 2	Q14767;G3V3X5;G3V511	LTBP2	195.05	5	8	7
Latent-transforming growth factor beta-binding protein 4	Q8N2S1;Q8N2S1-3;E7ENG9;Q8N2S1-2;E7EUU1	LTBP4	173.43	1	2	3
Latexin	Q9BS40	LXN	25.75	6	7	7
LDLR chaperone MESD	Q14696	MESDC2	26.076	3	1	1
Legumain	Q99538;Q86TV3;Q86TV2	LGMN	49.411	10	9	10
LEM domain-containing protein 2	Q8NC56	LEMD2	56.974	2	0	2
Lethal(2) giant larvae protein homolog 2	Q6P1M3;J3QRV5;Q6P1M3-2	LLGL2	113.45	10	11	13
LETM1 and EF-hand domain-containing protein 1, mitochondrial	O95202	LETM1	83.353	18	19	14
Leucine carboxyl methyltransferase 1	Q9UIC8-2;Q9UIC8;Q9UIC8-3	LCMT1	41.105	2	4	2
Leucine-rich alpha-2-glycoprotein	P02750	LRG1	38.177	2	2	3
Leucine-rich PPR motif-containing protein, mitochondrial	P42704	LRPPRC	157.9	129	105	113
Leucine-rich repeat flightless-interacting protein 1	Q32MZ4-2;Q32MZ4-3;Q32MZ4	LRRFIP1	86.403	8	4	4
Leucine-rich repeat-containing protein 1	Q9BTT6;Q9BTT6-2;Q5T0G3	LRRC1	59.241	3	2	2
Leucine-rich repeat-containing protein 47	Q8N1G4	LRRC47	63.472	25	33	30
Leucine-rich repeat-containing protein 59	Q96AG4	LRRC59	34.93	30	31	28
Leucine--tRNA ligase, cytoplasmic	Q9P2J5;F5H698;B4DER1;B4DJ10	LARS	134.46	26	29	27
Leukocyte elastase inhibitor	P30740;B4DNT0	SERPINB1	42.741	67	57	58
Leukotriene A-4 hydrolase	P09960;F8VV40;P09960-2;P09960-3	LTA4H	69.284	38	34	38
Leydig cell tumor 10 kDa protein homolog	Q9UNZ5;K7ESE5	C19orf53	10.576	2	2	2
L-fucose kinase	Q8N0W3-2;Q8N0W3	FUK	118.39	4	4	4
LIM and cysteine-rich domains protein 1	Q9NZU5;B4DG80;B4DEY6;F5GX84	LMCD1	40.832	3	2	2
LIM and senescent cell antigen-like-containing domain protein 1;LIM and senescent cell antigen-like-containing domain protein 2	P48059-3;P48059-5;P48059-2;P48059-4;P48059;Q7Z4I7-2;F5H6E6;Q7Z4I7;Q7Z4I7-3;Q7Z4I2	LIMS1;LIMS2	44.39	2	5	4
LIM and SH3 domain protein 1	Q14847;Q14847-2;B4DGQ0	LASP1	29.717	46	38	42
LIM domain and actin-binding protein 1	Q9UHB6-4;Q9UHB6;Q9UHB6-2;F8VQE1;F8VRN8;Q9UHB6-3;F8VS07	LIMA1	85.223	17	24	20
LIM domain only protein 7	Q8WWI1-3;E9PMS6;Q8WWI1;E9PMT2;J3KP06;Q8WWI1-2;F8WD26;Q8WWI1-4;E9PLH4	LMO7	153.67	28	32	41
Lipolysis-stimulated lipoprotein receptor	Q86X29;E9PHD4;Q86X29-3;A6NDW3;B4DKL4;Q86X29-2	LSR	71.438	0	1	0
Lipoma-preferred partner	Q93052	LPP	65.746	11	12	7
Lipopolysaccharide-responsive and beige-like anchor protein	F5H1X8;P50851;P50851-2;E9PEM5	LRBA	317.79	25	24	25
LisH domain and HEAT repeat-containing protein KIAA1468	Q9P260-2;Q9P260	KIAA1468	138.74	1	2	0
L-lactate dehydrogenase A chain;L-lactate dehydrogenase	P00338-3;P00338;F5H308;P00338-4;P00338-2;P00338-5	LDHA	39.837	116	124	118
L-lactate dehydrogenase B chain	P07195	LDHB	36.638	71	62	62
Lon protease homolog, mitochondrial;Lon protease homolog	P36776;Q8N8K8;K7EKE6;K7EJE8;F5GZ27	LONP1	106.49	40	41	32
Long-chain-fatty-acid--CoA ligase 1	P33121;P33121-2;E7EPM6;B7Z452;B7Z3Z9;D6RER0	ACSL1	77.942	25	26	25
Long-chain-fatty-acid--CoA ligase 3	O95573	ACSL3	80.419	6	8	5
Long-chain-fatty-acid--CoA ligase 4	O60488;O60488-2	ACSL4	79.187	2	1	1
Long-chain-fatty-acid--CoA ligase 5	Q9ULC5-3;Q9ULC5;Q9ULC5-4;B4DX30	ACSL5	82.262	41	44	43
Low affinity immunoglobulin gamma Fc region receptor III-A;Low affinity immunoglobulin gamma Fc region receptor III-B	E9PG94;P08637;O75015	FCGR3A;FCGR3B	32.561	3	2	4
Low molecular weight phosphotyrosine protein phosphatase	P24666;B5MCC7;G5E9R5	ACP1	18.042	27	29	29
Low-density lipoprotein receptor-related protein 1B	Q9NZR2	LRP1B	515.49	1	0	0
Lumican	P51884	LUM	38.429	19	20	26
Lupus La protein	P05455;E9PFH8	SSB	46.836	31	26	26
L-xylulose reductase	Q7Z4W1	DCXR	25.913	40	38	37
Lymphocyte antigen 75	O60449-2;O60449-3;O60449	LY75	215.78	4	4	5
Lymphocyte-specific protein 1	E9PFP3;P33241;E9PBV6	LSP1	50.388	15	18	15
LYR motif-containing protein 2	Q9NU23;G3V136;E5RG38;E5RJK7	LYRM2	10.449	1	1	2
LYR motif-containing protein 4	Q9HD34;F5H189;C9JRX8;C9JY28	LYRM4	10.758	3	3	3
LYR motif-containing protein 7	Q5U5X0	LYRM7	11.955	2	1	0
Lys-63-specific deubiquitinase BRCC36	P46736;P46736-3;P46736-2;H9KVA9;P46736-5;P46736-4	BRCC3	36.072	7	8	8
Lysine-specific demethylase 3B	Q7LBC6	KDM3B	191.58	4	3	1
Lysine-specific histone demethylase 1A	F6S0T5;O60341-2;O60341	KDM1A	95.222	1	0	2
Lysine--tRNA ligase	Q15046;Q15046-2	KARS	68.047	31	35	38
Lysophospholipase-like protein 1	Q5VWZ2;Q5VWZ2-2	LYPLAL1	26.316	3	0	3
Lysophospholipid acyltransferase 7	Q96N66;Q96N66-2;Q96N66-3	MBOAT7	52.764	1	2	1
Lysosomal acid phosphatase	P11117;E9PQY3;B7Z7D2;E9PHY0;F5GWV7	ACP2	48.344	5	6	6
Lysosomal alpha-glucosidase;76 kDa lysosomal alpha-glucosidase;70 kDa lysosomal alpha-glucosidase	P10253	GAA	105.32	23	18	31
Lysosomal alpha-mannosidase;Lysosomal alpha-mannosidase A peptide;Lysosomal alpha-mannosidase B peptide;Lysosomal alpha-mannosidase C peptide;Lysosomal alpha-mannosidase D peptide;Lysosomal alpha-mannosidase E peptide	O00754;G5E928	MAN2B1	113.74	5	11	8
Lysosomal protective protein;Lysosomal protective protein 32 kDa chain;Lysosomal protective protein 20 kDa chain	P10619	CTSA	54.465	8	10	10
Lysosomal Pro-X carboxypeptidase	A8MU24;P42785;B7Z7Q6	PRCP	58.099	0	2	2
Lysosome membrane protein 2	Q14108;E7EM68	SCARB2	54.29	6	7	7
Lysosome-associated membrane glycoprotein 1	P11279;B4DWL3	LAMP1	44.882	11	11	12
Lysosome-associated membrane glycoprotein 2	P13473-3;P13473;P13473-2;B4E2S7;B7Z2R9	LAMP2	45.17	6	3	5
Lysozyme C	P61626;F8VV32	LYZ	16.537	34	40	32
m7GpppX diphosphatase	Q96C86	DCPS	38.608	19	14	18
Macrophage migration inhibitory factor	P14174	MIF	12.476	26	33	25
Macrophage-capping protein	P40121;B8ZZS7;B4DU58	CAPG	38.498	70	66	66
Macrosialin	P34810;B4DVT4;P34810-2	CD68	37.408	1	2	2
Magnesium transporter protein 1	Q9H0U3;Q6P577	MAGT1	38.036	2	3	2
Magnesium-dependent phosphatase 1	Q86V88;Q86V88-2;Q86V88-3	MDP1	20.109	2	3	2
Major prion protein	P04156;P04156-2	PRNP	27.661	1	1	1
Major vault protein	Q14764	MVP	99.326	136	141	134
Malate dehydrogenase, mitochondrial;Malate dehydrogenase	P40926;E9PDB2;G3XAL0	MDH2	35.503	166	163	148
Malate dehydrogenase;Malate dehydrogenase, cytoplasmic	F5H098;P40925;P40925-2;B9A041	MDH1	38.627	42	37	43
Malectin	Q14165	MLEC	32.233	20	17	18
Malignant T-cell-amplified sequence 1	Q9ULC4-3;Q9ULC4;Q9ULC4-2	MCTS1	20.55	6	8	2
Malonyl-CoA-acyl carrier protein transacylase, mitochondrial	Q8IVS2	MCAT	42.961	7	3	6
Maltase-glucoamylase, intestinal;Maltase;Glucoamylase;Putative maltase-glucoamylase-like protein FLJ16351	E7ER45;O43451;Q6ZN80	MGAM	312.11	1	1	1
Mammalian ependymin-related protein 1	A4D1W8;Q9UM22;Q9UM22-2	UCC1;EPDR1	38.15	4	3	3
Mannose-1-phosphate guanyltransferase alpha	Q96IJ6-2;Q96IJ6	GMPPA	52.017	14	15	15
Mannose-1-phosphate guanyltransferase beta	Q9Y5P6-2;Q9Y5P6	GMPPB	42.621	18	19	17
Mannose-6-phosphate isomerase	P34949;P34949-2;H3BUZ9;H3BPP3;H3BMZ9;H3BPB8;H3BT48	MPI	46.655	2	3	1
Mannose-P-dolichol utilization defect 1 protein	O75352;J3QW43;B4DT74;I3L295;J3QS48;I3L4E0;I3L1D2;J3KSI4	MPDU1	26.638	2	3	3
Mannosyl-oligosaccharide glucosidase	Q13724;F5H6D0	MOGS	91.916	18	18	23
MARCKS-related protein	P49006	MARCKSL1	19.529	2	3	3
Matrin-3	A8MXP9;P43243;D6REM6	MATR3	99.966	47	37	42
Matrix metalloproteinase-14	P50281	MMP14	65.893	0	2	2
Matrix metalloproteinase-9;67 kDa matrix metalloproteinase-9;82 kDa matrix metalloproteinase-9	P14780	MMP9	78.457	3	4	8
Matrix-remodeling-associated protein 5	Q9NR99	MXRA5	312.15	1	0	2
Mature T-cell proliferation 1 neighbor protein	P56277	MTCP1NB	7.7469	1	1	2
Mediator of RNA polymerase II transcription subunit 11	Q9P086	MED11	13.129	1	1	1
Mediator of RNA polymerase II transcription subunit 20	Q9H944;B7ZBQ3;B4DE08	MED20;TRFP	23.222	1	1	1
Mediator of RNA polymerase II transcription subunit 25	Q71SY5-4;Q71SY5-3;Q71SY5-2;Q71SY5;Q71SY5-5	MED25	84.388	0	0	1
Medium-chain specific acyl-CoA dehydrogenase, mitochondrial	Q5T4U5;P11310-2;P11310;B7Z9I1;B4DJE7	ACADM	50.27	18	18	21
Melanoma-associated antigen D2	Q9UNF1;H7BXW3;Q9UNF1-2;Q5H909;Q5H907	MAGED2	64.953	8	11	9
Membrane magnesium transporter 1	Q8N4V1-2;Q8N4V1	MMGT1	21.881	4	3	3
Membrane primary amine oxidase	Q16853	AOC3	84.621	3	3	3
Membrane-associated progesterone receptor component 1	O00264;B7Z1L3	PGRMC1	21.671	35	26	28
Membrane-associated progesterone receptor component 2	O15173	PGRMC2	23.818	19	16	15
Meprin A subunit alpha	Q16819	MEP1A	84.418	50	53	52
Mesencephalic astrocyte-derived neurotrophic factor	P55145	MANF	20.7	14	13	9
Mesoderm induction early response protein 1	Q8N108-12;Q8N108-13;Q8N108;Q8N108-15;Q8N108-17;Q8N108-18;Q8N108-14;Q8N108-16;Q8N108-19	MIER1	63.425	2	0	2
Mesoderm-specific transcript homolog protein	Q5EB52;Q5EB52-2;C9JW74;Q5EB52-3	MEST	38.83	2	1	0
Metallo-beta-lactamase domain-containing protein 2	Q68D91;Q68D91-2	MBLAC2	31.371	1	3	2
Metalloproteinase inhibitor 1	P01033;Q5H9A7	TIMP1	23.171	6	3	3
Metastasis-associated protein MTA2	O94776;Q68DB1	MTA2;DKFZp686F2281	75.022	13	13	12
Metaxin-1	Q13505;Q13505-3;Q13505-2	MTX1	51.476	17	15	14
Metaxin-2	O75431;Q8IZ68;C9JNK6	MTX2	29.763	5	1	2
Methionine adenosyltransferase 2 subunit beta	Q9NZL9;Q9NZL9-2;Q9NZL9-4;Q9NZL9-3	MAT2B	37.551	17	19	19
Methionine aminopeptidase 1;Methionine aminopeptidase	P53582;F5GXS7	METAP1	43.215	10	13	11
Methionine aminopeptidase 2;Methionine aminopeptidase	P50579;B4DUX5;F8VQZ7;G3XA91;F8VRR3;G3V1U3	METAP2	52.891	10	6	6
Methionine--tRNA ligase, cytoplasmic	P56192;A6NC17;B3KVK7	MARS	101.11	19	29	25
Methionine--tRNA ligase, mitochondrial	Q96GW9	MARS2	66.59	4	5	6
Methylated-DNA--protein-cysteine methyltransferase	P16455	MGMT	21.646	5	4	6
Methyl-CpG-binding domain protein 2	Q9UBB5;Q9UBB5-3	MBD2	43.254	1	1	0
Methylcrotonoyl-CoA carboxylase beta chain, mitochondrial	Q9HCC0;Q9HCC0-2	MCCC2	61.332	39	49	43
Methylcrotonoyl-CoA carboxylase subunit alpha, mitochondrial	Q96RQ3;E9PHF7;F5GYT8;G5E9X5	MCCC1	80.472	3	5	4
Methylglutaconyl-CoA hydratase, mitochondrial	Q13825;Q13825-2;B4DYI6	AUH	35.608	9	8	9
Methylmalonate-semialdehyde dehydrogenase [acylating], mitochondrial	Q02252;J3KNU8	ALDH6A1	57.839	20	21	16
Methylmalonyl-CoA epimerase, mitochondrial	Q96PE7	MCEE	18.749	4	2	3
Methylmalonyl-CoA mutase, mitochondrial	P22033	MUT	83.134	3	3	3
Methylosome protein 50	Q9BQA1;B4DP38	WDR77	36.724	9	9	7
Methylosome subunit pICln	P54105;J3KN38;E9PJF4;E9PMI6	CLNS1A	26.215	2	1	2
Methylsterol monooxygenase 1	Q15800;Q15800-2;D6R952	MSMO1	35.215	0	1	1
Methylthioribose-1-phosphate isomerase	Q9BV20;Q9BV20-2	MRI1	39.149	14	9	12
Methyltransferase-like protein 7A	Q9H8H3	METTL7A	28.319	1	2	2
Methyltransferase-like protein 7B	Q6UX53	METTL7B	27.775	1	2	2
Microfibril-associated glycoprotein 4	K7ES70;A8MVM2;P55083	MFAP4	31.326	6	5	6
Microfibrillar-associated protein 2	P55001;P55001-2;P55001-3	MFAP2	20.825	11	8	9
Microfibrillar-associated protein 5	Q13361;Q7Z490;F5GYX4;B3KW70	MFAP5;MAGP2	19.611	1	3	1
Microsomal glutathione S-transferase 1	P10620;G5EA53	MGST1	17.598	18	29	21
Microsomal glutathione S-transferase 2	Q99735;Q99735-2	MGST2	16.62	7	6	6
Microsomal glutathione S-transferase 3	Q5VV89;O14880;Q5VV87	MGST3	18.416	7	8	11
Microtubule-associated protein 1S;MAP1S heavy chain;MAP1S light chain	Q66K74;B4DH53	MAP1S	112.21	12	9	14
Microtubule-associated protein RP/EB family member 1	Q15691	MAPRE1	29.999	48	50	50
Microtubule-associated protein RP/EB family member 2	Q15555;E9PHR3;G5E9I6;F5H1V8;Q15555-2	MAPRE2	37.031	2	2	2
Microtubule-associated protein;Microtubule-associated protein 4	E7EVA0;P27816;P27816-6;P27816-2;B9ZVR1;P27816-5	MAP4	245.44	26	23	25
Microtubule-associated proteins 1A/1B light chain 3 beta 2;Microtubule-associated proteins 1A/1B light chain 3B;Microtubule-associated proteins 1A/1B light chain 3A	A6NCE7;Q9GZQ8;H3BTL1;Q9H492-2;Q9H492	MAP1LC3B2;MAP1LC3B;MAP1LC3A	14.628	1	2	2
Midkine	E9PLM6;P21741;Q2LEK4	MDK	16.926	4	3	1
Migration and invasion enhancer 1	J3KTI2;Q9BRT3	MIEN1	12.401	1	1	1
Mimitin, mitochondrial	Q8N183	NDUFAF2	19.856	6	5	6
Mini-chromosome maintenance complex-binding protein	Q9BTE3;Q9BTE3-2;Q9BTE3-3	MCMBP	72.979	0	1	1
Minor histocompatibility antigen H13	Q8TCT9;Q8TCT9-5;Q8TCT9-2;Q8TCT9-4	HM13	41.488	4	5	5
MIP18 family protein FAM96A	Q9H5X1;H0YKV4;Q9H5X1-2;H0YLH6	FAM96A	18.355	2	4	5
Mitochondrial 2-oxoglutarate/malate carrier protein	Q02978;F5GY65	SLC25A11	34.061	33	40	30
Mitochondrial antiviral-signaling protein	Q7Z434;Q7Z434-2;B2BD34	MAVS;VISA	56.527	6	6	7
Mitochondrial assembly of ribosomal large subunit protein 1	Q96EH3	MALSU1	26.17	5	4	6
Mitochondrial carnitine/acylcarnitine carrier protein	O43772;B4DWZ5;C9JPE1	SLC25A20	32.943	2	3	5
Mitochondrial carrier homolog 1	Q9NZJ7;Q9NZJ7-2;Q5TDC2	MTCH1	41.544	3	2	2
Mitochondrial carrier homolog 2	Q9Y6C9	MTCH2	33.331	37	36	32
Mitochondrial chaperone BCS1	Q9Y276	BCS1L	47.534	10	9	8
Mitochondrial dicarboxylate carrier	Q9UBX3-2;Q9UBX3	SLC25A10	32.145	3	4	3
Mitochondrial fission 1 protein	Q9Y3D6	FIS1	16.937	16	14	17
Mitochondrial fission factor	Q9GZY8;Q9GZY8-2;Q9GZY8-3;Q9GZY8-5;Q9GZY8-4	MFF	38.464	6	7	7
Mitochondrial fission process protein 1	Q9UDX5;B5MC22	MTFP1	18.01	1	1	1
Mitochondrial glutamate carrier 1	Q9H936	SLC25A22	34.47	8	6	6
Mitochondrial GTPase 1	E9PI62;Q9BT17;E7EVK2	MTG1	37.186	1	1	2
Mitochondrial import inner membrane translocase subunit Tim10	P62072	TIMM10	10.333	4	4	3
Mitochondrial import inner membrane translocase subunit Tim13	Q9Y5L4;K7EIT2	TIMM13	10.5	19	23	20
Mitochondrial import inner membrane translocase subunit TIM14	Q96DA6;C9JBV1	DNAJC19	12.498	8	7	9
Mitochondrial import inner membrane translocase subunit Tim17-B	J3KPV3;O60830	TIMM17B	23.823	2	0	0
Mitochondrial import inner membrane translocase subunit TIM44	O43615	TIMM44	51.355	15	17	20
Mitochondrial import inner membrane translocase subunit TIM50	Q3ZCQ8-2;Q3ZCQ8;Q330K1	TIMM50	50.464	19	23	19
Mitochondrial import inner membrane translocase subunit Tim8 A	O60220	TIMM8A	10.998	7	11	12
Mitochondrial import inner membrane translocase subunit Tim8 B	G3XAN8;Q9Y5J9	TIMM8B	11.155	6	7	7
Mitochondrial import inner membrane translocase subunit Tim9	Q9Y5J7;G3V502	TIMM9	10.378	8	9	10
Mitochondrial import inner membrane translocase subunit Tim9 B	Q9Y5J6	FXC1	11.586	3	6	5
Mitochondrial import receptor subunit TOM20 homolog	Q15388	TOMM20	16.298	2	1	1
Mitochondrial import receptor subunit TOM22 homolog	Q9NS69	TOMM22	15.521	26	26	26
Mitochondrial import receptor subunit TOM34	Q15785	TOMM34	34.559	8	15	9
Mitochondrial import receptor subunit TOM40 homolog	O96008;O96008-2	TOMM40	37.893	14	15	12
Mitochondrial import receptor subunit TOM5 homolog	Q8N4H5;F8W8Z9;F6S928;Q5JRT7	TOMM5	6.0352	8	5	9
Mitochondrial import receptor subunit TOM6 homolog	Q96B49	TOMM6	8.0019	9	5	6
Mitochondrial import receptor subunit TOM70	O94826	TOMM70A	67.454	26	23	18
Mitochondrial inner membrane organizing system protein 1	Q5TGZ0;Q5TGZ0-2	MINOS1	8.8081	3	4	4
Mitochondrial inner membrane protein	Q16891;Q16891-2;B9A067;Q16891-3;C9J406	IMMT	83.677	14	8	7
Mitochondrial inner membrane protein OXA1L	J3KNA0;Q15070;Q15070-2;E7EVY0;Q15070-3	OXA1L	55.269	6	6	4
Mitochondrial intermediate peptidase	Q99797	MIPEP	80.64	26	21	27
Mitochondrial intermembrane space import and assembly protein 40	Q8N4Q1-2;Q8N4Q1	CHCHD4	17.385	1	1	0
Mitochondrial nucleoid factor 1	Q9BRT2;Q5TAQ0	MNF1	14.875	2	7	5
Mitochondrial ornithine transporter 1	Q9Y619	SLC25A15	32.736	6	3	6
Mitochondrial Rho GTPase 1;Mitochondrial Rho GTPase	Q8IXI2-3;J9JIH9;Q8IXI2-2;Q8IXI2-5;Q8IXI2;Q8IXI2-4;H7BXZ6;J3KSX7;Q8IXI2-6	RHOT1	79.547	2	0	1
Mitochondrial Rho GTPase 2	Q8IXI1;Q8IXI1-2	RHOT2	68.117	4	4	1
Mitochondrial ribonuclease P protein 1	Q7L0Y3	RG9MTD1	47.346	21	20	21
Mitochondrial translocator assembly and maintenance protein 41 homolog	B4DIY7;C9J2U4;Q96BW9	TAMM41	51.066	6	5	7
Mitochondrial-processing peptidase subunit alpha	Q10713;B4DKL3	PMPCA	58.252	26	34	32
Mitochondrial-processing peptidase subunit beta	O75439;G3V0E4;E7ERZ4	PMPCB	54.366	35	38	30
Mitofusin-1	Q8IWA4;Q8IWA4-3	MFN1	84.099	1	2	0
Mitofusin-2	O95140;O95140-2	MFN2	86.401	5	3	5
Mitogen-activated protein kinase 1	P28482;A8CZ64	MAPK1	41.389	15	16	14
Mitogen-activated protein kinase 13	O15264;Q5R3E4	MAPK13	42.089	10	8	9
Mitogen-activated protein kinase 14	Q16539;Q16539-2;B4E0K5;Q16539-4;Q16539-3	MAPK14	41.293	5	4	6
Mitogen-activated protein kinase 3	P27361;P27361-3;E9PQW4;P27361-2;E9PJF0;E9PBK7;B3KR49	MAPK3	43.135	24	26	25
Mitogen-activated protein kinase kinase kinase kinase 4;TRAF2 and NCK-interacting protein kinase	G5E948;O95819-3;E7ESS2;E7EN19;O95819-5;O95819;O95819-2;G3XAA2;O95819-4;E7ENQ1;Q9UKE5;Q9UKE5-4;F5H865;Q9UKE5-2;Q9UKE5-6;F5H5M9;Q9UKE5-3;Q9UKE5-7;Q9UKE5-5;Q9UKE5-8;C9J840;E7EX83	MAP4K4;TNIK	151.08	2	1	2
Mitogen-activated protein kinase kinase kinase MLT	Q9NYL2;Q9NYL2-2;Q9NYL2-3	MLTK	91.154	3	4	2
Mitotic checkpoint protein BUB3	O43684;O43684-2;B4DDM6	BUB3	37.154	22	24	22
Mitotic spindle-associated MMXD complex subunit MIP18	Q9Y3D0	FAM96B	17.663	4	6	4
Mitotic-spindle organizing protein 1	Q08AG7	MZT1	8.4787	1	2	1
Mitotic-spindle organizing protein 2B;Mitotic-spindle organizing protein 2A	B8ZZ87;Q6NZ67;Q6P582	MZT2B;MZT2A	22.281	2	2	2
Mixed lineage kinase domain-like protein	Q8NB16	MLKL	54.478	1	1	0
MKI67 FHA domain-interacting nucleolar phosphoprotein	Q9BYG3;E9PFS2	MKI67IP	34.222	2	0	2
MMS19 nucleotide excision repair protein homolog	Q96T76-8;Q96T76;Q96T76-9;Q96T76-5	MMS19	115.7	3	3	1
MOB kinase activator 1A;MOB kinase activator 1B	Q9H8S9;B4DRY3;Q7L9L4;Q9H8S9-2	MOB1A;MOB1B	25.079	14	9	9
MOB-like protein phocein	Q9Y3A3;Q9Y3A3-3;Q9Y3A3-2;B4DM50	MOB4	26.032	1	2	2
Moesin	P26038	MSN	67.819	73	85	78
Molybdopterin synthase sulfur carrier subunit	O96033;E9PKT9	MOCS2	9.7552	2	2	0
Monoacylglycerol lipase ABHD12	Q8N2K0-2;Q8N2K0;Q8N2K0-3	ABHD12	45.558	7	9	11
Monocarboxylate transporter 4	O15427	SLC16A3	49.469	1	2	2
Monocyte differentiation antigen CD14;Monocyte differentiation antigen CD14, urinary form;Monocyte differentiation antigen CD14, membrane-bound form	P08571	CD14	40.076	6	10	9
Monofunctional C1-tetrahydrofolate synthase, mitochondrial	Q6UB35	MTHFD1L	105.79	8	8	8
Monoglyceride lipase	Q99685;B7Z9D1;E7EWX8	MGLL	33.261	2	4	3
mRNA export factor	E9PQ57;P78406;E9PPG9	RAE1	47.831	13	10	11
mRNA turnover protein 4 homolog	Q9UKD2	MRTO4	27.56	3	3	7
Mucin-1;Mucin-1 subunit alpha;Mucin-1 subunit beta	P15941-2;P15941;P15941-3;P15941-4;E7EUW3;B1AVQ5;P15941-8;Q0VAP5;B6ECA1;P15941-7;P15941-6;B1AVQ7;A5YRV1;P15941-10;P15941-9;Q7Z548;Q7Z550	MUC1	122.94	5	5	8
Mucin-12	Q9UKN1;F5GWV9	MUC12	558.16	4	4	2
Mucin-13	Q9H3R2	MUC13	54.516	19	22	24
[truncated: 1,672 more rows]
