# Supplementary material for: Whole gel processing procedure for GeLC-MS/MS based proteomics
Source: Proteome Sci. 2013 Apr 23;11:17. doi: 10.1186/1477-5956-11-17 (PMC3656797; doi:10.1186/1477-5956-11-17)
Supplement: Additional file 9: Table 9 — Identified peptides in FFPE tumor tissue, reproducibility experiment of WG. [file 1477-5956-11-17-S9.xlsx]

## Sheet: Peptide report FFPE
Peptide identification FFPE workflow reproducibility
Accession number	Gene Names	Proteins	Raw file	Gel slice	Replicate	Peptide sequence	Charge	m/z	Mass	Mass Error [ppm]	PEP	MS/MS Count	Score
A0AV56	SAFB	Scaffold attachment factor B1	QE2_130322_OPL0000_JCK_MdW_wholegel_5band_2A4	4	WG_2	_(ac)AETLSGLGDSGAAGAAALSSASSETGTR_	3	846.404	2536.19	NaN	1.7618e-33	1	84.365
A0AV56	SAFB	Scaffold attachment factor B1	QE2_130322_OPL0000_JCK_MdW_wholegel_5band_1A4	4	WG_1	_(ac)AETLSGLGDSGAAGAAALSSASSETGTRR_	3	898.437	2692.29	1.5254	1.939e-34	1	122.04
A0AV56	SAFB	Scaffold attachment factor B1	QE2_130322_OPL0000_JCK_MdW_wholegel_5band_3A4	4	WG_3	_(ac)AETLSGLGDSGAAGAAALSSASSETGTRR_	3	898.437	2692.29	0.47973	2.6128e-54	1	153.94
A0AV56	SAFB	Scaffold attachment factor B1	QE2_130322_OPL0000_JCK_MdW_wholegel_5band_1A1	1	WG_1	_AIEDEGGNPDEIEITSEGNKK_	3	749.02	2244.04	NaN	3.7831e-08	1	70.453
A0AV56	SAFB	Scaffold attachment factor B1	QE2_130322_OPL0000_JCK_MdW_wholegel_5band_1A2	2	WG_1	_AIEDEGGNPDEIEITSEGNKK_	3	749.02	2244.04	0.1811	1.5334e-24	1	133.09
A0AV56	SAFB	Scaffold attachment factor B1	QE2_130322_OPL0000_JCK_MdW_wholegel_5band_1A3	3	WG_1	_AIEDEGGNPDEIEITSEGNKK_	3	749.02	2244.04	-0.32528	1.9228e-20	1	123.43
A0AV56	SAFB	Scaffold attachment factor B1	QE2_130322_OPL0000_JCK_MdW_wholegel_5band_1A4	4	WG_1	_AIEDEGGNPDEIEITSEGNKK_	3	749.02	2244.04	0.29997	1.5223e-20	1	125.09
A0AV56	SAFB	Scaffold attachment factor B1	QE2_130322_OPL0000_JCK_MdW_wholegel_5band_2A2	2	WG_2	_AIEDEGGNPDEIEITSEGNKK_	3	749.02	2244.04	-0.34242	1.3702e-30	1	147.53
A0AV56	SAFB	Scaffold attachment factor B1	QE2_130322_OPL0000_JCK_MdW_wholegel_5band_2A3	3	WG_2	_AIEDEGGNPDEIEITSEGNKK_	3	749.02	2244.04	-0.557	1.3307e-20	1	125.88
A0AV56	SAFB	Scaffold attachment factor B1	QE2_130322_OPL0000_JCK_MdW_wholegel_5band_2A4	4	WG_2	_AIEDEGGNPDEIEITSEGNKK_	3	749.02	2244.04	0.18155	1.8122e-30	1	144.88
A0AV56	SAFB	Scaffold attachment factor B1	QE2_130322_OPL0000_JCK_MdW_wholegel_5band_3A2	2	WG_3	_AIEDEGGNPDEIEITSEGNKK_	3	749.02	2244.04	-0.23922	4.4293e-31	1	153.11
A0AV56	SAFB	Scaffold attachment factor B1	QE2_130322_OPL0000_JCK_MdW_wholegel_5band_3A3	3	WG_3	_AIEDEGGNPDEIEITSEGNKK_	3	749.02	2244.04	-0.9172	1.1171e-16	1	118.37
A0AV56	SAFB	Scaffold attachment factor B1	QE2_130322_OPL0000_JCK_MdW_wholegel_5band_3A4	4	WG_3	_AIEDEGGNPDEIEITSEGNKK_	3	749.02	2244.04	0.39345	3.2245e-48	2	177.73
A0AV56	SAFB	Scaffold attachment factor B1	QE2_130322_OPL0000_JCK_MdW_wholegel_5band_3A2	2	WG_3	_ILDILGETCK_	2	581.313	1160.61	NaN	0.031952	1	38.021
A0AV96	RBM47	RNA-binding protein 47	QE2_130322_OPL0000_JCK_MdW_wholegel_5band_1A1	1	WG_1	_DVYEDELVPVFEAVGR_	2	918.954	1835.89	NaN	0.0030315	1	52.569
A0AV96	RBM47	RNA-binding protein 47	QE2_130322_OPL0000_JCK_MdW_wholegel_5band_1A1	1	WG_1	_DVYEDELVPVFEAVGR_	3	612.972	1835.89	-0.54079	0.054225	1	22.826
A0AV96	RBM47	RNA-binding protein 47	QE2_130322_OPL0000_JCK_MdW_wholegel_5band_1A2	2	WG_1	_DVYEDELVPVFEAVGR_	2	918.954	1835.89	-1.7947	0.0010175	2	54.004
A0AV96	RBM47	RNA-binding protein 47	QE2_130322_OPL0000_JCK_MdW_wholegel_5band_1A2	2	WG_1	_DVYEDELVPVFEAVGR_	3	612.972	1835.89	-0.29081	0.030621	1	27.526
A0AV96	RBM47	RNA-binding protein 47	QE2_130322_OPL0000_JCK_MdW_wholegel_5band_2A1	1	WG_2	_DVYEDELVPVFEAVGR_	3	612.972	1835.89	0.25682	0.0072933	1	41.86
A0AV96	RBM47	RNA-binding protein 47	QE2_130322_OPL0000_JCK_MdW_wholegel_5band_2A2	2	WG_2	_DVYEDELVPVFEAVGR_	2	918.954	1835.89	-1.1802	0.00048871	1	57.525
A0AV96	RBM47	RNA-binding protein 47	QE2_130322_OPL0000_JCK_MdW_wholegel_5band_2A2	2	WG_2	_DVYEDELVPVFEAVGR_	3	612.972	1835.89	-0.27302	0.079348	1	24.043
A0AV96	RBM47	RNA-binding protein 47	QE2_130322_OPL0000_JCK_MdW_wholegel_5band_3A1	1	WG_3	_DVYEDELVPVFEAVGR_	2	918.954	1835.89	-0.39886	0.0035141	2	44.998
A0AV96	RBM47	RNA-binding protein 47	QE2_130322_OPL0000_JCK_MdW_wholegel_5band_3A1	1	WG_3	_DVYEDELVPVFEAVGR_	3	612.972	1835.89	0.13823	0.0070541	1	42.059
A0AV96	RBM47	RNA-binding protein 47	QE2_130322_OPL0000_JCK_MdW_wholegel_5band_3A2	2	WG_3	_DVYEDELVPVFEAVGR_	3	612.972	1835.89	-0.10214	0.020929	1	29.687
A0AV96	RBM47	RNA-binding protein 47	QE2_130322_OPL0000_JCK_MdW_wholegel_5band_1A2	2	WG_1	_DYAFVHFTSR_	3	414.868	1241.58	0.71535	0.016012	1	39.917
A0AV96	RBM47	RNA-binding protein 47	QE2_130322_OPL0000_JCK_MdW_wholegel_5band_2A3	3	WG_2	_DYAFVHFTSR_	3	414.868	1241.58	-0.49639	0.03746	1	26.707
A0AV96	RBM47	RNA-binding protein 47	QE2_130322_OPL0000_JCK_MdW_wholegel_5band_3A2	2	WG_3	_DYAFVHFTSR_	3	414.868	1241.58	0.84919	0.016012	1	50.284
A0AV96	RBM47	RNA-binding protein 47	QE2_130322_OPL0000_JCK_MdW_wholegel_5band_1A1	1	WG_1	_ELNNYEIRPGR_	3	454.237	1359.69	1.1927	0.020094	1	44.543
A0AV96	RBM47	RNA-binding protein 47	QE2_130322_OPL0000_JCK_MdW_wholegel_5band_2A1	1	WG_2	_ELNNYEIRPGR_	3	454.237	1359.69	0.69577	0.035181	1	40.154
A0AV96	RBM47	RNA-binding protein 47	QE2_130322_OPL0000_JCK_MdW_wholegel_5band_2A2	2	WG_2	_ELNNYEIRPGR_	3	454.237	1359.69	0.98955	0.013819	1	47.288
A0AV96	RBM47	RNA-binding protein 47	QE2_130322_OPL0000_JCK_MdW_wholegel_5band_3A1	1	WG_3	_ELNNYEIRPGR_	3	454.237	1359.69	0.091691	0.018256	1	45.077
A0AV96	RBM47	RNA-binding protein 47	QE2_130322_OPL0000_JCK_MdW_wholegel_5band_3A2	2	WG_3	_ELNNYEIRPGR_	3	454.237	1359.69	0.52494	0.0052497	2	57.836
A0AV96	RBM47	RNA-binding protein 47	QE2_130322_OPL0000_JCK_MdW_wholegel_5band_1A1	1	WG_1	_LFIGGIPK_	2	422.768	843.522	-0.13345	0.018102	1	41.979
A0AV96	RBM47	RNA-binding protein 47	QE2_130322_OPL0000_JCK_MdW_wholegel_5band_1A2	2	WG_1	_LFIGGIPK_	2	422.768	843.522	-0.1855	0.092497	1	41.979
A0AV96	RBM47	RNA-binding protein 47	QE2_130322_OPL0000_JCK_MdW_wholegel_5band_2A1	1	WG_2	_LFIGGIPK_	2	422.768	843.522	-0.098968	0.070678	1	37.558
A0AV96	RBM47	RNA-binding protein 47	QE2_130322_OPL0000_JCK_MdW_wholegel_5band_3A1	1	WG_3	_LFIGGIPK_	2	422.768	843.522	-0.098785	0.070678	1	44.447
A0AV96	RBM47	RNA-binding protein 47	QE2_130322_OPL0000_JCK_MdW_wholegel_5band_3A2	2	WG_3	_LFIGGIPK_	2	422.768	843.522	-0.26596	0.070678	1	37.558
A0AV96	RBM47	RNA-binding protein 47	QE2_130322_OPL0000_JCK_MdW_wholegel_5band_1A1	1	WG_1	_LLGVCCSVDNCR_	2	726.823	1451.63	-1.5135	3.9811e-06	1	93.959
A0AV96	RBM47	RNA-binding protein 47	QE2_130322_OPL0000_JCK_MdW_wholegel_5band_1A2	2	WG_1	_LLGVCCSVDNCR_	2	726.823	1451.63	-1.7901	2.2114e-05	1	82.362
A0AV96	RBM47	RNA-binding protein 47	QE2_130322_OPL0000_JCK_MdW_wholegel_5band_2A1	1	WG_2	_LLGVCCSVDNCR_	2	726.823	1451.63	0.098962	0.00031027	1	72.089
A0AV96	RBM47	RNA-binding protein 47	QE2_130322_OPL0000_JCK_MdW_wholegel_5band_2A2	2	WG_2	_LLGVCCSVDNCR_	2	726.823	1451.63	-2.5143	4.8212e-05	1	81.431
A0AV96	RBM47	RNA-binding protein 47	QE2_130322_OPL0000_JCK_MdW_wholegel_5band_3A1	1	WG_3	_LLGVCCSVDNCR_	2	726.823	1451.63	-0.74905	0.00033407	1	71.241
A0AV96	RBM47	RNA-binding protein 47	QE2_130322_OPL0000_JCK_MdW_wholegel_5band_3A2	2	WG_3	_LLGVCCSVDNCR_	2	726.823	1451.63	-1.9901	0.0002152	1	75.479
A0AV96	RBM47	RNA-binding protein 47	QE2_130322_OPL0000_JCK_MdW_wholegel_5band_1A1	1	WG_1	_PITPVYTVAPNVQR_	2	777.936	1553.86	-1.0353	0.00062347	2	66.533
A0AV96	RBM47	RNA-binding protein 47	QE2_130322_OPL0000_JCK_MdW_wholegel_5band_3A1	1	WG_3	_PITPVYTVAPNVQR_	2	777.936	1553.86	-0.078465	0.00035648	1	76.262
A0AV96	RBM47	RNA-binding protein 47	QE2_130322_OPL0000_JCK_MdW_wholegel_5band_3A2	2	WG_3	_PITPVYTVAPNVQR_	2	777.936	1553.86	-0.95386	0.00062347	1	66.533
A0AV96	RBM47	RNA-binding protein 47	QE2_130322_OPL0000_JCK_MdW_wholegel_5band_1A1	1	WG_1	_SFGQFNPGCVER_	2	699.317	1396.62	-2.7271	0.00050389	1	68.83
A0AV96	RBM47	RNA-binding protein 47	QE2_130322_OPL0000_JCK_MdW_wholegel_5band_1A2	2	WG_1	_SFGQFNPGCVER_	2	699.317	1396.62	-1.7864	9.5546e-05	1	79.744
A0AV96	RBM47	RNA-binding protein 47	QE2_130322_OPL0000_JCK_MdW_wholegel_5band_2A1	1	WG_2	_SFGQFNPGCVER_	2	699.317	1396.62	-2.359	0.00028777	1	72.891
A0AV96	RBM47	RNA-binding protein 47	QE2_130322_OPL0000_JCK_MdW_wholegel_5band_2A2	2	WG_2	_SFGQFNPGCVER_	2	699.317	1396.62	-1.6797	0.00012964	1	78.529
A0AV96	RBM47	RNA-binding protein 47	QE2_130322_OPL0000_JCK_MdW_wholegel_5band_3A1	1	WG_3	_SFGQFNPGCVER_	2	699.317	1396.62	-2.542	0.0022508	1	55.724
A0AV96	RBM47	RNA-binding protein 47	QE2_130322_OPL0000_JCK_MdW_wholegel_5band_3A2	2	WG_3	_SFGQFNPGCVER_	2	699.317	1396.62	-1.6626	0.00034395	1	70.889
A0AV96	RBM47;RBM46	RNA-binding protein 47;Probable RNA-binding protein 46	QE2_130322_OPL0000_JCK_MdW_wholegel_5band_1A1	1	WG_1	_GFAFVEYESHR_	3	447.879	1340.61	-0.2564	0.096878	1	32.999
A0AV96	RBM47;RBM46	RNA-binding protein 47;Probable RNA-binding protein 46	QE2_130322_OPL0000_JCK_MdW_wholegel_5band_3A1	1	WG_3	_GFAFVEYESHR_	3	447.879	1340.61	-0.66613	0.038392	1	37.144
A0AV96	RBM47;RBM46	RNA-binding protein 47;Probable RNA-binding protein 46	QE2_130322_OPL0000_JCK_MdW_wholegel_5band_3A2	2	WG_3	_GFAFVEYESHR_	3	447.879	1340.61	-0.18041	0.037737	1	38.238
A0AVT1	UBA6	Ubiquitin-like modifier-activating enzyme 6	QE2_130322_OPL0000_JCK_MdW_wholegel_5band_1A1	1	WG_1	_ACIGDTLCQK_	2	583.271	1164.53	-1.6273	0.022897	1	33.875
A0AVT1	UBA6	Ubiquitin-like modifier-activating enzyme 6	QE2_130322_OPL0000_JCK_MdW_wholegel_5band_2A1	1	WG_2	_ACIGDTLCQK_	2	583.271	1164.53	-1.8119	0.034497	1	32.008
A0AVT1	UBA6	Ubiquitin-like modifier-activating enzyme 6	QE2_130322_OPL0000_JCK_MdW_wholegel_5band_3A1	1	WG_3	_ACIGDTLCQK_	2	583.271	1164.53	-0.28032	0.032999	1	42.001
A0AVT1	UBA6	Ubiquitin-like modifier-activating enzyme 6	QE2_130322_OPL0000_JCK_MdW_wholegel_5band_3A1	1	WG_3	_FDLNEPLHLSFLQNAAK_	3	653.011	1956.01	-0.40216	0.069368	1	26.548
A0AVT1	UBA6	Ubiquitin-like modifier-activating enzyme 6	QE2_130322_OPL0000_JCK_MdW_wholegel_5band_1A1	1	WG_1	_FISADVHGIWSR_	3	463.242	1386.7	3.3761	0.046459	1	26.112
A0AVT1	UBA6	Ubiquitin-like modifier-activating enzyme 6	QE2_130322_OPL0000_JCK_MdW_wholegel_5band_2A1	1	WG_2	_FISADVHGIWSR_	3	463.242	1386.7	3.414	0.060627	1	27.005
A0AVT1	UBA6	Ubiquitin-like modifier-activating enzyme 6	QE2_130322_OPL0000_JCK_MdW_wholegel_5band_3A1	1	WG_3	_GMITVTDPDLIEK_	2	716.374	1430.73	-0.41304	0.014781	1	39.068
A0AVT1	UBA6	Ubiquitin-like modifier-activating enzyme 6	QE2_130322_OPL0000_JCK_MdW_wholegel_5band_1A1	1	WG_1	_KPDHVPISSEDER_	3	503.583	1507.73	-3.7703	0.00019185	1	79.804
A0AVT1	UBA6	Ubiquitin-like modifier-activating enzyme 6	QE2_130322_OPL0000_JCK_MdW_wholegel_5band_1A2	2	WG_1	_KPDHVPISSEDER_	3	503.583	1507.73	NaN	0.0013971	1	52.966
A0AVT1	UBA6	Ubiquitin-like modifier-activating enzyme 6	QE2_130322_OPL0000_JCK_MdW_wholegel_5band_2A1	1	WG_2	_KPDHVPISSEDER_	3	503.583	1507.73	-1.0698	6.281e-05	1	92.495
A0AVT1	UBA6	Ubiquitin-like modifier-activating enzyme 6	QE2_130322_OPL0000_JCK_MdW_wholegel_5band_1A1	1	WG_1	_LETGQFLTFR_	2	606.325	1210.63	-0.57259	0.00012112	1	93.258
A0AVT1	UBA6	Ubiquitin-like modifier-activating enzyme 6	QE2_130322_OPL0000_JCK_MdW_wholegel_5band_3A1	1	WG_3	_LETGQFLTFR_	2	606.325	1210.63	-1.3901	8.0613e-05	1	96.015
A0AVT1	UBA6	Ubiquitin-like modifier-activating enzyme 6	QE2_130322_OPL0000_JCK_MdW_wholegel_5band_3A2	2	WG_3	_LETGQFLTFR_	2	606.325	1210.63	0.3687	0.0078883	1	60.305
A0AVT1	UBA6	Ubiquitin-like modifier-activating enzyme 6	QE2_130322_OPL0000_JCK_MdW_wholegel_5band_1A1	1	WG_1	_MYSIEPADR_	2	541.253	1080.49	-2.1529	0.0040618	1	55.064
A0AVT1	UBA6	Ubiquitin-like modifier-activating enzyme 6	QE2_130322_OPL0000_JCK_MdW_wholegel_5band_2A1	1	WG_2	_MYSIEPADR_	2	541.253	1080.49	-2.2112	0.0063364	1	48.091
A0AVT1	UBA6	Ubiquitin-like modifier-activating enzyme 6	QE2_130322_OPL0000_JCK_MdW_wholegel_5band_3A1	1	WG_3	_MYSIEPADR_	2	541.253	1080.49	1.9125	0.0013209	1	51.445
A0AVT1	UBA6	Ubiquitin-like modifier-activating enzyme 6	QE2_130322_OPL0000_JCK_MdW_wholegel_5band_1A2	2	WG_1	_NAIFQLEK_	2	481.769	961.523	1.0465	0.020142	1	40.724
A0AVT1	UBA6	Ubiquitin-like modifier-activating enzyme 6	QE2_130322_OPL0000_JCK_MdW_wholegel_5band_3A1	1	WG_3	_NLVLAGIK_	2	414.271	826.528	-0.33031	0.097359	1	41.429
A0AVT1	UBA6	Ubiquitin-like modifier-activating enzyme 6	QE2_130322_OPL0000_JCK_MdW_wholegel_5band_2A1	1	WG_2	_NWSQCVELAR_	2	631.801	1261.59	-1.0904	0.023542	1	39.266
A0AVT1	UBA6	Ubiquitin-like modifier-activating enzyme 6	QE2_130322_OPL0000_JCK_MdW_wholegel_5band_1A1	1	WG_1	_SFPAAIEHTIQWAR_	3	542.951	1625.83	0.36584	8.7468e-05	1	96.591
A0AVT1	UBA6	Ubiquitin-like modifier-activating enzyme 6	QE2_130322_OPL0000_JCK_MdW_wholegel_5band_1A2	2	WG_1	_SFPAAIEHTIQWAR_	3	542.951	1625.83	0.158	6.1537e-05	1	99.941
A0AVT1	UBA6	Ubiquitin-like modifier-activating enzyme 6	QE2_130322_OPL0000_JCK_MdW_wholegel_5band_3A1	1	WG_3	_SFPAAIEHTIQWAR_	3	542.951	1625.83	0.13265	7.1316e-07	1	117.93
A0AVT1	UBA6	Ubiquitin-like modifier-activating enzyme 6	QE2_130322_OPL0000_JCK_MdW_wholegel_5band_3A2	2	WG_3	_SFPAAIEHTIQWAR_	3	542.951	1625.83	0.26438	0.00045933	1	72.891
A0AVT1	UBA6	Ubiquitin-like modifier-activating enzyme 6	QE2_130322_OPL0000_JCK_MdW_wholegel_5band_2A1	1	WG_2	_TVFFESLER_	2	564.29	1126.57	-1.4768	0.063255	1	30.569
A0AVT1	UBA6	Ubiquitin-like modifier-activating enzyme 6	QE2_130322_OPL0000_JCK_MdW_wholegel_5band_1A1	1	WG_1	_YVLGDTAMQK_	2	563.284	1124.55	NaN	0.0019107	1	60.434
A0MZ66-3	KIAA1598	Shootin-1	QE2_130322_OPL0000_JCK_MdW_wholegel_5band_1A1	1	WG_1	_DQIVSVQEEK_	2	587.801	1173.59	NaN	0.0055841	1	54.471
A0MZ66-3	KIAA1598	Shootin-1	QE2_130322_OPL0000_JCK_MdW_wholegel_5band_2A1	1	WG_2	_DQIVSVQEEK_	2	587.801	1173.59	-0.12124	0.014895	1	39.58
A0MZ66-3	KIAA1598	Shootin-1	QE2_130322_OPL0000_JCK_MdW_wholegel_5band_3A1	1	WG_3	_DQIVSVQEEK_	2	587.801	1173.59	-0.25432	0.0020071	1	60.691
A0MZ66-3	KIAA1598	Shootin-1	QE2_130322_OPL0000_JCK_MdW_wholegel_5band_1A1	1	WG_1	_QAVEEMMDR_	2	554.742	1107.47	0.66242	0.0053575	1	51.092
A0MZ66-3	KIAA1598	Shootin-1	QE2_130322_OPL0000_JCK_MdW_wholegel_5band_2A1	1	WG_2	_QAVEEMMDR_	2	554.742	1107.47	0.29383	0.0053575	1	51.092
A0MZ66-3	KIAA1598	Shootin-1	QE2_130322_OPL0000_JCK_MdW_wholegel_5band_3A1	1	WG_3	_QAVEEMMDR_	2	554.742	1107.47	1.8214	0.0056212	1	50.284
A0MZ66-3	KIAA1598	Shootin-1	QE2_130322_OPL0000_JCK_MdW_wholegel_5band_3A1	1	WG_3	_VTFQPPSSIGCR_	2	674.838	1347.66	0.60656	0.022399	1	33.589
A1L0T0	ILVBL	Acetolactate synthase-like protein	QE2_130322_OPL0000_JCK_MdW_wholegel_5band_2A5	5	WG_2	_AAMGLGAR_	2	373.703	745.39	NaN	0.061736	1	35.295
A1L0T0	ILVBL	Acetolactate synthase-like protein	QE2_130322_OPL0000_JCK_MdW_wholegel_5band_3A5	5	WG_3	_AAMGLGAR_	2	373.703	745.39	NaN	0.061736	1	35.295
A1L0T0	ILVBL	Acetolactate synthase-like protein	QE2_130322_OPL0000_JCK_MdW_wholegel_5band_1A2	2	WG_1	_AAVETLGVPCFLGGMAR_	3	583.632	1747.87	-0.70659	0.014817	1	36.029
A1L0T0	ILVBL	Acetolactate synthase-like protein	QE2_130322_OPL0000_JCK_MdW_wholegel_5band_2A1	1	WG_2	_AAVETLGVPCFLGGMAR_	3	583.632	1747.87	-0.93274	0.065115	1	27.149
A1L0T0	ILVBL	Acetolactate synthase-like protein	QE2_130322_OPL0000_JCK_MdW_wholegel_5band_2A2	2	WG_2	_AAVETLGVPCFLGGMAR_	3	583.632	1747.87	0.091244	0.015143	1	35.757
A1L0T0	ILVBL	Acetolactate synthase-like protein	QE2_130322_OPL0000_JCK_MdW_wholegel_5band_3A1	1	WG_3	_AAVETLGVPCFLGGMAR_	3	583.632	1747.87	1.6686	0.11949	1	20.65
A1L0T0	ILVBL	Acetolactate synthase-like protein	QE2_130322_OPL0000_JCK_MdW_wholegel_5band_3A2	2	WG_3	_AAVETLGVPCFLGGMAR_	3	583.632	1747.87	0.48344	0.01616	1	34.909
A1L0T0	ILVBL	Acetolactate synthase-like protein	QE2_130322_OPL0000_JCK_MdW_wholegel_5band_1A2	2	WG_1	_DIVPTLR_	2	407.245	812.476	-1.2847	0.068104	1	31.372
A1L0T0	ILVBL	Acetolactate synthase-like protein	QE2_130322_OPL0000_JCK_MdW_wholegel_5band_2A2	2	WG_2	_DIVPTLR_	2	407.245	812.476	0.47264	0.04244	1	40.268
A1L0T0	ILVBL	Acetolactate synthase-like protein	QE2_130322_OPL0000_JCK_MdW_wholegel_5band_3A1	1	WG_3	_DIVPTLR_	2	407.245	812.476	0.10993	0.04244	1	40.268
A1L0T0	ILVBL	Acetolactate synthase-like protein	QE2_130322_OPL0000_JCK_MdW_wholegel_5band_3A2	2	WG_3	_DIVPTLR_	2	407.245	812.476	-2.1272	0.059549	1	32.841
A1L0T0	ILVBL	Acetolactate synthase-like protein	QE2_130322_OPL0000_JCK_MdW_wholegel_5band_1A2	2	WG_1	_EQVPSLGSNVACGLAYTDYHK_	3	770.367	2308.08	-1.7143	4.8781e-07	1	87.772
A1L0T0	ILVBL	Acetolactate synthase-like protein	QE2_130322_OPL0000_JCK_MdW_wholegel_5band_2A1	1	WG_2	_EQVPSLGSNVACGLAYTDYHK_	3	770.367	2308.08	NaN	0.0068599	1	39.171
A1L0T0	ILVBL	Acetolactate synthase-like protein	QE2_130322_OPL0000_JCK_MdW_wholegel_5band_2A2	2	WG_2	_EQVPSLGSNVACGLAYTDYHK_	3	770.367	2308.08	-0.2815	7.4994e-11	1	103.27
A1L0T0	ILVBL	Acetolactate synthase-like protein	QE2_130322_OPL0000_JCK_MdW_wholegel_5band_2A4	4	WG_2	_EQVPSLGSNVACGLAYTDYHK_	3	770.367	2308.08	0.78639	2.6322e-06	1	82.36
A1L0T0	ILVBL	Acetolactate synthase-like protein	QE2_130322_OPL0000_JCK_MdW_wholegel_5band_3A1	1	WG_3	_EQVPSLGSNVACGLAYTDYHK_	3	770.367	2308.08	-1.0971	0.00018214	1	67.11
A1L0T0	ILVBL	Acetolactate synthase-like protein	QE2_130322_OPL0000_JCK_MdW_wholegel_5band_3A2	2	WG_3	_EQVPSLGSNVACGLAYTDYHK_	3	770.367	2308.08	-0.78692	5.2751e-05	1	74.364
A1L0T0	ILVBL	Acetolactate synthase-like protein	QE2_130322_OPL0000_JCK_MdW_wholegel_5band_3A4	4	WG_3	_EQVPSLGSNVACGLAYTDYHK_	3	770.367	2308.08	1.3323	2.6322e-06	1	82.36
A1L0T0	ILVBL	Acetolactate synthase-like protein	QE2_130322_OPL0000_JCK_MdW_wholegel_5band_1A1	1	WG_1	_FIFTLVGGHISPLLVACEK_	3	701.055	2100.14	-3.0962	0.020357	1	35.625
A1L0T0	ILVBL	Acetolactate synthase-like protein	QE2_130322_OPL0000_JCK_MdW_wholegel_5band_1A2	2	WG_1	_FIFTLVGGHISPLLVACEK_	3	701.055	2100.14	-0.25931	0.0025296	1	50.425
A1L0T0	ILVBL	Acetolactate synthase-like protein	QE2_130322_OPL0000_JCK_MdW_wholegel_5band_2A2	2	WG_2	_FIFTLVGGHISPLLVACEK_	3	701.055	2100.14	-1.9111	6.1775e-10	1	95.814
A1L0T0	ILVBL	Acetolactate synthase-like protein	QE2_130322_OPL0000_JCK_MdW_wholegel_5band_3A2	2	WG_3	_FIFTLVGGHISPLLVACEK_	3	701.055	2100.14	-2.2197	1.797e-06	1	84.493
A1L0T0	ILVBL	Acetolactate synthase-like protein	QE2_130322_OPL0000_JCK_MdW_wholegel_5band_1A2	2	WG_1	_HGGENVAAVLR_	3	374.872	1121.59	2.4583	0.038442	1	38.783
A1L0T0	ILVBL	Acetolactate synthase-like protein	QE2_130322_OPL0000_JCK_MdW_wholegel_5band_2A1	1	WG_2	_HGGENVAAVLR_	3	374.872	1121.59	-0.22965	0.037855	1	30.729
A1L0T0	ILVBL	Acetolactate synthase-like protein	QE2_130322_OPL0000_JCK_MdW_wholegel_5band_2A2	2	WG_2	_HGGENVAAVLR_	3	374.872	1121.59	2.6613	0.010774	1	42.243
A1L0T0	ILVBL	Acetolactate synthase-like protein	QE2_130322_OPL0000_JCK_MdW_wholegel_5band_3A2	2	WG_3	_LGLFYQLLHK_	3	411.245	1230.71	-0.48555	0.0069049	1	46.001
A1L0T0	ILVBL	Acetolactate synthase-like protein	QE2_130322_OPL0000_JCK_MdW_wholegel_5band_2A2	2	WG_2	_NREEMLLNSDIFWKPQEAVQGDVGSFVLK_	4	838.178	3348.68	-0.38051	0.00017906	1	36.062
A1L0T0	ILVBL	Acetolactate synthase-like protein	QE2_130322_OPL0000_JCK_MdW_wholegel_5band_3A2	2	WG_3	_NREEMLLNSDIFWKPQEAVQGDVGSFVLK_	4	838.178	3348.68	0.99558	0.00038624	1	49.486
A1L188	C17orf89	Uncharacterized protein C17orf89	QE2_130322_OPL0000_JCK_MdW_wholegel_5band_3A5	5	WG_3	_CVQASTAPGGR_	2	552.267	1102.52	0.82865	0.015547	1	38.634
A1L188	C17orf89	Uncharacterized protein C17orf89	QE2_130322_OPL0000_JCK_MdW_wholegel_5band_1A4	4	WG_1	_LAACGAEAAAYGR_	2	640.806	1279.6	-1.4419	0.003386	1	48.704
A1L188	C17orf89	Uncharacterized protein C17orf89	QE2_130322_OPL0000_JCK_MdW_wholegel_5band_1A5	5	WG_1	_LAACGAEAAAYGR_	2	640.806	1279.6	-3.1245	0.00012217	1	81.494
A1L188	C17orf89	Uncharacterized protein C17orf89	QE2_130322_OPL0000_JCK_MdW_wholegel_5band_2A4	4	WG_2	_LAACGAEAAAYGR_	2	640.806	1279.6	-0.14228	0.00018038	1	79.633
A1L188	C17orf89	Uncharacterized protein C17orf89	QE2_130322_OPL0000_JCK_MdW_wholegel_5band_2A5	5	WG_2	_LAACGAEAAAYGR_	2	640.806	1279.6	-0.81599	6.7508e-05	1	89.013
A1L188	C17orf89	Uncharacterized protein C17orf89	QE2_130322_OPL0000_JCK_MdW_wholegel_5band_3A4	4	WG_3	_LAACGAEAAAYGR_	2	640.806	1279.6	NaN	0.0001024	1	79.633
A1L188	C17orf89	Uncharacterized protein C17orf89	QE2_130322_OPL0000_JCK_MdW_wholegel_5band_3A5	5	WG_3	_LAACGAEAAAYGR_	2	640.806	1279.6	-1.5664	0.00018038	1	79.633
A2A274	ACO2	Aconitate hydratase, mitochondrial	QE2_130322_OPL0000_JCK_MdW_wholegel_5band_1A1	1	WG_1	_AKDINQEVYNFLATAGAK_	2	977.007	1952	NaN	2.7746e-100	1	149.44
A2A274	ACO2	Aconitate hydratase, mitochondrial	QE2_130322_OPL0000_JCK_MdW_wholegel_5band_1A1	1	WG_1	_AKDINQEVYNFLATAGAK_	3	651.674	1952	-0.32104	7.3646e-90	1	83.393
A2A274	ACO2	Aconitate hydratase, mitochondrial	QE2_130322_OPL0000_JCK_MdW_wholegel_5band_1A2	2	WG_1	_AKDINQEVYNFLATAGAK_	3	651.674	1952	-0.70382	0.0036066	1	55.206
A2A274	ACO2	Aconitate hydratase, mitochondrial	QE2_130322_OPL0000_JCK_MdW_wholegel_5band_2A1	1	WG_2	_AKDINQEVYNFLATAGAK_	2	977.007	1952	NaN	3.9745e-84	1	144.72
A2A274	ACO2	Aconitate hydratase, mitochondrial	QE2_130322_OPL0000_JCK_MdW_wholegel_5band_2A2	2	WG_2	_AKDINQEVYNFLATAGAK_	3	651.674	1952	-0.73244	0.00073917	1	66.325
A2A274	ACO2	Aconitate hydratase, mitochondrial	QE2_130322_OPL0000_JCK_MdW_wholegel_5band_2A2	2	WG_2	_AKDINQEVYNFLATAGAK_	2	977.007	1952	-1.598	5.4364e-06	1	82.609
A2A274	ACO2	Aconitate hydratase, mitochondrial	QE2_130322_OPL0000_JCK_MdW_wholegel_5band_2A3	3	WG_2	_AKDINQEVYNFLATAGAK_	3	651.674	1952	-1.4676	0.0010096	1	63.69
A2A274	ACO2	Aconitate hydratase, mitochondrial	QE2_130322_OPL0000_JCK_MdW_wholegel_5band_3A1	1	WG_3	_AKDINQEVYNFLATAGAK_	3	651.674	1952	-0.43686	0.0011458	1	62.362
A2A274	ACO2	Aconitate hydratase, mitochondrial	QE2_130322_OPL0000_JCK_MdW_wholegel_5band_3A1	1	WG_3	_AKDINQEVYNFLATAGAK_	2	977.007	1952	-1.6311	1.0357e-24	1	149.94
A2A274	ACO2	Aconitate hydratase, mitochondrial	QE2_130322_OPL0000_JCK_MdW_wholegel_5band_3A2	2	WG_3	_AKDINQEVYNFLATAGAK_	3	651.674	1952	-0.56845	4.9231e-14	1	120.11
A2A274	ACO2	Aconitate hydratase, mitochondrial	QE2_130322_OPL0000_JCK_MdW_wholegel_5band_3A3	3	WG_3	_AKDINQEVYNFLATAGAK_	3	651.674	1952	-1.0948	0.023258	1	41.711
A2A274	ACO2	Aconitate hydratase, mitochondrial	QE2_130322_OPL0000_JCK_MdW_wholegel_5band_1A1	1	WG_1	_ATIERDGYAQILR_	3	502.607	1504.8	-0.93596	5.7327e-06	1	110.92
A2A274	ACO2	Aconitate hydratase, mitochondrial	QE2_130322_OPL0000_JCK_MdW_wholegel_5band_1A1	1	WG_1	_ATIERDGYAQILR_	3	502.607	1504.8	0.23645	0.00088802	1	74.475
A2A274	ACO2	Aconitate hydratase, mitochondrial	QE2_130322_OPL0000_JCK_MdW_wholegel_5band_1A2	2	WG_1	_ATIERDGYAQILR_	3	502.607	1504.8	-0.82037	0.00016479	1	90.412
A2A274	ACO2	Aconitate hydratase, mitochondrial	QE2_130322_OPL0000_JCK_MdW_wholegel_5band_1A5	5	WG_1	_ATIERDGYAQILR_	3	502.607	1504.8	-0.84129	0.0027894	1	58.487
A2A274	ACO2	Aconitate hydratase, mitochondrial	QE2_130322_OPL0000_JCK_MdW_wholegel_5band_2A1	1	WG_2	_ATIERDGYAQILR_	3	502.607	1504.8	-0.16626	1.7387e-05	1	106.13
A2A274	ACO2	Aconitate hydratase, mitochondrial	QE2_130322_OPL0000_JCK_MdW_wholegel_5band_2A1	1	WG_2	_ATIERDGYAQILR_	2	753.407	1504.8	-0.48873	0.00021719	1	83.53
A2A274	ACO2	Aconitate hydratase, mitochondrial	QE2_130322_OPL0000_JCK_MdW_wholegel_5band_2A1	1	WG_2	_ATIERDGYAQILR_	3	502.607	1504.8	-0.18502	0.14191	1	28.779
A2A274	ACO2	Aconitate hydratase, mitochondrial	QE2_130322_OPL0000_JCK_MdW_wholegel_5band_2A2	2	WG_2	_ATIERDGYAQILR_	3	502.607	1504.8	-0.69811	0.0017727	1	66.215
A2A274	ACO2	Aconitate hydratase, mitochondrial	QE2_130322_OPL0000_JCK_MdW_wholegel_5band_3A1	1	WG_3	_ATIERDGYAQILR_	3	502.607	1504.8	-0.71849	9.3898e-05	1	98.531
A2A274	ACO2	Aconitate hydratase, mitochondrial	QE2_130322_OPL0000_JCK_MdW_wholegel_5band_3A1	1	WG_3	_ATIERDGYAQILR_	2	753.407	1504.8	-0.64872	0.0033466	1	57.425
A2A274	ACO2	Aconitate hydratase, mitochondrial	QE2_130322_OPL0000_JCK_MdW_wholegel_5band_3A1	1	WG_3	_ATIERDGYAQILR_	3	502.607	1504.8	0.096809	0.0025645	1	60.196
A2A274	ACO2	Aconitate hydratase, mitochondrial	QE2_130322_OPL0000_JCK_MdW_wholegel_5band_3A2	2	WG_3	_ATIERDGYAQILR_	3	502.607	1504.8	-0.78502	0.0099924	1	46.797
A2A274	ACO2	Aconitate hydratase, mitochondrial	QE2_130322_OPL0000_JCK_MdW_wholegel_5band_1A1	1	WG_1	_CTTDHISAAGPWLK_	3	519.589	1555.75	1.6134	0.0025208	1	47.037
A2A274	ACO2	Aconitate hydratase, mitochondrial	QE2_130322_OPL0000_JCK_MdW_wholegel_5band_2A1	1	WG_2	_CTTDHISAAGPWLK_	3	519.589	1555.75	1.4403	0.091356	1	23.596
A2A274	ACO2	Aconitate hydratase, mitochondrial	QE2_130322_OPL0000_JCK_MdW_wholegel_5band_2A1	1	WG_2	_CTTDHISAAGPWLK_	2	778.88	1555.75	2.0661	0.00056098	1	69.261
A2A274	ACO2	Aconitate hydratase, mitochondrial	QE2_130322_OPL0000_JCK_MdW_wholegel_5band_2A2	2	WG_2	_CTTDHISAAGPWLK_	2	778.88	1555.75	1.5279	0.0021938	1	49.188
A2A274	ACO2	Aconitate hydratase, mitochondrial	QE2_130322_OPL0000_JCK_MdW_wholegel_5band_3A1	1	WG_3	_CTTDHISAAGPWLK_	3	519.589	1555.75	1.5603	0.069718	1	26.591
A2A274	ACO2	Aconitate hydratase, mitochondrial	QE2_130322_OPL0000_JCK_MdW_wholegel_5band_3A1	1	WG_3	_CTTDHISAAGPWLK_	2	778.88	1555.75	1.6531	0.00043056	1	73.834
A2A274	ACO2	Aconitate hydratase, mitochondrial	QE2_130322_OPL0000_JCK_MdW_wholegel_5band_1A2	2	WG_1	_DGYAQILR_	2	468.251	934.487	3.4503	0.0079331	1	53.754
A2A274	ACO2	Aconitate hydratase, mitochondrial	QE2_130322_OPL0000_JCK_MdW_wholegel_5band_2A1	1	WG_2	_DGYAQILR_	2	468.251	934.487	3.354	0.0015464	1	113.7
A2A274	ACO2	Aconitate hydratase, mitochondrial	QE2_130322_OPL0000_JCK_MdW_wholegel_5band_2A2	2	WG_2	_DGYAQILR_	2	468.251	934.487	2.3758	0.0063709	1	57.177
A2A274	ACO2	Aconitate hydratase, mitochondrial	QE2_130322_OPL0000_JCK_MdW_wholegel_5band_3A1	1	WG_3	_DGYAQILR_	2	468.251	934.487	3.4258	0.0023601	1	69.198
A2A274	ACO2	Aconitate hydratase, mitochondrial	QE2_130322_OPL0000_JCK_MdW_wholegel_5band_3A2	2	WG_3	_DGYAQILR_	2	468.251	934.487	2.715	0.0019439	1	70.69
A2A274	ACO2	Aconitate hydratase, mitochondrial	QE2_130322_OPL0000_JCK_MdW_wholegel_5band_1A1	1	WG_1	_DLGGIVLANACGPCIGQWDR_	3	724.682	2171.03	-2.8392	0.00035014	1	67.43
A2A274	ACO2	Aconitate hydratase, mitochondrial	QE2_130322_OPL0000_JCK_MdW_wholegel_5band_1A1	1	WG_1	_DLGGIVLANACGPCIGQWDR_	2	1086.52	2171.03	-2.283	2.4216e-16	1	118.37
A2A274	ACO2	Aconitate hydratase, mitochondrial	QE2_130322_OPL0000_JCK_MdW_wholegel_5band_1A2	2	WG_1	_DLGGIVLANACGPCIGQWDR_	3	724.682	2171.03	-2.8295	3.9407e-10	1	98.816
A2A274	ACO2	Aconitate hydratase, mitochondrial	QE2_130322_OPL0000_JCK_MdW_wholegel_5band_1A2	2	WG_1	_DLGGIVLANACGPCIGQWDR_	2	1086.52	2171.03	0.56952	9.3125e-05	2	75.912
A2A274	ACO2	Aconitate hydratase, mitochondrial	QE2_130322_OPL0000_JCK_MdW_wholegel_5band_2A1	1	WG_2	_DLGGIVLANACGPCIGQWDR_	3	724.682	2171.03	-3.317	0.00076316	1	60.602
A2A274	ACO2	Aconitate hydratase, mitochondrial	QE2_130322_OPL0000_JCK_MdW_wholegel_5band_2A2	2	WG_2	_DLGGIVLANACGPCIGQWDR_	3	724.682	2171.03	-2.3463	0.0037235	1	48.656
A2A274	ACO2	Aconitate hydratase, mitochondrial	QE2_130322_OPL0000_JCK_MdW_wholegel_5band_2A2	2	WG_2	_DLGGIVLANACGPCIGQWDR_	2	1086.52	2171.03	-2.1439	0.0004697	1	65.454
A2A274	ACO2	Aconitate hydratase, mitochondrial	QE2_130322_OPL0000_JCK_MdW_wholegel_5band_3A2	2	WG_3	_DLGGIVLANACGPCIGQWDR_	2	1086.52	2171.03	-2.6275	0.00069657	1	61.703
A2A274	ACO2	Aconitate hydratase, mitochondrial	QE2_130322_OPL0000_JCK_MdW_wholegel_5band_3A2	2	WG_3	_DLGGIVLANACGPCIGQWDR_	3	724.682	2171.03	-3.0621	0.00014495	1	72.086
A2A274	ACO2	Aconitate hydratase, mitochondrial	QE2_130322_OPL0000_JCK_MdW_wholegel_5band_1A1	1	WG_1	_DLGGIVLANACGPCIGQWDRK_	3	767.381	2299.12	-1.8393	0.0029104	1	49.973
A2A274	ACO2	Aconitate hydratase, mitochondrial	QE2_130322_OPL0000_JCK_MdW_wholegel_5band_2A1	1	WG_2	_DLGGIVLANACGPCIGQWDRK_	3	767.381	2299.12	-1.5839	0.00042308	1	60.602
A2A274	ACO2	Aconitate hydratase, mitochondrial	QE2_130322_OPL0000_JCK_MdW_wholegel_5band_2A2	2	WG_2	_DLGGIVLANACGPCIGQWDRK_	3	767.381	2299.12	-1.2247	0.090369	1	24.875
A2A274	ACO2	Aconitate hydratase, mitochondrial	QE2_130322_OPL0000_JCK_MdW_wholegel_5band_3A1	1	WG_3	_DLGGIVLANACGPCIGQWDRK_	3	767.381	2299.12	-2.3207	0.010724	1	40.369
A2A274	ACO2	Aconitate hydratase, mitochondrial	QE2_130322_OPL0000_JCK_MdW_wholegel_5band_3A2	2	WG_3	_DLGGIVLANACGPCIGQWDRK_	3	767.381	2299.12	-1.3886	7.6383e-05	1	57.293
A2A274	ACO2	Aconitate hydratase, mitochondrial	QE2_130322_OPL0000_JCK_MdW_wholegel_5band_1A1	1	WG_1	_EDIANLADEFK_	2	632.806	1263.6	2.2109	0.084395	1	34.05
A2A274	ACO2	Aconitate hydratase, mitochondrial	QE2_130322_OPL0000_JCK_MdW_wholegel_5band_1A1	1	WG_1	_EGWPLDIR_	2	493.259	984.503	0.23568	0.07184	1	26.063
A2A274	ACO2	Aconitate hydratase, mitochondrial	QE2_130322_OPL0000_JCK_MdW_wholegel_5band_1A2	2	WG_1	_EGWPLDIR_	2	493.259	984.503	0.3169	0.062985	1	27.772
A2A274	ACO2	Aconitate hydratase, mitochondrial	QE2_130322_OPL0000_JCK_MdW_wholegel_5band_2A1	1	WG_2	_EGWPLDIR_	2	493.259	984.503	0.046619	0.011575	1	45.997
A2A274	ACO2	Aconitate hydratase, mitochondrial	QE2_130322_OPL0000_JCK_MdW_wholegel_5band_2A2	2	WG_2	_EGWPLDIR_	2	493.259	984.503	0.10787	0.069503	1	26.514
A2A274	ACO2	Aconitate hydratase, mitochondrial	QE2_130322_OPL0000_JCK_MdW_wholegel_5band_3A1	1	WG_3	_EGWPLDIR_	2	493.259	984.503	0.5968	0.044063	2	31.422
A2A274	ACO2	Aconitate hydratase, mitochondrial	QE2_130322_OPL0000_JCK_MdW_wholegel_5band_3A2	2	WG_3	_EGWPLDIR_	2	493.259	984.503	0.06114	0.069503	1	26.514
A2A274	ACO2	Aconitate hydratase, mitochondrial	QE2_130322_OPL0000_JCK_MdW_wholegel_5band_2A1	1	WG_2	_FNPETDYLTGTDGK_	2	779.357	1556.7	1.4391	0.013194	1	37.092
A2A274	ACO2	Aconitate hydratase, mitochondrial	QE2_130322_OPL0000_JCK_MdW_wholegel_5band_1A1	1	WG_1	_FNPETDYLTGTDGKK_	3	562.605	1684.79	-0.55351	0.016805	1	35.329
A2A274	ACO2	Aconitate hydratase, mitochondrial	QE2_130322_OPL0000_JCK_MdW_wholegel_5band_1A1	1	WG_1	_FNPETDYLTGTDGKK_	3	562.605	1684.79	-1.4985	0.0015209	1	53.981
A2A274	ACO2	Aconitate hydratase, mitochondrial	QE2_130322_OPL0000_JCK_MdW_wholegel_5band_2A1	1	WG_2	_FNPETDYLTGTDGKK_	3	562.605	1684.79	0.19179	0.049849	1	37.913
A2A274	ACO2	Aconitate hydratase, mitochondrial	QE2_130322_OPL0000_JCK_MdW_wholegel_5band_2A2	2	WG_2	_FNPETDYLTGTDGKK_	3	562.605	1684.79	NaN	0.037684	1	31.089
A2A274	ACO2	Aconitate hydratase, mitochondrial	QE2_130322_OPL0000_JCK_MdW_wholegel_5band_3A1	1	WG_3	_FNPETDYLTGTDGKK_	3	562.605	1684.79	-0.15644	0.072	1	27.236
A2A274	ACO2	Aconitate hydratase, mitochondrial	QE2_130322_OPL0000_JCK_MdW_wholegel_5band_3A2	2	WG_3	_FNPETDYLTGTDGKK_	3	562.605	1684.79	-0.84022	0.010143	1	40.372
A2A274	ACO2	Aconitate hydratase, mitochondrial	QE2_130322_OPL0000_JCK_MdW_wholegel_5band_1A1	1	WG_1	_IVYGHLDDPASQEIER_	3	614.639	1840.9	-0.89374	8.1765e-63	1	195.6
A2A274	ACO2	Aconitate hydratase, mitochondrial	QE2_130322_OPL0000_JCK_MdW_wholegel_5band_1A1	1	WG_1	_IVYGHLDDPASQEIER_	2	921.455	1840.9	-1.0723	1.3403e-05	1	95.409
A2A274	ACO2	Aconitate hydratase, mitochondrial	QE2_130322_OPL0000_JCK_MdW_wholegel_5band_1A2	2	WG_1	_IVYGHLDDPASQEIER_	3	614.639	1840.9	-0.70888	4.8824e-15	1	142.55
A2A274	ACO2	Aconitate hydratase, mitochondrial	QE2_130322_OPL0000_JCK_MdW_wholegel_5band_1A4	4	WG_1	_IVYGHLDDPASQEIER_	3	614.639	1840.9	0.63332	3.0341e-105	1	101.04
A2A274	ACO2	Aconitate hydratase, mitochondrial	QE2_130322_OPL0000_JCK_MdW_wholegel_5band_1A5	5	WG_1	_IVYGHLDDPASQEIER_	3	614.639	1840.9	-1.5986	0.00035974	2	59.345
A2A274	ACO2	Aconitate hydratase, mitochondrial	QE2_130322_OPL0000_JCK_MdW_wholegel_5band_2A1	1	WG_2	_IVYGHLDDPASQEIER_	3	614.639	1840.9	-1.0733	1.3966e-20	1	150.37
A2A274	ACO2	Aconitate hydratase, mitochondrial	QE2_130322_OPL0000_JCK_MdW_wholegel_5band_2A1	1	WG_2	_IVYGHLDDPASQEIER_	2	921.455	1840.9	0.23456	0.00043801	1	37.85
A2A274	ACO2	Aconitate hydratase, mitochondrial	QE2_130322_OPL0000_JCK_MdW_wholegel_5band_2A2	2	WG_2	_IVYGHLDDPASQEIER_	3	614.639	1840.9	-1.0855	5.7436e-16	1	143.46
A2A274	ACO2	Aconitate hydratase, mitochondrial	QE2_130322_OPL0000_JCK_MdW_wholegel_5band_2A3	3	WG_2	_IVYGHLDDPASQEIER_	3	614.639	1840.9	-0.098522	4.139e-38	1	171.26
A2A274	ACO2	Aconitate hydratase, mitochondrial	QE2_130322_OPL0000_JCK_MdW_wholegel_5band_2A4	4	WG_2	_IVYGHLDDPASQEIER_	3	614.639	1840.9	-0.34356	0.0037032	1	58.246
A2A274	ACO2	Aconitate hydratase, mitochondrial	QE2_130322_OPL0000_JCK_MdW_wholegel_5band_3A1	1	WG_3	_IVYGHLDDPASQEIER_	3	614.639	1840.9	-0.83875	9.3132e-21	1	152.17
A2A274	ACO2	Aconitate hydratase, mitochondrial	QE2_130322_OPL0000_JCK_MdW_wholegel_5band_3A2	2	WG_3	_IVYGHLDDPASQEIER_	3	614.639	1840.9	-0.8021	1.2435e-14	1	140.96
A2A274	ACO2	Aconitate hydratase, mitochondrial	QE2_130322_OPL0000_JCK_MdW_wholegel_5band_3A3	3	WG_3	_IVYGHLDDPASQEIER_	3	614.639	1840.9	-1.6435	3.0272e-28	1	156.25
A2A274	ACO2	Aconitate hydratase, mitochondrial	QE2_130322_OPL0000_JCK_MdW_wholegel_5band_1A1	1	WG_1	_LEAPDADELPKGEFDPGQDTYQHPPK_	4	724.342	2893.34	-0.52029	0.0010252	1	49.638
A2A274	ACO2	Aconitate hydratase, mitochondrial	QE2_130322_OPL0000_JCK_MdW_wholegel_5band_1A1	1	WG_1	_LNRPLTLSEK_	3	390.9	1169.68	0.17685	0.010584	1	52.247
A2A274	ACO2	Aconitate hydratase, mitochondrial	QE2_130322_OPL0000_JCK_MdW_wholegel_5band_1A1	1	WG_1	_LNRPLTLSEK_	2	585.846	1169.68	-0.1052	0.0056822	1	59.198
A2A274	ACO2	Aconitate hydratase, mitochondrial	QE2_130322_OPL0000_JCK_MdW_wholegel_5band_1A2	2	WG_1	_LNRPLTLSEK_	3	390.9	1169.68	-0.22436	0.11032	1	30.729
A2A274	ACO2	Aconitate hydratase, mitochondrial	QE2_130322_OPL0000_JCK_MdW_wholegel_5band_1A2	2	WG_1	_LNRPLTLSEK_	2	585.846	1169.68	-0.098242	0.0027677	1	68.536
A2A274	ACO2	Aconitate hydratase, mitochondrial	QE2_130322_OPL0000_JCK_MdW_wholegel_5band_1A3	3	WG_1	_LNRPLTLSEK_	3	390.9	1169.68	0.18717	0.0099976	1	53.013
A2A274	ACO2	Aconitate hydratase, mitochondrial	QE2_130322_OPL0000_JCK_MdW_wholegel_5band_1A5	5	WG_1	_LNRPLTLSEK_	3	390.9	1169.68	0.28836	0.049327	1	50.95
A2A274	ACO2	Aconitate hydratase, mitochondrial	QE2_130322_OPL0000_JCK_MdW_wholegel_5band_2A1	1	WG_2	_LNRPLTLSEK_	3	390.9	1169.68	0.041328	0.0023978	1	69.721
A2A274	ACO2	Aconitate hydratase, mitochondrial	QE2_130322_OPL0000_JCK_MdW_wholegel_5band_2A1	1	WG_2	_LNRPLTLSEK_	2	585.846	1169.68	-0.19819	0.018279	1	45.257
A2A274	ACO2	Aconitate hydratase, mitochondrial	QE2_130322_OPL0000_JCK_MdW_wholegel_5band_2A2	2	WG_2	_LNRPLTLSEK_	3	390.9	1169.68	0.29929	0.020586	1	44.616
A2A274	ACO2	Aconitate hydratase, mitochondrial	QE2_130322_OPL0000_JCK_MdW_wholegel_5band_2A3	3	WG_2	_LNRPLTLSEK_	3	390.9	1169.68	0.39139	0.0036086	1	65.842
A2A274	ACO2	Aconitate hydratase, mitochondrial	QE2_130322_OPL0000_JCK_MdW_wholegel_5band_3A1	1	WG_3	_LNRPLTLSEK_	3	390.9	1169.68	-0.15559	0.0023978	1	69.721
A2A274	ACO2	Aconitate hydratase, mitochondrial	QE2_130322_OPL0000_JCK_MdW_wholegel_5band_3A1	1	WG_3	_LNRPLTLSEK_	2	585.846	1169.68	-0.23014	0.020774	1	44.564
A2A274	ACO2	Aconitate hydratase, mitochondrial	QE2_130322_OPL0000_JCK_MdW_wholegel_5band_3A2	2	WG_3	_LNRPLTLSEK_	3	390.9	1169.68	0.31949	0.024226	1	43.604
A2A274	ACO2	Aconitate hydratase, mitochondrial	QE2_130322_OPL0000_JCK_MdW_wholegel_5band_3A2	2	WG_3	_LNRPLTLSEK_	2	585.846	1169.68	-0.059847	0.020593	1	44.614
A2A274	ACO2	Aconitate hydratase, mitochondrial	QE2_130322_OPL0000_JCK_MdW_wholegel_5band_3A3	3	WG_3	_LNRPLTLSEK_	3	390.9	1169.68	0.52267	0.028292	1	42.475
A2A274	ACO2	Aconitate hydratase, mitochondrial	QE2_130322_OPL0000_JCK_MdW_wholegel_5band_3A5	5	WG_3	_LNRPLTLSEK_	3	390.9	1169.68	-0.093631	0.020399	1	61.577
A2A274	ACO2	Aconitate hydratase, mitochondrial	QE2_130322_OPL0000_JCK_MdW_wholegel_5band_1A2	2	WG_1	_LTGSLSGWSSPK_	2	610.319	1218.62	4.8501	0.030017	1	34.183
A2A274	ACO2	Aconitate hydratase, mitochondrial	QE2_130322_OPL0000_JCK_MdW_wholegel_5band_1A5	5	WG_1	_LTGSLSGWSSPK_	2	610.319	1218.62	2.8749	0.043211	1	26.124
A2A274	ACO2	Aconitate hydratase, mitochondrial	QE2_130322_OPL0000_JCK_MdW_wholegel_5band_3A1	1	WG_3	_LTGSLSGWSSPK_	2	610.319	1218.62	2.7891	0.034462	1	24.922
A2A274	ACO2	Aconitate hydratase, mitochondrial	QE2_130322_OPL0000_JCK_MdW_wholegel_5band_1A1	1	WG_1	_LTIQGLK_	2	386.75	771.485	0.23239	0.021578	1	55.717
A2A274	ACO2	Aconitate hydratase, mitochondrial	QE2_130322_OPL0000_JCK_MdW_wholegel_5band_1A4	4	WG_1	_LTIQGLK_	2	386.75	771.485	0.1321	0.024016	1	53.554
A2A274	ACO2	Aconitate hydratase, mitochondrial	QE2_130322_OPL0000_JCK_MdW_wholegel_5band_1A1	1	WG_1	_NAVTQEFGPVPDTAR_	2	801.4	1600.78	2.0073	0.00055442	1	62.813
A2A274	ACO2	Aconitate hydratase, mitochondrial	QE2_130322_OPL0000_JCK_MdW_wholegel_5band_1A1	1	WG_1	_NAVTQEFGPVPDTAR_	3	534.602	1600.78	2.1807	0.0023361	1	46.324
A2A274	ACO2	Aconitate hydratase, mitochondrial	QE2_130322_OPL0000_JCK_MdW_wholegel_5band_1A2	2	WG_1	_NAVTQEFGPVPDTAR_	3	534.602	1600.78	2.8895	0.017235	1	33.872
A2A274	ACO2	Aconitate hydratase, mitochondrial	QE2_130322_OPL0000_JCK_MdW_wholegel_5band_1A2	2	WG_1	_NAVTQEFGPVPDTAR_	2	801.4	1600.78	NaN	0.0034556	1	61.962
A2A274	ACO2	Aconitate hydratase, mitochondrial	QE2_130322_OPL0000_JCK_MdW_wholegel_5band_1A3	3	WG_1	_NAVTQEFGPVPDTAR_	2	801.4	1600.78	0.31571	1.3214e-06	1	115.04
A2A274	ACO2	Aconitate hydratase, mitochondrial	QE2_130322_OPL0000_JCK_MdW_wholegel_5band_2A1	1	WG_2	_NAVTQEFGPVPDTAR_	2	801.4	1600.78	1.5372	3.5052e-05	1	98.508
A2A274	ACO2	Aconitate hydratase, mitochondrial	QE2_130322_OPL0000_JCK_MdW_wholegel_5band_2A1	1	WG_2	_NAVTQEFGPVPDTAR_	3	534.602	1600.78	1.3823	0.0048749	1	44.005
A2A274	ACO2	Aconitate hydratase, mitochondrial	QE2_130322_OPL0000_JCK_MdW_wholegel_5band_2A2	2	WG_2	_NAVTQEFGPVPDTAR_	2	801.4	1600.78	3.4636	0.001658	1	51.127
A2A274	ACO2	Aconitate hydratase, mitochondrial	QE2_130322_OPL0000_JCK_MdW_wholegel_5band_2A3	3	WG_2	_NAVTQEFGPVPDTAR_	2	801.4	1600.78	0.21241	4.0741e-09	1	123.42
A2A274	ACO2	Aconitate hydratase, mitochondrial	QE2_130322_OPL0000_JCK_MdW_wholegel_5band_3A1	1	WG_3	_NAVTQEFGPVPDTAR_	3	534.602	1600.78	1.4571	0.0080003	1	41.412
A2A274	ACO2	Aconitate hydratase, mitochondrial	QE2_130322_OPL0000_JCK_MdW_wholegel_5band_3A1	1	WG_3	_NAVTQEFGPVPDTAR_	2	801.4	1600.78	1.9809	0.00018869	1	78.597
A2A274	ACO2	Aconitate hydratase, mitochondrial	QE2_130322_OPL0000_JCK_MdW_wholegel_5band_3A2	2	WG_3	_NAVTQEFGPVPDTAR_	2	801.4	1600.78	2.639	4.7481e-31	1	76.341
A2A274	ACO2	Aconitate hydratase, mitochondrial	QE2_130322_OPL0000_JCK_MdW_wholegel_5band_3A3	3	WG_3	_NAVTQEFGPVPDTAR_	2	801.4	1600.78	0.26889	8.2153e-20	1	146.27
A2A274	ACO2	Aconitate hydratase, mitochondrial	QE2_130322_OPL0000_JCK_MdW_wholegel_5band_3A4	4	WG_3	_NAVTQEFGPVPDTAR_	2	801.4	1600.78	0.13276	2.8007e-06	1	110.35
A2A274	ACO2	Aconitate hydratase, mitochondrial	QE2_130322_OPL0000_JCK_MdW_wholegel_5band_3A5	5	WG_3	_NAVTQEFGPVPDTAR_	2	801.4	1600.78	NaN	0.0029488	1	52.522
A2A274	ACO2	Aconitate hydratase, mitochondrial	QE2_130322_OPL0000_JCK_MdW_wholegel_5band_1A1	1	WG_1	_NTIVTSYNR_	2	534.278	1066.54	-0.38492	9.363e-05	1	109.66
A2A274	ACO2	Aconitate hydratase, mitochondrial	QE2_130322_OPL0000_JCK_MdW_wholegel_5band_1A2	2	WG_1	_NTIVTSYNR_	2	534.278	1066.54	-0.66392	0.00061438	1	90.108
A2A274	ACO2	Aconitate hydratase, mitochondrial	QE2_130322_OPL0000_JCK_MdW_wholegel_5band_1A3	3	WG_1	_NTIVTSYNR_	2	534.278	1066.54	-0.57155	0.030011	1	32.731
A2A274	ACO2	Aconitate hydratase, mitochondrial	QE2_130322_OPL0000_JCK_MdW_wholegel_5band_1A4	4	WG_1	_NTIVTSYNR_	2	534.278	1066.54	NaN	0.00095583	1	59.426
A2A274	ACO2	Aconitate hydratase, mitochondrial	QE2_130322_OPL0000_JCK_MdW_wholegel_5band_2A1	1	WG_2	_NTIVTSYNR_	2	534.278	1066.54	-0.24208	0.0017732	1	68.893
A2A274	ACO2	Aconitate hydratase, mitochondrial	QE2_130322_OPL0000_JCK_MdW_wholegel_5band_2A2	2	WG_2	_NTIVTSYNR_	2	534.278	1066.54	-0.24057	0.00079195	1	85.533
A2A274	ACO2	Aconitate hydratase, mitochondrial	QE2_130322_OPL0000_JCK_MdW_wholegel_5band_2A3	3	WG_2	_NTIVTSYNR_	2	534.278	1066.54	-0.79687	0.0048725	1	52.579
A2A274	ACO2	Aconitate hydratase, mitochondrial	QE2_130322_OPL0000_JCK_MdW_wholegel_5band_2A4	4	WG_2	_NTIVTSYNR_	2	534.278	1066.54	NaN	0.025528	1	42.718
A2A274	ACO2	Aconitate hydratase, mitochondrial	QE2_130322_OPL0000_JCK_MdW_wholegel_5band_3A1	1	WG_3	_NTIVTSYNR_	2	534.278	1066.54	-0.41738	9.4768e-05	1	117.3
A2A274	ACO2	Aconitate hydratase, mitochondrial	QE2_130322_OPL0000_JCK_MdW_wholegel_5band_3A2	2	WG_3	_NTIVTSYNR_	2	534.278	1066.54	-0.097797	0.0018124	1	68.557
A2A274	ACO2	Aconitate hydratase, mitochondrial	QE2_130322_OPL0000_JCK_MdW_wholegel_5band_3A3	3	WG_3	_NTIVTSYNR_	2	534.278	1066.54	-0.12438	0.0025441	1	62.303
A2A274	ACO2	Aconitate hydratase, mitochondrial	QE2_130322_OPL0000_JCK_MdW_wholegel_5band_3A4	4	WG_3	_NTIVTSYNR_	2	534.278	1066.54	NaN	0.015557	1	46.819
A2A274	ACO2	Aconitate hydratase, mitochondrial	QE2_130322_OPL0000_JCK_MdW_wholegel_5band_1A1	1	WG_1	_QGLLPLTFADPADYNK_	2	881.954	1761.89	-0.23796	9.0111e-05	1	77.746
A2A274	ACO2	Aconitate hydratase, mitochondrial	QE2_130322_OPL0000_JCK_MdW_wholegel_5band_1A1	1	WG_1	_QGLLPLTFADPADYNK_	3	588.305	1761.89	-1.8384	0.071357	1	26.362
A2A274	ACO2	Aconitate hydratase, mitochondrial	QE2_130322_OPL0000_JCK_MdW_wholegel_5band_2A1	1	WG_2	_QGLLPLTFADPADYNK_	2	881.954	1761.89	NaN	0.0049591	1	67.646
A2A274	ACO2	Aconitate hydratase, mitochondrial	QE2_130322_OPL0000_JCK_MdW_wholegel_5band_1A1	1	WG_1	_SQFTITPGSEQIR_	2	732.378	1462.74	-0.43085	0.00069827	1	65.895
A2A274	ACO2	Aconitate hydratase, mitochondrial	QE2_130322_OPL0000_JCK_MdW_wholegel_5band_1A1	1	WG_1	_SQFTITPGSEQIR_	3	488.588	1462.74	0.36287	0.08569	1	24.359
A2A274	ACO2	Aconitate hydratase, mitochondrial	QE2_130322_OPL0000_JCK_MdW_wholegel_5band_1A2	2	WG_1	_SQFTITPGSEQIR_	2	732.378	1462.74	-1.6029	0.00071973	1	65.472
A2A274	ACO2	Aconitate hydratase, mitochondrial	QE2_130322_OPL0000_JCK_MdW_wholegel_5band_1A2	2	WG_1	_SQFTITPGSEQIR_	3	488.588	1462.74	0.33035	0.16027	1	18.102
A2A274	ACO2	Aconitate hydratase, mitochondrial	QE2_130322_OPL0000_JCK_MdW_wholegel_5band_1A3	3	WG_1	_SQFTITPGSEQIR_	2	732.378	1462.74	-0.36758	0.00066602	1	66.533
A2A274	ACO2	Aconitate hydratase, mitochondrial	QE2_130322_OPL0000_JCK_MdW_wholegel_5band_1A4	4	WG_1	_SQFTITPGSEQIR_	2	732.378	1462.74	0.45252	0.0016689	1	55.841
A2A274	ACO2	Aconitate hydratase, mitochondrial	QE2_130322_OPL0000_JCK_MdW_wholegel_5band_1A5	5	WG_1	_SQFTITPGSEQIR_	2	732.378	1462.74	0.055348	5.3416e-05	1	93.823
A2A274	ACO2	Aconitate hydratase, mitochondrial	QE2_130322_OPL0000_JCK_MdW_wholegel_5band_2A1	1	WG_2	_SQFTITPGSEQIR_	2	732.378	1462.74	-0.3655	0.00069827	1	65.895
A2A274	ACO2	Aconitate hydratase, mitochondrial	QE2_130322_OPL0000_JCK_MdW_wholegel_5band_2A2	2	WG_2	_SQFTITPGSEQIR_	2	732.378	1462.74	-1.1787	0.0028713	1	50.843
A2A274	ACO2	Aconitate hydratase, mitochondrial	QE2_130322_OPL0000_JCK_MdW_wholegel_5band_2A3	3	WG_2	_SQFTITPGSEQIR_	2	732.378	1462.74	-0.53796	0.0011322	1	58.071
A2A274	ACO2	Aconitate hydratase, mitochondrial	QE2_130322_OPL0000_JCK_MdW_wholegel_5band_2A4	4	WG_2	_SQFTITPGSEQIR_	2	732.378	1462.74	0.28091	0.0019679	1	54.598
A2A274	ACO2	Aconitate hydratase, mitochondrial	QE2_130322_OPL0000_JCK_MdW_wholegel_5band_3A1	1	WG_3	_SQFTITPGSEQIR_	2	732.378	1462.74	-0.14727	0.0035285	1	48.112
A2A274	ACO2	Aconitate hydratase, mitochondrial	QE2_130322_OPL0000_JCK_MdW_wholegel_5band_3A2	2	WG_3	_SQFTITPGSEQIR_	2	732.378	1462.74	-1.5744	7.5482e-05	1	86.291
A2A274	ACO2	Aconitate hydratase, mitochondrial	QE2_130322_OPL0000_JCK_MdW_wholegel_5band_3A3	3	WG_3	_SQFTITPGSEQIR_	2	732.378	1462.74	-0.39012	0.00045386	1	70.889
A2A274	ACO2	Aconitate hydratase, mitochondrial	QE2_130322_OPL0000_JCK_MdW_wholegel_5band_3A4	4	WG_3	_SQFTITPGSEQIR_	2	732.378	1462.74	1.6699	0.0016689	1	55.841
A2A274	ACO2	Aconitate hydratase, mitochondrial	QE2_130322_OPL0000_JCK_MdW_wholegel_5band_1A1	1	WG_1	_VAEKEGWPLDIR_	3	471.589	1411.75	1.1855	0.03903	1	38.189
A2A274	ACO2	Aconitate hydratase, mitochondrial	QE2_130322_OPL0000_JCK_MdW_wholegel_5band_2A1	1	WG_2	_VAEKEGWPLDIR_	3	471.589	1411.75	0.62714	0.088902	1	31.827
A2A274	ACO2	Aconitate hydratase, mitochondrial	QE2_130322_OPL0000_JCK_MdW_wholegel_5band_3A1	1	WG_3	_VAEKEGWPLDIR_	3	471.589	1411.75	1.161	0.12684	1	35.037
A2A274	ACO2	Aconitate hydratase, mitochondrial	QE2_130322_OPL0000_JCK_MdW_wholegel_5band_1A1	1	WG_1	_VAGILTVK_	2	400.766	799.517	-1.1872	0.054165	1	29.473
A2A274	ACO2	Aconitate hydratase, mitochondrial	QE2_130322_OPL0000_JCK_MdW_wholegel_5band_2A1	1	WG_2	_VAGILTVK_	2	400.766	799.517	-1.1576	0.054165	1	29.473
A2A274	ACO2	Aconitate hydratase, mitochondrial	QE2_130322_OPL0000_JCK_MdW_wholegel_5band_3A1	1	WG_3	_VAGILTVK_	2	400.766	799.517	-1.7564	0.12434	1	19.99
A2A274	ACO2	Aconitate hydratase, mitochondrial	QE2_130322_OPL0000_JCK_MdW_wholegel_5band_1A1	1	WG_1	_VAMSHFEPNEYIHYDLLEK_	4	584.532	2334.1	0.61957	6.2589e-10	1	95.666
A2A274	ACO2	Aconitate hydratase, mitochondrial	QE2_130322_OPL0000_JCK_MdW_wholegel_5band_1A1	1	WG_1	_VAMSHFEPNEYIHYDLLEK_	3	779.04	2334.1	-1.4302	0.0029822	1	50.957
A2A274	ACO2	Aconitate hydratase, mitochondrial	QE2_130322_OPL0000_JCK_MdW_wholegel_5band_2A1	1	WG_2	_VAMSHFEPNEYIHYDLLEK_	4	584.532	2334.1	0.65376	1.503e-07	1	58.123
A2A274	ACO2	Aconitate hydratase, mitochondrial	QE2_130322_OPL0000_JCK_MdW_wholegel_5band_2A4	4	WG_2	_VAMSHFEPNEYIHYDLLEK_	4	584.532	2334.1	-0.31545	0.017654	1	35.015
A2A274	ACO2	Aconitate hydratase, mitochondrial	QE2_130322_OPL0000_JCK_MdW_wholegel_5band_3A4	4	WG_3	_VAMSHFEPNEYIHYDLLEK_	4	584.532	2334.1	0.10955	0.0014476	1	56.327
A2A274	ACO2	Aconitate hydratase, mitochondrial	QE2_130322_OPL0000_JCK_MdW_wholegel_5band_1A1	1	WG_1	_VAVPSTIHCDHLIEAQVGGEK_	4	565.79	2259.13	0.77228	0.00014268	1	68.369
A2A274	ACO2	Aconitate hydratase, mitochondrial	QE2_130322_OPL0000_JCK_MdW_wholegel_5band_1A1	1	WG_1	_VAVPSTIHCDHLIEAQVGGEK_	3	754.051	2259.13	-0.30705	6.6655e-05	1	72.145
A2A274	ACO2	Aconitate hydratase, mitochondrial	QE2_130322_OPL0000_JCK_MdW_wholegel_5band_1A2	2	WG_1	_VAVPSTIHCDHLIEAQVGGEK_	4	565.79	2259.13	0.6257	0.00040564	1	59.975
A2A274	ACO2	Aconitate hydratase, mitochondrial	QE2_130322_OPL0000_JCK_MdW_wholegel_5band_1A3	3	WG_1	_VAVPSTIHCDHLIEAQVGGEK_	4	565.79	2259.13	-0.56178	0.00015851	1	67.864
A2A274	ACO2	Aconitate hydratase, mitochondrial	QE2_130322_OPL0000_JCK_MdW_wholegel_5band_2A1	1	WG_2	_VAVPSTIHCDHLIEAQVGGEK_	4	565.79	2259.13	0.7876	2.6322e-06	1	82.36
A2A274	ACO2	Aconitate hydratase, mitochondrial	QE2_130322_OPL0000_JCK_MdW_wholegel_5band_2A1	1	WG_2	_VAVPSTIHCDHLIEAQVGGEK_	3	754.051	2259.13	-1.2285	1.484e-24	1	132.45
A2A274	ACO2	Aconitate hydratase, mitochondrial	QE2_130322_OPL0000_JCK_MdW_wholegel_5band_2A2	2	WG_2	_VAVPSTIHCDHLIEAQVGGEK_	4	565.79	2259.13	0.71088	1.0679e-15	1	110.41
A2A274	ACO2	Aconitate hydratase, mitochondrial	QE2_130322_OPL0000_JCK_MdW_wholegel_5band_2A3	3	WG_2	_VAVPSTIHCDHLIEAQVGGEK_	4	565.79	2259.13	0.15204	0.00025228	1	64.87
A2A274	ACO2	Aconitate hydratase, mitochondrial	QE2_130322_OPL0000_JCK_MdW_wholegel_5band_3A1	1	WG_3	_VAVPSTIHCDHLIEAQVGGEK_	4	565.79	2259.13	0.74253	4.3225e-11	1	104.86
A2A274	ACO2	Aconitate hydratase, mitochondrial	QE2_130322_OPL0000_JCK_MdW_wholegel_5band_3A2	2	WG_3	_VAVPSTIHCDHLIEAQVGGEK_	4	565.79	2259.13	0.84119	0.00014268	1	68.369
A2A274	ACO2	Aconitate hydratase, mitochondrial	QE2_130322_OPL0000_JCK_MdW_wholegel_5band_3A3	3	WG_3	_VAVPSTIHCDHLIEAQVGGEK_	4	565.79	2259.13	-0.91233	0.012035	1	38.26
A2A274	ACO2	Aconitate hydratase, mitochondrial	QE2_130322_OPL0000_JCK_MdW_wholegel_5band_1A1	1	WG_1	_VGLIGSCTNSSYEDMGR_	2	923.409	1844.8	-0.5111	3.868e-12	1	130.39
A2A274	ACO2	Aconitate hydratase, mitochondrial	QE2_130322_OPL0000_JCK_MdW_wholegel_5band_1A2	2	WG_1	_VGLIGSCTNSSYEDMGR_	2	923.409	1844.8	-0.45941	3.46e-08	1	106.36
A2A274	ACO2	Aconitate hydratase, mitochondrial	QE2_130322_OPL0000_JCK_MdW_wholegel_5band_1A5	5	WG_1	_VGLIGSCTNSSYEDMGR_	2	923.409	1844.8	-0.49432	0.0021767	1	49.049
A2A274	ACO2	Aconitate hydratase, mitochondrial	QE2_130322_OPL0000_JCK_MdW_wholegel_5band_2A1	1	WG_2	_VGLIGSCTNSSYEDMGR_	2	923.409	1844.8	-0.81507	4.3415e-12	1	130.27
A2A274	ACO2	Aconitate hydratase, mitochondrial	QE2_130322_OPL0000_JCK_MdW_wholegel_5band_2A2	2	WG_2	_VGLIGSCTNSSYEDMGR_	2	923.409	1844.8	-0.37428	3.4687e-09	1	117.4
A2A274	ACO2	Aconitate hydratase, mitochondrial	QE2_130322_OPL0000_JCK_MdW_wholegel_5band_3A1	1	WG_3	_VGLIGSCTNSSYEDMGR_	2	923.409	1844.8	-0.82625	1.7074e-08	1	110.22
A2A274	ACO2	Aconitate hydratase, mitochondrial	QE2_130322_OPL0000_JCK_MdW_wholegel_5band_3A2	2	WG_3	_VGLIGSCTNSSYEDMGR_	2	923.409	1844.8	-0.81133	7.8423e-07	1	92.211
A2A274	ACO2	Aconitate hydratase, mitochondrial	QE2_130322_OPL0000_JCK_MdW_wholegel_5band_1A1	1	WG_1	_WVVIGDENYGEGSSR_	2	834.387	1666.76	-0.36759	4.2728e-05	1	96.414
A2A274	ACO2	Aconitate hydratase, mitochondrial	QE2_130322_OPL0000_JCK_MdW_wholegel_5band_1A1	1	WG_1	_WVVIGDENYGEGSSR_	2	834.387	1666.76	-1.4886	0.0005939	1	60.918
A2A274	ACO2	Aconitate hydratase, mitochondrial	QE2_130322_OPL0000_JCK_MdW_wholegel_5band_1A2	2	WG_1	_WVVIGDENYGEGSSR_	2	834.387	1666.76	-0.30693	3.1173e-05	1	99.566
A2A274	ACO2	Aconitate hydratase, mitochondrial	QE2_130322_OPL0000_JCK_MdW_wholegel_5band_1A3	3	WG_1	_WVVIGDENYGEGSSR_	2	834.387	1666.76	-0.97228	9.5669e-06	1	105.46
A2A274	ACO2	Aconitate hydratase, mitochondrial	QE2_130322_OPL0000_JCK_MdW_wholegel_5band_1A4	4	WG_1	_WVVIGDENYGEGSSR_	2	834.387	1666.76	NaN	0.045353	1	32.815
A2A274	ACO2	Aconitate hydratase, mitochondrial	QE2_130322_OPL0000_JCK_MdW_wholegel_5band_1A5	5	WG_1	_WVVIGDENYGEGSSR_	2	834.387	1666.76	NaN	9.3065e-18	1	101.36
A2A274	ACO2	Aconitate hydratase, mitochondrial	QE2_130322_OPL0000_JCK_MdW_wholegel_5band_2A1	1	WG_2	_WVVIGDENYGEGSSR_	2	834.387	1666.76	-0.22273	2.965e-06	1	109.83
A2A274	ACO2	Aconitate hydratase, mitochondrial	QE2_130322_OPL0000_JCK_MdW_wholegel_5band_2A1	1	WG_2	_WVVIGDENYGEGSSR_	2	834.387	1666.76	-0.909	0.0014608	1	52.522
A2A274	ACO2	Aconitate hydratase, mitochondrial	QE2_130322_OPL0000_JCK_MdW_wholegel_5band_2A2	2	WG_2	_WVVIGDENYGEGSSR_	2	834.387	1666.76	-0.46035	3.1173e-05	1	99.566
A2A274	ACO2	Aconitate hydratase, mitochondrial	QE2_130322_OPL0000_JCK_MdW_wholegel_5band_2A3	3	WG_2	_WVVIGDENYGEGSSR_	2	834.387	1666.76	-0.51338	6.729e-05	1	88.73
A2A274	ACO2	Aconitate hydratase, mitochondrial	QE2_130322_OPL0000_JCK_MdW_wholegel_5band_2A4	4	WG_2	_WVVIGDENYGEGSSR_	2	834.387	1666.76	-0.013289	2.4607e-05	1	101.36
A2A274	ACO2	Aconitate hydratase, mitochondrial	QE2_130322_OPL0000_JCK_MdW_wholegel_5band_3A1	1	WG_3	_WVVIGDENYGEGSSR_	2	834.387	1666.76	-0.30524	5.1487e-09	1	121.31
A2A274	ACO2	Aconitate hydratase, mitochondrial	QE2_130322_OPL0000_JCK_MdW_wholegel_5band_3A2	2	WG_3	_WVVIGDENYGEGSSR_	2	834.387	1666.76	-0.21582	3.1173e-05	1	99.566
A2A274	ACO2	Aconitate hydratase, mitochondrial	QE2_130322_OPL0000_JCK_MdW_wholegel_5band_3A3	3	WG_3	_WVVIGDENYGEGSSR_	2	834.387	1666.76	-0.55921	3.4371e-05	1	98.694
A2A274	ACO2	Aconitate hydratase, mitochondrial	QE2_130322_OPL0000_JCK_MdW_wholegel_5band_3A4	4	WG_3	_WVVIGDENYGEGSSR_	2	834.387	1666.76	-0.17162	3.5304e-05	1	98.439
A2A2Q9	C20orf4	Uncharacterized protein C20orf4	QE2_130322_OPL0000_JCK_MdW_wholegel_5band_1A2	2	WG_1	_MGFFLSLHQR_	3	412.55	1234.63	-0.9756	0.022897	1	33.875
A2A2Q9	C20orf4	Uncharacterized protein C20orf4	QE2_130322_OPL0000_JCK_MdW_wholegel_5band_2A2	2	WG_2	_MGFFLSLHQR_	3	412.55	1234.63	-1.0509	0.034497	1	32.008
A2A2Q9	C20orf4	Uncharacterized protein C20orf4	QE2_130322_OPL0000_JCK_MdW_wholegel_5band_3A3	3	WG_3	_MGFFLSLHQR_	3	412.55	1234.63	-0.045809	0.034497	1	32.008
A2A2Q9	C20orf4	Uncharacterized protein C20orf4	QE2_130322_OPL0000_JCK_MdW_wholegel_5band_1A2	2	WG_1	_WISLTNFISEATVEK_	2	869.457	1736.9	NaN	0.0038453	1	63.037
A2ABE7	HLA-C	HLA class I histocompatibility antigen, Cw-7 alpha chain	QE2_130322_OPL0000_JCK_MdW_wholegel_5band_1A1	1	WG_1	_AEPPKTHVTHHPLSDHEATLR_	5	475.447	2372.2	-0.086377	0.016892	1	39.507
A2ABE7	HLA-C	HLA class I histocompatibility antigen, Cw-7 alpha chain	QE2_130322_OPL0000_JCK_MdW_wholegel_5band_1A2	2	WG_1	_AEPPKTHVTHHPLSDHEATLR_	5	475.447	2372.2	-0.3087	0.01361	1	35.676
A2ABE7	HLA-C	HLA class I histocompatibility antigen, Cw-7 alpha chain	QE2_130322_OPL0000_JCK_MdW_wholegel_5band_2A1	1	WG_2	_AEPPKTHVTHHPLSDHEATLR_	6	396.374	2372.2	0.68586	0.0033557	1	55.127
A2ABE7	HLA-C	HLA class I histocompatibility antigen, Cw-7 alpha chain	QE2_130322_OPL0000_JCK_MdW_wholegel_5band_2A2	2	WG_2	_AEPPKTHVTHHPLSDHEATLR_	5	475.447	2372.2	-0.44663	0.028632	1	52.451
A2ABE7	HLA-C	HLA class I histocompatibility antigen, Cw-7 alpha chain	QE2_130322_OPL0000_JCK_MdW_wholegel_5band_2A2	2	WG_2	_AEPPKTHVTHHPLSDHEATLR_	5	475.447	2372.2	-0.35919	0.0082509	1	39.188
A2ABE7	HLA-C	HLA class I histocompatibility antigen, Cw-7 alpha chain	QE2_130322_OPL0000_JCK_MdW_wholegel_5band_3A1	1	WG_3	_AEPPKTHVTHHPLSDHEATLR_	5	475.447	2372.2	-0.28264	2.3562e-07	1	52.541
A2ABE7	HLA-C	HLA class I histocompatibility antigen, Cw-7 alpha chain	QE2_130322_OPL0000_JCK_MdW_wholegel_5band_3A2	2	WG_3	_AEPPKTHVTHHPLSDHEATLR_	5	475.447	2372.2	-0.47359	0.14228	1	28.675
A2ABE7	HLA-C	HLA class I histocompatibility antigen, Cw-7 alpha chain	QE2_130322_OPL0000_JCK_MdW_wholegel_5band_3A2	2	WG_3	_AEPPKTHVTHHPLSDHEATLR_	5	475.447	2372.2	-0.40217	4.0583e-07	1	41.115
A2ABE7	HLA-C	HLA class I histocompatibility antigen, Cw-7 alpha chain	QE2_130322_OPL0000_JCK_MdW_wholegel_5band_1A2	2	WG_1	_APWVEQEGPEYWDR_	2	881.397	1760.78	1.0987	0.00027228	1	79.022
A2ABE7	HLA-C	HLA class I histocompatibility antigen, Cw-7 alpha chain	QE2_130322_OPL0000_JCK_MdW_wholegel_5band_2A2	2	WG_2	_APWVEQEGPEYWDR_	2	881.397	1760.78	-1.4567	0.00030134	1	78.069
A2ABE7	HLA-C	HLA class I histocompatibility antigen, Cw-7 alpha chain	QE2_130322_OPL0000_JCK_MdW_wholegel_5band_1A2	2	WG_1	_GYDQSAYDGKDYIALNEDLR_	3	769.357	2305.05	-0.96239	0.026631	1	41.136
A2ABE7	HLA-C	HLA class I histocompatibility antigen, Cw-7 alpha chain	QE2_130322_OPL0000_JCK_MdW_wholegel_5band_2A2	2	WG_2	_GYDQSAYDGKDYIALNEDLR_	3	769.357	2305.05	-0.39526	0.074966	1	34.346
A2ABE7	HLA-C	HLA class I histocompatibility antigen, Cw-7 alpha chain	QE2_130322_OPL0000_JCK_MdW_wholegel_5band_2A2	2	WG_2	_GYDQSAYDGKDYIALNEDLR_	3	769.357	2305.05	-0.16809	0.095219	1	24.546
A2ABE7	HLA-C	HLA class I histocompatibility antigen, Cw-7 alpha chain	QE2_130322_OPL0000_JCK_MdW_wholegel_5band_3A2	2	WG_3	_GYDQSAYDGKDYIALNEDLR_	3	769.357	2305.05	0.017394	0.10795	1	31.279
A2ABE7	HLA-C	HLA class I histocompatibility antigen, Cw-7 alpha chain	QE2_130322_OPL0000_JCK_MdW_wholegel_5band_1A1	1	WG_1	_THVTHHPLSDHEATLR_	4	463.487	1849.92	-1.9747	0.0050008	1	43.764
A2ABE7	HLA-C	HLA class I histocompatibility antigen, Cw-7 alpha chain	QE2_130322_OPL0000_JCK_MdW_wholegel_5band_1A1	1	WG_1	_THVTHHPLSDHEATLR_	5	370.991	1849.92	0.25329	6.9383e-08	1	118.47
A2ABE7	HLA-C	HLA class I histocompatibility antigen, Cw-7 alpha chain	QE2_130322_OPL0000_JCK_MdW_wholegel_5band_1A1	1	WG_1	_THVTHHPLSDHEATLR_	4	463.487	1849.92	-0.91979	2.7231e-29	1	166.9
A2ABE7	HLA-C	HLA class I histocompatibility antigen, Cw-7 alpha chain	QE2_130322_OPL0000_JCK_MdW_wholegel_5band_1A1	1	WG_1	_THVTHHPLSDHEATLR_	4	463.487	1849.92	-0.62493	0.0014413	1	44.312
A2ABE7	HLA-C	HLA class I histocompatibility antigen, Cw-7 alpha chain	QE2_130322_OPL0000_JCK_MdW_wholegel_5band_1A2	2	WG_1	_THVTHHPLSDHEATLR_	3	617.647	1849.92	-0.39919	1.1959e-05	1	96.773
A2ABE7	HLA-C	HLA class I histocompatibility antigen, Cw-7 alpha chain	QE2_130322_OPL0000_JCK_MdW_wholegel_5band_1A2	2	WG_1	_THVTHHPLSDHEATLR_	5	370.991	1849.92	-0.028985	1.1861e-49	1	184.48
A2ABE7	HLA-C	HLA class I histocompatibility antigen, Cw-7 alpha chain	QE2_130322_OPL0000_JCK_MdW_wholegel_5band_1A2	2	WG_1	_THVTHHPLSDHEATLR_	2	925.966	1849.92	0.64757	5.47e-38	1	168.41
A2ABE7	HLA-C	HLA class I histocompatibility antigen, Cw-7 alpha chain	QE2_130322_OPL0000_JCK_MdW_wholegel_5band_1A2	2	WG_1	_THVTHHPLSDHEATLR_	3	617.647	1849.92	0.15306	3.8946e-148	1	256.35
A2ABE7	HLA-C	HLA class I histocompatibility antigen, Cw-7 alpha chain	QE2_130322_OPL0000_JCK_MdW_wholegel_5band_1A2	2	WG_1	_THVTHHPLSDHEATLR_	5	370.991	1849.92	-1.3331	2.655e-05	1	82.942
A2ABE7	HLA-C	HLA class I histocompatibility antigen, Cw-7 alpha chain	QE2_130322_OPL0000_JCK_MdW_wholegel_5band_1A2	2	WG_1	_THVTHHPLSDHEATLR_	5	370.991	1849.92	-0.15476	4.1153e-22	1	71.545
A2ABE7	HLA-C	HLA class I histocompatibility antigen, Cw-7 alpha chain	QE2_130322_OPL0000_JCK_MdW_wholegel_5band_1A2	2	WG_1	_THVTHHPLSDHEATLR_	4	463.487	1849.92	-0.046844	0.058394	1	32.009
A2ABE7	HLA-C	HLA class I histocompatibility antigen, Cw-7 alpha chain	QE2_130322_OPL0000_JCK_MdW_wholegel_5band_1A3	3	WG_1	_THVTHHPLSDHEATLR_	3	617.647	1849.92	-0.049144	4.7327e-06	1	103.6
A2ABE7	HLA-C	HLA class I histocompatibility antigen, Cw-7 alpha chain	QE2_130322_OPL0000_JCK_MdW_wholegel_5band_1A3	3	WG_1	_THVTHHPLSDHEATLR_	5	370.991	1849.92	-0.036898	6.2919e-07	1	112.36
A2ABE7	HLA-C	HLA class I histocompatibility antigen, Cw-7 alpha chain	QE2_130322_OPL0000_JCK_MdW_wholegel_5band_1A3	3	WG_1	_THVTHHPLSDHEATLR_	4	463.487	1849.92	-0.38273	3.3178e-38	1	173.03
A2ABE7	HLA-C	HLA class I histocompatibility antigen, Cw-7 alpha chain	QE2_130322_OPL0000_JCK_MdW_wholegel_5band_1A4	4	WG_1	_THVTHHPLSDHEATLR_	4	463.487	1849.92	0.55357	5.3621e-06	1	103.01
A2ABE7	HLA-C	HLA class I histocompatibility antigen, Cw-7 alpha chain	QE2_130322_OPL0000_JCK_MdW_wholegel_5band_2A1	1	WG_2	_THVTHHPLSDHEATLR_	4	463.487	1849.92	-0.5187	6.0177e-06	1	102.39
A2ABE7	HLA-C	HLA class I histocompatibility antigen, Cw-7 alpha chain	QE2_130322_OPL0000_JCK_MdW_wholegel_5band_2A1	1	WG_2	_THVTHHPLSDHEATLR_	5	370.991	1849.92	0.0076122	2.9628e-06	1	105.28
A2ABE7	HLA-C	HLA class I histocompatibility antigen, Cw-7 alpha chain	QE2_130322_OPL0000_JCK_MdW_wholegel_5band_2A1	1	WG_2	_THVTHHPLSDHEATLR_	4	463.487	1849.92	-0.34893	8.913e-50	1	186.43
A2ABE7	HLA-C	HLA class I histocompatibility antigen, Cw-7 alpha chain	QE2_130322_OPL0000_JCK_MdW_wholegel_5band_2A1	1	WG_2	_THVTHHPLSDHEATLR_	3	617.647	1849.92	-0.1584	4.6522e-39	1	179.14
A2ABE7	HLA-C	HLA class I histocompatibility antigen, Cw-7 alpha chain	QE2_130322_OPL0000_JCK_MdW_wholegel_5band_2A1	1	WG_2	_THVTHHPLSDHEATLR_	5	370.991	1849.92	-0.59673	1.4331e-09	1	121.82
A2ABE7	HLA-C	HLA class I histocompatibility antigen, Cw-7 alpha chain	QE2_130322_OPL0000_JCK_MdW_wholegel_5band_2A2	2	WG_2	_THVTHHPLSDHEATLR_	4	463.487	1849.92	-0.22629	4.5979e-78	1	211.7
A2ABE7	HLA-C	HLA class I histocompatibility antigen, Cw-7 alpha chain	QE2_130322_OPL0000_JCK_MdW_wholegel_5band_2A2	2	WG_2	_THVTHHPLSDHEATLR_	2	925.966	1849.92	0.043611	1.489e-20	1	150.01
A2ABE7	HLA-C	HLA class I histocompatibility antigen, Cw-7 alpha chain	QE2_130322_OPL0000_JCK_MdW_wholegel_5band_2A2	2	WG_2	_THVTHHPLSDHEATLR_	3	617.647	1849.92	0.041325	8.3113e-78	1	207.66
A2ABE7	HLA-C	HLA class I histocompatibility antigen, Cw-7 alpha chain	QE2_130322_OPL0000_JCK_MdW_wholegel_5band_2A2	2	WG_2	_THVTHHPLSDHEATLR_	5	370.991	1849.92	-0.26771	4.5979e-78	1	211.7
A2ABE7	HLA-C	HLA class I histocompatibility antigen, Cw-7 alpha chain	QE2_130322_OPL0000_JCK_MdW_wholegel_5band_2A2	2	WG_2	_THVTHHPLSDHEATLR_	5	370.991	1849.92	-0.1995	0.0040025	1	46.324
A2ABE7	HLA-C	HLA class I histocompatibility antigen, Cw-7 alpha chain	QE2_130322_OPL0000_JCK_MdW_wholegel_5band_2A2	2	WG_2	_THVTHHPLSDHEATLR_	4	463.487	1849.92	-2.3896	2.0029e-05	1	65.949
A2ABE7	HLA-C	HLA class I histocompatibility antigen, Cw-7 alpha chain	QE2_130322_OPL0000_JCK_MdW_wholegel_5band_2A2	2	WG_2	_THVTHHPLSDHEATLR_	3	617.647	1849.92	-0.39705	0.0033487	1	66.289
A2ABE7	HLA-C	HLA class I histocompatibility antigen, Cw-7 alpha chain	QE2_130322_OPL0000_JCK_MdW_wholegel_5band_2A3	3	WG_2	_THVTHHPLSDHEATLR_	4	463.487	1849.92	-0.38044	6.8308e-07	1	111.78
A2ABE7	HLA-C	HLA class I histocompatibility antigen, Cw-7 alpha chain	QE2_130322_OPL0000_JCK_MdW_wholegel_5band_2A3	3	WG_2	_THVTHHPLSDHEATLR_	5	370.991	1849.92	-0.56513	1.8495e-28	1	160.8
A2ABE7	HLA-C	HLA class I histocompatibility antigen, Cw-7 alpha chain	QE2_130322_OPL0000_JCK_MdW_wholegel_5band_2A3	3	WG_2	_THVTHHPLSDHEATLR_	3	617.647	1849.92	-0.607	2.1031e-20	1	147.64
A2ABE7	HLA-C	HLA class I histocompatibility antigen, Cw-7 alpha chain	QE2_130322_OPL0000_JCK_MdW_wholegel_5band_2A3	3	WG_2	_THVTHHPLSDHEATLR_	2	925.966	1849.92	-0.23561	2.5991e-28	1	157.91
A2ABE7	HLA-C	HLA class I histocompatibility antigen, Cw-7 alpha chain	QE2_130322_OPL0000_JCK_MdW_wholegel_5band_2A3	3	WG_2	_THVTHHPLSDHEATLR_	4	463.487	1849.92	-0.61729	2.7219e-79	1	216.41
A2ABE7	HLA-C	HLA class I histocompatibility antigen, Cw-7 alpha chain	QE2_130322_OPL0000_JCK_MdW_wholegel_5band_2A3	3	WG_2	_THVTHHPLSDHEATLR_	5	370.991	1849.92	0.26429	0.00046835	1	54.953
A2ABE7	HLA-C	HLA class I histocompatibility antigen, Cw-7 alpha chain	QE2_130322_OPL0000_JCK_MdW_wholegel_5band_2A3	3	WG_2	_THVTHHPLSDHEATLR_	4	463.487	1849.92	-2.0538	0.1072	1	14.852
A2ABE7	HLA-C	HLA class I histocompatibility antigen, Cw-7 alpha chain	QE2_130322_OPL0000_JCK_MdW_wholegel_5band_2A4	4	WG_2	_THVTHHPLSDHEATLR_	4	463.487	1849.92	1.0796	1.1959e-05	1	96.773
A2ABE7	HLA-C	HLA class I histocompatibility antigen, Cw-7 alpha chain	QE2_130322_OPL0000_JCK_MdW_wholegel_5band_2A4	4	WG_2	_THVTHHPLSDHEATLR_	3	617.647	1849.92	0.7843	0.002663	1	60.158
A2ABE7	HLA-C	HLA class I histocompatibility antigen, Cw-7 alpha chain	QE2_130322_OPL0000_JCK_MdW_wholegel_5band_3A1	1	WG_3	_THVTHHPLSDHEATLR_	3	617.647	1849.92	-1.0221	2.2512e-20	1	147.07
A2ABE7	HLA-C	HLA class I histocompatibility antigen, Cw-7 alpha chain	QE2_130322_OPL0000_JCK_MdW_wholegel_5band_3A1	1	WG_3	_THVTHHPLSDHEATLR_	4	463.487	1849.92	-0.37806	8.2137e-95	1	223.96
A2ABE7	HLA-C	HLA class I histocompatibility antigen, Cw-7 alpha chain	QE2_130322_OPL0000_JCK_MdW_wholegel_5band_3A1	1	WG_3	_THVTHHPLSDHEATLR_	4	463.487	1849.92	-1.0783	0.0018988	1	39.982
A2ABE7	HLA-C	HLA class I histocompatibility antigen, Cw-7 alpha chain	QE2_130322_OPL0000_JCK_MdW_wholegel_5band_3A1	1	WG_3	_THVTHHPLSDHEATLR_	4	463.487	1849.92	-2.951	0.044322	1	23.381
A2ABE7	HLA-C	HLA class I histocompatibility antigen, Cw-7 alpha chain	QE2_130322_OPL0000_JCK_MdW_wholegel_5band_3A2	2	WG_3	_THVTHHPLSDHEATLR_	4	463.487	1849.92	-0.78134	4.0954e-06	1	104.21
A2ABE7	HLA-C	HLA class I histocompatibility antigen, Cw-7 alpha chain	QE2_130322_OPL0000_JCK_MdW_wholegel_5band_3A2	2	WG_3	_THVTHHPLSDHEATLR_	5	370.991	1849.92	-0.19	4.004e-78	1	212.35
A2ABE7	HLA-C	HLA class I histocompatibility antigen, Cw-7 alpha chain	QE2_130322_OPL0000_JCK_MdW_wholegel_5band_3A2	2	WG_3	_THVTHHPLSDHEATLR_	3	617.647	1849.92	-0.13561	4.9657e-29	1	166.04
A2ABE7	HLA-C	HLA class I histocompatibility antigen, Cw-7 alpha chain	QE2_130322_OPL0000_JCK_MdW_wholegel_5band_3A2	2	WG_3	_THVTHHPLSDHEATLR_	2	925.966	1849.92	-0.086626	5.3514e-15	1	142.45
A2ABE7	HLA-C	HLA class I histocompatibility antigen, Cw-7 alpha chain	QE2_130322_OPL0000_JCK_MdW_wholegel_5band_3A2	2	WG_3	_THVTHHPLSDHEATLR_	4	463.487	1849.92	-0.33592	0.00028105	1	64.327
A2ABE7	HLA-C	HLA class I histocompatibility antigen, Cw-7 alpha chain	QE2_130322_OPL0000_JCK_MdW_wholegel_5band_3A2	2	WG_3	_THVTHHPLSDHEATLR_	5	370.991	1849.92	-1.3948	8.4184e-07	1	110.04
A2ABE7	HLA-C	HLA class I histocompatibility antigen, Cw-7 alpha chain	QE2_130322_OPL0000_JCK_MdW_wholegel_5band_3A2	2	WG_3	_THVTHHPLSDHEATLR_	5	370.991	1849.92	-0.14928	0.0040025	1	46.324
A2ABE7	HLA-C	HLA class I histocompatibility antigen, Cw-7 alpha chain	QE2_130322_OPL0000_JCK_MdW_wholegel_5band_3A2	2	WG_3	_THVTHHPLSDHEATLR_	4	463.487	1849.92	-2.9077	1.3973e-05	1	81.656
A2ABE7	HLA-C	HLA class I histocompatibility antigen, Cw-7 alpha chain	QE2_130322_OPL0000_JCK_MdW_wholegel_5band_3A2	2	WG_3	_THVTHHPLSDHEATLR_	3	617.647	1849.92	-0.47839	0.0037054	1	64.537
A2ABE7	HLA-C	HLA class I histocompatibility antigen, Cw-7 alpha chain	QE2_130322_OPL0000_JCK_MdW_wholegel_5band_3A3	3	WG_3	_THVTHHPLSDHEATLR_	3	617.647	1849.92	-0.2747	7.329e-21	1	152.94
A2ABE7	HLA-C	HLA class I histocompatibility antigen, Cw-7 alpha chain	QE2_130322_OPL0000_JCK_MdW_wholegel_5band_3A3	3	WG_3	_THVTHHPLSDHEATLR_	2	925.966	1849.92	0.071416	8.4235e-08	1	118.31
A2ABE7	HLA-C	HLA class I histocompatibility antigen, Cw-7 alpha chain	QE2_130322_OPL0000_JCK_MdW_wholegel_5band_3A3	3	WG_3	_THVTHHPLSDHEATLR_	5	370.991	1849.92	0.20604	0.011761	1	38.977
A2ABE7	HLA-C	HLA class I histocompatibility antigen, Cw-7 alpha chain	QE2_130322_OPL0000_JCK_MdW_wholegel_5band_3A3	3	WG_3	_THVTHHPLSDHEATLR_	5	370.991	1849.92	-0.33104	0.0021607	1	49.621
A2ABE7	HLA-C	HLA class I histocompatibility antigen, Cw-7 alpha chain	QE2_130322_OPL0000_JCK_MdW_wholegel_5band_3A4	4	WG_3	_THVTHHPLSDHEATLR_	4	463.487	1849.92	1.043	3.4729e-14	1	136.26
A2ABE7	HLA-C	HLA class I histocompatibility antigen, Cw-7 alpha chain	QE2_130322_OPL0000_JCK_MdW_wholegel_5band_3A4	4	WG_3	_THVTHHPLSDHEATLR_	4	463.487	1849.92	0.95792	0.0033607	1	47.478
A2ABE7	HLA-C	HLA class I histocompatibility antigen, Cw-7 alpha chain	QE2_130322_OPL0000_JCK_MdW_wholegel_5band_3A4	4	WG_3	_THVTHHPLSDHEATLR_	3	617.647	1849.92	0.79556	0.0041158	1	46.121
A2ABE7	HLA-C	HLA class I histocompatibility antigen, Cw-7 alpha chain	QE2_130322_OPL0000_JCK_MdW_wholegel_5band_1A1	1	WG_1	_WAAVVVPSGQEQR_	2	713.876	1425.74	-0.295	5.9173e-05	1	91.858
A2ABE7	HLA-C	HLA class I histocompatibility antigen, Cw-7 alpha chain	QE2_130322_OPL0000_JCK_MdW_wholegel_5band_1A2	2	WG_1	_WAAVVVPSGQEQR_	2	713.876	1425.74	0.084029	0.00012412	1	81.431
A2ABE7	HLA-C	HLA class I histocompatibility antigen, Cw-7 alpha chain	QE2_130322_OPL0000_JCK_MdW_wholegel_5band_1A4	4	WG_1	_WAAVVVPSGQEQR_	2	713.876	1425.74	0.4003	0.00038914	1	72.958
A2ABE7	HLA-C	HLA class I histocompatibility antigen, Cw-7 alpha chain	QE2_130322_OPL0000_JCK_MdW_wholegel_5band_1A5	5	WG_1	_WAAVVVPSGQEQR_	2	713.876	1425.74	0.10716	0.00036131	1	73.848
A2ABE7	HLA-C	HLA class I histocompatibility antigen, Cw-7 alpha chain	QE2_130322_OPL0000_JCK_MdW_wholegel_5band_2A1	1	WG_2	_WAAVVVPSGQEQR_	2	713.876	1425.74	0.14177	6.1903e-05	1	90.926
A2ABE7	HLA-C	HLA class I histocompatibility antigen, Cw-7 alpha chain	QE2_130322_OPL0000_JCK_MdW_wholegel_5band_2A2	2	WG_2	_WAAVVVPSGQEQR_	2	713.876	1425.74	0.1464	7.7641e-05	1	85.554
A2ABE7	HLA-C	HLA class I histocompatibility antigen, Cw-7 alpha chain	QE2_130322_OPL0000_JCK_MdW_wholegel_5band_2A3	3	WG_2	_WAAVVVPSGQEQR_	2	713.876	1425.74	0.025629	5.9173e-05	1	91.858
A2ABE7	HLA-C	HLA class I histocompatibility antigen, Cw-7 alpha chain	QE2_130322_OPL0000_JCK_MdW_wholegel_5band_2A4	4	WG_2	_WAAVVVPSGQEQR_	2	713.876	1425.74	1.112	0.0049788	1	45.28
A2ABE7	HLA-C	HLA class I histocompatibility antigen, Cw-7 alpha chain	QE2_130322_OPL0000_JCK_MdW_wholegel_5band_3A1	1	WG_3	_WAAVVVPSGQEQR_	2	713.876	1425.74	0.15984	0.00029172	1	76.073
A2ABE7	HLA-C	HLA class I histocompatibility antigen, Cw-7 alpha chain	QE2_130322_OPL0000_JCK_MdW_wholegel_5band_3A2	2	WG_3	_WAAVVVPSGQEQR_	2	713.876	1425.74	0.13747	0.00046966	1	70.412
A2ABE7	HLA-C	HLA class I histocompatibility antigen, Cw-7 alpha chain	QE2_130322_OPL0000_JCK_MdW_wholegel_5band_3A3	3	WG_3	_WAAVVVPSGQEQR_	2	713.876	1425.74	-0.1117	0.00043324	1	71.548
A2ABE7	HLA-C	HLA class I histocompatibility antigen, Cw-7 alpha chain	QE2_130322_OPL0000_JCK_MdW_wholegel_5band_2A2	2	WG_2	_YFDTAVSR_	2	479.735	957.456	NaN	0.046299	1	38.086
A2ABE7	HLA-C	HLA class I histocompatibility antigen, Cw-7 alpha chain	QE2_130322_OPL0000_JCK_MdW_wholegel_5band_1A2	2	WG_1	_YFDTAVSRPGR_	3	423.551	1267.63	0.10103	0.0041367	1	60.691
A2ABE7	HLA-C	HLA class I histocompatibility antigen, Cw-7 alpha chain	QE2_130322_OPL0000_JCK_MdW_wholegel_5band_2A2	2	WG_2	_YFDTAVSRPGR_	3	423.551	1267.63	0.086674	0.019048	1	44.847
A2ABE7	HLA-C		QE2_130322_OPL0000_JCK_MdW_wholegel_5band_3A2	2	WG_3	_ISSHLSFVTSRASGISFCK_	3	695.358	2083.05	2.6167	0.10971	1	25.198
A2ABE7	HLA-C		QE2_130322_OPL0000_JCK_MdW_wholegel_5band_1A1	1	WG_1	_MYGCDLGPDGR_	2	620.758	1239.5	-0.12424	0.0007003	1	68.069
A2ABE7	HLA-C		QE2_130322_OPL0000_JCK_MdW_wholegel_5band_1A2	2	WG_1	_MYGCDLGPDGR_	2	620.758	1239.5	-0.53497	0.00020761	1	77.64
A2ABE7	HLA-C		QE2_130322_OPL0000_JCK_MdW_wholegel_5band_1A3	3	WG_1	_MYGCDLGPDGR_	2	620.758	1239.5	0.95372	0.00020761	1	77.64
A2ABE7	HLA-C		QE2_130322_OPL0000_JCK_MdW_wholegel_5band_2A1	1	WG_2	_MYGCDLGPDGR_	2	620.758	1239.5	-0.52655	0.0007003	1	68.069
A2ABE7	HLA-C		QE2_130322_OPL0000_JCK_MdW_wholegel_5band_2A2	2	WG_2	_MYGCDLGPDGR_	2	620.758	1239.5	-0.56869	0.00020761	1	77.64
A2ABE7	HLA-C		QE2_130322_OPL0000_JCK_MdW_wholegel_5band_2A3	3	WG_2	_MYGCDLGPDGR_	2	620.758	1239.5	0.41035	0.0010233	1	65.395
A2ABE7	HLA-C		QE2_130322_OPL0000_JCK_MdW_wholegel_5band_3A1	1	WG_3	_MYGCDLGPDGR_	2	620.758	1239.5	0.17519	0.0007003	1	68.069
A2ABE7	HLA-C		QE2_130322_OPL0000_JCK_MdW_wholegel_5band_3A2	2	WG_3	_MYGCDLGPDGR_	2	620.758	1239.5	0.36793	0.00020761	1	77.64
A2ABE7	HLA-C		QE2_130322_OPL0000_JCK_MdW_wholegel_5band_3A3	3	WG_3	_MYGCDLGPDGR_	2	620.758	1239.5	0.41476	0.0025235	1	56.225
A2ABE7;P05534;Q5SUL4	HLA-C;HLA-A	HLA class I histocompatibility antigen, Cw-7 alpha chain;HLA class I histocompatibility antigen, A-24 alpha chain;HLA class I histocompatibility antigen, A-23 alpha chain;HLA class I histocompatibility antigen, A-1 alpha chain;HLA class I histocompatibility antigen, A-36 alpha chain;HLA class I histocompatibility antigen, A-3 alpha chain;HLA class I histocompatibility antigen, A-11 alpha chain	QE2_130322_OPL0000_JCK_MdW_wholegel_5band_1A1	1	WG_1	_DGEDQTQDTELVETRPAGDGTFQK_	3	879.735	2636.18	0.11457	8.2988e-53	1	163.95
A2ABE7;P05534;Q5SUL4	HLA-C;HLA-A	HLA class I histocompatibility antigen, Cw-7 alpha chain;HLA class I histocompatibility antigen, A-24 alpha chain;HLA class I histocompatibility antigen, A-23 alpha chain;HLA class I histocompatibility antigen, A-1 alpha chain;HLA class I histocompatibility antigen, A-36 alpha chain;HLA class I histocompatibility antigen, A-3 alpha chain;HLA class I histocompatibility antigen, A-11 alpha chain	QE2_130322_OPL0000_JCK_MdW_wholegel_5band_1A1	1	WG_1	_DGEDQTQDTELVETRPAGDGTFQK_	3	879.735	2636.18	0.85011	4.7434e-53	2	165.66
A2ABE7;P05534;Q5SUL4	HLA-C;HLA-A	HLA class I histocompatibility antigen, Cw-7 alpha chain;HLA class I histocompatibility antigen, A-24 alpha chain;HLA class I histocompatibility antigen, A-23 alpha chain;HLA class I histocompatibility antigen, A-1 alpha chain;HLA class I histocompatibility antigen, A-36 alpha chain;HLA class I histocompatibility antigen, A-3 alpha chain;HLA class I histocompatibility antigen, A-11 alpha chain	QE2_130322_OPL0000_JCK_MdW_wholegel_5band_1A1	1	WG_1	_DGEDQTQDTELVETRPAGDGTFQK_	3	879.735	2636.18	-0.17967	8.9114e-73	1	185.71
A2ABE7;P05534;Q5SUL4	HLA-C;HLA-A	HLA class I histocompatibility antigen, Cw-7 alpha chain;HLA class I histocompatibility antigen, A-24 alpha chain;HLA class I histocompatibility antigen, A-23 alpha chain;HLA class I histocompatibility antigen, A-1 alpha chain;HLA class I histocompatibility antigen, A-36 alpha chain;HLA class I histocompatibility antigen, A-3 alpha chain;HLA class I histocompatibility antigen, A-11 alpha chain	QE2_130322_OPL0000_JCK_MdW_wholegel_5band_1A1	1	WG_1	_DGEDQTQDTELVETRPAGDGTFQK_	3	879.735	2636.18	-0.078431	2.7228e-25	1	125.62
A2ABE7;P05534;Q5SUL4	HLA-C;HLA-A	HLA class I histocompatibility antigen, Cw-7 alpha chain;HLA class I histocompatibility antigen, A-24 alpha chain;HLA class I histocompatibility antigen, A-23 alpha chain;HLA class I histocompatibility antigen, A-1 alpha chain;HLA class I histocompatibility antigen, A-36 alpha chain;HLA class I histocompatibility antigen, A-3 alpha chain;HLA class I histocompatibility antigen, A-11 alpha chain	QE2_130322_OPL0000_JCK_MdW_wholegel_5band_1A2	2	WG_1	_DGEDQTQDTELVETRPAGDGTFQK_	3	879.735	2636.18	0.19381	1.2499e-61	1	171.06
A2ABE7;P05534;Q5SUL4	HLA-C;HLA-A	HLA class I histocompatibility antigen, Cw-7 alpha chain;HLA class I histocompatibility antigen, A-24 alpha chain;HLA class I histocompatibility antigen, A-23 alpha chain;HLA class I histocompatibility antigen, A-1 alpha chain;HLA class I histocompatibility antigen, A-36 alpha chain;HLA class I histocompatibility antigen, A-3 alpha chain;HLA class I histocompatibility antigen, A-11 alpha chain	QE2_130322_OPL0000_JCK_MdW_wholegel_5band_1A2	2	WG_1	_DGEDQTQDTELVETRPAGDGTFQK_	3	879.735	2636.18	0.48816	2.4149e-52	2	156.29
A2ABE7;P05534;Q5SUL4	HLA-C;HLA-A	HLA class I histocompatibility antigen, Cw-7 alpha chain;HLA class I histocompatibility antigen, A-24 alpha chain;HLA class I histocompatibility antigen, A-23 alpha chain;HLA class I histocompatibility antigen, A-1 alpha chain;HLA class I histocompatibility antigen, A-36 alpha chain;HLA class I histocompatibility antigen, A-3 alpha chain;HLA class I histocompatibility antigen, A-11 alpha chain	QE2_130322_OPL0000_JCK_MdW_wholegel_5band_1A2	2	WG_1	_DGEDQTQDTELVETRPAGDGTFQK_	3	879.735	2636.18	-0.35732	4.6845e-116	1	222.51
A2ABE7;P05534;Q5SUL4	HLA-C;HLA-A	HLA class I histocompatibility antigen, Cw-7 alpha chain;HLA class I histocompatibility antigen, A-24 alpha chain;HLA class I histocompatibility antigen, A-23 alpha chain;HLA class I histocompatibility antigen, A-1 alpha chain;HLA class I histocompatibility antigen, A-36 alpha chain;HLA class I histocompatibility antigen, A-3 alpha chain;HLA class I histocompatibility antigen, A-11 alpha chain	QE2_130322_OPL0000_JCK_MdW_wholegel_5band_1A2	2	WG_1	_DGEDQTQDTELVETRPAGDGTFQK_	3	879.735	2636.18	0.0376	1.5947e-52	1	160.25
A2ABE7;P05534;Q5SUL4	HLA-C;HLA-A	HLA class I histocompatibility antigen, Cw-7 alpha chain;HLA class I histocompatibility antigen, A-24 alpha chain;HLA class I histocompatibility antigen, A-23 alpha chain;HLA class I histocompatibility antigen, A-1 alpha chain;HLA class I histocompatibility antigen, A-36 alpha chain;HLA class I histocompatibility antigen, A-3 alpha chain;HLA class I histocompatibility antigen, A-11 alpha chain	QE2_130322_OPL0000_JCK_MdW_wholegel_5band_1A3	3	WG_1	_DGEDQTQDTELVETRPAGDGTFQK_	3	879.735	2636.18	0.27573	1.6058e-52	1	160.2
A2ABE7;P05534;Q5SUL4	HLA-C;HLA-A	HLA class I histocompatibility antigen, Cw-7 alpha chain;HLA class I histocompatibility antigen, A-24 alpha chain;HLA class I histocompatibility antigen, A-23 alpha chain;HLA class I histocompatibility antigen, A-1 alpha chain;HLA class I histocompatibility antigen, A-36 alpha chain;HLA class I histocompatibility antigen, A-3 alpha chain;HLA class I histocompatibility antigen, A-11 alpha chain	QE2_130322_OPL0000_JCK_MdW_wholegel_5band_1A3	3	WG_1	_DGEDQTQDTELVETRPAGDGTFQK_	3	879.735	2636.18	0.050508	2.1197e-44	1	152.95
A2ABE7;P05534;Q5SUL4	HLA-C;HLA-A	HLA class I histocompatibility antigen, Cw-7 alpha chain;HLA class I histocompatibility antigen, A-24 alpha chain;HLA class I histocompatibility antigen, A-23 alpha chain;HLA class I histocompatibility antigen, A-1 alpha chain;HLA class I histocompatibility antigen, A-36 alpha chain;HLA class I histocompatibility antigen, A-3 alpha chain;HLA class I histocompatibility antigen, A-11 alpha chain	QE2_130322_OPL0000_JCK_MdW_wholegel_5band_1A3	3	WG_1	_DGEDQTQDTELVETRPAGDGTFQK_	3	879.735	2636.18	0.12297	2.4816e-44	1	152.47
A2ABE7;P05534;Q5SUL4	HLA-C;HLA-A	HLA class I histocompatibility antigen, Cw-7 alpha chain;HLA class I histocompatibility antigen, A-24 alpha chain;HLA class I histocompatibility antigen, A-23 alpha chain;HLA class I histocompatibility antigen, A-1 alpha chain;HLA class I histocompatibility antigen, A-36 alpha chain;HLA class I histocompatibility antigen, A-3 alpha chain;HLA class I histocompatibility antigen, A-11 alpha chain	QE2_130322_OPL0000_JCK_MdW_wholegel_5band_1A3	3	WG_1	_DGEDQTQDTELVETRPAGDGTFQK_	3	879.735	2636.18	0.60763	2.7228e-25	1	125.62
A2ABE7;P05534;Q5SUL4	HLA-C;HLA-A	HLA class I histocompatibility antigen, Cw-7 alpha chain;HLA class I histocompatibility antigen, A-24 alpha chain;HLA class I histocompatibility antigen, A-23 alpha chain;HLA class I histocompatibility antigen, A-1 alpha chain;HLA class I histocompatibility antigen, A-36 alpha chain;HLA class I histocompatibility antigen, A-3 alpha chain;HLA class I histocompatibility antigen, A-11 alpha chain	QE2_130322_OPL0000_JCK_MdW_wholegel_5band_1A4	4	WG_1	_DGEDQTQDTELVETRPAGDGTFQK_	3	879.735	2636.18	0.088408	2.7419e-25	1	125.58
A2ABE7;P05534;Q5SUL4	HLA-C;HLA-A	HLA class I histocompatibility antigen, Cw-7 alpha chain;HLA class I histocompatibility antigen, A-24 alpha chain;HLA class I histocompatibility antigen, A-23 alpha chain;HLA class I histocompatibility antigen, A-1 alpha chain;HLA class I histocompatibility antigen, A-36 alpha chain;HLA class I histocompatibility antigen, A-3 alpha chain;HLA class I histocompatibility antigen, A-11 alpha chain	QE2_130322_OPL0000_JCK_MdW_wholegel_5band_1A4	4	WG_1	_DGEDQTQDTELVETRPAGDGTFQK_	3	879.735	2636.18	-0.5868	4.5445e-62	1	176.84
A2ABE7;P05534;Q5SUL4	HLA-C;HLA-A	HLA class I histocompatibility antigen, Cw-7 alpha chain;HLA class I histocompatibility antigen, A-24 alpha chain;HLA class I histocompatibility antigen, A-23 alpha chain;HLA class I histocompatibility antigen, A-1 alpha chain;HLA class I histocompatibility antigen, A-36 alpha chain;HLA class I histocompatibility antigen, A-3 alpha chain;HLA class I histocompatibility antigen, A-11 alpha chain	QE2_130322_OPL0000_JCK_MdW_wholegel_5band_2A1	1	WG_2	_DGEDQTQDTELVETRPAGDGTFQK_	3	879.735	2636.18	-0.20733	1.91e-25	1	127.35
A2ABE7;P05534;Q5SUL4	HLA-C;HLA-A	HLA class I histocompatibility antigen, Cw-7 alpha chain;HLA class I histocompatibility antigen, A-24 alpha chain;HLA class I histocompatibility antigen, A-23 alpha chain;HLA class I histocompatibility antigen, A-1 alpha chain;HLA class I histocompatibility antigen, A-36 alpha chain;HLA class I histocompatibility antigen, A-3 alpha chain;HLA class I histocompatibility antigen, A-11 alpha chain	QE2_130322_OPL0000_JCK_MdW_wholegel_5band_2A1	1	WG_2	_DGEDQTQDTELVETRPAGDGTFQK_	3	879.735	2636.18	0.52273	2.6401e-73	1	190.37
A2ABE7;P05534;Q5SUL4	HLA-C;HLA-A	HLA class I histocompatibility antigen, Cw-7 alpha chain;HLA class I histocompatibility antigen, A-24 alpha chain;HLA class I histocompatibility antigen, A-23 alpha chain;HLA class I histocompatibility antigen, A-1 alpha chain;HLA class I histocompatibility antigen, A-36 alpha chain;HLA class I histocompatibility antigen, A-3 alpha chain;HLA class I histocompatibility antigen, A-11 alpha chain	QE2_130322_OPL0000_JCK_MdW_wholegel_5band_2A1	1	WG_2	_DGEDQTQDTELVETRPAGDGTFQK_	3	879.735	2636.18	-0.17385	5.1526e-07	1	78.272
A2ABE7;P05534;Q5SUL4	HLA-C;HLA-A	HLA class I histocompatibility antigen, Cw-7 alpha chain;HLA class I histocompatibility antigen, A-24 alpha chain;HLA class I histocompatibility antigen, A-23 alpha chain;HLA class I histocompatibility antigen, A-1 alpha chain;HLA class I histocompatibility antigen, A-36 alpha chain;HLA class I histocompatibility antigen, A-3 alpha chain;HLA class I histocompatibility antigen, A-11 alpha chain	QE2_130322_OPL0000_JCK_MdW_wholegel_5band_2A1	1	WG_2	_DGEDQTQDTELVETRPAGDGTFQK_	3	879.735	2636.18	0.42947	5.0143e-96	1	74.222
A2ABE7;P05534;Q5SUL4	HLA-C;HLA-A	HLA class I histocompatibility antigen, Cw-7 alpha chain;HLA class I histocompatibility antigen, A-24 alpha chain;HLA class I histocompatibility antigen, A-23 alpha chain;HLA class I histocompatibility antigen, A-1 alpha chain;HLA class I histocompatibility antigen, A-36 alpha chain;HLA class I histocompatibility antigen, A-3 alpha chain;HLA class I histocompatibility antigen, A-11 alpha chain	QE2_130322_OPL0000_JCK_MdW_wholegel_5band_2A2	2	WG_2	_DGEDQTQDTELVETRPAGDGTFQK_	3	879.735	2636.18	-0.51179	8.2988e-53	1	163.95
A2ABE7;P05534;Q5SUL4	HLA-C;HLA-A	HLA class I histocompatibility antigen, Cw-7 alpha chain;HLA class I histocompatibility antigen, A-24 alpha chain;HLA class I histocompatibility antigen, A-23 alpha chain;HLA class I histocompatibility antigen, A-1 alpha chain;HLA class I histocompatibility antigen, A-36 alpha chain;HLA class I histocompatibility antigen, A-3 alpha chain;HLA class I histocompatibility antigen, A-11 alpha chain	QE2_130322_OPL0000_JCK_MdW_wholegel_5band_2A2	2	WG_2	_DGEDQTQDTELVETRPAGDGTFQK_	3	879.735	2636.18	0.66141	1.2499e-61	2	171.06
A2ABE7;P05534;Q5SUL4	HLA-C;HLA-A	HLA class I histocompatibility antigen, Cw-7 alpha chain;HLA class I histocompatibility antigen, A-24 alpha chain;HLA class I histocompatibility antigen, A-23 alpha chain;HLA class I histocompatibility antigen, A-1 alpha chain;HLA class I histocompatibility antigen, A-36 alpha chain;HLA class I histocompatibility antigen, A-3 alpha chain;HLA class I histocompatibility antigen, A-11 alpha chain	QE2_130322_OPL0000_JCK_MdW_wholegel_5band_2A2	2	WG_2	_DGEDQTQDTELVETRPAGDGTFQK_	3	879.735	2636.18	0.17416	7.2153e-44	1	146.17
A2ABE7;P05534;Q5SUL4	HLA-C;HLA-A	HLA class I histocompatibility antigen, Cw-7 alpha chain;HLA class I histocompatibility antigen, A-24 alpha chain;HLA class I histocompatibility antigen, A-23 alpha chain;HLA class I histocompatibility antigen, A-1 alpha chain;HLA class I histocompatibility antigen, A-36 alpha chain;HLA class I histocompatibility antigen, A-3 alpha chain;HLA class I histocompatibility antigen, A-11 alpha chain	QE2_130322_OPL0000_JCK_MdW_wholegel_5band_2A2	2	WG_2	_DGEDQTQDTELVETRPAGDGTFQK_	3	879.735	2636.18	0.025924	2.3224e-34	1	141.69
A2ABE7;P05534;Q5SUL4	HLA-C;HLA-A	HLA class I histocompatibility antigen, Cw-7 alpha chain;HLA class I histocompatibility antigen, A-24 alpha chain;HLA class I histocompatibility antigen, A-23 alpha chain;HLA class I histocompatibility antigen, A-1 alpha chain;HLA class I histocompatibility antigen, A-36 alpha chain;HLA class I histocompatibility antigen, A-3 alpha chain;HLA class I histocompatibility antigen, A-11 alpha chain	QE2_130322_OPL0000_JCK_MdW_wholegel_5band_2A3	3	WG_2	_DGEDQTQDTELVETRPAGDGTFQK_	3	879.735	2636.18	0.10475	1.9801e-85	1	197.68
A2ABE7;P05534;Q5SUL4	HLA-C;HLA-A	HLA class I histocompatibility antigen, Cw-7 alpha chain;HLA class I histocompatibility antigen, A-24 alpha chain;HLA class I histocompatibility antigen, A-23 alpha chain;HLA class I histocompatibility antigen, A-1 alpha chain;HLA class I histocompatibility antigen, A-36 alpha chain;HLA class I histocompatibility antigen, A-3 alpha chain;HLA class I histocompatibility antigen, A-11 alpha chain	QE2_130322_OPL0000_JCK_MdW_wholegel_5band_2A3	3	WG_2	_DGEDQTQDTELVETRPAGDGTFQK_	3	879.735	2636.18	0.39547	7.3006e-44	1	146.06
A2ABE7;P05534;Q5SUL4	HLA-C;HLA-A	HLA class I histocompatibility antigen, Cw-7 alpha chain;HLA class I histocompatibility antigen, A-24 alpha chain;HLA class I histocompatibility antigen, A-23 alpha chain;HLA class I histocompatibility antigen, A-1 alpha chain;HLA class I histocompatibility antigen, A-36 alpha chain;HLA class I histocompatibility antigen, A-3 alpha chain;HLA class I histocompatibility antigen, A-11 alpha chain	QE2_130322_OPL0000_JCK_MdW_wholegel_5band_2A3	3	WG_2	_DGEDQTQDTELVETRPAGDGTFQK_	3	879.735	2636.18	0.086127	1.0151e-44	1	154.42
A2ABE7;P05534;Q5SUL4	HLA-C;HLA-A	HLA class I histocompatibility antigen, Cw-7 alpha chain;HLA class I histocompatibility antigen, A-24 alpha chain;HLA class I histocompatibility antigen, A-23 alpha chain;HLA class I histocompatibility antigen, A-1 alpha chain;HLA class I histocompatibility antigen, A-36 alpha chain;HLA class I histocompatibility antigen, A-3 alpha chain;HLA class I histocompatibility antigen, A-11 alpha chain	QE2_130322_OPL0000_JCK_MdW_wholegel_5band_2A3	3	WG_2	_DGEDQTQDTELVETRPAGDGTFQK_	3	879.735	2636.18	0.56167	6.5779e-44	1	147.02
A2ABE7;P05534;Q5SUL4	HLA-C;HLA-A	HLA class I histocompatibility antigen, Cw-7 alpha chain;HLA class I histocompatibility antigen, A-24 alpha chain;HLA class I histocompatibility antigen, A-23 alpha chain;HLA class I histocompatibility antigen, A-1 alpha chain;HLA class I histocompatibility antigen, A-36 alpha chain;HLA class I histocompatibility antigen, A-3 alpha chain;HLA class I histocompatibility antigen, A-11 alpha chain	QE2_130322_OPL0000_JCK_MdW_wholegel_5band_2A4	4	WG_2	_DGEDQTQDTELVETRPAGDGTFQK_	3	879.735	2636.18	1.0486	3.2652e-13	1	103.67
A2ABE7;P05534;Q5SUL4	HLA-C;HLA-A	HLA class I histocompatibility antigen, Cw-7 alpha chain;HLA class I histocompatibility antigen, A-24 alpha chain;HLA class I histocompatibility antigen, A-23 alpha chain;HLA class I histocompatibility antigen, A-1 alpha chain;HLA class I histocompatibility antigen, A-36 alpha chain;HLA class I histocompatibility antigen, A-3 alpha chain;HLA class I histocompatibility antigen, A-11 alpha chain	QE2_130322_OPL0000_JCK_MdW_wholegel_5band_2A4	4	WG_2	_DGEDQTQDTELVETRPAGDGTFQK_	3	879.735	2636.18	-0.11752	8.2988e-53	1	163.95
A2ABE7;P05534;Q5SUL4	HLA-C;HLA-A	HLA class I histocompatibility antigen, Cw-7 alpha chain;HLA class I histocompatibility antigen, A-24 alpha chain;HLA class I histocompatibility antigen, A-23 alpha chain;HLA class I histocompatibility antigen, A-1 alpha chain;HLA class I histocompatibility antigen, A-36 alpha chain;HLA class I histocompatibility antigen, A-3 alpha chain;HLA class I histocompatibility antigen, A-11 alpha chain	QE2_130322_OPL0000_JCK_MdW_wholegel_5band_3A1	1	WG_3	_DGEDQTQDTELVETRPAGDGTFQK_	3	879.735	2636.18	-0.23648	1.5683e-61	1	168.75
A2ABE7;P05534;Q5SUL4	HLA-C;HLA-A	HLA class I histocompatibility antigen, Cw-7 alpha chain;HLA class I histocompatibility antigen, A-24 alpha chain;HLA class I histocompatibility antigen, A-23 alpha chain;HLA class I histocompatibility antigen, A-1 alpha chain;HLA class I histocompatibility antigen, A-36 alpha chain;HLA class I histocompatibility antigen, A-3 alpha chain;HLA class I histocompatibility antigen, A-11 alpha chain	QE2_130322_OPL0000_JCK_MdW_wholegel_5band_3A1	1	WG_3	_DGEDQTQDTELVETRPAGDGTFQK_	3	879.735	2636.18	0.80389	2.2662e-52	1	157.01
A2ABE7;P05534;Q5SUL4	HLA-C;HLA-A	HLA class I histocompatibility antigen, Cw-7 alpha chain;HLA class I histocompatibility antigen, A-24 alpha chain;HLA class I histocompatibility antigen, A-23 alpha chain;HLA class I histocompatibility antigen, A-1 alpha chain;HLA class I histocompatibility antigen, A-36 alpha chain;HLA class I histocompatibility antigen, A-3 alpha chain;HLA class I histocompatibility antigen, A-11 alpha chain	QE2_130322_OPL0000_JCK_MdW_wholegel_5band_3A1	1	WG_3	_DGEDQTQDTELVETRPAGDGTFQK_	3	879.735	2636.18	0.15719	8.9114e-73	1	185.71
A2ABE7;P05534;Q5SUL4	HLA-C;HLA-A	HLA class I histocompatibility antigen, Cw-7 alpha chain;HLA class I histocompatibility antigen, A-24 alpha chain;HLA class I histocompatibility antigen, A-23 alpha chain;HLA class I histocompatibility antigen, A-1 alpha chain;HLA class I histocompatibility antigen, A-36 alpha chain;HLA class I histocompatibility antigen, A-3 alpha chain;HLA class I histocompatibility antigen, A-11 alpha chain	QE2_130322_OPL0000_JCK_MdW_wholegel_5band_3A1	1	WG_3	_DGEDQTQDTELVETRPAGDGTFQK_	3	879.735	2636.18	0.42896	1.5683e-61	1	168.75
A2ABE7;P05534;Q5SUL4	HLA-C;HLA-A	HLA class I histocompatibility antigen, Cw-7 alpha chain;HLA class I histocompatibility antigen, A-24 alpha chain;HLA class I histocompatibility antigen, A-23 alpha chain;HLA class I histocompatibility antigen, A-1 alpha chain;HLA class I histocompatibility antigen, A-36 alpha chain;HLA class I histocompatibility antigen, A-3 alpha chain;HLA class I histocompatibility antigen, A-11 alpha chain	QE2_130322_OPL0000_JCK_MdW_wholegel_5band_3A2	2	WG_3	_DGEDQTQDTELVETRPAGDGTFQK_	3	879.735	2636.18	-0.37562	3.235e-26	1	130.71
A2ABE7;P05534;Q5SUL4	HLA-C;HLA-A	HLA class I histocompatibility antigen, Cw-7 alpha chain;HLA class I histocompatibility antigen, A-24 alpha chain;HLA class I histocompatibility antigen, A-23 alpha chain;HLA class I histocompatibility antigen, A-1 alpha chain;HLA class I histocompatibility antigen, A-36 alpha chain;HLA class I histocompatibility antigen, A-3 alpha chain;HLA class I histocompatibility antigen, A-11 alpha chain	QE2_130322_OPL0000_JCK_MdW_wholegel_5band_3A2	2	WG_3	_DGEDQTQDTELVETRPAGDGTFQK_	3	879.735	2636.18	0.64491	8.7528e-45	1	154.6
A2ABE7;P05534;Q5SUL4	HLA-C;HLA-A	HLA class I histocompatibility antigen, Cw-7 alpha chain;HLA class I histocompatibility antigen, A-24 alpha chain;HLA class I histocompatibility antigen, A-23 alpha chain;HLA class I histocompatibility antigen, A-1 alpha chain;HLA class I histocompatibility antigen, A-36 alpha chain;HLA class I histocompatibility antigen, A-3 alpha chain;HLA class I histocompatibility antigen, A-11 alpha chain	QE2_130322_OPL0000_JCK_MdW_wholegel_5band_3A2	2	WG_3	_DGEDQTQDTELVETRPAGDGTFQK_	3	879.735	2636.18	0.081161	1.2467e-33	1	133.41
A2ABE7;P05534;Q5SUL4	HLA-C;HLA-A	HLA class I histocompatibility antigen, Cw-7 alpha chain;HLA class I histocompatibility antigen, A-24 alpha chain;HLA class I histocompatibility antigen, A-23 alpha chain;HLA class I histocompatibility antigen, A-1 alpha chain;HLA class I histocompatibility antigen, A-36 alpha chain;HLA class I histocompatibility antigen, A-3 alpha chain;HLA class I histocompatibility antigen, A-11 alpha chain	QE2_130322_OPL0000_JCK_MdW_wholegel_5band_3A2	2	WG_3	_DGEDQTQDTELVETRPAGDGTFQK_	3	879.735	2636.18	0.1784	8.6823e-44	1	144.22
A2ABE7;P05534;Q5SUL4	HLA-C;HLA-A	HLA class I histocompatibility antigen, Cw-7 alpha chain;HLA class I histocompatibility antigen, A-24 alpha chain;HLA class I histocompatibility antigen, A-23 alpha chain;HLA class I histocompatibility antigen, A-1 alpha chain;HLA class I histocompatibility antigen, A-36 alpha chain;HLA class I histocompatibility antigen, A-3 alpha chain;HLA class I histocompatibility antigen, A-11 alpha chain	QE2_130322_OPL0000_JCK_MdW_wholegel_5band_3A3	3	WG_3	_DGEDQTQDTELVETRPAGDGTFQK_	3	879.735	2636.18	-0.10954	1.3814e-61	1	170.11
A2ABE7;P05534;Q5SUL4	HLA-C;HLA-A	HLA class I histocompatibility antigen, Cw-7 alpha chain;HLA class I histocompatibility antigen, A-24 alpha chain;HLA class I histocompatibility antigen, A-23 alpha chain;HLA class I histocompatibility antigen, A-1 alpha chain;HLA class I histocompatibility antigen, A-36 alpha chain;HLA class I histocompatibility antigen, A-3 alpha chain;HLA class I histocompatibility antigen, A-11 alpha chain	QE2_130322_OPL0000_JCK_MdW_wholegel_5band_3A3	3	WG_3	_DGEDQTQDTELVETRPAGDGTFQK_	3	879.735	2636.18	0.10436	1.0742e-33	1	134.81
A2ABE7;P05534;Q5SUL4	HLA-C;HLA-A	HLA class I histocompatibility antigen, Cw-7 alpha chain;HLA class I histocompatibility antigen, A-24 alpha chain;HLA class I histocompatibility antigen, A-23 alpha chain;HLA class I histocompatibility antigen, A-1 alpha chain;HLA class I histocompatibility antigen, A-36 alpha chain;HLA class I histocompatibility antigen, A-3 alpha chain;HLA class I histocompatibility antigen, A-11 alpha chain	QE2_130322_OPL0000_JCK_MdW_wholegel_5band_3A3	3	WG_3	_DGEDQTQDTELVETRPAGDGTFQK_	3	879.735	2636.18	-0.060391	2.6497e-62	1	178.22
A2ABE7;P05534;Q5SUL4	HLA-C;HLA-A	HLA class I histocompatibility antigen, Cw-7 alpha chain;HLA class I histocompatibility antigen, A-24 alpha chain;HLA class I histocompatibility antigen, A-23 alpha chain;HLA class I histocompatibility antigen, A-1 alpha chain;HLA class I histocompatibility antigen, A-36 alpha chain;HLA class I histocompatibility antigen, A-3 alpha chain;HLA class I histocompatibility antigen, A-11 alpha chain	QE2_130322_OPL0000_JCK_MdW_wholegel_5band_3A3	3	WG_3	_DGEDQTQDTELVETRPAGDGTFQK_	3	879.735	2636.18	0.47943	2.4329e-13	1	104.53
A2ABE7;P05534;Q5SUL4	HLA-C;HLA-A	HLA class I histocompatibility antigen, Cw-7 alpha chain;HLA class I histocompatibility antigen, A-24 alpha chain;HLA class I histocompatibility antigen, A-23 alpha chain;HLA class I histocompatibility antigen, A-1 alpha chain;HLA class I histocompatibility antigen, A-36 alpha chain;HLA class I histocompatibility antigen, A-3 alpha chain;HLA class I histocompatibility antigen, A-11 alpha chain	QE2_130322_OPL0000_JCK_MdW_wholegel_5band_3A4	4	WG_3	_DGEDQTQDTELVETRPAGDGTFQK_	3	879.735	2636.18	0.051156	1.2992e-52	2	161.68
A2ABE7;P05534;Q5SUL4	HLA-C;HLA-A	HLA class I histocompatibility antigen, Cw-7 alpha chain;HLA class I histocompatibility antigen, A-24 alpha chain;HLA class I histocompatibility antigen, A-23 alpha chain;HLA class I histocompatibility antigen, A-1 alpha chain;HLA class I histocompatibility antigen, A-36 alpha chain;HLA class I histocompatibility antigen, A-3 alpha chain;HLA class I histocompatibility antigen, A-11 alpha chain	QE2_130322_OPL0000_JCK_MdW_wholegel_5band_3A4	4	WG_3	_DGEDQTQDTELVETRPAGDGTFQK_	3	879.735	2636.18	0.92929	4.9656e-62	1	176.54
A2ABE7;P05534;Q5SUL4;P30475;B1AZU4	HLA-C;HLA-A;HLA-B;HLA-F	HLA class I histocompatibility antigen, Cw-7 alpha chain;HLA class I histocompatibility antigen, A-24 alpha chain;HLA class I histocompatibility antigen, A-23 alpha chain;HLA class I histocompatibility antigen, A-1 alpha chain;HLA class I histocompatibility antigen, A-36 alpha chain;HLA class I histocompatibility antigen, A-3 alpha chain;HLA class I histocompatibility antigen, A-11 alpha chain;HL…	QE2_130322_OPL0000_JCK_MdW_wholegel_5band_1A1	1	WG_1	_YLENGKETLQR_	3	450.905	1349.69	0.79617	4.4479e-05	1	91.937
A2ABE7;P05534;Q5SUL4;P30475;B1AZU4	HLA-C;HLA-A;HLA-B;HLA-F	HLA class I histocompatibility antigen, Cw-7 alpha chain;HLA class I histocompatibility antigen, A-24 alpha chain;HLA class I histocompatibility antigen, A-23 alpha chain;HLA class I histocompatibility antigen, A-1 alpha chain;HLA class I histocompatibility antigen, A-36 alpha chain;HLA class I histocompatibility antigen, A-3 alpha chain;HLA class I histocompatibility antigen, A-11 alpha chain;HL…	QE2_130322_OPL0000_JCK_MdW_wholegel_5band_1A1	1	WG_1	_YLENGKETLQR_	2	675.854	1349.69	-3.0051	0.0010675	1	70.488
A2ABE7;P05534;Q5SUL4;P30475;B1AZU4	HLA-C;HLA-A;HLA-B;HLA-F	HLA class I histocompatibility antigen, Cw-7 alpha chain;HLA class I histocompatibility antigen, A-24 alpha chain;HLA class I histocompatibility antigen, A-23 alpha chain;HLA class I histocompatibility antigen, A-1 alpha chain;HLA class I histocompatibility antigen, A-36 alpha chain;HLA class I histocompatibility antigen, A-3 alpha chain;HLA class I histocompatibility antigen, A-11 alpha chain;HL…	QE2_130322_OPL0000_JCK_MdW_wholegel_5band_1A2	2	WG_1	_YLENGKETLQR_	2	675.854	1349.69	0.22512	4.5607e-06	1	96.64
A2ABE7;P05534;Q5SUL4;P30475;B1AZU4	HLA-C;HLA-A;HLA-B;HLA-F	HLA class I histocompatibility antigen, Cw-7 alpha chain;HLA class I histocompatibility antigen, A-24 alpha chain;HLA class I histocompatibility antigen, A-23 alpha chain;HLA class I histocompatibility antigen, A-1 alpha chain;HLA class I histocompatibility antigen, A-36 alpha chain;HLA class I histocompatibility antigen, A-3 alpha chain;HLA class I histocompatibility antigen, A-11 alpha chain;HL…	QE2_130322_OPL0000_JCK_MdW_wholegel_5band_1A2	2	WG_1	_YLENGKETLQR_	3	450.905	1349.69	NaN	6.5718e-13	1	91.937
A2ABE7;P05534;Q5SUL4;P30475;B1AZU4	HLA-C;HLA-A;HLA-B;HLA-F	HLA class I histocompatibility antigen, Cw-7 alpha chain;HLA class I histocompatibility antigen, A-24 alpha chain;HLA class I histocompatibility antigen, A-23 alpha chain;HLA class I histocompatibility antigen, A-1 alpha chain;HLA class I histocompatibility antigen, A-36 alpha chain;HLA class I histocompatibility antigen, A-3 alpha chain;HLA class I histocompatibility antigen, A-11 alpha chain;HL…	QE2_130322_OPL0000_JCK_MdW_wholegel_5band_1A3	3	WG_1	_YLENGKETLQR_	2	675.854	1349.69	NaN	6.1369e-08	1	75.819
A2ABE7;P05534;Q5SUL4;P30475;B1AZU4	HLA-C;HLA-A;HLA-B;HLA-F	HLA class I histocompatibility antigen, Cw-7 alpha chain;HLA class I histocompatibility antigen, A-24 alpha chain;HLA class I histocompatibility antigen, A-23 alpha chain;HLA class I histocompatibility antigen, A-1 alpha chain;HLA class I histocompatibility antigen, A-36 alpha chain;HLA class I histocompatibility antigen, A-3 alpha chain;HLA class I histocompatibility antigen, A-11 alpha chain;HL…	QE2_130322_OPL0000_JCK_MdW_wholegel_5band_2A1	1	WG_2	_YLENGKETLQR_	3	450.905	1349.69	0.3226	2.8985e-22	1	100.72
A2ABE7;P05534;Q5SUL4;P30475;B1AZU4	HLA-C;HLA-A;HLA-B;HLA-F	HLA class I histocompatibility antigen, Cw-7 alpha chain;HLA class I histocompatibility antigen, A-24 alpha chain;HLA class I histocompatibility antigen, A-23 alpha chain;HLA class I histocompatibility antigen, A-1 alpha chain;HLA class I histocompatibility antigen, A-36 alpha chain;HLA class I histocompatibility antigen, A-3 alpha chain;HLA class I histocompatibility antigen, A-11 alpha chain;HL…	QE2_130322_OPL0000_JCK_MdW_wholegel_5band_2A2	2	WG_2	_YLENGKETLQR_	2	675.854	1349.69	NaN	2.2287e-08	1	80.623
A2ABE7;P05534;Q5SUL4;P30475;B1AZU4	HLA-C;HLA-A;HLA-B;HLA-F	HLA class I histocompatibility antigen, Cw-7 alpha chain;HLA class I histocompatibility antigen, A-24 alpha chain;HLA class I histocompatibility antigen, A-23 alpha chain;HLA class I histocompatibility antigen, A-1 alpha chain;HLA class I histocompatibility antigen, A-36 alpha chain;HLA class I histocompatibility antigen, A-3 alpha chain;HLA class I histocompatibility antigen, A-11 alpha chain;HL…	QE2_130322_OPL0000_JCK_MdW_wholegel_5band_2A2	2	WG_2	_YLENGKETLQR_	3	450.905	1349.69	0.20347	6.4377e-07	1	76.655
A2ABE7;P05534;Q5SUL4;P30475;B1AZU4	HLA-C;HLA-A;HLA-B;HLA-F	HLA class I histocompatibility antigen, Cw-7 alpha chain;HLA class I histocompatibility antigen, A-24 alpha chain;HLA class I histocompatibility antigen, A-23 alpha chain;HLA class I histocompatibility antigen, A-1 alpha chain;HLA class I histocompatibility antigen, A-36 alpha chain;HLA class I histocompatibility antigen, A-3 alpha chain;HLA class I histocompatibility antigen, A-11 alpha chain;HL…	QE2_130322_OPL0000_JCK_MdW_wholegel_5band_2A3	3	WG_2	_YLENGKETLQR_	3	450.905	1349.69	0.23717	9.1736e-05	1	88.441
A2ABE7;P05534;Q5SUL4;P30475;B1AZU4	HLA-C;HLA-A;HLA-B;HLA-F	HLA class I histocompatibility antigen, Cw-7 alpha chain;HLA class I histocompatibility antigen, A-24 alpha chain;HLA class I histocompatibility antigen, A-23 alpha chain;HLA class I histocompatibility antigen, A-1 alpha chain;HLA class I histocompatibility antigen, A-36 alpha chain;HLA class I histocompatibility antigen, A-3 alpha chain;HLA class I histocompatibility antigen, A-11 alpha chain;HL…	QE2_130322_OPL0000_JCK_MdW_wholegel_5band_2A3	3	WG_2	_YLENGKETLQR_	2	675.854	1349.69	1.7751	3.1176e-11	1	122.51
A2ABE7;P05534;Q5SUL4;P30475;B1AZU4	HLA-C;HLA-A;HLA-B;HLA-F	HLA class I histocompatibility antigen, Cw-7 alpha chain;HLA class I histocompatibility antigen, A-24 alpha chain;HLA class I histocompatibility antigen, A-23 alpha chain;HLA class I histocompatibility antigen, A-1 alpha chain;HLA class I histocompatibility antigen, A-36 alpha chain;HLA class I histocompatibility antigen, A-3 alpha chain;HLA class I histocompatibility antigen, A-11 alpha chain;HL…	QE2_130322_OPL0000_JCK_MdW_wholegel_5band_3A2	2	WG_3	_YLENGKETLQR_	3	450.905	1349.69	0.29588	4.4479e-05	1	91.937
A2ABE7;P05534;Q5SUL4;P30475;B1AZU4	HLA-C;HLA-A;HLA-B;HLA-F	HLA class I histocompatibility antigen, Cw-7 alpha chain;HLA class I histocompatibility antigen, A-24 alpha chain;HLA class I histocompatibility antigen, A-23 alpha chain;HLA class I histocompatibility antigen, A-1 alpha chain;HLA class I histocompatibility antigen, A-36 alpha chain;HLA class I histocompatibility antigen, A-3 alpha chain;HLA class I histocompatibility antigen, A-11 alpha chain;HL…	QE2_130322_OPL0000_JCK_MdW_wholegel_5band_3A2	2	WG_3	_YLENGKETLQR_	2	675.854	1349.69	NaN	3.3043e-15	1	99.215
A2ABE7;P05534;Q5SUL4;P30475;B1AZU4	HLA-C;HLA-A;HLA-B;HLA-F	HLA class I histocompatibility antigen, Cw-7 alpha chain;HLA class I histocompatibility antigen, A-24 alpha chain;HLA class I histocompatibility antigen, A-23 alpha chain;HLA class I histocompatibility antigen, A-1 alpha chain;HLA class I histocompatibility antigen, A-36 alpha chain;HLA class I histocompatibility antigen, A-3 alpha chain;HLA class I histocompatibility antigen, A-11 alpha chain;HL…	QE2_130322_OPL0000_JCK_MdW_wholegel_5band_3A3	3	WG_3	_YLENGKETLQR_	2	675.854	1349.69	-0.85769	5.2658e-06	1	95.018
A2ABE7;P05534;Q5SUL4;P30475;B1AZU4	HLA-C;HLA-A;HLA-B;HLA-F	HLA class I histocompatibility antigen, Cw-7 alpha chain;HLA class I histocompatibility antigen, A-24 alpha chain;HLA class I histocompatibility antigen, A-23 alpha chain;HLA class I histocompatibility antigen, A-1 alpha chain;HLA class I histocompatibility antigen, A-36 alpha chain;HLA class I histocompatibility antigen, A-3 alpha chain;HLA class I histocompatibility antigen, A-11 alpha chain;HL…	QE2_130322_OPL0000_JCK_MdW_wholegel_5band_3A3	3	WG_3	_YLENGKETLQR_	3	450.905	1349.69	-1.2103	1.6013e-08	1	115.18
A2ABE7;P05534;Q5SUL4;P30475;P30466;P30460	HLA-C;HLA-A;HLA-B	HLA class I histocompatibility antigen, Cw-7 alpha chain;HLA class I histocompatibility antigen, A-24 alpha chain;HLA class I histocompatibility antigen, A-23 alpha chain;HLA class I histocompatibility antigen, A-1 alpha chain;HLA class I histocompatibility antigen, A-36 alpha chain;HLA class I histocompatibility antigen, A-3 alpha chain;HLA class I histocompatibility antigen, A-11 alpha chain;HL…	QE2_130322_OPL0000_JCK_MdW_wholegel_5band_1A1	1	WG_1	_DGEDQTQDTELVETR_	2	868.384	1734.75	NaN	2.3397e-36	1	120.92
A2ABE7;P05534;Q5SUL4;P30475;P30466;P30460	HLA-C;HLA-A;HLA-B	HLA class I histocompatibility antigen, Cw-7 alpha chain;HLA class I histocompatibility antigen, A-24 alpha chain;HLA class I histocompatibility antigen, A-23 alpha chain;HLA class I histocompatibility antigen, A-1 alpha chain;HLA class I histocompatibility antigen, A-36 alpha chain;HLA class I histocompatibility antigen, A-3 alpha chain;HLA class I histocompatibility antigen, A-11 alpha chain;HL…	QE2_130322_OPL0000_JCK_MdW_wholegel_5band_1A2	2	WG_1	_DGEDQTQDTELVETR_	2	868.384	1734.75	-0.51573	4.3219e-09	1	122.93
A2ABE7;P05534;Q5SUL4;P30475;P30466;P30460	HLA-C;HLA-A;HLA-B	HLA class I histocompatibility antigen, Cw-7 alpha chain;HLA class I histocompatibility antigen, A-24 alpha chain;HLA class I histocompatibility antigen, A-23 alpha chain;HLA class I histocompatibility antigen, A-1 alpha chain;HLA class I histocompatibility antigen, A-36 alpha chain;HLA class I histocompatibility antigen, A-3 alpha chain;HLA class I histocompatibility antigen, A-11 alpha chain;HL…	QE2_130322_OPL0000_JCK_MdW_wholegel_5band_1A2	2	WG_1	_DGEDQTQDTELVETR_	2	868.384	1734.75	NaN	4.0921e-108	1	156.17
A2ABE7;P05534;Q5SUL4;P30475;P30466;P30460	HLA-C;HLA-A;HLA-B	HLA class I histocompatibility antigen, Cw-7 alpha chain;HLA class I histocompatibility antigen, A-24 alpha chain;HLA class I histocompatibility antigen, A-23 alpha chain;HLA class I histocompatibility antigen, A-1 alpha chain;HLA class I histocompatibility antigen, A-36 alpha chain;HLA class I histocompatibility antigen, A-3 alpha chain;HLA class I histocompatibility antigen, A-11 alpha chain;HL…	QE2_130322_OPL0000_JCK_MdW_wholegel_5band_2A2	2	WG_2	_DGEDQTQDTELVETR_	2	868.384	1734.75	-3.2917	2.1898e-20	1	153.24
A2ABE7;P05534;Q5SUL4;P30475;P30466;P30460	HLA-C;HLA-A;HLA-B	HLA class I histocompatibility antigen, Cw-7 alpha chain;HLA class I histocompatibility antigen, A-24 alpha chain;HLA class I histocompatibility antigen, A-23 alpha chain;HLA class I histocompatibility antigen, A-1 alpha chain;HLA class I histocompatibility antigen, A-36 alpha chain;HLA class I histocompatibility antigen, A-3 alpha chain;HLA class I histocompatibility antigen, A-11 alpha chain;HL…	QE2_130322_OPL0000_JCK_MdW_wholegel_5band_2A2	2	WG_2	_DGEDQTQDTELVETR_	2	868.384	1734.75	NaN	8.67e-91	1	149.35
A2ABE7;P05534;Q5SUL4;P30475;P30466;P30460	HLA-C;HLA-A;HLA-B	HLA class I histocompatibility antigen, Cw-7 alpha chain;HLA class I histocompatibility antigen, A-24 alpha chain;HLA class I histocompatibility antigen, A-23 alpha chain;HLA class I histocompatibility antigen, A-1 alpha chain;HLA class I histocompatibility antigen, A-36 alpha chain;HLA class I histocompatibility antigen, A-3 alpha chain;HLA class I histocompatibility antigen, A-11 alpha chain;HL…	QE2_130322_OPL0000_JCK_MdW_wholegel_5band_2A3	3	WG_2	_DGEDQTQDTELVETR_	2	868.384	1734.75	1.4259	5.2888e-49	2	181.26
A2ABE7;P05534;Q5SUL4;P30475;P30466;P30460	HLA-C;HLA-A;HLA-B	HLA class I histocompatibility antigen, Cw-7 alpha chain;HLA class I histocompatibility antigen, A-24 alpha chain;HLA class I histocompatibility antigen, A-23 alpha chain;HLA class I histocompatibility antigen, A-1 alpha chain;HLA class I histocompatibility antigen, A-36 alpha chain;HLA class I histocompatibility antigen, A-3 alpha chain;HLA class I histocompatibility antigen, A-11 alpha chain;HL…	QE2_130322_OPL0000_JCK_MdW_wholegel_5band_2A3	3	WG_2	_DGEDQTQDTELVETR_	2	868.384	1734.75	0.8477	2.8941e-09	1	125.73
A2ABE7;P05534;Q5SUL4;P30475;P30466;P30460	HLA-C;HLA-A;HLA-B	HLA class I histocompatibility antigen, Cw-7 alpha chain;HLA class I histocompatibility antigen, A-24 alpha chain;HLA class I histocompatibility antigen, A-23 alpha chain;HLA class I histocompatibility antigen, A-1 alpha chain;HLA class I histocompatibility antigen, A-36 alpha chain;HLA class I histocompatibility antigen, A-3 alpha chain;HLA class I histocompatibility antigen, A-11 alpha chain;HL…	QE2_130322_OPL0000_JCK_MdW_wholegel_5band_3A2	2	WG_3	_DGEDQTQDTELVETR_	2	868.384	1734.75	NaN	1.3539e-48	1	130.47
A2ABE7;P05534;Q5SUL4;P30475;P30466;P30460	HLA-C;HLA-A;HLA-B	HLA class I histocompatibility antigen, Cw-7 alpha chain;HLA class I histocompatibility antigen, A-24 alpha chain;HLA class I histocompatibility antigen, A-23 alpha chain;HLA class I histocompatibility antigen, A-1 alpha chain;HLA class I histocompatibility antigen, A-36 alpha chain;HLA class I histocompatibility antigen, A-3 alpha chain;HLA class I histocompatibility antigen, A-11 alpha chain;HL…	QE2_130322_OPL0000_JCK_MdW_wholegel_5band_3A3	3	WG_3	_DGEDQTQDTELVETR_	2	868.384	1734.75	NaN	4.6167e-48	1	128.06
A2ABE7;P30460	HLA-C;HLA-B	HLA class I histocompatibility antigen, Cw-7 alpha chain;HLA class I histocompatibility antigen, B-8 alpha chain;HLA class I histocompatibility antigen, B-42 alpha chain	QE2_130322_OPL0000_JCK_MdW_wholegel_5band_1A1	1	WG_1	_SWTAADTAAQITQR_	2	760.379	1518.74	1.3794	2.3889e-20	1	152.99
A2ABE7;P30460	HLA-C;HLA-B	HLA class I histocompatibility antigen, Cw-7 alpha chain;HLA class I histocompatibility antigen, B-8 alpha chain;HLA class I histocompatibility antigen, B-42 alpha chain	QE2_130322_OPL0000_JCK_MdW_wholegel_5band_1A2	2	WG_1	_SWTAADTAAQITQR_	2	760.379	1518.74	-0.083637	2.0787e-103	1	231.26
A2ABE7;P30460	HLA-C;HLA-B	HLA class I histocompatibility antigen, Cw-7 alpha chain;HLA class I histocompatibility antigen, B-8 alpha chain;HLA class I histocompatibility antigen, B-42 alpha chain	QE2_130322_OPL0000_JCK_MdW_wholegel_5band_1A3	3	WG_1	_SWTAADTAAQITQR_	2	760.379	1518.74	1.0114	8.6165e-38	1	172.1
A2ABE7;P30460	HLA-C;HLA-B	HLA class I histocompatibility antigen, Cw-7 alpha chain;HLA class I histocompatibility antigen, B-8 alpha chain;HLA class I histocompatibility antigen, B-42 alpha chain	QE2_130322_OPL0000_JCK_MdW_wholegel_5band_1A3	3	WG_1	_SWTAADTAAQITQR_	3	507.255	1518.74	0.66124	0.00079028	1	59.248
A2ABE7;P30460	HLA-C;HLA-B	HLA class I histocompatibility antigen, Cw-7 alpha chain;HLA class I histocompatibility antigen, B-8 alpha chain;HLA class I histocompatibility antigen, B-42 alpha chain	QE2_130322_OPL0000_JCK_MdW_wholegel_5band_2A1	1	WG_2	_SWTAADTAAQITQR_	2	760.379	1518.74	0.97617	7.3726e-09	1	121.45
A2ABE7;P30460	HLA-C;HLA-B	HLA class I histocompatibility antigen, Cw-7 alpha chain;HLA class I histocompatibility antigen, B-8 alpha chain;HLA class I histocompatibility antigen, B-42 alpha chain	QE2_130322_OPL0000_JCK_MdW_wholegel_5band_2A1	1	WG_2	_SWTAADTAAQITQR_	3	507.255	1518.74	0.36501	0.031874	1	35.816
A2ABE7;P30460	HLA-C;HLA-B	HLA class I histocompatibility antigen, Cw-7 alpha chain;HLA class I histocompatibility antigen, B-8 alpha chain;HLA class I histocompatibility antigen, B-42 alpha chain	QE2_130322_OPL0000_JCK_MdW_wholegel_5band_2A2	2	WG_2	_SWTAADTAAQITQR_	2	760.379	1518.74	0.001784	6.0458e-28	1	159.52
A2ABE7;P30460	HLA-C;HLA-B	HLA class I histocompatibility antigen, Cw-7 alpha chain;HLA class I histocompatibility antigen, B-8 alpha chain;HLA class I histocompatibility antigen, B-42 alpha chain	QE2_130322_OPL0000_JCK_MdW_wholegel_5band_2A3	3	WG_2	_SWTAADTAAQITQR_	2	760.379	1518.74	0.282	6.1615e-38	1	174.39
A2ABE7;P30460	HLA-C;HLA-B	HLA class I histocompatibility antigen, Cw-7 alpha chain;HLA class I histocompatibility antigen, B-8 alpha chain;HLA class I histocompatibility antigen, B-42 alpha chain	QE2_130322_OPL0000_JCK_MdW_wholegel_5band_2A3	3	WG_2	_SWTAADTAAQITQR_	2	760.379	1518.74	NaN	0.0022144	1	51.695
A2ABE7;P30460	HLA-C;HLA-B	HLA class I histocompatibility antigen, Cw-7 alpha chain;HLA class I histocompatibility antigen, B-8 alpha chain;HLA class I histocompatibility antigen, B-42 alpha chain	QE2_130322_OPL0000_JCK_MdW_wholegel_5band_2A3	3	WG_2	_SWTAADTAAQITQR_	3	507.255	1518.74	-0.21915	0.0005982	1	50.806
A2ABE7;P30460	HLA-C;HLA-B	HLA class I histocompatibility antigen, Cw-7 alpha chain;HLA class I histocompatibility antigen, B-8 alpha chain;HLA class I histocompatibility antigen, B-42 alpha chain	QE2_130322_OPL0000_JCK_MdW_wholegel_5band_3A1	1	WG_3	_SWTAADTAAQITQR_	2	760.379	1518.74	0.85011	6.5259e-14	1	140.1
A2ABE7;P30460	HLA-C;HLA-B	HLA class I histocompatibility antigen, Cw-7 alpha chain;HLA class I histocompatibility antigen, B-8 alpha chain;HLA class I histocompatibility antigen, B-42 alpha chain	QE2_130322_OPL0000_JCK_MdW_wholegel_5band_3A2	2	WG_3	_SWTAADTAAQITQR_	2	760.379	1518.74	-4.4061	0.001641	1	52.823
A2ABE7;P30460	HLA-C;HLA-B	HLA class I histocompatibility antigen, Cw-7 alpha chain;HLA class I histocompatibility antigen, B-8 alpha chain;HLA class I histocompatibility antigen, B-42 alpha chain	QE2_130322_OPL0000_JCK_MdW_wholegel_5band_3A2	2	WG_3	_SWTAADTAAQITQR_	2	760.379	1518.74	0.0090757	1.1864e-62	1	196.33
A2ABE7;P30460	HLA-C;HLA-B	HLA class I histocompatibility antigen, Cw-7 alpha chain;HLA class I histocompatibility antigen, B-8 alpha chain;HLA class I histocompatibility antigen, B-42 alpha chain	QE2_130322_OPL0000_JCK_MdW_wholegel_5band_3A3	3	WG_3	_SWTAADTAAQITQR_	2	760.379	1518.74	0.10931	3.2907e-76	1	207.39
A2ABE7;P30460	HLA-C;HLA-B	HLA class I histocompatibility antigen, Cw-7 alpha chain;HLA class I histocompatibility antigen, B-8 alpha chain;HLA class I histocompatibility antigen, B-42 alpha chain	QE2_130322_OPL0000_JCK_MdW_wholegel_5band_3A3	3	WG_3	_SWTAADTAAQITQR_	2	760.379	1518.74	NaN	0.0020182	1	53.403
A2ABE7;P30460	HLA-C;HLA-B	HLA class I histocompatibility antigen, Cw-7 alpha chain;HLA class I histocompatibility antigen, B-8 alpha chain;HLA class I histocompatibility antigen, B-42 alpha chain	QE2_130322_OPL0000_JCK_MdW_wholegel_5band_3A5	5	WG_3	_SWTAADTAAQITQR_	2	760.379	1518.74	NaN	0.045477	1	32.815
A2ABE7;P30466;P30460	HLA-C;HLA-B	HLA class I histocompatibility antigen, Cw-7 alpha chain;HLA class I histocompatibility antigen, B-18 alpha chain;HLA class I histocompatibility antigen, B-8 alpha chain;HLA class I histocompatibility antigen, B-42 alpha chain	QE2_130322_OPL0000_JCK_MdW_wholegel_5band_1A1	1	WG_1	_AYLEGTCVEWLR_	2	748.864	1495.71	-1.1368	6.588e-11	1	126.76
A2ABE7;P30466;P30460	HLA-C;HLA-B	HLA class I histocompatibility antigen, Cw-7 alpha chain;HLA class I histocompatibility antigen, B-18 alpha chain;HLA class I histocompatibility antigen, B-8 alpha chain;HLA class I histocompatibility antigen, B-42 alpha chain	QE2_130322_OPL0000_JCK_MdW_wholegel_5band_1A1	1	WG_1	_AYLEGTCVEWLR_	3	499.578	1495.71	-0.25582	0.042977	1	30.068
A2ABE7;P30466;P30460	HLA-C;HLA-B	HLA class I histocompatibility antigen, Cw-7 alpha chain;HLA class I histocompatibility antigen, B-18 alpha chain;HLA class I histocompatibility antigen, B-8 alpha chain;HLA class I histocompatibility antigen, B-42 alpha chain	QE2_130322_OPL0000_JCK_MdW_wholegel_5band_1A2	2	WG_1	_AYLEGTCVEWLR_	2	748.864	1495.71	-0.93858	4.4309e-08	1	116.01
A2ABE7;P30466;P30460	HLA-C;HLA-B	HLA class I histocompatibility antigen, Cw-7 alpha chain;HLA class I histocompatibility antigen, B-18 alpha chain;HLA class I histocompatibility antigen, B-8 alpha chain;HLA class I histocompatibility antigen, B-42 alpha chain	QE2_130322_OPL0000_JCK_MdW_wholegel_5band_1A2	2	WG_1	_AYLEGTCVEWLR_	3	499.578	1495.71	-0.13524	5.6442e-06	1	92.112
A2ABE7;P30466;P30460	HLA-C;HLA-B	HLA class I histocompatibility antigen, Cw-7 alpha chain;HLA class I histocompatibility antigen, B-18 alpha chain;HLA class I histocompatibility antigen, B-8 alpha chain;HLA class I histocompatibility antigen, B-42 alpha chain	QE2_130322_OPL0000_JCK_MdW_wholegel_5band_1A3	3	WG_1	_AYLEGTCVEWLR_	2	748.864	1495.71	-1.1708	1.3157e-06	1	102.4
A2ABE7;P30466;P30460	HLA-C;HLA-B	HLA class I histocompatibility antigen, Cw-7 alpha chain;HLA class I histocompatibility antigen, B-18 alpha chain;HLA class I histocompatibility antigen, B-8 alpha chain;HLA class I histocompatibility antigen, B-42 alpha chain	QE2_130322_OPL0000_JCK_MdW_wholegel_5band_1A4	4	WG_1	_AYLEGTCVEWLR_	2	748.864	1495.71	-1.2002	0.00071578	1	66.498
A2ABE7;P30466;P30460	HLA-C;HLA-B	HLA class I histocompatibility antigen, Cw-7 alpha chain;HLA class I histocompatibility antigen, B-18 alpha chain;HLA class I histocompatibility antigen, B-8 alpha chain;HLA class I histocompatibility antigen, B-42 alpha chain	QE2_130322_OPL0000_JCK_MdW_wholegel_5band_2A1	1	WG_2	_AYLEGTCVEWLR_	2	748.864	1495.71	-0.63354	1.6806e-06	1	100.93
A2ABE7;P30466;P30460	HLA-C;HLA-B	HLA class I histocompatibility antigen, Cw-7 alpha chain;HLA class I histocompatibility antigen, B-18 alpha chain;HLA class I histocompatibility antigen, B-8 alpha chain;HLA class I histocompatibility antigen, B-42 alpha chain	QE2_130322_OPL0000_JCK_MdW_wholegel_5band_2A2	2	WG_2	_AYLEGTCVEWLR_	2	748.864	1495.71	-1.0421	4.4309e-08	2	116.01
A2ABE7;P30466;P30460	HLA-C;HLA-B	HLA class I histocompatibility antigen, Cw-7 alpha chain;HLA class I histocompatibility antigen, B-18 alpha chain;HLA class I histocompatibility antigen, B-8 alpha chain;HLA class I histocompatibility antigen, B-42 alpha chain	QE2_130322_OPL0000_JCK_MdW_wholegel_5band_2A2	2	WG_2	_AYLEGTCVEWLR_	3	499.578	1495.71	-0.10997	1.2401e-05	1	84.605
A2ABE7;P30466;P30460	HLA-C;HLA-B	HLA class I histocompatibility antigen, Cw-7 alpha chain;HLA class I histocompatibility antigen, B-18 alpha chain;HLA class I histocompatibility antigen, B-8 alpha chain;HLA class I histocompatibility antigen, B-42 alpha chain	QE2_130322_OPL0000_JCK_MdW_wholegel_5band_2A3	3	WG_2	_AYLEGTCVEWLR_	2	748.864	1495.71	-0.94911	1.0481e-07	2	111.63
A2ABE7;P30466;P30460	HLA-C;HLA-B	HLA class I histocompatibility antigen, Cw-7 alpha chain;HLA class I histocompatibility antigen, B-18 alpha chain;HLA class I histocompatibility antigen, B-8 alpha chain;HLA class I histocompatibility antigen, B-42 alpha chain	QE2_130322_OPL0000_JCK_MdW_wholegel_5band_3A1	1	WG_3	_AYLEGTCVEWLR_	2	748.864	1495.71	-1.0799	3.8707e-11	1	128.67
A2ABE7;P30466;P30460	HLA-C;HLA-B	HLA class I histocompatibility antigen, Cw-7 alpha chain;HLA class I histocompatibility antigen, B-18 alpha chain;HLA class I histocompatibility antigen, B-8 alpha chain;HLA class I histocompatibility antigen, B-42 alpha chain	QE2_130322_OPL0000_JCK_MdW_wholegel_5band_3A1	1	WG_3	_AYLEGTCVEWLR_	3	499.578	1495.71	-0.10668	0.0022958	1	55.578
A2ABE7;P30466;P30460	HLA-C;HLA-B	HLA class I histocompatibility antigen, Cw-7 alpha chain;HLA class I histocompatibility antigen, B-18 alpha chain;HLA class I histocompatibility antigen, B-8 alpha chain;HLA class I histocompatibility antigen, B-42 alpha chain	QE2_130322_OPL0000_JCK_MdW_wholegel_5band_3A2	2	WG_3	_AYLEGTCVEWLR_	2	748.864	1495.71	-0.78149	1.5706e-07	1	107.85
A2ABE7;P30466;P30460	HLA-C;HLA-B	HLA class I histocompatibility antigen, Cw-7 alpha chain;HLA class I histocompatibility antigen, B-18 alpha chain;HLA class I histocompatibility antigen, B-8 alpha chain;HLA class I histocompatibility antigen, B-42 alpha chain	QE2_130322_OPL0000_JCK_MdW_wholegel_5band_3A2	2	WG_3	_AYLEGTCVEWLR_	3	499.578	1495.71	-0.044863	0.00019596	1	76.165
A2ABE7;P30466;P30460	HLA-C;HLA-B	HLA class I histocompatibility antigen, Cw-7 alpha chain;HLA class I histocompatibility antigen, B-18 alpha chain;HLA class I histocompatibility antigen, B-8 alpha chain;HLA class I histocompatibility antigen, B-42 alpha chain	QE2_130322_OPL0000_JCK_MdW_wholegel_5band_3A3	3	WG_3	_AYLEGTCVEWLR_	2	748.864	1495.71	-1.1648	2.8025e-15	1	132.76
A2ABE7;P30466;P30460	HLA-C;HLA-B	HLA class I histocompatibility antigen, Cw-7 alpha chain;HLA class I histocompatibility antigen, B-18 alpha chain;HLA class I histocompatibility antigen, B-8 alpha chain;HLA class I histocompatibility antigen, B-42 alpha chain	QE2_130322_OPL0000_JCK_MdW_wholegel_5band_3A3	3	WG_3	_AYLEGTCVEWLR_	3	499.578	1495.71	-0.13539	0.0067645	1	56.205
A2ABE7;P30466;P30460	HLA-C;HLA-B	HLA class I histocompatibility antigen, Cw-7 alpha chain;HLA class I histocompatibility antigen, B-18 alpha chain;HLA class I histocompatibility antigen, B-8 alpha chain;HLA class I histocompatibility antigen, B-42 alpha chain	QE2_130322_OPL0000_JCK_MdW_wholegel_5band_3A3	3	WG_3	_AYLEGTCVEWLRR_	3	551.612	1651.81	-0.13476	0.050257	1	30.023
A2ABE7;P30475;P30460	HLA-C;HLA-B	HLA class I histocompatibility antigen, Cw-7 alpha chain;HLA class I histocompatibility antigen, B-39 alpha chain;HLA class I histocompatibility antigen, B-67 alpha chain;HLA class I histocompatibility antigen, B-38 alpha chain;HLA class I histocompatibility antigen, B-82 alpha chain;HLA class I histocompatibility antigen, B-8 alpha chain;HLA class I histocompatibility antigen, B-42 alpha chain	QE2_130322_OPL0000_JCK_MdW_wholegel_5band_1A1	1	WG_1	_FISVGYVDDTQFVR_	2	823.415	1644.81	-0.38731	6.2089e-09	1	123.02
A2ABE7;P30475;P30460	HLA-C;HLA-B	HLA class I histocompatibility antigen, Cw-7 alpha chain;HLA class I histocompatibility antigen, B-39 alpha chain;HLA class I histocompatibility antigen, B-67 alpha chain;HLA class I histocompatibility antigen, B-38 alpha chain;HLA class I histocompatibility antigen, B-82 alpha chain;HLA class I histocompatibility antigen, B-8 alpha chain;HLA class I histocompatibility antigen, B-42 alpha chain	QE2_130322_OPL0000_JCK_MdW_wholegel_5band_1A2	2	WG_1	_FISVGYVDDTQFVR_	2	823.415	1644.81	-0.14213	0.00079982	1	58.831
A2ABE7;P30475;P30460	HLA-C;HLA-B	HLA class I histocompatibility antigen, Cw-7 alpha chain;HLA class I histocompatibility antigen, B-39 alpha chain;HLA class I histocompatibility antigen, B-67 alpha chain;HLA class I histocompatibility antigen, B-38 alpha chain;HLA class I histocompatibility antigen, B-82 alpha chain;HLA class I histocompatibility antigen, B-8 alpha chain;HLA class I histocompatibility antigen, B-42 alpha chain	QE2_130322_OPL0000_JCK_MdW_wholegel_5band_1A2	2	WG_1	_FISVGYVDDTQFVR_	2	823.415	1644.81	-0.47294	4.1575e-05	1	102.52
A2ABE7;P30475;P30460	HLA-C;HLA-B	HLA class I histocompatibility antigen, Cw-7 alpha chain;HLA class I histocompatibility antigen, B-39 alpha chain;HLA class I histocompatibility antigen, B-67 alpha chain;HLA class I histocompatibility antigen, B-38 alpha chain;HLA class I histocompatibility antigen, B-82 alpha chain;HLA class I histocompatibility antigen, B-8 alpha chain;HLA class I histocompatibility antigen, B-42 alpha chain	QE2_130322_OPL0000_JCK_MdW_wholegel_5band_1A2	2	WG_1	_FISVGYVDDTQFVR_	3	549.279	1644.81	-2.1363	7.3955e-05	1	98.337
A2ABE7;P30475;P30460	HLA-C;HLA-B	HLA class I histocompatibility antigen, Cw-7 alpha chain;HLA class I histocompatibility antigen, B-39 alpha chain;HLA class I histocompatibility antigen, B-67 alpha chain;HLA class I histocompatibility antigen, B-38 alpha chain;HLA class I histocompatibility antigen, B-82 alpha chain;HLA class I histocompatibility antigen, B-8 alpha chain;HLA class I histocompatibility antigen, B-42 alpha chain	QE2_130322_OPL0000_JCK_MdW_wholegel_5band_1A3	3	WG_1	_FISVGYVDDTQFVR_	2	823.415	1644.81	0.51934	0.00010161	1	94.728
A2ABE7;P30475;P30460	HLA-C;HLA-B	HLA class I histocompatibility antigen, Cw-7 alpha chain;HLA class I histocompatibility antigen, B-39 alpha chain;HLA class I histocompatibility antigen, B-67 alpha chain;HLA class I histocompatibility antigen, B-38 alpha chain;HLA class I histocompatibility antigen, B-82 alpha chain;HLA class I histocompatibility antigen, B-8 alpha chain;HLA class I histocompatibility antigen, B-42 alpha chain	QE2_130322_OPL0000_JCK_MdW_wholegel_5band_1A3	3	WG_1	_FISVGYVDDTQFVR_	3	549.279	1644.81	-1.8451	0.023472	1	43.03
A2ABE7;P30475;P30460	HLA-C;HLA-B	HLA class I histocompatibility antigen, Cw-7 alpha chain;HLA class I histocompatibility antigen, B-39 alpha chain;HLA class I histocompatibility antigen, B-67 alpha chain;HLA class I histocompatibility antigen, B-38 alpha chain;HLA class I histocompatibility antigen, B-82 alpha chain;HLA class I histocompatibility antigen, B-8 alpha chain;HLA class I histocompatibility antigen, B-42 alpha chain	QE2_130322_OPL0000_JCK_MdW_wholegel_5band_1A4	4	WG_1	_FISVGYVDDTQFVR_	2	823.415	1644.81	2.9031	0.00086992	1	58.32
A2ABE7;P30475;P30460	HLA-C;HLA-B	HLA class I histocompatibility antigen, Cw-7 alpha chain;HLA class I histocompatibility antigen, B-39 alpha chain;HLA class I histocompatibility antigen, B-67 alpha chain;HLA class I histocompatibility antigen, B-38 alpha chain;HLA class I histocompatibility antigen, B-82 alpha chain;HLA class I histocompatibility antigen, B-8 alpha chain;HLA class I histocompatibility antigen, B-42 alpha chain	QE2_130322_OPL0000_JCK_MdW_wholegel_5band_1A5	5	WG_1	_FISVGYVDDTQFVR_	3	549.279	1644.81	-0.92432	0.012607	1	37.594
A2ABE7;P30475;P30460	HLA-C;HLA-B	HLA class I histocompatibility antigen, Cw-7 alpha chain;HLA class I histocompatibility antigen, B-39 alpha chain;HLA class I histocompatibility antigen, B-67 alpha chain;HLA class I histocompatibility antigen, B-38 alpha chain;HLA class I histocompatibility antigen, B-82 alpha chain;HLA class I histocompatibility antigen, B-8 alpha chain;HLA class I histocompatibility antigen, B-42 alpha chain	QE2_130322_OPL0000_JCK_MdW_wholegel_5band_2A1	1	WG_2	_FISVGYVDDTQFVR_	2	823.415	1644.81	-0.39748	2.1298e-05	1	105.14
A2ABE7;P30475;P30460	HLA-C;HLA-B	HLA class I histocompatibility antigen, Cw-7 alpha chain;HLA class I histocompatibility antigen, B-39 alpha chain;HLA class I histocompatibility antigen, B-67 alpha chain;HLA class I histocompatibility antigen, B-38 alpha chain;HLA class I histocompatibility antigen, B-82 alpha chain;HLA class I histocompatibility antigen, B-8 alpha chain;HLA class I histocompatibility antigen, B-42 alpha chain	QE2_130322_OPL0000_JCK_MdW_wholegel_5band_2A2	2	WG_2	_FISVGYVDDTQFVR_	2	823.415	1644.81	-0.44134	1.759e-13	1	134.21
A2ABE7;P30475;P30460	HLA-C;HLA-B	HLA class I histocompatibility antigen, Cw-7 alpha chain;HLA class I histocompatibility antigen, B-39 alpha chain;HLA class I histocompatibility antigen, B-67 alpha chain;HLA class I histocompatibility antigen, B-38 alpha chain;HLA class I histocompatibility antigen, B-82 alpha chain;HLA class I histocompatibility antigen, B-8 alpha chain;HLA class I histocompatibility antigen, B-42 alpha chain	QE2_130322_OPL0000_JCK_MdW_wholegel_5band_2A2	2	WG_2	_FISVGYVDDTQFVR_	3	549.279	1644.81	-2.2276	0.00064722	1	65.495
A2ABE7;P30475;P30460	HLA-C;HLA-B	HLA class I histocompatibility antigen, Cw-7 alpha chain;HLA class I histocompatibility antigen, B-39 alpha chain;HLA class I histocompatibility antigen, B-67 alpha chain;HLA class I histocompatibility antigen, B-38 alpha chain;HLA class I histocompatibility antigen, B-82 alpha chain;HLA class I histocompatibility antigen, B-8 alpha chain;HLA class I histocompatibility antigen, B-42 alpha chain	QE2_130322_OPL0000_JCK_MdW_wholegel_5band_2A3	3	WG_2	_FISVGYVDDTQFVR_	2	823.415	1644.81	-0.55214	0.00035648	1	76.262
A2ABE7;P30475;P30460	HLA-C;HLA-B	HLA class I histocompatibility antigen, Cw-7 alpha chain;HLA class I histocompatibility antigen, B-39 alpha chain;HLA class I histocompatibility antigen, B-67 alpha chain;HLA class I histocompatibility antigen, B-38 alpha chain;HLA class I histocompatibility antigen, B-82 alpha chain;HLA class I histocompatibility antigen, B-8 alpha chain;HLA class I histocompatibility antigen, B-42 alpha chain	QE2_130322_OPL0000_JCK_MdW_wholegel_5band_2A3	3	WG_2	_FISVGYVDDTQFVR_	2	823.415	1644.81	-0.15532	1.363e-05	1	106.13
A2ABE7;P30475;P30460	HLA-C;HLA-B	HLA class I histocompatibility antigen, Cw-7 alpha chain;HLA class I histocompatibility antigen, B-39 alpha chain;HLA class I histocompatibility antigen, B-67 alpha chain;HLA class I histocompatibility antigen, B-38 alpha chain;HLA class I histocompatibility antigen, B-82 alpha chain;HLA class I histocompatibility antigen, B-8 alpha chain;HLA class I histocompatibility antigen, B-42 alpha chain	QE2_130322_OPL0000_JCK_MdW_wholegel_5band_2A3	3	WG_2	_FISVGYVDDTQFVR_	3	549.279	1644.81	-2.6266	0.00080523	1	58.595
A2ABE7;P30475;P30460	HLA-C;HLA-B	HLA class I histocompatibility antigen, Cw-7 alpha chain;HLA class I histocompatibility antigen, B-39 alpha chain;HLA class I histocompatibility antigen, B-67 alpha chain;HLA class I histocompatibility antigen, B-38 alpha chain;HLA class I histocompatibility antigen, B-82 alpha chain;HLA class I histocompatibility antigen, B-8 alpha chain;HLA class I histocompatibility antigen, B-42 alpha chain	QE2_130322_OPL0000_JCK_MdW_wholegel_5band_2A4	4	WG_2	_FISVGYVDDTQFVR_	2	823.415	1644.81	2.1167	0.00052284	1	55.98
A2ABE7;P30475;P30460	HLA-C;HLA-B	HLA class I histocompatibility antigen, Cw-7 alpha chain;HLA class I histocompatibility antigen, B-39 alpha chain;HLA class I histocompatibility antigen, B-67 alpha chain;HLA class I histocompatibility antigen, B-38 alpha chain;HLA class I histocompatibility antigen, B-82 alpha chain;HLA class I histocompatibility antigen, B-8 alpha chain;HLA class I histocompatibility antigen, B-42 alpha chain	QE2_130322_OPL0000_JCK_MdW_wholegel_5band_3A1	1	WG_3	_FISVGYVDDTQFVR_	2	823.415	1644.81	-0.64572	1.363e-05	1	106.13
A2ABE7;P30475;P30460	HLA-C;HLA-B	HLA class I histocompatibility antigen, Cw-7 alpha chain;HLA class I histocompatibility antigen, B-39 alpha chain;HLA class I histocompatibility antigen, B-67 alpha chain;HLA class I histocompatibility antigen, B-38 alpha chain;HLA class I histocompatibility antigen, B-82 alpha chain;HLA class I histocompatibility antigen, B-8 alpha chain;HLA class I histocompatibility antigen, B-42 alpha chain	QE2_130322_OPL0000_JCK_MdW_wholegel_5band_3A2	2	WG_3	_FISVGYVDDTQFVR_	2	823.415	1644.81	0.1394	0.00013916	1	87.18
A2ABE7;P30475;P30460	HLA-C;HLA-B	HLA class I histocompatibility antigen, Cw-7 alpha chain;HLA class I histocompatibility antigen, B-39 alpha chain;HLA class I histocompatibility antigen, B-67 alpha chain;HLA class I histocompatibility antigen, B-38 alpha chain;HLA class I histocompatibility antigen, B-82 alpha chain;HLA class I histocompatibility antigen, B-8 alpha chain;HLA class I histocompatibility antigen, B-42 alpha chain	QE2_130322_OPL0000_JCK_MdW_wholegel_5band_3A2	2	WG_3	_FISVGYVDDTQFVR_	3	549.279	1644.81	-1.2028	0.0097602	1	40.025
A2ABE7;P30475;P30460	HLA-C;HLA-B	HLA class I histocompatibility antigen, Cw-7 alpha chain;HLA class I histocompatibility antigen, B-39 alpha chain;HLA class I histocompatibility antigen, B-67 alpha chain;HLA class I histocompatibility antigen, B-38 alpha chain;HLA class I histocompatibility antigen, B-82 alpha chain;HLA class I histocompatibility antigen, B-8 alpha chain;HLA class I histocompatibility antigen, B-42 alpha chain	QE2_130322_OPL0000_JCK_MdW_wholegel_5band_3A2	2	WG_3	_FISVGYVDDTQFVR_	2	823.415	1644.81	-0.6995	2.1298e-05	1	105.14
A2ABE7;P30475;P30460	HLA-C;HLA-B	HLA class I histocompatibility antigen, Cw-7 alpha chain;HLA class I histocompatibility antigen, B-39 alpha chain;HLA class I histocompatibility antigen, B-67 alpha chain;HLA class I histocompatibility antigen, B-38 alpha chain;HLA class I histocompatibility antigen, B-82 alpha chain;HLA class I histocompatibility antigen, B-8 alpha chain;HLA class I histocompatibility antigen, B-42 alpha chain	QE2_130322_OPL0000_JCK_MdW_wholegel_5band_3A2	2	WG_3	_FISVGYVDDTQFVR_	3	549.279	1644.81	-2.4933	0.00012796	1	89.43
A2ABE7;P30475;P30460	HLA-C;HLA-B	HLA class I histocompatibility antigen, Cw-7 alpha chain;HLA class I histocompatibility antigen, B-39 alpha chain;HLA class I histocompatibility antigen, B-67 alpha chain;HLA class I histocompatibility antigen, B-38 alpha chain;HLA class I histocompatibility antigen, B-82 alpha chain;HLA class I histocompatibility antigen, B-8 alpha chain;HLA class I histocompatibility antigen, B-42 alpha chain	QE2_130322_OPL0000_JCK_MdW_wholegel_5band_3A3	3	WG_3	_FISVGYVDDTQFVR_	2	823.415	1644.81	-0.61591	4.1179e-09	1	125.84
A2ABE7;P30475;P30460	HLA-C;HLA-B	HLA class I histocompatibility antigen, Cw-7 alpha chain;HLA class I histocompatibility antigen, B-39 alpha chain;HLA class I histocompatibility antigen, B-67 alpha chain;HLA class I histocompatibility antigen, B-38 alpha chain;HLA class I histocompatibility antigen, B-82 alpha chain;HLA class I histocompatibility antigen, B-8 alpha chain;HLA class I histocompatibility antigen, B-42 alpha chain	QE2_130322_OPL0000_JCK_MdW_wholegel_5band_3A3	3	WG_3	_FISVGYVDDTQFVR_	3	549.279	1644.81	NaN	0.00083932	1	74.537
A2ABE7;P30475;P30460	HLA-C;HLA-B	HLA class I histocompatibility antigen, Cw-7 alpha chain;HLA class I histocompatibility antigen, B-39 alpha chain;HLA class I histocompatibility antigen, B-67 alpha chain;HLA class I histocompatibility antigen, B-38 alpha chain;HLA class I histocompatibility antigen, B-82 alpha chain;HLA class I histocompatibility antigen, B-8 alpha chain;HLA class I histocompatibility antigen, B-42 alpha chain	QE2_130322_OPL0000_JCK_MdW_wholegel_5band_3A3	3	WG_3	_FISVGYVDDTQFVR_	2	823.415	1644.81	-1.2366	0.0005982	1	55.213
A2ABE7;P30475;P30466;P30460	HLA-C;HLA-B	HLA class I histocompatibility antigen, Cw-7 alpha chain;HLA class I histocompatibility antigen, B-39 alpha chain;HLA class I histocompatibility antigen, B-67 alpha chain;HLA class I histocompatibility antigen, B-38 alpha chain;HLA class I histocompatibility antigen, B-82 alpha chain;HLA class I histocompatibility antigen, B-18 alpha chain;HLA class I histocompatibility antigen, B-8 alpha chain;H…	QE2_130322_OPL0000_JCK_MdW_wholegel_5band_1A5	5	WG_1	_FDSDAASPR_	2	483.22	964.425	-0.22712	0.0013179	1	75.294
A2ABE7;P30475;P30466;P30460	HLA-C;HLA-B	HLA class I histocompatibility antigen, Cw-7 alpha chain;HLA class I histocompatibility antigen, B-39 alpha chain;HLA class I histocompatibility antigen, B-67 alpha chain;HLA class I histocompatibility antigen, B-38 alpha chain;HLA class I histocompatibility antigen, B-82 alpha chain;HLA class I histocompatibility antigen, B-18 alpha chain;HLA class I histocompatibility antigen, B-8 alpha chain;H…	QE2_130322_OPL0000_JCK_MdW_wholegel_5band_3A5	5	WG_3	_FDSDAASPR_	2	483.22	964.425	0.7449	0.0024372	1	63.216
A2BHY4	C4B-1;C4A;C4B	Complement C4-A;Complement C4 beta chain;Complement C4-A alpha chain;C4a anaphylatoxin;C4b-A;C4d-A;Complement C4 gamma chain;Complement C4-B;Complement C4 beta chain;Complement C4-B alpha chain;C4a anaphylatoxin;C4b-B;C4d-B;Complement C4 gamma chain	QE2_130322_OPL0000_JCK_MdW_wholegel_5band_2A2	2	WG_2	_AVGSGATFSHYYYMILSR_	3	674.996	2021.97	-0.91651	0.0018819	1	53.278
A2BHY4	C4B-1;C4A;C4B	Complement C4-A;Complement C4 beta chain;Complement C4-A alpha chain;C4a anaphylatoxin;C4b-A;C4d-A;Complement C4 gamma chain;Complement C4-B;Complement C4 beta chain;Complement C4-B alpha chain;C4a anaphylatoxin;C4b-B;C4d-B;Complement C4 gamma chain	QE2_130322_OPL0000_JCK_MdW_wholegel_5band_1A1	1	WG_1	_GPEVQLVAHSPWLK_	3	520.956	1559.85	0.33331	0.081489	1	17.252
A2BHY4	C4B-1;C4A;C4B	Complement C4-A;Complement C4 beta chain;Complement C4-A alpha chain;C4a anaphylatoxin;C4b-A;C4d-A;Complement C4 gamma chain;Complement C4-B;Complement C4 beta chain;Complement C4-B alpha chain;C4a anaphylatoxin;C4b-B;C4d-B;Complement C4 gamma chain	QE2_130322_OPL0000_JCK_MdW_wholegel_5band_1A1	1	WG_1	_HLVPGAPFLLQALVR_	3	544.331	1629.97	-0.11368	5.0496e-05	1	94.191
A2BHY4	C4B-1;C4A;C4B	Complement C4-A;Complement C4 beta chain;Complement C4-A alpha chain;C4a anaphylatoxin;C4b-A;C4d-A;Complement C4 gamma chain;Complement C4-B;Complement C4 beta chain;Complement C4-B alpha chain;C4a anaphylatoxin;C4b-B;C4d-B;Complement C4 gamma chain	QE2_130322_OPL0000_JCK_MdW_wholegel_5band_1A2	2	WG_1	_HLVPGAPFLLQALVR_	3	544.331	1629.97	-0.085779	1.3909e-06	1	114.82
A2BHY4	C4B-1;C4A;C4B	Complement C4-A;Complement C4 beta chain;Complement C4-A alpha chain;C4a anaphylatoxin;C4b-A;C4d-A;Complement C4 gamma chain;Complement C4-B;Complement C4 beta chain;Complement C4-B alpha chain;C4a anaphylatoxin;C4b-B;C4d-B;Complement C4 gamma chain	QE2_130322_OPL0000_JCK_MdW_wholegel_5band_2A1	1	WG_2	_HLVPGAPFLLQALVR_	3	544.331	1629.97	-0.078344	8.8588e-05	2	82.543
A2BHY4	C4B-1;C4A;C4B	Complement C4-A;Complement C4 beta chain;Complement C4-A alpha chain;C4a anaphylatoxin;C4b-A;C4d-A;Complement C4 gamma chain;Complement C4-B;Complement C4 beta chain;Complement C4-B alpha chain;C4a anaphylatoxin;C4b-B;C4d-B;Complement C4 gamma chain	QE2_130322_OPL0000_JCK_MdW_wholegel_5band_2A2	2	WG_2	_HLVPGAPFLLQALVR_	3	544.331	1629.97	-0.15106	2.0534e-09	1	127.37
A2BHY4	C4B-1;C4A;C4B	Complement C4-A;Complement C4 beta chain;Complement C4-A alpha chain;C4a anaphylatoxin;C4b-A;C4d-A;Complement C4 gamma chain;Complement C4-B;Complement C4 beta chain;Complement C4-B alpha chain;C4a anaphylatoxin;C4b-B;C4d-B;Complement C4 gamma chain	QE2_130322_OPL0000_JCK_MdW_wholegel_5band_3A1	1	WG_3	_HLVPGAPFLLQALVR_	3	544.331	1629.97	0.065345	4.6381e-05	1	95.417
A2BHY4	C4B-1;C4A;C4B	Complement C4-A;Complement C4 beta chain;Complement C4-A alpha chain;C4a anaphylatoxin;C4b-A;C4d-A;Complement C4 gamma chain;Complement C4-B;Complement C4 beta chain;Complement C4-B alpha chain;C4a anaphylatoxin;C4b-B;C4d-B;Complement C4 gamma chain	QE2_130322_OPL0000_JCK_MdW_wholegel_5band_3A2	2	WG_3	_HLVPGAPFLLQALVR_	3	544.331	1629.97	-0.24084	0.00039609	1	70.412
A2BHY4	C4B-1;C4A;C4B	Complement C4-A;Complement C4 beta chain;Complement C4-A alpha chain;C4a anaphylatoxin;C4b-A;C4d-A;Complement C4 gamma chain;Complement C4-B;Complement C4 beta chain;Complement C4-B alpha chain;C4a anaphylatoxin;C4b-B;C4d-B;Complement C4 gamma chain	QE2_130322_OPL0000_JCK_MdW_wholegel_5band_1A1	1	WG_1	_ITPGKPYILTVPGHLDEMQLDIQAR_	4	702.13	2804.49	-1.1704	2.173e-05	1	69.152
A2BHY4	C4B-1;C4A;C4B	Complement C4-A;Complement C4 beta chain;Complement C4-A alpha chain;C4a anaphylatoxin;C4b-A;C4d-A;Complement C4 gamma chain;Complement C4-B;Complement C4 beta chain;Complement C4-B alpha chain;C4a anaphylatoxin;C4b-B;C4d-B;Complement C4 gamma chain	QE2_130322_OPL0000_JCK_MdW_wholegel_5band_1A2	2	WG_1	_ITPGKPYILTVPGHLDEMQLDIQAR_	4	702.13	2804.49	-1.571	9.2416e-07	1	71.091
A2BHY4	C4B-1;C4A;C4B	Complement C4-A;Complement C4 beta chain;Complement C4-A alpha chain;C4a anaphylatoxin;C4b-A;C4d-A;Complement C4 gamma chain;Complement C4-B;Complement C4 beta chain;Complement C4-B alpha chain;C4a anaphylatoxin;C4b-B;C4d-B;Complement C4 gamma chain	QE2_130322_OPL0000_JCK_MdW_wholegel_5band_2A1	1	WG_2	_ITPGKPYILTVPGHLDEMQLDIQAR_	4	702.13	2804.49	-1.6435	5.5571e-07	1	75.71
A2BHY4	C4B-1;C4A;C4B	Complement C4-A;Complement C4 beta chain;Complement C4-A alpha chain;C4a anaphylatoxin;C4b-A;C4d-A;Complement C4 gamma chain;Complement C4-B;Complement C4 beta chain;Complement C4-B alpha chain;C4a anaphylatoxin;C4b-B;C4d-B;Complement C4 gamma chain	QE2_130322_OPL0000_JCK_MdW_wholegel_5band_2A2	2	WG_2	_ITPGKPYILTVPGHLDEMQLDIQAR_	4	702.13	2804.49	-0.74808	3.9746e-07	1	77.693
A2BHY4	C4B-1;C4A;C4B	Complement C4-A;Complement C4 beta chain;Complement C4-A alpha chain;C4a anaphylatoxin;C4b-A;C4d-A;Complement C4 gamma chain;Complement C4-B;Complement C4 beta chain;Complement C4-B alpha chain;C4a anaphylatoxin;C4b-B;C4d-B;Complement C4 gamma chain	QE2_130322_OPL0000_JCK_MdW_wholegel_5band_3A2	2	WG_3	_ITPGKPYILTVPGHLDEMQLDIQAR_	4	702.13	2804.49	-1.305	0.00016547	1	60.104
A2BHY4	C4B-1;C4A;C4B	Complement C4-A;Complement C4 beta chain;Complement C4-A alpha chain;C4a anaphylatoxin;C4b-A;C4d-A;Complement C4 gamma chain;Complement C4-B;Complement C4 beta chain;Complement C4-B alpha chain;C4a anaphylatoxin;C4b-B;C4d-B;Complement C4 gamma chain	QE2_130322_OPL0000_JCK_MdW_wholegel_5band_1A1	1	WG_1	_ITQVLHFTK_	3	362.882	1085.62	-1.1234	0.12035	1	20.207
A2BHY4	C4B-1;C4A;C4B	Complement C4-A;Complement C4 beta chain;Complement C4-A alpha chain;C4a anaphylatoxin;C4b-A;C4d-A;Complement C4 gamma chain;Complement C4-B;Complement C4 beta chain;Complement C4-B alpha chain;C4a anaphylatoxin;C4b-B;C4d-B;Complement C4 gamma chain	QE2_130322_OPL0000_JCK_MdW_wholegel_5band_2A4	4	WG_2	_LGQYASPTAK_	2	518.277	1034.54	2.2513	0.027986	1	46.706
A2BHY4	C4B-1;C4A;C4B	Complement C4-A;Complement C4 beta chain;Complement C4-A alpha chain;C4a anaphylatoxin;C4b-A;C4d-A;Complement C4 gamma chain;Complement C4-B;Complement C4 beta chain;Complement C4-B alpha chain;C4a anaphylatoxin;C4b-B;C4d-B;Complement C4 gamma chain	QE2_130322_OPL0000_JCK_MdW_wholegel_5band_2A2	2	WG_2	_LNMGITDLQGLR_	2	665.861	1329.71	1.0671	0.0011163	1	62.088
A2BHY4	C4B-1;C4A;C4B	Complement C4-A;Complement C4 beta chain;Complement C4-A alpha chain;C4a anaphylatoxin;C4b-A;C4d-A;Complement C4 gamma chain;Complement C4-B;Complement C4 beta chain;Complement C4-B alpha chain;C4a anaphylatoxin;C4b-B;C4d-B;Complement C4 gamma chain	QE2_130322_OPL0000_JCK_MdW_wholegel_5band_3A1	1	WG_3	_LNMGITDLQGLR_	2	665.861	1329.71	0.24498	0.0012051	1	61.11
A2BHY4	C4B-1;C4A;C4B	Complement C4-A;Complement C4 beta chain;Complement C4-A alpha chain;C4a anaphylatoxin;C4b-A;C4d-A;Complement C4 gamma chain;Complement C4-B;Complement C4 beta chain;Complement C4-B alpha chain;C4a anaphylatoxin;C4b-B;C4d-B;Complement C4 gamma chain	QE2_130322_OPL0000_JCK_MdW_wholegel_5band_3A2	2	WG_3	_LTVAAPPSGGPGFLSIERPDSRPPR_	4	644.35	2573.37	2.5104	0.00052454	1	36.256
A2BHY4	C4B-1;C4A;C4B	Complement C4-A;Complement C4 beta chain;Complement C4-A alpha chain;C4a anaphylatoxin;C4b-A;C4d-A;Complement C4 gamma chain;Complement C4-B;Complement C4 beta chain;Complement C4-B alpha chain;C4a anaphylatoxin;C4b-B;C4d-B;Complement C4 gamma chain	QE2_130322_OPL0000_JCK_MdW_wholegel_5band_3A1	1	WG_3	_RGHLFLQTDQPIYNPGQR_	4	535.782	2139.1	1.0848	0.031759	1	38.977
A2BHY4	C4B-1;C4A;C4B	Complement C4-A;Complement C4 beta chain;Complement C4-A alpha chain;C4a anaphylatoxin;C4b-A;C4d-A;Complement C4 gamma chain;Complement C4-B;Complement C4 beta chain;Complement C4-B alpha chain;C4a anaphylatoxin;C4b-B;C4d-B;Complement C4 gamma chain	QE2_130322_OPL0000_JCK_MdW_wholegel_5band_3A2	2	WG_3	_RGHLFLQTDQPIYNPGQR_	4	535.782	2139.1	0.32209	0.043182	1	31.647
A2BHY4	C4B-1;C4A;C4B	Complement C4-A;Complement C4 beta chain;Complement C4-A alpha chain;C4a anaphylatoxin;C4b-A;C4d-A;Complement C4 gamma chain;Complement C4-B;Complement C4 beta chain;Complement C4-B alpha chain;C4a anaphylatoxin;C4b-B;C4d-B;Complement C4 gamma chain	QE2_130322_OPL0000_JCK_MdW_wholegel_5band_1A2	2	WG_1	_SCGLHQLLR_	3	361.862	1082.57	NaN	0.063825	1	33.378
A2BHY4	C4B-1;C4A;C4B	Complement C4-A;Complement C4 beta chain;Complement C4-A alpha chain;C4a anaphylatoxin;C4b-A;C4d-A;Complement C4 gamma chain;Complement C4-B;Complement C4 beta chain;Complement C4-B alpha chain;C4a anaphylatoxin;C4b-B;C4d-B;Complement C4 gamma chain	QE2_130322_OPL0000_JCK_MdW_wholegel_5band_2A1	1	WG_2	_SCGLHQLLR_	3	361.862	1082.57	NaN	0.083404	1	31.379
A2BHY4	C4B-1;C4A;C4B	Complement C4-A;Complement C4 beta chain;Complement C4-A alpha chain;C4a anaphylatoxin;C4b-A;C4d-A;Complement C4 gamma chain;Complement C4-B;Complement C4 beta chain;Complement C4-B alpha chain;C4a anaphylatoxin;C4b-B;C4d-B;Complement C4 gamma chain	QE2_130322_OPL0000_JCK_MdW_wholegel_5band_2A2	2	WG_2	_SCGLHQLLR_	3	361.862	1082.57	0.085496	0.014311	1	40.502
A2BHY4	C4B-1;C4A;C4B	Complement C4-A;Complement C4 beta chain;Complement C4-A alpha chain;C4a anaphylatoxin;C4b-A;C4d-A;Complement C4 gamma chain;Complement C4-B;Complement C4 beta chain;Complement C4-B alpha chain;C4a anaphylatoxin;C4b-B;C4d-B;Complement C4 gamma chain	QE2_130322_OPL0000_JCK_MdW_wholegel_5band_2A4	4	WG_2	_SCGLHQLLR_	3	361.862	1082.57	0.88149	0.012249	1	42.075
A2BHY4	C4B-1;C4A;C4B	Complement C4-A;Complement C4 beta chain;Complement C4-A alpha chain;C4a anaphylatoxin;C4b-A;C4d-A;Complement C4 gamma chain;Complement C4-B;Complement C4 beta chain;Complement C4-B alpha chain;C4a anaphylatoxin;C4b-B;C4d-B;Complement C4 gamma chain	QE2_130322_OPL0000_JCK_MdW_wholegel_5band_3A1	1	WG_3	_SCGLHQLLR_	3	361.862	1082.57	0.24419	0.018654	1	37.191
A2BHY4	C4B-1;C4A;C4B	Complement C4-A;Complement C4 beta chain;Complement C4-A alpha chain;C4a anaphylatoxin;C4b-A;C4d-A;Complement C4 gamma chain;Complement C4-B;Complement C4 beta chain;Complement C4-B alpha chain;C4a anaphylatoxin;C4b-B;C4d-B;Complement C4 gamma chain	QE2_130322_OPL0000_JCK_MdW_wholegel_5band_3A2	2	WG_3	_SCGLHQLLR_	2	542.29	1082.57	-1.6628	0.11881	1	20.304
A2BHY4	C4B-1;C4A;C4B	Complement C4-A;Complement C4 beta chain;Complement C4-A alpha chain;C4a anaphylatoxin;C4b-A;C4d-A;Complement C4 gamma chain;Complement C4-B;Complement C4 beta chain;Complement C4-B alpha chain;C4a anaphylatoxin;C4b-B;C4d-B;Complement C4 gamma chain	QE2_130322_OPL0000_JCK_MdW_wholegel_5band_3A2	2	WG_3	_SCGLHQLLR_	3	361.862	1082.57	NaN	0.11555	1	28.096
A2BHY4	C4B-1;C4A;C4B	Complement C4-A;Complement C4 beta chain;Complement C4-A alpha chain;C4a anaphylatoxin;C4b-A;C4d-A;Complement C4 gamma chain;Complement C4-B;Complement C4 beta chain;Complement C4-B alpha chain;C4a anaphylatoxin;C4b-B;C4d-B;Complement C4 gamma chain	QE2_130322_OPL0000_JCK_MdW_wholegel_5band_1A1	1	WG_1	_TTNIQGINLLFSSR_	2	782.428	1562.84	0.92343	0.00070142	1	63.128
A2BHY4	C4B-1;C4A;C4B	Complement C4-A;Complement C4 beta chain;Complement C4-A alpha chain;C4a anaphylatoxin;C4b-A;C4d-A;Complement C4 gamma chain;Complement C4-B;Complement C4 beta chain;Complement C4-B alpha chain;C4a anaphylatoxin;C4b-B;C4d-B;Complement C4 gamma chain	QE2_130322_OPL0000_JCK_MdW_wholegel_5band_1A2	2	WG_1	_TTNIQGINLLFSSR_	2	782.428	1562.84	1.1838	0.0024436	2	47.545
A2BHY4	C4B-1;C4A;C4B	Complement C4-A;Complement C4 beta chain;Complement C4-A alpha chain;C4a anaphylatoxin;C4b-A;C4d-A;Complement C4 gamma chain;Complement C4-B;Complement C4 beta chain;Complement C4-B alpha chain;C4a anaphylatoxin;C4b-B;C4d-B;Complement C4 gamma chain	QE2_130322_OPL0000_JCK_MdW_wholegel_5band_1A2	2	WG_1	_TTNIQGINLLFSSR_	3	521.954	1562.84	-0.53154	0.02781	1	40.983
A2BHY4	C4B-1;C4A;C4B	Complement C4-A;Complement C4 beta chain;Complement C4-A alpha chain;C4a anaphylatoxin;C4b-A;C4d-A;Complement C4 gamma chain;Complement C4-B;Complement C4 beta chain;Complement C4-B alpha chain;C4a anaphylatoxin;C4b-B;C4d-B;Complement C4 gamma chain	QE2_130322_OPL0000_JCK_MdW_wholegel_5band_2A1	1	WG_2	_TTNIQGINLLFSSR_	2	782.428	1562.84	2.2634	0.00070142	1	63.128
A2BHY4	C4B-1;C4A;C4B	Complement C4-A;Complement C4 beta chain;Complement C4-A alpha chain;C4a anaphylatoxin;C4b-A;C4d-A;Complement C4 gamma chain;Complement C4-B;Complement C4 beta chain;Complement C4-B alpha chain;C4a anaphylatoxin;C4b-B;C4d-B;Complement C4 gamma chain	QE2_130322_OPL0000_JCK_MdW_wholegel_5band_2A2	2	WG_2	_TTNIQGINLLFSSR_	2	782.428	1562.84	0.31284	0.00076826	1	60.209
A2BHY4	C4B-1;C4A;C4B	Complement C4-A;Complement C4 beta chain;Complement C4-A alpha chain;C4a anaphylatoxin;C4b-A;C4d-A;Complement C4 gamma chain;Complement C4-B;Complement C4 beta chain;Complement C4-B alpha chain;C4a anaphylatoxin;C4b-B;C4d-B;Complement C4 gamma chain	QE2_130322_OPL0000_JCK_MdW_wholegel_5band_2A2	2	WG_2	_TTNIQGINLLFSSR_	3	521.954	1562.84	-0.46501	0.10253	1	22.05
A2BHY4	C4B-1;C4A;C4B	Complement C4-A;Complement C4 beta chain;Complement C4-A alpha chain;C4a anaphylatoxin;C4b-A;C4d-A;Complement C4 gamma chain;Complement C4-B;Complement C4 beta chain;Complement C4-B alpha chain;C4a anaphylatoxin;C4b-B;C4d-B;Complement C4 gamma chain	QE2_130322_OPL0000_JCK_MdW_wholegel_5band_3A1	1	WG_3	_TTNIQGINLLFSSR_	2	782.428	1562.84	1.723	0.001801	1	51.771
A2BHY4	C4B-1;C4A;C4B	Complement C4-A;Complement C4 beta chain;Complement C4-A alpha chain;C4a anaphylatoxin;C4b-A;C4d-A;Complement C4 gamma chain;Complement C4-B;Complement C4 beta chain;Complement C4-B alpha chain;C4a anaphylatoxin;C4b-B;C4d-B;Complement C4 gamma chain	QE2_130322_OPL0000_JCK_MdW_wholegel_5band_3A2	2	WG_3	_TTNIQGINLLFSSR_	2	782.428	1562.84	1.5741	0.00073548	1	61.641
A2BHY4	C4B-1;C4A;C4B	Complement C4-A;Complement C4 beta chain;Complement C4-A alpha chain;C4a anaphylatoxin;C4b-A;C4d-A;Complement C4 gamma chain;Complement C4-B;Complement C4 beta chain;Complement C4-B alpha chain;C4a anaphylatoxin;C4b-B;C4d-B;Complement C4 gamma chain	QE2_130322_OPL0000_JCK_MdW_wholegel_5band_3A2	2	WG_3	_TTNIQGINLLFSSR_	3	521.954	1562.84	-1.2052	0.021863	1	37.864
A2BHY4	C4B-1;C4A;C4B	Complement C4-A;Complement C4 beta chain;Complement C4-A alpha chain;C4a anaphylatoxin;C4b-A;C4d-A;Complement C4 gamma chain;Complement C4-B;Complement C4 beta chain;Complement C4-B alpha chain;C4a anaphylatoxin;C4b-B;C4d-B;Complement C4 gamma chain	QE2_130322_OPL0000_JCK_MdW_wholegel_5band_1A2	2	WG_1	_VGDTLNLNLR_	2	557.814	1113.61	-0.11848	0.032411	1	31.758
A2BHY4	C4B-1;C4A;C4B	Complement C4-A;Complement C4 beta chain;Complement C4-A alpha chain;C4a anaphylatoxin;C4b-A;C4d-A;Complement C4 gamma chain;Complement C4-B;Complement C4 beta chain;Complement C4-B alpha chain;C4a anaphylatoxin;C4b-B;C4d-B;Complement C4 gamma chain	QE2_130322_OPL0000_JCK_MdW_wholegel_5band_2A2	2	WG_2	_VGDTLNLNLR_	2	557.814	1113.61	0.28757	0.10638	1	23.297
A2BHY4	C4B-1;C4A;C4B	Complement C4-A;Complement C4 beta chain;Complement C4-A alpha chain;C4a anaphylatoxin;C4b-A;C4d-A;Complement C4 gamma chain;Complement C4-B;Complement C4 beta chain;Complement C4-B alpha chain;C4a anaphylatoxin;C4b-B;C4d-B;Complement C4 gamma chain	QE2_130322_OPL0000_JCK_MdW_wholegel_5band_3A3	3	WG_3	_VGDTLNLNLR_	2	557.814	1113.61	-0.25344	0.03406	1	37.717
A2BHY4	C4B-1;C4A;C4B	Complement C4-A;Complement C4 beta chain;Complement C4-A alpha chain;C4a anaphylatoxin;C4b-A;C4d-A;Complement C4 gamma chain;Complement C4-B;Complement C4 beta chain;Complement C4-B alpha chain;C4a anaphylatoxin;C4b-B;C4d-B;Complement C4 gamma chain	QE2_130322_OPL0000_JCK_MdW_wholegel_5band_1A1	1	WG_1	_VHYTVCIWR_	3	411.878	1232.61	-0.87882	0.010027	1	43.769
A2BHY4	C4B-1;C4A;C4B	Complement C4-A;Complement C4 beta chain;Complement C4-A alpha chain;C4a anaphylatoxin;C4b-A;C4d-A;Complement C4 gamma chain;Complement C4-B;Complement C4 beta chain;Complement C4-B alpha chain;C4a anaphylatoxin;C4b-B;C4d-B;Complement C4 gamma chain	QE2_130322_OPL0000_JCK_MdW_wholegel_5band_1A3	3	WG_1	_VHYTVCIWR_	3	411.878	1232.61	-0.33116	0.0052747	1	51.346
A2BHY4	C4B-1;C4A;C4B	Complement C4-A;Complement C4 beta chain;Complement C4-A alpha chain;C4a anaphylatoxin;C4b-A;C4d-A;Complement C4 gamma chain;Complement C4-B;Complement C4 beta chain;Complement C4-B alpha chain;C4a anaphylatoxin;C4b-B;C4d-B;Complement C4 gamma chain	QE2_130322_OPL0000_JCK_MdW_wholegel_5band_2A1	1	WG_2	_VHYTVCIWR_	3	411.878	1232.61	-1.6203	0.059615	1	27.824
A2BHY4	C4B-1;C4A;C4B	Complement C4-A;Complement C4 beta chain;Complement C4-A alpha chain;C4a anaphylatoxin;C4b-A;C4d-A;Complement C4 gamma chain;Complement C4-B;Complement C4 beta chain;Complement C4-B alpha chain;C4a anaphylatoxin;C4b-B;C4d-B;Complement C4 gamma chain	QE2_130322_OPL0000_JCK_MdW_wholegel_5band_2A3	3	WG_2	_VHYTVCIWR_	3	411.878	1232.61	-0.32859	0.0049041	1	52.482
A2BHY4	C4B-1;C4A;C4B	Complement C4-A;Complement C4 beta chain;Complement C4-A alpha chain;C4a anaphylatoxin;C4b-A;C4d-A;Complement C4 gamma chain;Complement C4-B;Complement C4 beta chain;Complement C4-B alpha chain;C4a anaphylatoxin;C4b-B;C4d-B;Complement C4 gamma chain	QE2_130322_OPL0000_JCK_MdW_wholegel_5band_3A1	1	WG_3	_VHYTVCIWR_	3	411.878	1232.61	-0.4356	0.010027	1	43.769
A2BHY4	C4B-1;C4A;C4B	Complement C4-A;Complement C4 beta chain;Complement C4-A alpha chain;C4a anaphylatoxin;C4b-A;C4d-A;Complement C4 gamma chain;Complement C4-B;Complement C4 beta chain;Complement C4-B alpha chain;C4a anaphylatoxin;C4b-B;C4d-B;Complement C4 gamma chain	QE2_130322_OPL0000_JCK_MdW_wholegel_5band_3A2	2	WG_3	_VHYTVCIWR_	3	411.878	1232.61	NaN	0.11445	1	28.209
A2BHY4	C4B-1;C4A;C4B	Complement C4-A;Complement C4 beta chain;Complement C4-A alpha chain;C4a anaphylatoxin;C4b-A;C4d-A;Complement C4 gamma chain;Complement C4-B;Complement C4 beta chain;Complement C4-B alpha chain;C4a anaphylatoxin;C4b-B;C4d-B;Complement C4 gamma chain	QE2_130322_OPL0000_JCK_MdW_wholegel_5band_3A3	3	WG_3	_VHYTVCIWR_	3	411.878	1232.61	-0.18776	0.0034148	1	57.047
A2BHY4	C4B-1;C4A;C4B	Complement C4-A;Complement C4 beta chain;Complement C4-A alpha chain;C4a anaphylatoxin;C4b-A;C4d-A;Complement C4 gamma chain;Complement C4-B;Complement C4 beta chain;Complement C4-B alpha chain;C4a anaphylatoxin;C4b-B;C4d-B;Complement C4 gamma chain	QE2_130322_OPL0000_JCK_MdW_wholegel_5band_1A1	1	WG_1	_VLSLAQEQVGGSPEK_	2	771.412	1540.81	1.0536	1.4988e-13	1	134.24
A2BHY4	C4B-1;C4A;C4B	Complement C4-A;Complement C4 beta chain;Complement C4-A alpha chain;C4a anaphylatoxin;C4b-A;C4d-A;Complement C4 gamma chain;Complement C4-B;Complement C4 beta chain;Complement C4-B alpha chain;C4a anaphylatoxin;C4b-B;C4d-B;Complement C4 gamma chain	QE2_130322_OPL0000_JCK_MdW_wholegel_5band_1A2	2	WG_1	_VLSLAQEQVGGSPEK_	2	771.412	1540.81	0.47674	5.1487e-09	1	121.31
A2BHY4	C4B-1;C4A;C4B	Complement C4-A;Complement C4 beta chain;Complement C4-A alpha chain;C4a anaphylatoxin;C4b-A;C4d-A;Complement C4 gamma chain;Complement C4-B;Complement C4 beta chain;Complement C4-B alpha chain;C4a anaphylatoxin;C4b-B;C4d-B;Complement C4 gamma chain	QE2_130322_OPL0000_JCK_MdW_wholegel_5band_2A1	1	WG_2	_VLSLAQEQVGGSPEK_	2	771.412	1540.81	0.59732	7.2503e-20	1	147.39
A2BHY4	C4B-1;C4A;C4B	Complement C4-A;Complement C4 beta chain;Complement C4-A alpha chain;C4a anaphylatoxin;C4b-A;C4d-A;Complement C4 gamma chain;Complement C4-B;Complement C4 beta chain;Complement C4-B alpha chain;C4a anaphylatoxin;C4b-B;C4d-B;Complement C4 gamma chain	QE2_130322_OPL0000_JCK_MdW_wholegel_5band_2A2	2	WG_2	_VLSLAQEQVGGSPEK_	2	771.412	1540.81	1.2463	1.5508e-06	1	114.31
A2BHY4	C4B-1;C4A;C4B	Complement C4-A;Complement C4 beta chain;Complement C4-A alpha chain;C4a anaphylatoxin;C4b-A;C4d-A;Complement C4 gamma chain;Complement C4-B;Complement C4 beta chain;Complement C4-B alpha chain;C4a anaphylatoxin;C4b-B;C4d-B;Complement C4 gamma chain	QE2_130322_OPL0000_JCK_MdW_wholegel_5band_3A1	1	WG_3	_VLSLAQEQVGGSPEK_	2	771.412	1540.81	0.094425	5.664e-09	1	120.3
A2BHY4	C4B-1;C4A;C4B	Complement C4-A;Complement C4 beta chain;Complement C4-A alpha chain;C4a anaphylatoxin;C4b-A;C4d-A;Complement C4 gamma chain;Complement C4-B;Complement C4 beta chain;Complement C4-B alpha chain;C4a anaphylatoxin;C4b-B;C4d-B;Complement C4 gamma chain	QE2_130322_OPL0000_JCK_MdW_wholegel_5band_3A2	2	WG_3	_VLSLAQEQVGGSPEK_	2	771.412	1540.81	0.33279	2.3612e-06	1	111.74
A2BHY4	C4B-1;C4A;C4B	Complement C4-A;Complement C4 beta chain;Complement C4-A alpha chain;C4a anaphylatoxin;C4b-A;C4d-A;Complement C4 gamma chain;Complement C4-B;Complement C4 beta chain;Complement C4-B alpha chain;C4a anaphylatoxin;C4b-B;C4d-B;Complement C4 gamma chain	QE2_130322_OPL0000_JCK_MdW_wholegel_5band_1A1	1	WG_1	_VTASDPLDTLGSEGALSPGGVASLLR_	3	828.438	2482.29	4.4519	0.055938	1	28.145
A2BHY4	C4B-1;C4A;C4B	Complement C4-A;Complement C4 beta chain;Complement C4-A alpha chain;C4a anaphylatoxin;C4b-A;C4d-A;Complement C4 gamma chain;Complement C4-B;Complement C4 beta chain;Complement C4-B alpha chain;C4a anaphylatoxin;C4b-B;C4d-B;Complement C4 gamma chain	QE2_130322_OPL0000_JCK_MdW_wholegel_5band_1A1	1	WG_1	_YIYGKPVQGVAYVR_	3	538.3	1611.88	0.9628	0.0022031	1	58.04
A2BHY4	C4B-1;C4A;C4B	Complement C4-A;Complement C4 beta chain;Complement C4-A alpha chain;C4a anaphylatoxin;C4b-A;C4d-A;Complement C4 gamma chain;Complement C4-B;Complement C4 beta chain;Complement C4-B alpha chain;C4a anaphylatoxin;C4b-B;C4d-B;Complement C4 gamma chain	QE2_130322_OPL0000_JCK_MdW_wholegel_5band_1A2	2	WG_1	_YIYGKPVQGVAYVR_	3	538.3	1611.88	-0.11845	0.001943	1	61.11
A2BHY4	C4B-1;C4A;C4B	Complement C4-A;Complement C4 beta chain;Complement C4-A alpha chain;C4a anaphylatoxin;C4b-A;C4d-A;Complement C4 gamma chain;Complement C4-B;Complement C4 beta chain;Complement C4-B alpha chain;C4a anaphylatoxin;C4b-B;C4d-B;Complement C4 gamma chain	QE2_130322_OPL0000_JCK_MdW_wholegel_5band_2A1	1	WG_2	_YIYGKPVQGVAYVR_	3	538.3	1611.88	1.1759	0.0069726	1	46.069
A2BHY4	C4B-1;C4A;C4B	Complement C4-A;Complement C4 beta chain;Complement C4-A alpha chain;C4a anaphylatoxin;C4b-A;C4d-A;Complement C4 gamma chain;Complement C4-B;Complement C4 beta chain;Complement C4-B alpha chain;C4a anaphylatoxin;C4b-B;C4d-B;Complement C4 gamma chain	QE2_130322_OPL0000_JCK_MdW_wholegel_5band_2A2	2	WG_2	_YIYGKPVQGVAYVR_	3	538.3	1611.88	0.40256	0.0019717	1	60.628
A2BHY4	C4B-1;C4A;C4B	Complement C4-A;Complement C4 beta chain;Complement C4-A alpha chain;C4a anaphylatoxin;C4b-A;C4d-A;Complement C4 gamma chain;Complement C4-B;Complement C4 beta chain;Complement C4-B alpha chain;C4a anaphylatoxin;C4b-B;C4d-B;Complement C4 gamma chain	QE2_130322_OPL0000_JCK_MdW_wholegel_5band_3A1	1	WG_3	_YIYGKPVQGVAYVR_	3	538.3	1611.88	-0.34343	0.0017853	1	63.76
A2BHY4	C4B-1;C4A;C4B	Complement C4-A;Complement C4 beta chain;Complement C4-A alpha chain;C4a anaphylatoxin;C4b-A;C4d-A;Complement C4 gamma chain;Complement C4-B;Complement C4 beta chain;Complement C4-B alpha chain;C4a anaphylatoxin;C4b-B;C4d-B;Complement C4 gamma chain	QE2_130322_OPL0000_JCK_MdW_wholegel_5band_3A2	2	WG_3	_YIYGKPVQGVAYVR_	3	538.3	1611.88	0.65201	0.0012251	1	72.496
A2BHY4	C4B-1;C4A;C4B	Complement C4-A;Complement C4 beta chain;Complement C4-A alpha chain;C4a anaphylatoxin;C4b-A;C4d-A;Complement C4 gamma chain;Complement C4-B;Complement C4 beta chain;Complement C4-B alpha chain;C4a anaphylatoxin;C4b-B;C4d-B;Complement C4 gamma chain	QE2_130322_OPL0000_JCK_MdW_wholegel_5band_1A3	3	WG_1	_YVSHFETEGPHVLLYFDSVPTSR_	4	670.832	2679.3	-2.6106	0.0083789	1	39.288
A2RUB1	C17orf104	Uncharacterized protein C17orf104	QE2_130322_OPL0000_JCK_MdW_wholegel_5band_2A5	5	WG_2	_TELALAKNYPGKK_	2	716.912	1431.81	-4.4892	0.00052415	1	87.363
A3KMH1	KIAA0564	Uncharacterized protein KIAA0564	QE2_130322_OPL0000_JCK_MdW_wholegel_5band_2A1	1	WG_2	_ISSDQLSSEHLSSAVEQK_	3	648.988	1943.94	-0.52433	0.050023	1	31.111
A3KMH1	KIAA0564	Uncharacterized protein KIAA0564	QE2_130322_OPL0000_JCK_MdW_wholegel_5band_2A1	1	WG_2	_LLSQPCASDR_	2	573.782	1145.55	-1.5902	0.014427	1	39.918
A3KMH1	KIAA0564	Uncharacterized protein KIAA0564	QE2_130322_OPL0000_JCK_MdW_wholegel_5band_2A1	1	WG_2	_LVAAFGELR_	2	488.285	974.555	-0.12483	0.020818	1	35.541
A3KMH1	KIAA0564	Uncharacterized protein KIAA0564	QE2_130322_OPL0000_JCK_MdW_wholegel_5band_3A1	1	WG_3	_LVAAFGELR_	2	488.285	974.555	0.26034	0.020818	1	35.541
A3KMH1	KIAA0564	Uncharacterized protein KIAA0564	QE2_130322_OPL0000_JCK_MdW_wholegel_5band_3A1	1	WG_3	_NVLPVLNNLLENR_	3	503.291	1506.85	-1.9794	0.041131	1	35.763
A3KMH1	KIAA0564	Uncharacterized protein KIAA0564	QE2_130322_OPL0000_JCK_MdW_wholegel_5band_1A1	1	WG_1	_SIFPIHPSFR_	3	400.889	1199.65	-0.22492	0.015331	1	39.266
A3KMH1	KIAA0564	Uncharacterized protein KIAA0564	QE2_130322_OPL0000_JCK_MdW_wholegel_5band_2A1	1	WG_2	_SIFPIHPSFR_	3	400.889	1199.65	-0.20144	0.015331	1	39.266
A3KMH1	KIAA0564	Uncharacterized protein KIAA0564	QE2_130322_OPL0000_JCK_MdW_wholegel_5band_3A1	1	WG_3	_SIFPIHPSFR_	3	400.889	1199.65	-0.92443	0.015331	1	39.266
A3KMH1	KIAA0564	Uncharacterized protein KIAA0564	QE2_130322_OPL0000_JCK_MdW_wholegel_5band_1A1	1	WG_1	_VIALGLPVPR_	2	517.84	1033.66	1.1474	0.079046	1	24.838
A3KMH1	KIAA0564	Uncharacterized protein KIAA0564	QE2_130322_OPL0000_JCK_MdW_wholegel_5band_3A1	1	WG_3	_VIALGLPVPR_	2	517.84	1033.66	1.0321	0.1534	1	18.168
A4D1W8	UCC1;EPDR1	Mammalian ependymin-related protein 1	QE2_130322_OPL0000_JCK_MdW_wholegel_5band_1A5	5	WG_1	_ALLSYDGLNQR_	2	625.33	1248.65	-1.9051	3.6896e-05	1	88.134
A4D1W8	UCC1;EPDR1	Mammalian ependymin-related protein 1	QE2_130322_OPL0000_JCK_MdW_wholegel_5band_1A5	5	WG_1	_ALLSYDGLNQR_	3	417.223	1248.65	-4.2186	0.020757	1	34.695
A4D1W8	UCC1;EPDR1	Mammalian ependymin-related protein 1	QE2_130322_OPL0000_JCK_MdW_wholegel_5band_2A5	5	WG_2	_ALLSYDGLNQR_	3	417.223	1248.65	-2.8686	0.011506	1	41.689
A4D1W8	UCC1;EPDR1	Mammalian ependymin-related protein 1	QE2_130322_OPL0000_JCK_MdW_wholegel_5band_2A5	5	WG_2	_ALLSYDGLNQR_	2	625.33	1248.65	NaN	0.0067431	1	49.466
A4D1W8	UCC1;EPDR1	Mammalian ependymin-related protein 1	QE2_130322_OPL0000_JCK_MdW_wholegel_5band_3A5	5	WG_3	_ALLSYDGLNQR_	2	625.33	1248.65	-2.0748	4.7919e-05	1	86.014
A4D1W8	UCC1;EPDR1	Mammalian ependymin-related protein 1	QE2_130322_OPL0000_JCK_MdW_wholegel_5band_3A5	5	WG_3	_ALLSYDGLNQR_	2	625.33	1248.65	NaN	0.011106	1	47.288
A4D1W8	UCC1;EPDR1	Mammalian ependymin-related protein 1	QE2_130322_OPL0000_JCK_MdW_wholegel_5band_1A3	3	WG_1	_LFEYILLYK_	2	601.347	1200.68	-0.4893	0.01251	1	41.876
A4D1W8	UCC1;EPDR1	Mammalian ependymin-related protein 1	QE2_130322_OPL0000_JCK_MdW_wholegel_5band_2A3	3	WG_2	_LFEYILLYK_	2	601.347	1200.68	0.024471	0.085596	1	37.191
A4D1W8	UCC1;EPDR1	Mammalian ependymin-related protein 1	QE2_130322_OPL0000_JCK_MdW_wholegel_5band_3A3	3	WG_3	_LFEYILLYK_	2	601.347	1200.68	-2.1088	0.078156	1	38.086
A4D1W8	UCC1;EPDR1	Mammalian ependymin-related protein 1	QE2_130322_OPL0000_JCK_MdW_wholegel_5band_1A5	5	WG_1	_QVMYQQSSGR_	2	592.28	1182.55	-0.37617	0.0015973	1	64.103
A4D1W8	UCC1;EPDR1	Mammalian ependymin-related protein 1	QE2_130322_OPL0000_JCK_MdW_wholegel_5band_2A5	5	WG_2	_QVMYQQSSGR_	2	592.28	1182.55	-0.18975	2.3023e-06	1	107.83
A4D1W8	UCC1;EPDR1	Mammalian ependymin-related protein 1	QE2_130322_OPL0000_JCK_MdW_wholegel_5band_3A5	5	WG_3	_QVMYQQSSGR_	2	592.28	1182.55	0.012514	0.00040388	1	81.017
A5A3E0	POTEF	POTE ankyrin domain family member F	QE2_130322_OPL0000_JCK_MdW_wholegel_5band_2A2	2	WG_2	_LCYVALDFEQEMATVASSSSLEK_	3	860.073	2577.2	NaN	0.09555	1	28.418
A5A3E0	POTEF	POTE ankyrin domain family member F	QE2_130322_OPL0000_JCK_MdW_wholegel_5band_2A2	2	WG_2	_LCYVALDFEQEMATVASSSSLEK_	3	860.073	2577.2	NaN	0.1122	1	27.035
A5YKK6	CNOT1	CCR4-NOT transcription complex subunit 1	QE2_130322_OPL0000_JCK_MdW_wholegel_5band_2A1	1	WG_2	_ELNPSLNFK_	2	531.285	1060.56	1.273	0.020818	1	35.541
A5YKK6	CNOT1	CCR4-NOT transcription complex subunit 1	QE2_130322_OPL0000_JCK_MdW_wholegel_5band_3A1	1	WG_3	_EVTYELDHPGFQIR_	3	568.618	1702.83	3.6154	0.014464	1	46.481
A5YKK6	CNOT1	CCR4-NOT transcription complex subunit 1	QE2_130322_OPL0000_JCK_MdW_wholegel_5band_1A1	1	WG_1	_IAMTTCEQIVR_	2	661.334	1320.65	-0.31651	0.090285	1	23.118
A5YKK6	CNOT1	CCR4-NOT transcription complex subunit 1	QE2_130322_OPL0000_JCK_MdW_wholegel_5band_3A1	1	WG_3	_IAMTTCEQIVR_	2	661.334	1320.65	-1.8057	0.051019	1	29.299
A5YKK6	CNOT1	CCR4-NOT transcription complex subunit 1	QE2_130322_OPL0000_JCK_MdW_wholegel_5band_2A1	1	WG_2	_IVEPPENIQEK_	2	648.346	1294.68	-0.61506	0.0027651	1	55.452
A5YKK6	CNOT1	CCR4-NOT transcription complex subunit 1	QE2_130322_OPL0000_JCK_MdW_wholegel_5band_3A1	1	WG_3	_IVEPPENIQEK_	2	648.346	1294.68	-0.43954	0.029949	1	32.616
A5YKK6	CNOT1	CCR4-NOT transcription complex subunit 1	QE2_130322_OPL0000_JCK_MdW_wholegel_5band_1A1	1	WG_1	_LAEVGQYEQVK_	2	632.333	1262.65	1.4427	0.070172	1	34.96
A5YKK6	CNOT1	CCR4-NOT transcription complex subunit 1	QE2_130322_OPL0000_JCK_MdW_wholegel_5band_1A2	2	WG_1	_LAEVGQYEQVK_	2	632.333	1262.65	NaN	0.030369	1	37.426
A5YKK6	CNOT1	CCR4-NOT transcription complex subunit 1	QE2_130322_OPL0000_JCK_MdW_wholegel_5band_3A1	1	WG_3	_LAEVGQYEQVK_	2	632.333	1262.65	1.3321	7.9131e-07	1	102.4
A5YKK6	CNOT1	CCR4-NOT transcription complex subunit 1	QE2_130322_OPL0000_JCK_MdW_wholegel_5band_3A3	3	WG_3	_NLILSAFPR_	2	515.806	1029.6	-3.0083	0.084432	1	37.344
A5YKK6	CNOT1	CCR4-NOT transcription complex subunit 1	QE2_130322_OPL0000_JCK_MdW_wholegel_5band_1A2	2	WG_1	_SLDLIESLLR_	2	579.84	1157.67	1.5372	0.14068	1	29.936
A5YKK6	CNOT1	CCR4-NOT transcription complex subunit 1	QE2_130322_OPL0000_JCK_MdW_wholegel_5band_3A2	2	WG_3	_SLDLIESLLR_	2	579.84	1157.67	1.9311	0.023542	1	46.352
A5YKK6	CNOT1	CCR4-NOT transcription complex subunit 1	QE2_130322_OPL0000_JCK_MdW_wholegel_5band_3A3	3	WG_3	_SLDLIESLLR_	2	579.84	1157.67	5.4426	0.047565	1	37.968
A5YKK6	CNOT1	CCR4-NOT transcription complex subunit 1	QE2_130322_OPL0000_JCK_MdW_wholegel_5band_1A1	1	WG_1	_SPVTFLSDLR_	2	567.811	1133.61	4.1242	0.027268	1	46.844
A5YKK6	CNOT1	CCR4-NOT transcription complex subunit 1	QE2_130322_OPL0000_JCK_MdW_wholegel_5band_1A1	1	WG_1	_SVAHVTEADLFHTIETLMR_	4	543.279	2169.09	0.29695	9.9297e-26	1	151.95
A5YKK6	CNOT1	CCR4-NOT transcription complex subunit 1	QE2_130322_OPL0000_JCK_MdW_wholegel_5band_2A1	1	WG_2	_SVAHVTEADLFHTIETLMR_	4	543.279	2169.09	-0.34724	2.7653e-19	1	134.37
A6NCE7	MAP1LC3B2;MAP1LC3B	Microtubule-associated proteins 1A/1B light chain 3 beta 2;Microtubule-associated proteins 1A/1B light chain 3B	QE2_130322_OPL0000_JCK_MdW_wholegel_5band_1A4	4	WG_1	_FLVPDHVNMSELIK_	3	547.96	1640.86	-0.52651	0.00047348	1	56.482
A6NCE7	MAP1LC3B2;MAP1LC3B	Microtubule-associated proteins 1A/1B light chain 3 beta 2;Microtubule-associated proteins 1A/1B light chain 3B	QE2_130322_OPL0000_JCK_MdW_wholegel_5band_2A4	4	WG_2	_FLVPDHVNMSELIK_	3	547.96	1640.86	-1.6061	0.022177	1	38.028
A6NCE7	MAP1LC3B2;MAP1LC3B	Microtubule-associated proteins 1A/1B light chain 3 beta 2;Microtubule-associated proteins 1A/1B light chain 3B	QE2_130322_OPL0000_JCK_MdW_wholegel_5band_3A4	4	WG_3	_FLVPDHVNMSELIK_	3	547.96	1640.86	-0.99154	0.00079982	1	58.831
A6NCE7	MAP1LC3B2;MAP1LC3B;MAP1LC3A	Microtubule-associated proteins 1A/1B light chain 3 beta 2;Microtubule-associated proteins 1A/1B light chain 3B;Microtubule-associated proteins 1A/1B light chain 3A	QE2_130322_OPL0000_JCK_MdW_wholegel_5band_2A4	4	WG_2	_IPVIIER_	2	420.271	838.528	-0.78866	0.017705	1	56.547
A6NCE7	MAP1LC3B2;MAP1LC3B;MAP1LC3A	Microtubule-associated proteins 1A/1B light chain 3 beta 2;Microtubule-associated proteins 1A/1B light chain 3B;Microtubule-associated proteins 1A/1B light chain 3A	QE2_130322_OPL0000_JCK_MdW_wholegel_5band_3A4	4	WG_3	_IPVIIER_	2	420.271	838.528	-0.59902	0.032557	1	42.869
A6NCK0	NAE1	NEDD8-activating enzyme E1 regulatory subunit	QE2_130322_OPL0000_JCK_MdW_wholegel_5band_1A1	1	WG_1	_EDFRDLIR_	3	355.189	1062.55	-0.25319	0.10053	1	47.823
A6NCK0	NAE1	NEDD8-activating enzyme E1 regulatory subunit	QE2_130322_OPL0000_JCK_MdW_wholegel_5band_1A2	2	WG_1	_EDFRDLIR_	3	355.189	1062.55	-0.24532	0.0035981	1	83.265
A6NCK0	NAE1	NEDD8-activating enzyme E1 regulatory subunit	QE2_130322_OPL0000_JCK_MdW_wholegel_5band_2A1	1	WG_2	_EDFRDLIR_	3	355.189	1062.55	0.093022	0.01169	1	62.546
A6NCK0	NAE1	NEDD8-activating enzyme E1 regulatory subunit	QE2_130322_OPL0000_JCK_MdW_wholegel_5band_2A2	2	WG_2	_EDFRDLIR_	3	355.189	1062.55	-0.60992	0.0041738	1	96.253
A6NCK0	NAE1	NEDD8-activating enzyme E1 regulatory subunit	QE2_130322_OPL0000_JCK_MdW_wholegel_5band_3A2	2	WG_3	_EDFRDLIR_	3	355.189	1062.55	-0.2138	0.0035981	1	83.265
A6NCK0	NAE1	NEDD8-activating enzyme E1 regulatory subunit	QE2_130322_OPL0000_JCK_MdW_wholegel_5band_1A1	1	WG_1	_FTVVVATQLPESTSLR_	2	874.483	1746.95	0.25615	0.0028563	1	53.395
A6NCK0	NAE1	NEDD8-activating enzyme E1 regulatory subunit	QE2_130322_OPL0000_JCK_MdW_wholegel_5band_1A2	2	WG_1	_FTVVVATQLPESTSLR_	2	874.483	1746.95	0.9578	0.00023938	1	66.965
A6NCK0	NAE1	NEDD8-activating enzyme E1 regulatory subunit	QE2_130322_OPL0000_JCK_MdW_wholegel_5band_2A1	1	WG_2	_FTVVVATQLPESTSLR_	2	874.483	1746.95	1.0639	0.025716	1	26.548
A6NCK0	NAE1	NEDD8-activating enzyme E1 regulatory subunit	QE2_130322_OPL0000_JCK_MdW_wholegel_5band_2A2	2	WG_2	_FTVVVATQLPESTSLR_	2	874.483	1746.95	0.84757	2.3606e-05	1	85.734
A6NCK0	NAE1	NEDD8-activating enzyme E1 regulatory subunit	QE2_130322_OPL0000_JCK_MdW_wholegel_5band_3A1	1	WG_3	_FTVVVATQLPESTSLR_	2	874.483	1746.95	1.663	2.3606e-05	1	85.734
A6NCK0	NAE1	NEDD8-activating enzyme E1 regulatory subunit	QE2_130322_OPL0000_JCK_MdW_wholegel_5band_3A2	2	WG_3	_FTVVVATQLPESTSLR_	2	874.483	1746.95	1.1709	1.6598e-05	1	92.38
A6NCK0	NAE1	NEDD8-activating enzyme E1 regulatory subunit	QE2_130322_OPL0000_JCK_MdW_wholegel_5band_1A1	1	WG_1	_LADVLWNSQIPLLICR_	3	637.689	1910.04	0.0198	0.01183	1	38.093
A6NCK0	NAE1	NEDD8-activating enzyme E1 regulatory subunit	QE2_130322_OPL0000_JCK_MdW_wholegel_5band_1A2	2	WG_1	_LADVLWNSQIPLLICR_	3	637.689	1910.04	1.998	0.00037187	1	58.577
A6NCK0	NAE1	NEDD8-activating enzyme E1 regulatory subunit	QE2_130322_OPL0000_JCK_MdW_wholegel_5band_1A2	2	WG_1	_LADVLWNSQIPLLICR_	2	956.03	1910.04	-0.30444	0.0015276	1	50.608
A6NCK0	NAE1	NEDD8-activating enzyme E1 regulatory subunit	QE2_130322_OPL0000_JCK_MdW_wholegel_5band_2A1	1	WG_2	_LADVLWNSQIPLLICR_	3	637.689	1910.04	-0.9115	0.00060248	1	56.768
A6NCK0	NAE1	NEDD8-activating enzyme E1 regulatory subunit	QE2_130322_OPL0000_JCK_MdW_wholegel_5band_3A1	1	WG_3	_LADVLWNSQIPLLICR_	3	637.689	1910.04	-0.27339	0.0061457	1	42.813
A6NCK0	NAE1	NEDD8-activating enzyme E1 regulatory subunit	QE2_130322_OPL0000_JCK_MdW_wholegel_5band_3A2	2	WG_3	_LADVLWNSQIPLLICR_	3	637.689	1910.04	1.2516	0.00034072	1	60.549
A6NCK0	NAE1	NEDD8-activating enzyme E1 regulatory subunit	QE2_130322_OPL0000_JCK_MdW_wholegel_5band_3A2	2	WG_3	_LADVLWNSQIPLLICR_	2	956.03	1910.04	NaN	0.00020778	1	77.746
A6NCK0	NAE1	NEDD8-activating enzyme E1 regulatory subunit	QE2_130322_OPL0000_JCK_MdW_wholegel_5band_2A1	1	WG_2	_LDKPFPELR_	3	372.213	1113.62	0.62835	0.11121	1	30.612
A6NCK0	NAE1	NEDD8-activating enzyme E1 regulatory subunit	QE2_130322_OPL0000_JCK_MdW_wholegel_5band_2A2	2	WG_2	_LDKPFPELR_	3	372.213	1113.62	-0.076479	0.086174	1	32.209
A6NCK0	NAE1	NEDD8-activating enzyme E1 regulatory subunit	QE2_130322_OPL0000_JCK_MdW_wholegel_5band_3A2	2	WG_3	_LLCSNSAFLR_	2	590.811	1179.61	0.27039	0.034983	1	38.804
A6NCK0	NAE1	NEDD8-activating enzyme E1 regulatory subunit	QE2_130322_OPL0000_JCK_MdW_wholegel_5band_2A2	2	WG_2	_LLQSIGQAPESISEK_	2	800.433	1598.85	1.461	2.7919e-05	1	100.45
A6NCK0	NAE1	NEDD8-activating enzyme E1 regulatory subunit	QE2_130322_OPL0000_JCK_MdW_wholegel_5band_3A1	1	WG_3	_LLQSIGQAPESISEK_	2	800.433	1598.85	-1.6437	0.00025074	1	76.151
A6NCK0	NAE1	NEDD8-activating enzyme E1 regulatory subunit	QE2_130322_OPL0000_JCK_MdW_wholegel_5band_3A2	2	WG_3	_LLQSIGQAPESISEK_	2	800.433	1598.85	0.20817	4.5822e-05	1	95.57
A6NCK0	NAE1	NEDD8-activating enzyme E1 regulatory subunit	QE2_130322_OPL0000_JCK_MdW_wholegel_5band_3A2	2	WG_3	_QTPSFWILAR_	2	609.835	1217.66	1.9775	0.03746	1	40.589
A6NCK0	NAE1	NEDD8-activating enzyme E1 regulatory subunit	QE2_130322_OPL0000_JCK_MdW_wholegel_5band_1A2	2	WG_1	_TYGLVGYMR_	2	530.268	1058.52	3.2609	0.049975	1	31.871
A6NCK0	NAE1	NEDD8-activating enzyme E1 regulatory subunit	QE2_130322_OPL0000_JCK_MdW_wholegel_5band_1A3	3	WG_1	_TYGLVGYMR_	2	530.268	1058.52	3.5408	0.099081	1	30.189
A6NCK0	NAE1	NEDD8-activating enzyme E1 regulatory subunit	QE2_130322_OPL0000_JCK_MdW_wholegel_5band_2A2	2	WG_2	_TYGLVGYMR_	2	530.268	1058.52	3.4058	0.076552	1	30.797
A6NCK0	NAE1	NEDD8-activating enzyme E1 regulatory subunit	QE2_130322_OPL0000_JCK_MdW_wholegel_5band_3A2	2	WG_3	_TYGLVGYMR_	2	530.268	1058.52	0.9239	0.076552	1	33.922
A6NCK0	NAE1	NEDD8-activating enzyme E1 regulatory subunit	QE2_130322_OPL0000_JCK_MdW_wholegel_5band_1A1	1	WG_1	_YGAAEPHTIAAFLGGAAAQEVIK_	3	762.402	2284.19	0.83554	0.11818	1	21.564
A6NDG6	PGP	Phosphoglycolate phosphatase	QE2_130322_OPL0000_JCK_MdW_wholegel_5band_1A3	3	WG_1	_AVVVGFDPHFSYMK_	3	532.934	1595.78	-0.11653	0.010965	1	38.995
A6NDG6	PGP	Phosphoglycolate phosphatase	QE2_130322_OPL0000_JCK_MdW_wholegel_5band_2A3	3	WG_2	_AVVVGFDPHFSYMK_	3	532.934	1595.78	0.48362	0.0022493	1	48.823
A6NDG6	PGP	Phosphoglycolate phosphatase	QE2_130322_OPL0000_JCK_MdW_wholegel_5band_3A3	3	WG_3	_AVVVGFDPHFSYMK_	3	532.934	1595.78	0.22292	0.0074864	1	41.967
A6NDG6	PGP	Phosphoglycolate phosphatase	QE2_130322_OPL0000_JCK_MdW_wholegel_5band_1A2	2	WG_1	_FIAGTGCLVR_	2	547.295	1092.58	2.139	0.011079	1	42.336
A6NDG6	PGP	Phosphoglycolate phosphatase	QE2_130322_OPL0000_JCK_MdW_wholegel_5band_1A4	4	WG_1	_FIAGTGCLVR_	2	547.295	1092.58	0.80428	0.034497	1	32.008
A6NDG6	PGP	Phosphoglycolate phosphatase	QE2_130322_OPL0000_JCK_MdW_wholegel_5band_2A4	4	WG_2	_FIAGTGCLVR_	2	547.295	1092.58	2.2654	0.022897	1	33.875
A6NDG6	PGP	Phosphoglycolate phosphatase	QE2_130322_OPL0000_JCK_MdW_wholegel_5band_3A1	1	WG_3	_FIAGTGCLVR_	2	547.295	1092.58	NaN	0.00081697	1	64.297
A6NDG6	PGP	Phosphoglycolate phosphatase	QE2_130322_OPL0000_JCK_MdW_wholegel_5band_3A3	3	WG_3	_FIAGTGCLVR_	2	547.295	1092.58	1.716	0.0094768	1	43.492
A6NDG6	PGP	Phosphoglycolate phosphatase	QE2_130322_OPL0000_JCK_MdW_wholegel_5band_1A3	3	WG_1	_FIFDCVSQEYGINPER_	3	658.64	1972.9	-0.9484	0.016646	1	34.094
A6NDG6	PGP	Phosphoglycolate phosphatase	QE2_130322_OPL0000_JCK_MdW_wholegel_5band_1A3	3	WG_1	_FIFDCVSQEYGINPER_	2	987.457	1972.9	-1.6533	0.0036216	1	63.918
A6NDG6	PGP	Phosphoglycolate phosphatase	QE2_130322_OPL0000_JCK_MdW_wholegel_5band_2A3	3	WG_2	_FIFDCVSQEYGINPER_	2	987.457	1972.9	-0.8007	0.00013869	1	73.983
A6NDG6	PGP	Phosphoglycolate phosphatase	QE2_130322_OPL0000_JCK_MdW_wholegel_5band_3A3	3	WG_3	_FIFDCVSQEYGINPER_	3	658.64	1972.9	-0.86791	0.014985	1	35.473
A6NDG6	PGP	Phosphoglycolate phosphatase	QE2_130322_OPL0000_JCK_MdW_wholegel_5band_3A3	3	WG_3	_FIFDCVSQEYGINPER_	2	987.457	1972.9	-0.47477	0.0037826	1	56.215
A6NDG6	PGP	Phosphoglycolate phosphatase	QE2_130322_OPL0000_JCK_MdW_wholegel_5band_3A3	3	WG_3	_GETAVPGAPEALR_	2	634.336	1266.66	-0.085265	0.044729	1	24.275
A6NDG6	PGP	Phosphoglycolate phosphatase	QE2_130322_OPL0000_JCK_MdW_wholegel_5band_1A3	3	WG_1	_LGFITNNSSK_	2	540.788	1079.56	-0.6461	0.0024259	1	57.836
A6NDG6	PGP	Phosphoglycolate phosphatase	QE2_130322_OPL0000_JCK_MdW_wholegel_5band_2A3	3	WG_2	_LGFITNNSSK_	2	540.788	1079.56	-0.0050194	0.016754	1	38.238
A6NDG6	PGP	Phosphoglycolate phosphatase	QE2_130322_OPL0000_JCK_MdW_wholegel_5band_3A3	3	WG_3	_LGFITNNSSK_	2	540.788	1079.56	-0.20732	0.0024259	1	57.836
A6NDG6	PGP	Phosphoglycolate phosphatase	QE2_130322_OPL0000_JCK_MdW_wholegel_5band_1A3	3	WG_1	_TILTLTGVSTLGDVK_	2	759.443	1516.87	0.029919	0.019465	1	41.088
A6NDG6	PGP	Phosphoglycolate phosphatase	QE2_130322_OPL0000_JCK_MdW_wholegel_5band_2A3	3	WG_2	_TILTLTGVSTLGDVK_	2	759.443	1516.87	-0.19263	0.083347	1	29.099
A6NEM2	HCFC1	Host cell factor 1;HCF N-terminal chain 1;HCF N-terminal chain 2;HCF N-terminal chain 3;HCF N-terminal chain 4;HCF N-terminal chain 5;HCF N-terminal chain 6;HCF C-terminal chain 1;HCF C-terminal chain 2;HCF C-terminal chain 3;HCF C-terminal chain 4;HCF C-terminal chain 5;HCF C-terminal chain 6	QE2_130322_OPL0000_JCK_MdW_wholegel_5band_1A1	1	WG_1	_(ac)ASAVSPANLPAVLLQPR_	3	582.668	1744.98	-0.6561	3.3198e-05	1	77.746
A6NEM2	HCFC1	Host cell factor 1;HCF N-terminal chain 1;HCF N-terminal chain 2;HCF N-terminal chain 3;HCF N-terminal chain 4;HCF N-terminal chain 5;HCF N-terminal chain 6;HCF C-terminal chain 1;HCF C-terminal chain 2;HCF C-terminal chain 3;HCF C-terminal chain 4;HCF C-terminal chain 5;HCF C-terminal chain 6	QE2_130322_OPL0000_JCK_MdW_wholegel_5band_1A1	1	WG_1	_(ac)ASAVSPANLPAVLLQPR_	2	873.499	1744.98	-1.4979	0.0053484	1	42.338
A6NEM2	HCFC1	Host cell factor 1;HCF N-terminal chain 1;HCF N-terminal chain 2;HCF N-terminal chain 3;HCF N-terminal chain 4;HCF N-terminal chain 5;HCF N-terminal chain 6;HCF C-terminal chain 1;HCF C-terminal chain 2;HCF C-terminal chain 3;HCF C-terminal chain 4;HCF C-terminal chain 5;HCF C-terminal chain 6	QE2_130322_OPL0000_JCK_MdW_wholegel_5band_1A4	4	WG_1	_(ac)ASAVSPANLPAVLLQPR_	3	582.668	1744.98	0.11072	0.00013223	1	67.416
A6NEM2	HCFC1	Host cell factor 1;HCF N-terminal chain 1;HCF N-terminal chain 2;HCF N-terminal chain 3;HCF N-terminal chain 4;HCF N-terminal chain 5;HCF N-terminal chain 6;HCF C-terminal chain 1;HCF C-terminal chain 2;HCF C-terminal chain 3;HCF C-terminal chain 4;HCF C-terminal chain 5;HCF C-terminal chain 6	QE2_130322_OPL0000_JCK_MdW_wholegel_5band_2A1	1	WG_2	_(ac)ASAVSPANLPAVLLQPR_	3	582.668	1744.98	-0.65844	3.0168e-07	1	60.246
A6NEM2	HCFC1	Host cell factor 1;HCF N-terminal chain 1;HCF N-terminal chain 2;HCF N-terminal chain 3;HCF N-terminal chain 4;HCF N-terminal chain 5;HCF N-terminal chain 6;HCF C-terminal chain 1;HCF C-terminal chain 2;HCF C-terminal chain 3;HCF C-terminal chain 4;HCF C-terminal chain 5;HCF C-terminal chain 6	QE2_130322_OPL0000_JCK_MdW_wholegel_5band_2A1	1	WG_2	_(ac)ASAVSPANLPAVLLQPR_	2	873.499	1744.98	-0.57982	0.0027912	1	45.14
A6NEM2	HCFC1	Host cell factor 1;HCF N-terminal chain 1;HCF N-terminal chain 2;HCF N-terminal chain 3;HCF N-terminal chain 4;HCF N-terminal chain 5;HCF N-terminal chain 6;HCF C-terminal chain 1;HCF C-terminal chain 2;HCF C-terminal chain 3;HCF C-terminal chain 4;HCF C-terminal chain 5;HCF C-terminal chain 6	QE2_130322_OPL0000_JCK_MdW_wholegel_5band_2A2	2	WG_2	_(ac)ASAVSPANLPAVLLQPR_	3	582.668	1744.98	-0.57069	0.010918	1	27.496
A6NEM2	HCFC1	Host cell factor 1;HCF N-terminal chain 1;HCF N-terminal chain 2;HCF N-terminal chain 3;HCF N-terminal chain 4;HCF N-terminal chain 5;HCF N-terminal chain 6;HCF C-terminal chain 1;HCF C-terminal chain 2;HCF C-terminal chain 3;HCF C-terminal chain 4;HCF C-terminal chain 5;HCF C-terminal chain 6	QE2_130322_OPL0000_JCK_MdW_wholegel_5band_2A3	3	WG_2	_(ac)ASAVSPANLPAVLLQPR_	3	582.668	1744.98	-0.06383	0.013956	1	33.697
A6NEM2	HCFC1	Host cell factor 1;HCF N-terminal chain 1;HCF N-terminal chain 2;HCF N-terminal chain 3;HCF N-terminal chain 4;HCF N-terminal chain 5;HCF N-terminal chain 6;HCF C-terminal chain 1;HCF C-terminal chain 2;HCF C-terminal chain 3;HCF C-terminal chain 4;HCF C-terminal chain 5;HCF C-terminal chain 6	QE2_130322_OPL0000_JCK_MdW_wholegel_5band_2A4	4	WG_2	_(ac)ASAVSPANLPAVLLQPR_	2	873.499	1744.98	-2.5514	0.0017256	1	48.216
A6NEM2	HCFC1	Host cell factor 1;HCF N-terminal chain 1;HCF N-terminal chain 2;HCF N-terminal chain 3;HCF N-terminal chain 4;HCF N-terminal chain 5;HCF N-terminal chain 6;HCF C-terminal chain 1;HCF C-terminal chain 2;HCF C-terminal chain 3;HCF C-terminal chain 4;HCF C-terminal chain 5;HCF C-terminal chain 6	QE2_130322_OPL0000_JCK_MdW_wholegel_5band_2A4	4	WG_2	_(ac)ASAVSPANLPAVLLQPR_	3	582.668	1744.98	-0.41092	0.011699	1	34.909
A6NEM2	HCFC1	Host cell factor 1;HCF N-terminal chain 1;HCF N-terminal chain 2;HCF N-terminal chain 3;HCF N-terminal chain 4;HCF N-terminal chain 5;HCF N-terminal chain 6;HCF C-terminal chain 1;HCF C-terminal chain 2;HCF C-terminal chain 3;HCF C-terminal chain 4;HCF C-terminal chain 5;HCF C-terminal chain 6	QE2_130322_OPL0000_JCK_MdW_wholegel_5band_2A5	5	WG_2	_(ac)ASAVSPANLPAVLLQPR_	3	582.668	1744.98	2.0054	0.0035305	1	42.518
A6NEM2	HCFC1	Host cell factor 1;HCF N-terminal chain 1;HCF N-terminal chain 2;HCF N-terminal chain 3;HCF N-terminal chain 4;HCF N-terminal chain 5;HCF N-terminal chain 6;HCF C-terminal chain 1;HCF C-terminal chain 2;HCF C-terminal chain 3;HCF C-terminal chain 4;HCF C-terminal chain 5;HCF C-terminal chain 6	QE2_130322_OPL0000_JCK_MdW_wholegel_5band_3A1	1	WG_3	_(ac)ASAVSPANLPAVLLQPR_	3	582.668	1744.98	0.078679	8.0341e-05	1	70.41
A6NEM2	HCFC1	Host cell factor 1;HCF N-terminal chain 1;HCF N-terminal chain 2;HCF N-terminal chain 3;HCF N-terminal chain 4;HCF N-terminal chain 5;HCF N-terminal chain 6;HCF C-terminal chain 1;HCF C-terminal chain 2;HCF C-terminal chain 3;HCF C-terminal chain 4;HCF C-terminal chain 5;HCF C-terminal chain 6	QE2_130322_OPL0000_JCK_MdW_wholegel_5band_3A2	2	WG_3	_(ac)ASAVSPANLPAVLLQPR_	3	582.668	1744.98	-0.70008	0.052147	1	22.32
A6NEM2	HCFC1	Host cell factor 1;HCF N-terminal chain 1;HCF N-terminal chain 2;HCF N-terminal chain 3;HCF N-terminal chain 4;HCF N-terminal chain 5;HCF N-terminal chain 6;HCF C-terminal chain 1;HCF C-terminal chain 2;HCF C-terminal chain 3;HCF C-terminal chain 4;HCF C-terminal chain 5;HCF C-terminal chain 6	QE2_130322_OPL0000_JCK_MdW_wholegel_5band_3A3	3	WG_3	_(ac)ASAVSPANLPAVLLQPR_	3	582.668	1744.98	-0.34331	0.013866	1	33.697
A6NEM2	HCFC1	Host cell factor 1;HCF N-terminal chain 1;HCF N-terminal chain 2;HCF N-terminal chain 3;HCF N-terminal chain 4;HCF N-terminal chain 5;HCF N-terminal chain 6;HCF C-terminal chain 1;HCF C-terminal chain 2;HCF C-terminal chain 3;HCF C-terminal chain 4;HCF C-terminal chain 5;HCF C-terminal chain 6	QE2_130322_OPL0000_JCK_MdW_wholegel_5band_3A4	4	WG_3	_(ac)ASAVSPANLPAVLLQPR_	3	582.668	1744.98	-5.096	0.0033107	1	43.297
A6NEM2	HCFC1	Host cell factor 1;HCF N-terminal chain 1;HCF N-terminal chain 2;HCF N-terminal chain 3;HCF N-terminal chain 4;HCF N-terminal chain 5;HCF N-terminal chain 6;HCF C-terminal chain 1;HCF C-terminal chain 2;HCF C-terminal chain 3;HCF C-terminal chain 4;HCF C-terminal chain 5;HCF C-terminal chain 6	QE2_130322_OPL0000_JCK_MdW_wholegel_5band_3A5	5	WG_3	_(ac)ASAVSPANLPAVLLQPR_	3	582.668	1744.98	1.1843	0.0029527	1	44.567
A6NEM2	HCFC1	Host cell factor 1;HCF N-terminal chain 1;HCF N-terminal chain 2;HCF N-terminal chain 3;HCF N-terminal chain 4;HCF N-terminal chain 5;HCF N-terminal chain 6;HCF C-terminal chain 1;HCF C-terminal chain 2;HCF C-terminal chain 3;HCF C-terminal chain 4;HCF C-terminal chain 5;HCF C-terminal chain 6	QE2_130322_OPL0000_JCK_MdW_wholegel_5band_2A1	1	WG_2	_ESHTAVVYTEKDNKK_	4	437.976	1747.87	1.3488	0.13111	1	37.092
A6NEM2	HCFC1	Host cell factor 1;HCF N-terminal chain 1;HCF N-terminal chain 2;HCF N-terminal chain 3;HCF N-terminal chain 4;HCF N-terminal chain 5;HCF N-terminal chain 6;HCF C-terminal chain 1;HCF C-terminal chain 2;HCF C-terminal chain 3;HCF C-terminal chain 4;HCF C-terminal chain 5;HCF C-terminal chain 6	QE2_130322_OPL0000_JCK_MdW_wholegel_5band_3A1	1	WG_3	_GPFSEISAFK_	2	541.779	1081.54	0.78068	0.059391	1	30.824
A6NEM2	HCFC1	Host cell factor 1;HCF N-terminal chain 1;HCF N-terminal chain 2;HCF N-terminal chain 3;HCF N-terminal chain 4;HCF N-terminal chain 5;HCF N-terminal chain 6;HCF C-terminal chain 1;HCF C-terminal chain 2;HCF C-terminal chain 3;HCF C-terminal chain 4;HCF C-terminal chain 5;HCF C-terminal chain 6	QE2_130322_OPL0000_JCK_MdW_wholegel_5band_1A1	1	WG_1	_HSHAVSTAAMTR_	3	423.544	1267.61	-0.32539	0.080206	1	24.964
A6NEM2	HCFC1	Host cell factor 1;HCF N-terminal chain 1;HCF N-terminal chain 2;HCF N-terminal chain 3;HCF N-terminal chain 4;HCF N-terminal chain 5;HCF N-terminal chain 6;HCF C-terminal chain 1;HCF C-terminal chain 2;HCF C-terminal chain 3;HCF C-terminal chain 4;HCF C-terminal chain 5;HCF C-terminal chain 6	QE2_130322_OPL0000_JCK_MdW_wholegel_5band_1A2	2	WG_1	_HSHAVSTAAMTR_	3	423.544	1267.61	-0.077029	0.08044	1	24.929
A6NEM2	HCFC1	Host cell factor 1;HCF N-terminal chain 1;HCF N-terminal chain 2;HCF N-terminal chain 3;HCF N-terminal chain 4;HCF N-terminal chain 5;HCF N-terminal chain 6;HCF C-terminal chain 1;HCF C-terminal chain 2;HCF C-terminal chain 3;HCF C-terminal chain 4;HCF C-terminal chain 5;HCF C-terminal chain 6	QE2_130322_OPL0000_JCK_MdW_wholegel_5band_2A1	1	WG_2	_HSHAVSTAAMTR_	3	423.544	1267.61	0.21057	0.076417	1	25.53
A6NEM2	HCFC1	Host cell factor 1;HCF N-terminal chain 1;HCF N-terminal chain 2;HCF N-terminal chain 3;HCF N-terminal chain 4;HCF N-terminal chain 5;HCF N-terminal chain 6;HCF C-terminal chain 1;HCF C-terminal chain 2;HCF C-terminal chain 3;HCF C-terminal chain 4;HCF C-terminal chain 5;HCF C-terminal chain 6	QE2_130322_OPL0000_JCK_MdW_wholegel_5band_2A2	2	WG_2	_HSHAVSTAAMTR_	3	423.544	1267.61	0.11577	0.012347	1	50.46
A6NEM2	HCFC1	Host cell factor 1;HCF N-terminal chain 1;HCF N-terminal chain 2;HCF N-terminal chain 3;HCF N-terminal chain 4;HCF N-terminal chain 5;HCF N-terminal chain 6;HCF C-terminal chain 1;HCF C-terminal chain 2;HCF C-terminal chain 3;HCF C-terminal chain 4;HCF C-terminal chain 5;HCF C-terminal chain 6	QE2_130322_OPL0000_JCK_MdW_wholegel_5band_3A1	1	WG_3	_HSHAVSTAAMTR_	3	423.544	1267.61	-0.29871	0.00029886	1	72.496
A6NEM2	HCFC1	Host cell factor 1;HCF N-terminal chain 1;HCF N-terminal chain 2;HCF N-terminal chain 3;HCF N-terminal chain 4;HCF N-terminal chain 5;HCF N-terminal chain 6;HCF C-terminal chain 1;HCF C-terminal chain 2;HCF C-terminal chain 3;HCF C-terminal chain 4;HCF C-terminal chain 5;HCF C-terminal chain 6	QE2_130322_OPL0000_JCK_MdW_wholegel_5band_1A1	1	WG_1	_IATGHGQQGVTQVVLK_	3	545.977	1634.91	-0.38331	0.0003419	1	60.474
A6NEM2	HCFC1	Host cell factor 1;HCF N-terminal chain 1;HCF N-terminal chain 2;HCF N-terminal chain 3;HCF N-terminal chain 4;HCF N-terminal chain 5;HCF N-terminal chain 6;HCF C-terminal chain 1;HCF C-terminal chain 2;HCF C-terminal chain 3;HCF C-terminal chain 4;HCF C-terminal chain 5;HCF C-terminal chain 6	QE2_130322_OPL0000_JCK_MdW_wholegel_5band_1A1	1	WG_1	_IATGHGQQGVTQVVLK_	2	818.462	1634.91	NaN	0.013309	1	40.798
A6NEM2	HCFC1	Host cell factor 1;HCF N-terminal chain 1;HCF N-terminal chain 2;HCF N-terminal chain 3;HCF N-terminal chain 4;HCF N-terminal chain 5;HCF N-terminal chain 6;HCF C-terminal chain 1;HCF C-terminal chain 2;HCF C-terminal chain 3;HCF C-terminal chain 4;HCF C-terminal chain 5;HCF C-terminal chain 6	QE2_130322_OPL0000_JCK_MdW_wholegel_5band_1A2	2	WG_1	_IATGHGQQGVTQVVLK_	3	545.977	1634.91	-0.61685	0.075291	1	25.818
A6NEM2	HCFC1	Host cell factor 1;HCF N-terminal chain 1;HCF N-terminal chain 2;HCF N-terminal chain 3;HCF N-terminal chain 4;HCF N-terminal chain 5;HCF N-terminal chain 6;HCF C-terminal chain 1;HCF C-terminal chain 2;HCF C-terminal chain 3;HCF C-terminal chain 4;HCF C-terminal chain 5;HCF C-terminal chain 6	QE2_130322_OPL0000_JCK_MdW_wholegel_5band_2A1	1	WG_2	_IATGHGQQGVTQVVLK_	3	545.977	1634.91	-0.26928	0.00011959	1	75.463
A6NEM2	HCFC1	Host cell factor 1;HCF N-terminal chain 1;HCF N-terminal chain 2;HCF N-terminal chain 3;HCF N-terminal chain 4;HCF N-terminal chain 5;HCF N-terminal chain 6;HCF C-terminal chain 1;HCF C-terminal chain 2;HCF C-terminal chain 3;HCF C-terminal chain 4;HCF C-terminal chain 5;HCF C-terminal chain 6	QE2_130322_OPL0000_JCK_MdW_wholegel_5band_2A1	1	WG_2	_IATGHGQQGVTQVVLK_	2	818.462	1634.91	NaN	7.3025e-08	1	88.565
A6NEM2	HCFC1	Host cell factor 1;HCF N-terminal chain 1;HCF N-terminal chain 2;HCF N-terminal chain 3;HCF N-terminal chain 4;HCF N-terminal chain 5;HCF N-terminal chain 6;HCF C-terminal chain 1;HCF C-terminal chain 2;HCF C-terminal chain 3;HCF C-terminal chain 4;HCF C-terminal chain 5;HCF C-terminal chain 6	QE2_130322_OPL0000_JCK_MdW_wholegel_5band_2A2	2	WG_2	_IATGHGQQGVTQVVLK_	3	545.977	1634.91	0.52238	0.0029682	1	45.452
A6NEM2	HCFC1	Host cell factor 1;HCF N-terminal chain 1;HCF N-terminal chain 2;HCF N-terminal chain 3;HCF N-terminal chain 4;HCF N-terminal chain 5;HCF N-terminal chain 6;HCF C-terminal chain 1;HCF C-terminal chain 2;HCF C-terminal chain 3;HCF C-terminal chain 4;HCF C-terminal chain 5;HCF C-terminal chain 6	QE2_130322_OPL0000_JCK_MdW_wholegel_5band_3A1	1	WG_3	_IATGHGQQGVTQVVLK_	3	545.977	1634.91	-0.13318	0.00013693	1	74.12
A6NEM2	HCFC1	Host cell factor 1;HCF N-terminal chain 1;HCF N-terminal chain 2;HCF N-terminal chain 3;HCF N-terminal chain 4;HCF N-terminal chain 5;HCF N-terminal chain 6;HCF C-terminal chain 1;HCF C-terminal chain 2;HCF C-terminal chain 3;HCF C-terminal chain 4;HCF C-terminal chain 5;HCF C-terminal chain 6	QE2_130322_OPL0000_JCK_MdW_wholegel_5band_3A2	2	WG_3	_IATGHGQQGVTQVVLK_	3	545.977	1634.91	0.23432	0.0043406	1	44.312
A6NEM2	HCFC1	Host cell factor 1;HCF N-terminal chain 1;HCF N-terminal chain 2;HCF N-terminal chain 3;HCF N-terminal chain 4;HCF N-terminal chain 5;HCF N-terminal chain 6;HCF C-terminal chain 1;HCF C-terminal chain 2;HCF C-terminal chain 3;HCF C-terminal chain 4;HCF C-terminal chain 5;HCF C-terminal chain 6	QE2_130322_OPL0000_JCK_MdW_wholegel_5band_1A1	1	WG_1	_LGHSFSLVGNK_	3	386.88	1157.62	-0.29781	0.083065	1	24.254
A6NEM2	HCFC1	Host cell factor 1;HCF N-terminal chain 1;HCF N-terminal chain 2;HCF N-terminal chain 3;HCF N-terminal chain 4;HCF N-terminal chain 5;HCF N-terminal chain 6;HCF C-terminal chain 1;HCF C-terminal chain 2;HCF C-terminal chain 3;HCF C-terminal chain 4;HCF C-terminal chain 5;HCF C-terminal chain 6	QE2_130322_OPL0000_JCK_MdW_wholegel_5band_2A1	1	WG_2	_LGHSFSLVGNK_	3	386.88	1157.62	-0.71321	0.027143	1	33.057
A6NEM2	HCFC1	Host cell factor 1;HCF N-terminal chain 1;HCF N-terminal chain 2;HCF N-terminal chain 3;HCF N-terminal chain 4;HCF N-terminal chain 5;HCF N-terminal chain 6;HCF C-terminal chain 1;HCF C-terminal chain 2;HCF C-terminal chain 3;HCF C-terminal chain 4;HCF C-terminal chain 5;HCF C-terminal chain 6	QE2_130322_OPL0000_JCK_MdW_wholegel_5band_3A1	1	WG_3	_LGHSFSLVGNK_	3	386.88	1157.62	-0.80854	0.032248	1	32.254
A6NEM2	HCFC1	Host cell factor 1;HCF N-terminal chain 1;HCF N-terminal chain 2;HCF N-terminal chain 3;HCF N-terminal chain 4;HCF N-terminal chain 5;HCF N-terminal chain 6;HCF C-terminal chain 1;HCF C-terminal chain 2;HCF C-terminal chain 3;HCF C-terminal chain 4;HCF C-terminal chain 5;HCF C-terminal chain 6	QE2_130322_OPL0000_JCK_MdW_wholegel_5band_1A1	1	WG_1	_SPISVPGGSALISNLGK_	2	798.951	1595.89	0.42061	0.041151	1	30.536
A6NEM2	HCFC1	Host cell factor 1;HCF N-terminal chain 1;HCF N-terminal chain 2;HCF N-terminal chain 3;HCF N-terminal chain 4;HCF N-terminal chain 5;HCF N-terminal chain 6;HCF C-terminal chain 1;HCF C-terminal chain 2;HCF C-terminal chain 3;HCF C-terminal chain 4;HCF C-terminal chain 5;HCF C-terminal chain 6	QE2_130322_OPL0000_JCK_MdW_wholegel_5band_2A1	1	WG_2	_SPISVPGGSALISNLGK_	2	798.951	1595.89	-0.27461	0.0038827	1	45.14
A6NEM2	HCFC1	Host cell factor 1;HCF N-terminal chain 1;HCF N-terminal chain 2;HCF N-terminal chain 3;HCF N-terminal chain 4;HCF N-terminal chain 5;HCF N-terminal chain 6;HCF C-terminal chain 1;HCF C-terminal chain 2;HCF C-terminal chain 3;HCF C-terminal chain 4;HCF C-terminal chain 5;HCF C-terminal chain 6	QE2_130322_OPL0000_JCK_MdW_wholegel_5band_3A1	1	WG_3	_SPISVPGGSALISNLGK_	2	798.951	1595.89	0.67571	0.0017711	1	51.147
A6NEM2	HCFC1	Host cell factor 1;HCF N-terminal chain 1;HCF N-terminal chain 2;HCF N-terminal chain 3;HCF N-terminal chain 4;HCF N-terminal chain 5;HCF N-terminal chain 6;HCF C-terminal chain 1;HCF C-terminal chain 2;HCF C-terminal chain 3;HCF C-terminal chain 4;HCF C-terminal chain 5;HCF C-terminal chain 6	QE2_130322_OPL0000_JCK_MdW_wholegel_5band_1A1	1	WG_1	_SSTPAQLAFMR_	2	604.808	1207.6	-1.4881	0.039908	1	39.917
A6NEM2	HCFC1	Host cell factor 1;HCF N-terminal chain 1;HCF N-terminal chain 2;HCF N-terminal chain 3;HCF N-terminal chain 4;HCF N-terminal chain 5;HCF N-terminal chain 6;HCF C-terminal chain 1;HCF C-terminal chain 2;HCF C-terminal chain 3;HCF C-terminal chain 4;HCF C-terminal chain 5;HCF C-terminal chain 6	QE2_130322_OPL0000_JCK_MdW_wholegel_5band_2A1	1	WG_2	_SSTPAQLAFMR_	2	604.808	1207.6	-0.91433	0.012961	1	40.589
A6NEM2	HCFC1	Host cell factor 1;HCF N-terminal chain 1;HCF N-terminal chain 2;HCF N-terminal chain 3;HCF N-terminal chain 4;HCF N-terminal chain 5;HCF N-terminal chain 6;HCF C-terminal chain 1;HCF C-terminal chain 2;HCF C-terminal chain 3;HCF C-terminal chain 4;HCF C-terminal chain 5;HCF C-terminal chain 6	QE2_130322_OPL0000_JCK_MdW_wholegel_5band_3A1	1	WG_3	_SSTPAQLAFMR_	2	604.808	1207.6	-1.3852	0.039908	1	39.917
A6NEM2	HCFC1	Host cell factor 1;HCF N-terminal chain 1;HCF N-terminal chain 2;HCF N-terminal chain 3;HCF N-terminal chain 4;HCF N-terminal chain 5;HCF N-terminal chain 6;HCF C-terminal chain 1;HCF C-terminal chain 2;HCF C-terminal chain 3;HCF C-terminal chain 4;HCF C-terminal chain 5;HCF C-terminal chain 6	QE2_130322_OPL0000_JCK_MdW_wholegel_5band_1A1	1	WG_1	_TVESGLEVAAAPSVTPQAGTALLAPFPTQR_	3	993.864	2978.57	0.038449	1.0384e-05	1	54.683
A6NEM2	HCFC1	Host cell factor 1;HCF N-terminal chain 1;HCF N-terminal chain 2;HCF N-terminal chain 3;HCF N-terminal chain 4;HCF N-terminal chain 5;HCF N-terminal chain 6;HCF C-terminal chain 1;HCF C-terminal chain 2;HCF C-terminal chain 3;HCF C-terminal chain 4;HCF C-terminal chain 5;HCF C-terminal chain 6	QE2_130322_OPL0000_JCK_MdW_wholegel_5band_1A1	1	WG_1	_VASSPVMVSNPATR_	2	708.369	1414.72	-0.41839	3.6207e-05	1	103.21
A6NEM2	HCFC1	Host cell factor 1;HCF N-terminal chain 1;HCF N-terminal chain 2;HCF N-terminal chain 3;HCF N-terminal chain 4;HCF N-terminal chain 5;HCF N-terminal chain 6;HCF C-terminal chain 1;HCF C-terminal chain 2;HCF C-terminal chain 3;HCF C-terminal chain 4;HCF C-terminal chain 5;HCF C-terminal chain 6	QE2_130322_OPL0000_JCK_MdW_wholegel_5band_2A1	1	WG_2	_VASSPVMVSNPATR_	2	708.369	1414.72	-1.0521	0.00011053	1	92.935
A6NEM2	HCFC1	Host cell factor 1;HCF N-terminal chain 1;HCF N-terminal chain 2;HCF N-terminal chain 3;HCF N-terminal chain 4;HCF N-terminal chain 5;HCF N-terminal chain 6;HCF C-terminal chain 1;HCF C-terminal chain 2;HCF C-terminal chain 3;HCF C-terminal chain 4;HCF C-terminal chain 5;HCF C-terminal chain 6	QE2_130322_OPL0000_JCK_MdW_wholegel_5band_3A1	1	WG_3	_VASSPVMVSNPATR_	2	708.369	1414.72	0.083914	3.5297e-09	2	126.63
A6NEM2	HCFC1	Host cell factor 1;HCF N-terminal chain 1;HCF N-terminal chain 2;HCF N-terminal chain 3;HCF N-terminal chain 4;HCF N-terminal chain 5;HCF N-terminal chain 6;HCF C-terminal chain 1;HCF C-terminal chain 2;HCF C-terminal chain 3;HCF C-terminal chain 4;HCF C-terminal chain 5;HCF C-terminal chain 6	QE2_130322_OPL0000_JCK_MdW_wholegel_5band_1A1	1	WG_1	_VTGPQATTGTPLVTMRPASQAGK_	3	757.07	2268.19	-0.22995	1.5518e-05	1	74.561
A6NEM2	HCFC1	Host cell factor 1;HCF N-terminal chain 1;HCF N-terminal chain 2;HCF N-terminal chain 3;HCF N-terminal chain 4;HCF N-terminal chain 5;HCF N-terminal chain 6;HCF C-terminal chain 1;HCF C-terminal chain 2;HCF C-terminal chain 3;HCF C-terminal chain 4;HCF C-terminal chain 5;HCF C-terminal chain 6	QE2_130322_OPL0000_JCK_MdW_wholegel_5band_2A1	1	WG_2	_VTGPQATTGTPLVTMRPASQAGK_	3	757.07	2268.19	0.48176	2.2868e-05	1	70.679
A6NEM2	HCFC1	Host cell factor 1;HCF N-terminal chain 1;HCF N-terminal chain 2;HCF N-terminal chain 3;HCF N-terminal chain 4;HCF N-terminal chain 5;HCF N-terminal chain 6;HCF C-terminal chain 1;HCF C-terminal chain 2;HCF C-terminal chain 3;HCF C-terminal chain 4;HCF C-terminal chain 5;HCF C-terminal chain 6	QE2_130322_OPL0000_JCK_MdW_wholegel_5band_3A1	1	WG_3	_VTGPQATTGTPLVTMRPASQAGK_	3	757.07	2268.19	-0.012812	3.9264e-06	1	80.683
A6NEM2	HCFC1	Host cell factor 1;HCF N-terminal chain 1;HCF N-terminal chain 2;HCF N-terminal chain 3;HCF N-terminal chain 4;HCF N-terminal chain 5;HCF N-terminal chain 6;HCF C-terminal chain 1;HCF C-terminal chain 2;HCF C-terminal chain 3;HCF C-terminal chain 4;HCF C-terminal chain 5;HCF C-terminal chain 6	QE2_130322_OPL0000_JCK_MdW_wholegel_5band_1A5	5	WG_1	_VVGWSGPVPR_	2	527.296	1052.58	0.55986	0.042584	1	40.496
A6NEM2	HCFC1	Host cell factor 1;HCF N-terminal chain 1;HCF N-terminal chain 2;HCF N-terminal chain 3;HCF N-terminal chain 4;HCF N-terminal chain 5;HCF N-terminal chain 6;HCF C-terminal chain 1;HCF C-terminal chain 2;HCF C-terminal chain 3;HCF C-terminal chain 4;HCF C-terminal chain 5;HCF C-terminal chain 6	QE2_130322_OPL0000_JCK_MdW_wholegel_5band_2A4	4	WG_2	_VVGWSGPVPR_	2	527.296	1052.58	1.2993	0.022804	1	33.89
A6NEM2	HCFC1	Host cell factor 1;HCF N-terminal chain 1;HCF N-terminal chain 2;HCF N-terminal chain 3;HCF N-terminal chain 4;HCF N-terminal chain 5;HCF N-terminal chain 6;HCF C-terminal chain 1;HCF C-terminal chain 2;HCF C-terminal chain 3;HCF C-terminal chain 4;HCF C-terminal chain 5;HCF C-terminal chain 6	QE2_130322_OPL0000_JCK_MdW_wholegel_5band_3A1	1	WG_3	_VVGWSGPVPR_	2	527.296	1052.58	-0.82672	0.071642	1	31.286
A6NEM2	HCFC1	Host cell factor 1;HCF N-terminal chain 1;HCF N-terminal chain 2;HCF N-terminal chain 3;HCF N-terminal chain 4;HCF N-terminal chain 5;HCF N-terminal chain 6;HCF C-terminal chain 1;HCF C-terminal chain 2;HCF C-terminal chain 3;HCF C-terminal chain 4;HCF C-terminal chain 5;HCF C-terminal chain 6	QE2_130322_OPL0000_JCK_MdW_wholegel_5band_3A4	4	WG_3	_VVGWSGPVPR_	2	527.296	1052.58	0.50016	0.022804	1	33.89
A6NFN2	ABI1	Abl interactor 1	QE2_130322_OPL0000_JCK_MdW_wholegel_5band_1A5	5	WG_1	_ALIESYQNLTR_	2	654.351	1306.69	0.36983	0.019568	1	35.594
A6NFN2	ABI1	Abl interactor 1	QE2_130322_OPL0000_JCK_MdW_wholegel_5band_2A4	4	WG_2	_ALIESYQNLTR_	2	654.351	1306.69	2.5937	0.01007	1	54.7
A6NFN2	ABI1	Abl interactor 1	QE2_130322_OPL0000_JCK_MdW_wholegel_5band_3A5	5	WG_3	_ALIESYQNLTR_	2	654.351	1306.69	1.1504	0.049201	1	28.206
A6NFN2	ABI1	Abl interactor 1	QE2_130322_OPL0000_JCK_MdW_wholegel_5band_1A1	1	WG_1	_IIAPANMERPVR_	3	456.259	1365.76	-1.4975	0.043353	1	36.847
A6NFN2	ABI1	Abl interactor 1	QE2_130322_OPL0000_JCK_MdW_wholegel_5band_2A1	1	WG_2	_IIAPANMERPVR_	3	456.259	1365.76	-0.84297	0.037353	1	46.592
A6NFN2	ABI1	Abl interactor 1	QE2_130322_OPL0000_JCK_MdW_wholegel_5band_3A2	2	WG_3	_IIAPANMERPVR_	3	456.259	1365.76	-0.91472	0.0075819	1	53.569
A6NFN2	ABI1	Abl interactor 1	QE2_130322_OPL0000_JCK_MdW_wholegel_5band_1A1	1	WG_1	_KPIDYTVLDDVGHGVK_	4	439.737	1754.92	-0.11112	0.121	1	21.359
A6NFN2	ABI1	Abl interactor 1	QE2_130322_OPL0000_JCK_MdW_wholegel_5band_2A1	1	WG_2	_KPIDYTVLDDVGHGVK_	4	439.737	1754.92	0.039714	0.050885	1	29.81
A6NFN2	ABI1	Abl interactor 1	QE2_130322_OPL0000_JCK_MdW_wholegel_5band_3A1	1	WG_3	_KPIDYTVLDDVGHGVK_	4	439.737	1754.92	0.48341	0.09944	1	23.683
A6NFN2	ABI1	Abl interactor 1	QE2_130322_OPL0000_JCK_MdW_wholegel_5band_1A2	2	WG_1	_TLEPVKPPTVPNDYMTSPAR_	3	738.381	2212.12	0.66393	0.00039611	1	71.535
A6NFN2	ABI1	Abl interactor 1	QE2_130322_OPL0000_JCK_MdW_wholegel_5band_1A2	2	WG_1	_TLEPVKPPTVPNDYMTSPAR_	3	738.381	2212.12	-3.829	0.017717	1	48.824
A6NFN2	ABI1	Abl interactor 1	QE2_130322_OPL0000_JCK_MdW_wholegel_5band_2A1	1	WG_2	_TLEPVKPPTVPNDYMTSPAR_	3	738.381	2212.12	-3.388	0.15757	1	27.904
A6NFN2	ABI1	Abl interactor 1	QE2_130322_OPL0000_JCK_MdW_wholegel_5band_2A2	2	WG_2	_TLEPVKPPTVPNDYMTSPAR_	3	738.381	2212.12	1.2679	0.0013356	1	64.723
A6NFN2	ABI1	Abl interactor 1	QE2_130322_OPL0000_JCK_MdW_wholegel_5band_3A2	2	WG_3	_TLEPVKPPTVPNDYMTSPAR_	3	738.381	2212.12	1.6674	0.0040384	1	56.055
A6NFN2	ABI1	Abl interactor 1	QE2_130322_OPL0000_JCK_MdW_wholegel_5band_3A3	3	WG_3	_TLEPVKPPTVPNDYMTSPAR_	3	738.381	2212.12	-1.6422	0.0049689	1	54.834
A6NFN2	ABI1	Abl interactor 1	QE2_130322_OPL0000_JCK_MdW_wholegel_5band_1A1	1	WG_1	_VADYCENNYIQATDKR_	3	653.967	1958.88	-1.2979	0.0079986	1	47.916
A6NFV8	DTNBP1	Dysbindin	QE2_130322_OPL0000_JCK_MdW_wholegel_5band_2A2	2	WG_2	_LLSVQQDFTSGLK_	2	718.393	1434.77	-0.35163	0.011056	1	51.463
A6NFV8	DTNBP1	Dysbindin	QE2_130322_OPL0000_JCK_MdW_wholegel_5band_2A5	5	WG_2	_LLSVQQDFTSGLK_	2	718.393	1434.77	-0.21115	5.4383e-05	1	68.676
A6NFV8	DTNBP1	Dysbindin	QE2_130322_OPL0000_JCK_MdW_wholegel_5band_3A5	5	WG_3	_LLSVQQDFTSGLK_	2	718.393	1434.77	-2.0753	0.023667	1	42.426
A6NFX8	NUDT5	ADP-sugar pyrophosphatase	QE2_130322_OPL0000_JCK_MdW_wholegel_5band_1A3	3	WG_1	_ELEEETGYK_	2	549.253	1096.49	-0.26297	0.0024536	1	63.076
A6NFX8	NUDT5	ADP-sugar pyrophosphatase	QE2_130322_OPL0000_JCK_MdW_wholegel_5band_1A2	2	WG_1	_EQTADGVAVIPVLQR_	2	798.441	1594.87	-0.62551	0.021821	1	36.993
A6NFX8	NUDT5	ADP-sugar pyrophosphatase	QE2_130322_OPL0000_JCK_MdW_wholegel_5band_1A3	3	WG_1	_EQTADGVAVIPVLQR_	2	798.441	1594.87	0.23569	0.057226	1	29.341
A6NFX8	NUDT5	ADP-sugar pyrophosphatase	QE2_130322_OPL0000_JCK_MdW_wholegel_5band_3A2	2	WG_3	_EQTADGVAVIPVLQR_	2	798.441	1594.87	-0.14306	0.0032169	1	51.03
A6NFX8	NUDT5	ADP-sugar pyrophosphatase	QE2_130322_OPL0000_JCK_MdW_wholegel_5band_3A3	3	WG_3	_EQTADGVAVIPVLQR_	2	798.441	1594.87	0.23564	0.0022512	1	46.926
A6NFX8	NUDT5	ADP-sugar pyrophosphatase	QE2_130322_OPL0000_JCK_MdW_wholegel_5band_1A3	3	WG_1	_KEQTADGVAVIPVLQR_	3	575.328	1722.96	0.13351	0.017438	1	31.876
A6NFX8	NUDT5	ADP-sugar pyrophosphatase	QE2_130322_OPL0000_JCK_MdW_wholegel_5band_2A2	2	WG_2	_KEQTADGVAVIPVLQR_	3	575.328	1722.96	-1.2647	0.026265	1	32.917
A6NFX8	NUDT5	ADP-sugar pyrophosphatase	QE2_130322_OPL0000_JCK_MdW_wholegel_5band_2A3	3	WG_2	_KEQTADGVAVIPVLQR_	3	575.328	1722.96	-0.51679	0.016614	1	35.329
A6NFX8	NUDT5	ADP-sugar pyrophosphatase	QE2_130322_OPL0000_JCK_MdW_wholegel_5band_3A2	2	WG_3	_KEQTADGVAVIPVLQR_	3	575.328	1722.96	-0.61314	0.045847	1	30.446
A6NFX8	NUDT5	ADP-sugar pyrophosphatase	QE2_130322_OPL0000_JCK_MdW_wholegel_5band_3A3	3	WG_3	_KEQTADGVAVIPVLQR_	3	575.328	1722.96	-0.13095	0.063552	1	28.212
A6NFX8	NUDT5	ADP-sugar pyrophosphatase	QE2_130322_OPL0000_JCK_MdW_wholegel_5band_1A3	3	WG_1	_LDALVAEEHLTVDAR_	3	551.293	1650.86	NaN	0.0069197	1	46.926
A6NFX8	NUDT5	ADP-sugar pyrophosphatase	QE2_130322_OPL0000_JCK_MdW_wholegel_5band_3A3	3	WG_3	_QFRPPMGGYCIEFPAGLIDDGETPEAAALR_	3	1093.53	3277.55	NaN	3.4941e-07	1	58.137
A6NFX8	NUDT5	ADP-sugar pyrophosphatase	QE2_130322_OPL0000_JCK_MdW_wholegel_5band_1A1	1	WG_1	_QYIISEELISEGK_	2	754.896	1507.78	2.6349	0.017951	1	34.444
A6NFX8	NUDT5	ADP-sugar pyrophosphatase	QE2_130322_OPL0000_JCK_MdW_wholegel_5band_1A3	3	WG_1	_QYIISEELISEGK_	2	754.896	1507.78	0.028364	0.0010817	1	58.32
A6NFX8	NUDT5	ADP-sugar pyrophosphatase	QE2_130322_OPL0000_JCK_MdW_wholegel_5band_2A1	1	WG_2	_QYIISEELISEGK_	2	754.896	1507.78	2.5117	0.014157	1	37.613
A6NFX8	NUDT5	ADP-sugar pyrophosphatase	QE2_130322_OPL0000_JCK_MdW_wholegel_5band_2A3	3	WG_2	_QYIISEELISEGK_	2	754.896	1507.78	1.1085	0.0030531	1	50.088
A6NFX8	NUDT5	ADP-sugar pyrophosphatase	QE2_130322_OPL0000_JCK_MdW_wholegel_5band_3A3	3	WG_3	_QYIISEELISEGK_	2	754.896	1507.78	2.3304	0.018992	1	33.842
A6NFX8	NUDT5	ADP-sugar pyrophosphatase	QE2_130322_OPL0000_JCK_MdW_wholegel_5band_1A3	3	WG_1	_TLHYECIVLVK_	3	458.92	1373.74	1.5828	0.023211	1	50.09
A6NFX8	NUDT5	ADP-sugar pyrophosphatase	QE2_130322_OPL0000_JCK_MdW_wholegel_5band_2A2	2	WG_2	_TLHYECIVLVK_	3	458.92	1373.74	-0.031087	0.019915	1	47.154
A6NFX8	NUDT5	ADP-sugar pyrophosphatase	QE2_130322_OPL0000_JCK_MdW_wholegel_5band_2A3	3	WG_2	_TLHYECIVLVK_	3	458.92	1373.74	0.15891	0.018827	1	44.598
A6NFX8	NUDT5	ADP-sugar pyrophosphatase	QE2_130322_OPL0000_JCK_MdW_wholegel_5band_3A3	3	WG_3	_TLHYECIVLVK_	3	458.92	1373.74	-0.278	0.0042237	1	50.786
A6NFX8	NUDT5	ADP-sugar pyrophosphatase	QE2_130322_OPL0000_JCK_MdW_wholegel_5band_1A3	3	WG_1	_VYSYALALK_	2	514.295	1026.58	0.85896	0.033994	1	68.735
A6NFX8	NUDT5	ADP-sugar pyrophosphatase	QE2_130322_OPL0000_JCK_MdW_wholegel_5band_1A4	4	WG_1	_VYSYALALK_	2	514.295	1026.58	0.92164	0.0054512	1	50.805
A6NFX8	NUDT5	ADP-sugar pyrophosphatase	QE2_130322_OPL0000_JCK_MdW_wholegel_5band_1A5	5	WG_1	_VYSYALALK_	2	514.295	1026.58	1.415	0.0038976	1	55.567
A6NFX8	NUDT5	ADP-sugar pyrophosphatase	QE2_130322_OPL0000_JCK_MdW_wholegel_5band_2A1	1	WG_2	_VYSYALALK_	2	514.295	1026.58	1.1659	0.0079299	1	45.368
A6NFX8	NUDT5	ADP-sugar pyrophosphatase	QE2_130322_OPL0000_JCK_MdW_wholegel_5band_2A3	3	WG_2	_VYSYALALK_	2	514.295	1026.58	1.0272	0.0020306	1	66.692
A6NFX8	NUDT5	ADP-sugar pyrophosphatase	QE2_130322_OPL0000_JCK_MdW_wholegel_5band_3A3	3	WG_3	_VYSYALALK_	2	514.295	1026.58	NaN	2.7055e-07	1	81.594
A6NFX8	NUDT5	ADP-sugar pyrophosphatase	QE2_130322_OPL0000_JCK_MdW_wholegel_5band_3A4	4	WG_3	_VYSYALALK_	2	514.295	1026.58	1.3921	0.026104	1	33.378
A6NG51	SPTAN1	Spectrin alpha chain, brain	QE2_130322_OPL0000_JCK_MdW_wholegel_5band_1A1	1	WG_1	_AALLELWELR_	2	607.351	1212.69	1.1226	0.08367	1	59.542
A6NG51	SPTAN1	Spectrin alpha chain, brain	QE2_130322_OPL0000_JCK_MdW_wholegel_5band_1A2	2	WG_1	_AALLELWELR_	2	607.351	1212.69	0.51639	0.12475	1	33.89
A6NG51	SPTAN1	Spectrin alpha chain, brain	QE2_130322_OPL0000_JCK_MdW_wholegel_5band_3A2	2	WG_3	_AALLELWELR_	2	607.351	1212.69	0.39477	0.015199	1	39.266
A6NG51	SPTAN1	Spectrin alpha chain, brain	QE2_130322_OPL0000_JCK_MdW_wholegel_5band_1A1	1	WG_1	_AALLELWELRR_	3	457.27	1368.79	-0.31237	2.5087e-05	1	90.827
A6NG51	SPTAN1	Spectrin alpha chain, brain	QE2_130322_OPL0000_JCK_MdW_wholegel_5band_1A2	2	WG_1	_AALLELWELRR_	3	457.27	1368.79	-0.37203	1.7251e-08	1	68.536
A6NG51	SPTAN1	Spectrin alpha chain, brain	QE2_130322_OPL0000_JCK_MdW_wholegel_5band_2A1	1	WG_2	_AALLELWELRR_	3	457.27	1368.79	-0.25543	6.9471e-07	1	103.34
A6NG51	SPTAN1	Spectrin alpha chain, brain	QE2_130322_OPL0000_JCK_MdW_wholegel_5band_2A2	2	WG_2	_AALLELWELRR_	3	457.27	1368.79	-0.26018	4.0976e-06	1	63.408
A6NG51	SPTAN1	Spectrin alpha chain, brain	QE2_130322_OPL0000_JCK_MdW_wholegel_5band_3A1	1	WG_3	_AALLELWELRR_	3	457.27	1368.79	-0.18897	5.2521e-05	1	86.014
A6NG51	SPTAN1	Spectrin alpha chain, brain	QE2_130322_OPL0000_JCK_MdW_wholegel_5band_3A2	2	WG_3	_AALLELWELRR_	3	457.27	1368.79	-0.19601	2.3519e-13	1	70.942
A6NG51	SPTAN1	Spectrin alpha chain, brain	QE2_130322_OPL0000_JCK_MdW_wholegel_5band_1A4	4	WG_1	_ALSSEGKPYVTKEELYQNLTR_	4	607.319	2425.25	-0.58204	0.012154	1	56.488
A6NG51	SPTAN1	Spectrin alpha chain, brain	QE2_130322_OPL0000_JCK_MdW_wholegel_5band_2A4	4	WG_2	_ALSSEGKPYVTKEELYQNLTR_	4	607.319	2425.25	1.1101	0.028888	1	39.68
A6NG51	SPTAN1	Spectrin alpha chain, brain	QE2_130322_OPL0000_JCK_MdW_wholegel_5band_3A4	4	WG_3	_ALSSEGKPYVTKEELYQNLTR_	4	607.319	2425.25	-2.4743	4.5527e-06	1	85.737
A6NG51	SPTAN1	Spectrin alpha chain, brain	QE2_130322_OPL0000_JCK_MdW_wholegel_5band_2A1	1	WG_2	_DLAALEDKVK_	3	367.877	1100.61	0.1727	0.064367	1	38.402
A6NG51	SPTAN1	Spectrin alpha chain, brain	QE2_130322_OPL0000_JCK_MdW_wholegel_5band_1A1	1	WG_1	_DLASVQALLR_	2	543.319	1084.62	0.60236	0.0046509	1	50.284
A6NG51	SPTAN1	Spectrin alpha chain, brain	QE2_130322_OPL0000_JCK_MdW_wholegel_5band_1A2	2	WG_1	_DLASVQALLR_	2	543.319	1084.62	0.52217	0.016187	1	44.639
A6NG51	SPTAN1	Spectrin alpha chain, brain	QE2_130322_OPL0000_JCK_MdW_wholegel_5band_2A1	1	WG_2	_DLASVQALLR_	2	543.319	1084.62	-0.023057	0.12475	1	42.21
A6NG51	SPTAN1	Spectrin alpha chain, brain	QE2_130322_OPL0000_JCK_MdW_wholegel_5band_2A2	2	WG_2	_DLASVQALLR_	2	543.319	1084.62	0.64174	0.03746	1	32.329
A6NG51	SPTAN1	Spectrin alpha chain, brain	QE2_130322_OPL0000_JCK_MdW_wholegel_5band_3A1	1	WG_3	_DLASVQALLR_	2	543.319	1084.62	0.43372	0.032506	1	51.092
A6NG51	SPTAN1	Spectrin alpha chain, brain	QE2_130322_OPL0000_JCK_MdW_wholegel_5band_3A2	2	WG_3	_DLASVQALLR_	2	543.319	1084.62	0.21319	0.00044636	1	79.974
A6NG51	SPTAN1	Spectrin alpha chain, brain	QE2_130322_OPL0000_JCK_MdW_wholegel_5band_1A2	2	WG_1	_DLMSWINGIR_	2	602.811	1203.61	1.4848	0.12261	1	32.523
A6NG51	SPTAN1	Spectrin alpha chain, brain	QE2_130322_OPL0000_JCK_MdW_wholegel_5band_2A1	1	WG_2	_DLMSWINGIR_	2	602.811	1203.61	0.72595	0.0093028	1	59.067
A6NG51	SPTAN1	Spectrin alpha chain, brain	QE2_130322_OPL0000_JCK_MdW_wholegel_5band_3A2	2	WG_3	_DLMSWINGIR_	2	602.811	1203.61	2.3905	0.12261	1	32.523
A6NG51	SPTAN1	Spectrin alpha chain, brain	QE2_130322_OPL0000_JCK_MdW_wholegel_5band_1A5	5	WG_1	_DLSSVQTLLTK_	2	602.843	1203.67	NaN	0.01771	1	43.991
A6NG51	SPTAN1	Spectrin alpha chain, brain	QE2_130322_OPL0000_JCK_MdW_wholegel_5band_2A1	1	WG_2	_DLSSVQTLLTK_	2	602.843	1203.67	-0.10876	0.0010494	1	65.179
A6NG51	SPTAN1	Spectrin alpha chain, brain	QE2_130322_OPL0000_JCK_MdW_wholegel_5band_1A1	1	WG_1	_DLTGVQNLR_	2	508.28	1014.55	-4.1831	0.019779	1	36.334
A6NG51	SPTAN1	Spectrin alpha chain, brain	QE2_130322_OPL0000_JCK_MdW_wholegel_5band_3A1	1	WG_3	_DLTGVQNLR_	2	508.28	1014.55	-4.918	0.066563	1	26.673
A6NG51	SPTAN1	Spectrin alpha chain, brain	QE2_130322_OPL0000_JCK_MdW_wholegel_5band_1A1	1	WG_1	_DLTSWVTEMK_	2	605.295	1208.57	-0.72437	0.021225	1	48.004
A6NG51	SPTAN1	Spectrin alpha chain, brain	QE2_130322_OPL0000_JCK_MdW_wholegel_5band_1A2	2	WG_1	_DLTSWVTEMK_	2	605.295	1208.57	-1.2256	0.042592	1	39.917
A6NG51	SPTAN1	Spectrin alpha chain, brain	QE2_130322_OPL0000_JCK_MdW_wholegel_5band_2A1	1	WG_2	_DLTSWVTEMK_	2	605.295	1208.57	-0.72025	0.017385	1	48.741
A6NG51	SPTAN1	Spectrin alpha chain, brain	QE2_130322_OPL0000_JCK_MdW_wholegel_5band_2A2	2	WG_2	_DLTSWVTEMK_	2	605.295	1208.57	-2.1282	0.03746	1	40.589
A6NG51	SPTAN1	Spectrin alpha chain, brain	QE2_130322_OPL0000_JCK_MdW_wholegel_5band_3A1	1	WG_3	_DLTSWVTEMK_	2	605.295	1208.57	-0.24933	0.047565	1	39.266
A6NG51	SPTAN1	Spectrin alpha chain, brain	QE2_130322_OPL0000_JCK_MdW_wholegel_5band_2A1	1	WG_2	_DTEQVDNWMSK_	2	676.793	1351.57	-0.31127	0.022621	1	36
A6NG51	SPTAN1	Spectrin alpha chain, brain	QE2_130322_OPL0000_JCK_MdW_wholegel_5band_1A1	1	WG_1	_DVDETISWIK_	2	603.306	1204.6	-2.8113	0.076198	1	25.296
A6NG51	SPTAN1	Spectrin alpha chain, brain	QE2_130322_OPL0000_JCK_MdW_wholegel_5band_2A1	1	WG_2	_DVDETISWIK_	2	603.306	1204.6	-2.1786	0.011252	1	42.21
A6NG51	SPTAN1	Spectrin alpha chain, brain	QE2_130322_OPL0000_JCK_MdW_wholegel_5band_1A1	1	WG_1	_EAFLNTEDKGDSLDSVEALIK_	3	765.385	2293.13	-0.99522	0.00044724	1	67.43
A6NG51	SPTAN1	Spectrin alpha chain, brain	QE2_130322_OPL0000_JCK_MdW_wholegel_5band_3A1	1	WG_3	_EAFLNTEDKGDSLDSVEALIK_	3	765.385	2293.13	-0.23638	0.00062479	1	65.25
A6NG51	SPTAN1	Spectrin alpha chain, brain	QE2_130322_OPL0000_JCK_MdW_wholegel_5band_1A2	2	WG_1	_EELITNWEQIR_	2	715.867	1429.72	3.539	3.0808e-09	1	63.944
A6NG51	SPTAN1	Spectrin alpha chain, brain	QE2_130322_OPL0000_JCK_MdW_wholegel_5band_2A1	1	WG_2	_EELITNWEQIR_	2	715.867	1429.72	2.2797	0.00026286	1	75.695
A6NG51	SPTAN1	Spectrin alpha chain, brain	QE2_130322_OPL0000_JCK_MdW_wholegel_5band_2A2	2	WG_2	_EELITNWEQIR_	2	715.867	1429.72	2.5223	0.010816	1	54.259
A6NG51	SPTAN1	Spectrin alpha chain, brain	QE2_130322_OPL0000_JCK_MdW_wholegel_5band_3A1	1	WG_3	_EELITNWEQIR_	2	715.867	1429.72	2.0922	0.0065632	1	42.976
A6NG51	SPTAN1	Spectrin alpha chain, brain	QE2_130322_OPL0000_JCK_MdW_wholegel_5band_3A4	4	WG_3	_EELYQNLTR_	2	583.296	1164.58	-1.8767	0.034452	1	48.602
A6NG51	SPTAN1	Spectrin alpha chain, brain	QE2_130322_OPL0000_JCK_MdW_wholegel_5band_1A1	1	WG_1	_ELPTAFDYVEFTR_	2	794.388	1586.76	-0.19304	7.8034e-05	1	85.42
A6NG51	SPTAN1	Spectrin alpha chain, brain	QE2_130322_OPL0000_JCK_MdW_wholegel_5band_1A1	1	WG_1	_ELPTAFDYVEFTR_	3	529.928	1586.76	-0.12006	0.031766	1	39.629
A6NG51	SPTAN1	Spectrin alpha chain, brain	QE2_130322_OPL0000_JCK_MdW_wholegel_5band_1A2	2	WG_1	_ELPTAFDYVEFTR_	2	794.388	1586.76	-1.9449	0.0010559	1	58.831
A6NG51	SPTAN1	Spectrin alpha chain, brain	QE2_130322_OPL0000_JCK_MdW_wholegel_5band_1A2	2	WG_1	_ELPTAFDYVEFTR_	3	529.928	1586.76	-0.7665	0.0028314	1	51.009
A6NG51	SPTAN1	Spectrin alpha chain, brain	QE2_130322_OPL0000_JCK_MdW_wholegel_5band_1A3	3	WG_1	_ELPTAFDYVEFTR_	2	794.388	1586.76	-0.48645	0.0013335	1	50.843
A6NG51	SPTAN1	Spectrin alpha chain, brain	QE2_130322_OPL0000_JCK_MdW_wholegel_5band_1A4	4	WG_1	_ELPTAFDYVEFTR_	2	794.388	1586.76	0.64207	0.00042289	1	71.879
A6NG51	SPTAN1	Spectrin alpha chain, brain	QE2_130322_OPL0000_JCK_MdW_wholegel_5band_1A5	5	WG_1	_ELPTAFDYVEFTR_	2	794.388	1586.76	-1.9092	0.00026027	1	77.078
A6NG51	SPTAN1	Spectrin alpha chain, brain	QE2_130322_OPL0000_JCK_MdW_wholegel_5band_2A1	1	WG_2	_ELPTAFDYVEFTR_	3	529.928	1586.76	-1.1914	0.0027021	1	51.546
A6NG51	SPTAN1	Spectrin alpha chain, brain	QE2_130322_OPL0000_JCK_MdW_wholegel_5band_2A1	1	WG_2	_ELPTAFDYVEFTR_	2	794.388	1586.76	0.10618	0.00066602	1	66.533
A6NG51	SPTAN1	Spectrin alpha chain, brain	QE2_130322_OPL0000_JCK_MdW_wholegel_5band_2A2	2	WG_2	_ELPTAFDYVEFTR_	2	794.388	1586.76	-1.0341	0.0013335	1	53.377
A6NG51	SPTAN1	Spectrin alpha chain, brain	QE2_130322_OPL0000_JCK_MdW_wholegel_5band_2A3	3	WG_2	_ELPTAFDYVEFTR_	2	794.388	1586.76	-1.438	0.0013335	1	46.964
A6NG51	SPTAN1	Spectrin alpha chain, brain	QE2_130322_OPL0000_JCK_MdW_wholegel_5band_2A4	4	WG_2	_ELPTAFDYVEFTR_	2	794.388	1586.76	-0.05704	0.00032209	1	75.102
A6NG51	SPTAN1	Spectrin alpha chain, brain	QE2_130322_OPL0000_JCK_MdW_wholegel_5band_2A5	5	WG_2	_ELPTAFDYVEFTR_	2	794.388	1586.76	-1.3059	0.00062843	1	67.275
A6NG51	SPTAN1	Spectrin alpha chain, brain	QE2_130322_OPL0000_JCK_MdW_wholegel_5band_2A5	5	WG_2	_ELPTAFDYVEFTR_	3	529.928	1586.76	-0.82183	0.0010158	1	57.136
A6NG51	SPTAN1	Spectrin alpha chain, brain	QE2_130322_OPL0000_JCK_MdW_wholegel_5band_3A1	1	WG_3	_ELPTAFDYVEFTR_	2	794.388	1586.76	0.13163	0.0013573	1	57.136
A6NG51	SPTAN1	Spectrin alpha chain, brain	QE2_130322_OPL0000_JCK_MdW_wholegel_5band_3A2	2	WG_3	_ELPTAFDYVEFTR_	2	794.388	1586.76	-1.0187	0.042411	1	33.842
A6NG51	SPTAN1	Spectrin alpha chain, brain	QE2_130322_OPL0000_JCK_MdW_wholegel_5band_3A3	3	WG_3	_ELPTAFDYVEFTR_	2	794.388	1586.76	-1.5296	0.0010158	1	47.532
A6NG51	SPTAN1	Spectrin alpha chain, brain	QE2_130322_OPL0000_JCK_MdW_wholegel_5band_3A4	4	WG_3	_ELPTAFDYVEFTR_	2	794.388	1586.76	-1.0934	7.7945e-05	1	85.45
A6NG51	SPTAN1	Spectrin alpha chain, brain	QE2_130322_OPL0000_JCK_MdW_wholegel_5band_3A5	5	WG_3	_ELPTAFDYVEFTR_	2	794.388	1586.76	-0.65153	0.00062843	1	67.275
A6NG51	SPTAN1	Spectrin alpha chain, brain	QE2_130322_OPL0000_JCK_MdW_wholegel_5band_3A5	5	WG_3	_ELPTAFDYVEFTR_	3	529.928	1586.76	0.54095	0.0010158	1	57.136
A6NG51	SPTAN1	Spectrin alpha chain, brain	QE2_130322_OPL0000_JCK_MdW_wholegel_5band_1A1	1	WG_1	_EQLMASDDFGR_	2	634.782	1267.55	-2.1297	0.0014166	1	62.14
A6NG51	SPTAN1	Spectrin alpha chain, brain	QE2_130322_OPL0000_JCK_MdW_wholegel_5band_3A1	1	WG_3	_EQLMASDDFGR_	2	634.782	1267.55	-2.2222	0.020063	1	51.013
A6NG51	SPTAN1	Spectrin alpha chain, brain	QE2_130322_OPL0000_JCK_MdW_wholegel_5band_1A1	1	WG_1	_GKDLIGVQNLLK_	3	433.266	1296.78	0.08534	0.087961	1	31.881
A6NG51	SPTAN1	Spectrin alpha chain, brain	QE2_130322_OPL0000_JCK_MdW_wholegel_5band_2A1	1	WG_2	_GKDLIGVQNLLK_	3	433.266	1296.78	-0.48576	0.013378	1	46.358
A6NG51	SPTAN1	Spectrin alpha chain, brain	QE2_130322_OPL0000_JCK_MdW_wholegel_5band_3A1	1	WG_3	_GKDLIGVQNLLK_	3	433.266	1296.78	-0.828	0.0031482	1	61.042
A6NG51	SPTAN1	Spectrin alpha chain, brain	QE2_130322_OPL0000_JCK_MdW_wholegel_5band_1A1	1	WG_1	_GLVSSDELAKDVTGAEALLER_	3	725.05	2172.13	-1.4209	0.0056599	1	51.777
A6NG51	SPTAN1	Spectrin alpha chain, brain	QE2_130322_OPL0000_JCK_MdW_wholegel_5band_2A1	1	WG_2	_GLVSSDELAKDVTGAEALLER_	3	725.05	2172.13	-0.7513	0.00015948	1	72.99
A6NG51	SPTAN1	Spectrin alpha chain, brain	QE2_130322_OPL0000_JCK_MdW_wholegel_5band_3A1	1	WG_3	_GLVSSDELAKDVTGAEALLER_	3	725.05	2172.13	-1.0112	0.00013359	1	74.579
A6NG51	SPTAN1	Spectrin alpha chain, brain	QE2_130322_OPL0000_JCK_MdW_wholegel_5band_1A1	1	WG_1	_GVIDMGNSLIER_	2	652.337	1302.66	-0.010632	0.0044953	1	48.467
A6NG51	SPTAN1	Spectrin alpha chain, brain	QE2_130322_OPL0000_JCK_MdW_wholegel_5band_2A1	1	WG_2	_GVIDMGNSLIER_	2	652.337	1302.66	-0.44294	0.00036022	1	70.412
A6NG51	SPTAN1	Spectrin alpha chain, brain	QE2_130322_OPL0000_JCK_MdW_wholegel_5band_2A2	2	WG_2	_GVIDMGNSLIER_	2	652.337	1302.66	-1.9701	0.02813	1	32.734
A6NG51	SPTAN1	Spectrin alpha chain, brain	QE2_130322_OPL0000_JCK_MdW_wholegel_5band_3A1	1	WG_3	_GVIDMGNSLIER_	2	652.337	1302.66	0.42321	0.00036022	1	70.412
A6NG51	SPTAN1	Spectrin alpha chain, brain	QE2_130322_OPL0000_JCK_MdW_wholegel_5band_1A1	1	WG_1	_HQAFEAELSANQSR_	3	529.922	1586.74	-0.13327	0.016246	1	34.485
A6NG51	SPTAN1	Spectrin alpha chain, brain	QE2_130322_OPL0000_JCK_MdW_wholegel_5band_2A1	1	WG_2	_HQAFEAELSANQSR_	3	529.922	1586.74	-0.23386	0.0078044	1	41.695
A6NG51	SPTAN1	Spectrin alpha chain, brain	QE2_130322_OPL0000_JCK_MdW_wholegel_5band_2A1	1	WG_2	_HQAFEAELSANQSR_	2	794.379	1586.74	NaN	6.4915e-07	1	87.932
A6NG51	SPTAN1	Spectrin alpha chain, brain	QE2_130322_OPL0000_JCK_MdW_wholegel_5band_3A1	1	WG_3	_HQAFEAELSANQSR_	3	529.922	1586.74	-0.39123	0.010338	1	39.531
A6NG51	SPTAN1	Spectrin alpha chain, brain	QE2_130322_OPL0000_JCK_MdW_wholegel_5band_2A1	1	WG_2	_HQALQAEIAGHEPR_	3	519.602	1555.79	-4.3472	0.018294	1	34.191
A6NG51	SPTAN1	Spectrin alpha chain, brain	QE2_130322_OPL0000_JCK_MdW_wholegel_5band_3A2	2	WG_3	_HQEHKGEIDAHEDSFK_	5	382.179	1905.86	0.10506	0.082929	1	31.818
A6NG51	SPTAN1	Spectrin alpha chain, brain	QE2_130322_OPL0000_JCK_MdW_wholegel_5band_1A1	1	WG_1	_IAALQAFADQLIAAGHYAK_	3	658.027	1971.06	1.2495	5.4633e-08	1	52.612
A6NG51	SPTAN1	Spectrin alpha chain, brain	QE2_130322_OPL0000_JCK_MdW_wholegel_5band_2A1	1	WG_2	_IAALQAFADQLIAAGHYAK_	3	658.027	1971.06	1.8076	0.0079302	1	43.116
A6NG51	SPTAN1	Spectrin alpha chain, brain	QE2_130322_OPL0000_JCK_MdW_wholegel_5band_3A1	1	WG_3	_IAALQAFADQLIAAGHYAK_	3	658.027	1971.06	1.5088	5.0411e-11	1	64.83
A6NG51	SPTAN1	Spectrin alpha chain, brain	QE2_130322_OPL0000_JCK_MdW_wholegel_5band_1A1	1	WG_1	_ITALDEFATK_	2	554.798	1107.58	3.9874	0.032293	1	36.982
A6NG51	SPTAN1	Spectrin alpha chain, brain	QE2_130322_OPL0000_JCK_MdW_wholegel_5band_2A1	1	WG_2	_ITALDEFATK_	2	554.798	1107.58	3.8592	0.034551	1	43.897
A6NG51	SPTAN1	Spectrin alpha chain, brain	QE2_130322_OPL0000_JCK_MdW_wholegel_5band_1A1	1	WG_1	_KFEEFQTDMAAHEER_	3	623.281	1866.82	-2.7136	0.015771	1	36.112
A6NG51	SPTAN1	Spectrin alpha chain, brain	QE2_130322_OPL0000_JCK_MdW_wholegel_5band_2A1	1	WG_2	_KFEEFQTDMAAHEER_	3	623.281	1866.82	-2.5025	0.01225	1	38.777
A6NG51	SPTAN1	Spectrin alpha chain, brain	QE2_130322_OPL0000_JCK_MdW_wholegel_5band_3A1	1	WG_3	_KFEEFQTDMAAHEER_	3	623.281	1866.82	-2.5345	0.0063961	1	43.208
A6NG51	SPTAN1	Spectrin alpha chain, brain	QE2_130322_OPL0000_JCK_MdW_wholegel_5band_3A2	2	WG_3	_KFEEFQTDMAAHEER_	3	623.281	1866.82	-3.3522	0.078996	1	26.362
A6NG51	SPTAN1	Spectrin alpha chain, brain	QE2_130322_OPL0000_JCK_MdW_wholegel_5band_1A1	1	WG_1	_KHEALMSDLSAYGSSIQALR_	4	545.031	2176.09	-1.1329	0.013945	1	34.392
A6NG51	SPTAN1	Spectrin alpha chain, brain	QE2_130322_OPL0000_JCK_MdW_wholegel_5band_1A1	1	WG_1	_KIEDLGAAMEEALILDNK_	3	658.347	1972.02	0.089273	0.022257	1	44.054
A6NG51	SPTAN1	Spectrin alpha chain, brain	QE2_130322_OPL0000_JCK_MdW_wholegel_5band_3A3	3	WG_3	_KIEDLGAAMEEALILDNK_	3	658.347	1972.02	-2.773	0.091481	1	24.422
A6NG51	SPTAN1	Spectrin alpha chain, brain	QE2_130322_OPL0000_JCK_MdW_wholegel_5band_1A1	1	WG_1	_KVEDLFLTFAK_	3	437.583	1309.73	0.53495	0.00022649	1	77.674
A6NG51	SPTAN1	Spectrin alpha chain, brain	QE2_130322_OPL0000_JCK_MdW_wholegel_5band_2A1	1	WG_2	_KVEDLFLTFAK_	3	437.583	1309.73	0.19336	0.0015802	1	61.932
A6NG51	SPTAN1	Spectrin alpha chain, brain	QE2_130322_OPL0000_JCK_MdW_wholegel_5band_3A1	1	WG_3	_KVEDLFLTFAK_	3	437.583	1309.73	0.25622	0.00057086	1	69.554
A6NG51	SPTAN1	Spectrin alpha chain, brain	QE2_130322_OPL0000_JCK_MdW_wholegel_5band_2A1	1	WG_2	_LAALADQWQFLVQK_	3	544.303	1629.89	5.1277	0.002432	1	47.621
A6NG51	SPTAN1	Spectrin alpha chain, brain	QE2_130322_OPL0000_JCK_MdW_wholegel_5band_1A1	1	WG_1	_LFGAAEVQR_	2	495.772	989.529	0.41414	0.0013695	1	74.376
A6NG51	SPTAN1	Spectrin alpha chain, brain	QE2_130322_OPL0000_JCK_MdW_wholegel_5band_2A1	1	WG_2	_LFGAAEVQR_	2	495.772	989.529	0.39413	0.0024832	1	62.823
A6NG51	SPTAN1	Spectrin alpha chain, brain	QE2_130322_OPL0000_JCK_MdW_wholegel_5band_3A1	1	WG_3	_LFGAAEVQR_	2	495.772	989.529	0.722	0.0012725	1	76.1
A6NG51	SPTAN1	Spectrin alpha chain, brain	QE2_130322_OPL0000_JCK_MdW_wholegel_5band_1A1	1	WG_1	_LGESQTLQQFSR_	2	697.357	1392.7	0.5928	1.2336e-06	1	102.73
A6NG51	SPTAN1	Spectrin alpha chain, brain	QE2_130322_OPL0000_JCK_MdW_wholegel_5band_1A5	5	WG_1	_LGESQTLQQFSR_	2	697.357	1392.7	NaN	7.7502e-05	1	63.76
A6NG51	SPTAN1	Spectrin alpha chain, brain	QE2_130322_OPL0000_JCK_MdW_wholegel_5band_2A1	1	WG_2	_LGESQTLQQFSR_	2	697.357	1392.7	-0.061777	1.4117e-07	1	109
A6NG51	SPTAN1	Spectrin alpha chain, brain	QE2_130322_OPL0000_JCK_MdW_wholegel_5band_3A1	1	WG_3	_LGESQTLQQFSR_	2	697.357	1392.7	0.49531	6.3011e-09	1	118.76
A6NG51	SPTAN1	Spectrin alpha chain, brain	QE2_130322_OPL0000_JCK_MdW_wholegel_5band_1A1	1	WG_1	_LIQEQHPEEELIK_	3	535.954	1604.84	-2.1426	0.0030531	1	50.088
A6NG51	SPTAN1	Spectrin alpha chain, brain	QE2_130322_OPL0000_JCK_MdW_wholegel_5band_2A1	1	WG_2	_LIQEQHPEEELIK_	3	535.954	1604.84	-3.5453	0.054517	1	28.791
A6NG51	SPTAN1	Spectrin alpha chain, brain	QE2_130322_OPL0000_JCK_MdW_wholegel_5band_2A2	2	WG_2	_LIQEQHPEEELIK_	2	803.428	1604.84	NaN	0.0487	1	33.456
A6NG51	SPTAN1	Spectrin alpha chain, brain	QE2_130322_OPL0000_JCK_MdW_wholegel_5band_1A1	1	WG_1	_LLEAQSHFR_	3	367.533	1099.58	0.12338	0.0019288	1	67.563
A6NG51	SPTAN1	Spectrin alpha chain, brain	QE2_130322_OPL0000_JCK_MdW_wholegel_5band_2A1	1	WG_2	_LLEAQSHFR_	3	367.533	1099.58	0.027436	0.0010395	1	80.239
A6NG51	SPTAN1	Spectrin alpha chain, brain	QE2_130322_OPL0000_JCK_MdW_wholegel_5band_2A2	2	WG_2	_LLEAQSHFR_	3	367.533	1099.58	-1.5445	0.0019288	1	67.563
A6NG51	SPTAN1	Spectrin alpha chain, brain	QE2_130322_OPL0000_JCK_MdW_wholegel_5band_2A3	3	WG_2	_LLEAQSHFR_	3	367.533	1099.58	-0.3971	0.046032	1	43.635
A6NG51	SPTAN1	Spectrin alpha chain, brain	QE2_130322_OPL0000_JCK_MdW_wholegel_5band_3A1	1	WG_3	_LLEAQSHFR_	3	367.533	1099.58	0.011846	0.0010395	1	80.239
A6NG51	SPTAN1	Spectrin alpha chain, brain	QE2_130322_OPL0000_JCK_MdW_wholegel_5band_3A2	2	WG_3	_LLEAQSHFR_	3	367.533	1099.58	-1.2111	0.0038976	1	55.567
A6NG51	SPTAN1	Spectrin alpha chain, brain	QE2_130322_OPL0000_JCK_MdW_wholegel_5band_1A5	5	WG_1	_LMVHTVATFNSIK_	3	487.603	1459.79	0.29045	0.017965	1	34.432
A6NG51	SPTAN1	Spectrin alpha chain, brain	QE2_130322_OPL0000_JCK_MdW_wholegel_5band_1A1	1	WG_1	_LSDDNTIGKEEIQQR_	3	582.627	1744.86	-1.7018	0.001134	1	68.481
A6NG51	SPTAN1	Spectrin alpha chain, brain	QE2_130322_OPL0000_JCK_MdW_wholegel_5band_1A1	1	WG_1	_LTVLSEER_	2	473.764	945.513	NaN	0.00010219	1	88.948
A6NG51	SPTAN1	Spectrin alpha chain, brain	QE2_130322_OPL0000_JCK_MdW_wholegel_5band_1A2	2	WG_1	_LTVLSEER_	2	473.764	945.513	NaN	0.0028206	1	58.676
A6NG51	SPTAN1	Spectrin alpha chain, brain	QE2_130322_OPL0000_JCK_MdW_wholegel_5band_2A1	1	WG_2	_LTVLSEER_	2	473.764	945.513	NaN	0.00074343	1	68.735
A6NG51	SPTAN1	Spectrin alpha chain, brain	QE2_130322_OPL0000_JCK_MdW_wholegel_5band_2A2	2	WG_2	_LTVLSEER_	2	473.764	945.513	1.3912	0.093409	1	41.876
A6NG51	SPTAN1	Spectrin alpha chain, brain	QE2_130322_OPL0000_JCK_MdW_wholegel_5band_3A1	1	WG_3	_LTVLSEER_	2	473.764	945.513	NaN	0.00010219	1	88.948
A6NG51	SPTAN1	Spectrin alpha chain, brain	QE2_130322_OPL0000_JCK_MdW_wholegel_5band_3A2	2	WG_3	_LTVLSEER_	2	473.764	945.513	1.3292	0.010366	1	48.423
A6NG51	SPTAN1	Spectrin alpha chain, brain	QE2_130322_OPL0000_JCK_MdW_wholegel_5band_1A1	1	WG_1	_MQHNLEQQIQAR_	3	499.253	1494.74	-0.72322	7.1546e-06	1	90.434
A6NG51	SPTAN1	Spectrin alpha chain, brain	QE2_130322_OPL0000_JCK_MdW_wholegel_5band_1A1	1	WG_1	_MQHNLEQQIQAR_	2	748.375	1494.74	0.38516	0.00018014	1	76.728
A6NG51	SPTAN1	Spectrin alpha chain, brain	QE2_130322_OPL0000_JCK_MdW_wholegel_5band_1A2	2	WG_1	_MQHNLEQQIQAR_	2	748.375	1494.74	4.3033	0.00094576	1	63.966
A6NG51	SPTAN1	Spectrin alpha chain, brain	QE2_130322_OPL0000_JCK_MdW_wholegel_5band_1A2	2	WG_1	_MQHNLEQQIQAR_	3	499.253	1494.74	1.2909	0.012688	1	41.317
A6NG51	SPTAN1	Spectrin alpha chain, brain	QE2_130322_OPL0000_JCK_MdW_wholegel_5band_2A1	1	WG_2	_MQHNLEQQIQAR_	3	499.253	1494.74	0.17247	0.00010262	1	79.492
A6NG51	SPTAN1	Spectrin alpha chain, brain	QE2_130322_OPL0000_JCK_MdW_wholegel_5band_2A1	1	WG_2	_MQHNLEQQIQAR_	2	748.375	1494.74	1.9416	2.9969e-06	1	95.631
A6NG51	SPTAN1	Spectrin alpha chain, brain	QE2_130322_OPL0000_JCK_MdW_wholegel_5band_2A2	2	WG_2	_MQHNLEQQIQAR_	3	499.253	1494.74	2.437	0.024201	1	40.516
A6NG51	SPTAN1	Spectrin alpha chain, brain	QE2_130322_OPL0000_JCK_MdW_wholegel_5band_3A1	1	WG_3	_MQHNLEQQIQAR_	2	748.375	1494.74	2.3818	1.2617e-05	1	84.365
A6NG51	SPTAN1	Spectrin alpha chain, brain	QE2_130322_OPL0000_JCK_MdW_wholegel_5band_3A1	1	WG_3	_MQHNLEQQIQAR_	3	499.253	1494.74	0.030992	7.1546e-06	1	90.434
A6NG51	SPTAN1	Spectrin alpha chain, brain	QE2_130322_OPL0000_JCK_MdW_wholegel_5band_3A2	2	WG_3	_MQHNLEQQIQAR_	3	499.253	1494.74	3.1284	0.04255	1	35.774
A6NG51	SPTAN1	Spectrin alpha chain, brain	QE2_130322_OPL0000_JCK_MdW_wholegel_5band_1A1	1	WG_1	_NTTGVTEEALK_	2	581.801	1161.59	-1.0179	0.14017	1	19.199
A6NG51	SPTAN1	Spectrin alpha chain, brain	QE2_130322_OPL0000_JCK_MdW_wholegel_5band_2A1	1	WG_2	_NTTGVTEEALKEFSMMFK_	3	688.332	2061.98	0.78875	0.043958	1	35.044
A6NG51	SPTAN1	Spectrin alpha chain, brain	QE2_130322_OPL0000_JCK_MdW_wholegel_5band_3A1	1	WG_3	_NTTGVTEEALKEFSMMFK_	3	688.332	2061.98	-0.34946	0.0049509	1	53.188
A6NG51	SPTAN1	Spectrin alpha chain, brain	QE2_130322_OPL0000_JCK_MdW_wholegel_5band_1A2	2	WG_1	_QDEVNAAWQR_	2	608.789	1215.56	NaN	2.2585e-08	1	66.056
A6NG51	SPTAN1	Spectrin alpha chain, brain	QE2_130322_OPL0000_JCK_MdW_wholegel_5band_2A1	1	WG_2	_QDEVNAAWQR_	2	608.789	1215.56	NaN	8.7696e-18	1	88.681
A6NG51	SPTAN1	Spectrin alpha chain, brain	QE2_130322_OPL0000_JCK_MdW_wholegel_5band_3A1	1	WG_3	_QDEVNAAWQR_	2	608.789	1215.56	1.3199	8.3583e-08	1	104.05
A6NG51	SPTAN1	Spectrin alpha chain, brain	QE2_130322_OPL0000_JCK_MdW_wholegel_5band_3A1	1	WG_3	_QVEELYHSLLELGEK_	3	596.312	1785.91	1.42	0.046838	1	26.474
A6NG51	SPTAN1	Spectrin alpha chain, brain	QE2_130322_OPL0000_JCK_MdW_wholegel_5band_3A1	1	WG_3	_RAQLADSFHLQQFFR_	4	466.746	1862.95	-0.46382	0.016093	1	47.506
A6NG51	SPTAN1	Spectrin alpha chain, brain	QE2_130322_OPL0000_JCK_MdW_wholegel_5band_3A1	1	WG_3	_REELITNWEQIR_	3	529.614	1585.82	0.22732	0.084264	1	32.43
A6NG51	SPTAN1	Spectrin alpha chain, brain	QE2_130322_OPL0000_JCK_MdW_wholegel_5band_2A1	1	WG_2	_RQDLEDSLQAQQYFADANEAESWMR_	3	1001.12	3000.33	0.19837	2.3541e-34	1	132.35
A6NG51	SPTAN1	Spectrin alpha chain, brain	QE2_130322_OPL0000_JCK_MdW_wholegel_5band_3A1	1	WG_3	_RQDLEDSLQAQQYFADANEAESWMR_	3	1001.12	3000.33	0.15424	2.0311e-19	1	116.35
A6NG51	SPTAN1	Spectrin alpha chain, brain	QE2_130322_OPL0000_JCK_MdW_wholegel_5band_1A1	1	WG_1	_SADESGQALLAAGHYASDEVR_	3	716.338	2145.99	-2.353	1.8077e-20	1	123.19
A6NG51	SPTAN1	Spectrin alpha chain, brain	QE2_130322_OPL0000_JCK_MdW_wholegel_5band_1A2	2	WG_1	_SADESGQALLAAGHYASDEVR_	3	716.338	2145.99	-2.2745	0.0003057	1	63.165
A6NG51	SPTAN1	Spectrin alpha chain, brain	QE2_130322_OPL0000_JCK_MdW_wholegel_5band_2A1	1	WG_2	_SADESGQALLAAGHYASDEVR_	3	716.338	2145.99	-2.2459	0.00012198	1	69.03
A6NG51	SPTAN1	Spectrin alpha chain, brain	QE2_130322_OPL0000_JCK_MdW_wholegel_5band_2A2	2	WG_2	_SADESGQALLAAGHYASDEVR_	3	716.338	2145.99	-2.6581	0.00027032	1	64.295
A6NG51	SPTAN1	Spectrin alpha chain, brain	QE2_130322_OPL0000_JCK_MdW_wholegel_5band_3A1	1	WG_3	_SADESGQALLAAGHYASDEVR_	3	716.338	2145.99	-2.0311	9.8934e-05	1	69.765
A6NG51	SPTAN1	Spectrin alpha chain, brain	QE2_130322_OPL0000_JCK_MdW_wholegel_5band_3A2	2	WG_3	_SADESGQALLAAGHYASDEVR_	3	716.338	2145.99	-2.5117	9.2206e-05	1	69.98
A6NG51	SPTAN1	Spectrin alpha chain, brain	QE2_130322_OPL0000_JCK_MdW_wholegel_5band_1A4	4	WG_1	_SLQQLAEER_	2	537.283	1072.55	NaN	0.0091056	1	49.5
A6NG51	SPTAN1	Spectrin alpha chain, brain	QE2_130322_OPL0000_JCK_MdW_wholegel_5band_1A5	5	WG_1	_SLQQLAEER_	2	537.283	1072.55	-1.1922	0.0023895	1	63.624
A6NG51	SPTAN1	Spectrin alpha chain, brain	QE2_130322_OPL0000_JCK_MdW_wholegel_5band_2A1	1	WG_2	_SLQQLAEER_	2	537.283	1072.55	1.5917	1.8926e-13	1	77.533
A6NG51	SPTAN1	Spectrin alpha chain, brain	QE2_130322_OPL0000_JCK_MdW_wholegel_5band_2A5	5	WG_2	_SLQQLAEER_	2	537.283	1072.55	-0.18352	0.0020229	1	66.758
A6NG51	SPTAN1	Spectrin alpha chain, brain	QE2_130322_OPL0000_JCK_MdW_wholegel_5band_3A4	4	WG_3	_SLQQLAEER_	2	537.283	1072.55	NaN	0.032036	1	40.589
A6NG51	SPTAN1	Spectrin alpha chain, brain	QE2_130322_OPL0000_JCK_MdW_wholegel_5band_3A5	5	WG_3	_SLQQLAEER_	2	537.283	1072.55	0.42311	0.0033166	1	57.348
A6NG51	SPTAN1	Spectrin alpha chain, brain	QE2_130322_OPL0000_JCK_MdW_wholegel_5band_1A1	1	WG_1	_SQLLGSAHEVQR_	3	442.237	1323.69	1.488	0.0064324	1	45.115
A6NG51	SPTAN1	Spectrin alpha chain, brain	QE2_130322_OPL0000_JCK_MdW_wholegel_5band_1A2	2	WG_1	_SQLLGSAHEVQR_	3	442.237	1323.69	1.5182	0.062032	1	27.676
A6NG51	SPTAN1	Spectrin alpha chain, brain	QE2_130322_OPL0000_JCK_MdW_wholegel_5band_2A1	1	WG_2	_SQLLGSAHEVQR_	3	442.237	1323.69	1.3641	0.0016075	1	57.804
A6NG51	SPTAN1	Spectrin alpha chain, brain	QE2_130322_OPL0000_JCK_MdW_wholegel_5band_2A3	3	WG_2	_SQLLGSAHEVQR_	3	442.237	1323.69	1.167	0.0071818	1	44.511
A6NG51	SPTAN1	Spectrin alpha chain, brain	QE2_130322_OPL0000_JCK_MdW_wholegel_5band_3A2	2	WG_3	_SQLLGSAHEVQR_	3	442.237	1323.69	1.4716	0.13092	1	25.745
A6NG51	SPTAN1	Spectrin alpha chain, brain	QE2_130322_OPL0000_JCK_MdW_wholegel_5band_3A3	3	WG_3	_SQLLGSAHEVQR_	3	442.237	1323.69	1.623	0.015254	1	37.998
A6NG51	SPTAN1	Spectrin alpha chain, brain	QE2_130322_OPL0000_JCK_MdW_wholegel_5band_1A4	4	WG_1	_SSEEIESAFR_	2	577.77	1153.53	2.2083	0.0043923	1	51.162
A6NG51	SPTAN1	Spectrin alpha chain, brain	QE2_130322_OPL0000_JCK_MdW_wholegel_5band_2A1	1	WG_2	_SSEEIESAFR_	2	577.77	1153.53	1.8535	0.072379	1	29.299
A6NG51	SPTAN1	Spectrin alpha chain, brain	QE2_130322_OPL0000_JCK_MdW_wholegel_5band_2A2	2	WG_2	_SSEEIESAFR_	2	577.77	1153.53	2.0888	0.00076734	1	72.096
A6NG51	SPTAN1	Spectrin alpha chain, brain	QE2_130322_OPL0000_JCK_MdW_wholegel_5band_2A3	3	WG_2	_SSEEIESAFR_	2	577.77	1153.53	3.0423	0.0014143	1	65.627
A6NG51	SPTAN1	Spectrin alpha chain, brain	QE2_130322_OPL0000_JCK_MdW_wholegel_5band_3A2	2	WG_3	_SSEEIESAFR_	2	577.77	1153.53	2.9242	0.00069442	1	73.885
A6NG51	SPTAN1	Spectrin alpha chain, brain	QE2_130322_OPL0000_JCK_MdW_wholegel_5band_3A3	3	WG_3	_SSEEIESAFR_	2	577.77	1153.53	4.6101	0.00076734	1	72.096
A6NG51	SPTAN1	Spectrin alpha chain, brain	QE2_130322_OPL0000_JCK_MdW_wholegel_5band_1A1	1	WG_1	_SSLSSAQADFNQLAELDR_	3	651.317	1950.93	-1.3217	0.066035	1	26.956
A6NG51	SPTAN1	Spectrin alpha chain, brain	QE2_130322_OPL0000_JCK_MdW_wholegel_5band_1A1	1	WG_1	_SSLSSAQADFNQLAELDR_	2	976.471	1950.93	NaN	1.055e-139	1	166.6
A6NG51	SPTAN1	Spectrin alpha chain, brain	QE2_130322_OPL0000_JCK_MdW_wholegel_5band_1A2	2	WG_1	_SSLSSAQADFNQLAELDR_	2	976.471	1950.93	-2.2502	4.138e-12	1	112.74
A6NG51	SPTAN1	Spectrin alpha chain, brain	QE2_130322_OPL0000_JCK_MdW_wholegel_5band_2A1	1	WG_2	_SSLSSAQADFNQLAELDR_	2	976.471	1950.93	-3.5475	5.7602e-33	1	162.77
A6NG51	SPTAN1	Spectrin alpha chain, brain	QE2_130322_OPL0000_JCK_MdW_wholegel_5band_2A1	1	WG_2	_SSLSSAQADFNQLAELDR_	3	651.317	1950.93	-1.2917	0.1374	1	22.313
A6NG51	SPTAN1	Spectrin alpha chain, brain	QE2_130322_OPL0000_JCK_MdW_wholegel_5band_2A2	2	WG_2	_SSLSSAQADFNQLAELDR_	2	976.471	1950.93	-0.38697	5.5233e-15	1	128.1
A6NG51	SPTAN1	Spectrin alpha chain, brain	QE2_130322_OPL0000_JCK_MdW_wholegel_5band_3A1	1	WG_3	_SSLSSAQADFNQLAELDR_	2	976.471	1950.93	-3.418	1.5454e-42	1	175.33
A6NG51	SPTAN1	Spectrin alpha chain, brain	QE2_130322_OPL0000_JCK_MdW_wholegel_5band_3A1	1	WG_3	_SSLSSAQADFNQLAELDR_	3	651.317	1950.93	-0.85742	0.0040188	1	42.633
A6NG51	SPTAN1	Spectrin alpha chain, brain	QE2_130322_OPL0000_JCK_MdW_wholegel_5band_3A2	2	WG_3	_SSLSSAQADFNQLAELDR_	2	976.471	1950.93	-1.9956	1.3499e-32	1	155.79
A6NG51	SPTAN1	Spectrin alpha chain, brain	QE2_130322_OPL0000_JCK_MdW_wholegel_5band_3A2	2	WG_3	_SSLSSAQADFNQLAELDR_	3	651.317	1950.93	-2.6745	0.026122	1	27.7
A6NG51	SPTAN1	Spectrin alpha chain, brain	QE2_130322_OPL0000_JCK_MdW_wholegel_5band_1A4	4	WG_1	_VLETAEDIQER_	2	651.83	1301.65	-0.90435	5.6763e-20	1	155.97
A6NG51	SPTAN1	Spectrin alpha chain, brain	QE2_130322_OPL0000_JCK_MdW_wholegel_5band_2A4	4	WG_2	_VLETAEDIQER_	2	651.83	1301.65	-0.98906	2.5006e-12	1	129.84
A6NG51	SPTAN1	Spectrin alpha chain, brain	QE2_130322_OPL0000_JCK_MdW_wholegel_5band_2A5	5	WG_2	_VLETAEDIQER_	2	651.83	1301.65	-0.2417	0.00035957	1	72.29
A6NG51	SPTAN1	Spectrin alpha chain, brain	QE2_130322_OPL0000_JCK_MdW_wholegel_5band_3A4	4	WG_3	_VLETAEDIQER_	2	651.83	1301.65	-0.86661	1.5012e-06	1	98.156
A6NG51	SPTAN1	Spectrin alpha chain, brain	QE2_130322_OPL0000_JCK_MdW_wholegel_5band_3A5	5	WG_3	_VLETAEDIQER_	2	651.83	1301.65	-0.85084	0.0015262	1	61.233
A6NG51	SPTAN1	Spectrin alpha chain, brain	QE2_130322_OPL0000_JCK_MdW_wholegel_5band_2A1	1	WG_2	_VNEVNQFAAK_	2	560.293	1118.57	-5.0996	0.015811	1	50.09
A6NG51	SPTAN1	Spectrin alpha chain, brain	QE2_130322_OPL0000_JCK_MdW_wholegel_5band_2A3	3	WG_2	_VNEVNQFAAK_	2	560.293	1118.57	-1.7809	0.062241	1	37.343
A6NG51	SPTAN1	Spectrin alpha chain, brain	QE2_130322_OPL0000_JCK_MdW_wholegel_5band_1A1	1	WG_1	_YTEHSTVGLAQQWDQLDQLGMR_	3	859.411	2575.21	1.068	2.6236e-05	1	70.453
A6NG51	SPTAN1	Spectrin alpha chain, brain	QE2_130322_OPL0000_JCK_MdW_wholegel_5band_2A1	1	WG_2	_YTEHSTVGLAQQWDQLDQLGMR_	3	859.411	2575.21	-0.6553	1.0447e-05	1	77.847
A6NG51	SPTAN1	Spectrin alpha chain, brain	QE2_130322_OPL0000_JCK_MdW_wholegel_5band_2A2	2	WG_2	_YTEHSTVGLAQQWDQLDQLGMR_	3	859.411	2575.21	-0.092336	0.0059261	1	52.483
A6NG51	SPTAN1	Spectrin alpha chain, brain	QE2_130322_OPL0000_JCK_MdW_wholegel_5band_3A1	1	WG_3	_YTEHSTVGLAQQWDQLDQLGMR_	3	859.411	2575.21	0.37172	2.8924e-23	1	124.69
A6NG64	C10orf11	Leucine-rich repeat-containing protein C10orf11	QE2_130322_OPL0000_JCK_MdW_wholegel_5band_1A3	3	WG_1	_SLEGLSAFR_	2	490.264	978.513	0.64145	0.022284	1	51.092
A6NG64	C10orf11	Leucine-rich repeat-containing protein C10orf11	QE2_130322_OPL0000_JCK_MdW_wholegel_5band_1A5	5	WG_1	_SLEGLSAFR_	2	490.264	978.513	-0.4462	0.021931	1	34.692
A6NG64	C10orf11	Leucine-rich repeat-containing protein C10orf11	QE2_130322_OPL0000_JCK_MdW_wholegel_5band_2A3	3	WG_2	_SLEGLSAFR_	2	490.264	978.513	-0.18674	0.052775	1	28.958
A6NG64	C10orf11	Leucine-rich repeat-containing protein C10orf11	QE2_130322_OPL0000_JCK_MdW_wholegel_5band_2A5	5	WG_2	_SLEGLSAFR_	2	490.264	978.513	0.053881	0.0049705	1	52.278
A6NG64	C10orf11	Leucine-rich repeat-containing protein C10orf11	QE2_130322_OPL0000_JCK_MdW_wholegel_5band_3A3	3	WG_3	_SLEGLSAFR_	2	490.264	978.513	-0.25768	0.0043873	1	54.066
A6NG64	C10orf11	Leucine-rich repeat-containing protein C10orf11	QE2_130322_OPL0000_JCK_MdW_wholegel_5band_3A5	5	WG_3	_SLEGLSAFR_	2	490.264	978.513	-0.59107	0.044502	1	44.318
A6NG64	C10orf11		QE2_130322_OPL0000_JCK_MdW_wholegel_5band_1A3	3	WG_1	_GTQVSYIGQDCR_	2	692.32	1382.62	-1.8266	0.0022542	1	47.189
A6NG64	C10orf11		QE2_130322_OPL0000_JCK_MdW_wholegel_5band_3A5	5	WG_3	_GTQVSYIGQDCR_	2	692.32	1382.62	0.78912	0.046382	1	33.195
A6NG64	C10orf11		QE2_130322_OPL0000_JCK_MdW_wholegel_5band_1A3	3	WG_1	_LDLSFNLLR_	2	545.816	1089.62	-1.4302	0.0011837	1	77.677
A6NG64	C10orf11		QE2_130322_OPL0000_JCK_MdW_wholegel_5band_2A3	3	WG_2	_LDLSFNLLR_	2	545.816	1089.62	-0.89844	0.0013695	1	74.376
A6NG64	C10orf11		QE2_130322_OPL0000_JCK_MdW_wholegel_5band_3A3	3	WG_3	_LDLSFNLLR_	2	545.816	1089.62	0.21552	0.0011837	1	77.677
A6NG64	C10orf11		QE2_130322_OPL0000_JCK_MdW_wholegel_5band_1A3	3	WG_1	_RLDLSFNLLR_	3	416.247	1245.72	0.79332	0.00038015	1	82.417
A6NG64	C10orf11		QE2_130322_OPL0000_JCK_MdW_wholegel_5band_2A3	3	WG_2	_RLDLSFNLLR_	3	416.247	1245.72	0.087209	0.00013722	1	93.058
A6NG64	C10orf11		QE2_130322_OPL0000_JCK_MdW_wholegel_5band_3A3	3	WG_3	_RLDLSFNLLR_	3	416.247	1245.72	0.03327	1.1694e-05	1	105.86
A6NGJ0	DYNLT3	Dynein light chain Tctex-type 3	QE2_130322_OPL0000_JCK_MdW_wholegel_5band_1A4	4	WG_1	_HCDEVGFNAEEAHNIVK_	3	656.967	1967.88	NaN	4.2767e-05	1	79.88
A6NGJ0	DYNLT3	Dynein light chain Tctex-type 3	QE2_130322_OPL0000_JCK_MdW_wholegel_5band_2A4	4	WG_2	_HCDEVGFNAEEAHNIVK_	3	656.967	1967.88	2.0035	2.145e-07	1	95.954
A6NGJ0	DYNLT3	Dynein light chain Tctex-type 3	QE2_130322_OPL0000_JCK_MdW_wholegel_5band_3A4	4	WG_3	_HCDEVGFNAEEAHNIVK_	3	656.967	1967.88	0.234	1.9501e-07	1	97.081
A6NGJ0	DYNLT3	Dynein light chain Tctex-type 3	QE2_130322_OPL0000_JCK_MdW_wholegel_5band_1A4	4	WG_1	_YIVTCAVVQK_	2	590.823	1179.63	0.29236	0.0003908	1	81.338
A6NGJ0	DYNLT3	Dynein light chain Tctex-type 3	QE2_130322_OPL0000_JCK_MdW_wholegel_5band_2A4	4	WG_2	_YIVTCAVVQK_	2	590.823	1179.63	-0.39523	0.0012093	2	67.334
A6NGJ0	DYNLT3	Dynein light chain Tctex-type 3	QE2_130322_OPL0000_JCK_MdW_wholegel_5band_3A4	4	WG_3	_YIVTCAVVQK_	2	590.823	1179.63	-0.49799	0.0011648	1	67.704
A6NHQ2	FBLL1	rRNA/tRNA 2-O-methyltransferase fibrillarin-like protein 1	QE2_130322_OPL0000_JCK_MdW_wholegel_5band_1A2	2	WG_1	_TNIIPVLEDAR_	2	620.848	1239.68	0.41471	0.0057212	1	46.063
A6NHQ2	FBLL1	rRNA/tRNA 2-O-methyltransferase fibrillarin-like protein 1	QE2_130322_OPL0000_JCK_MdW_wholegel_5band_1A3	3	WG_1	_TNIIPVLEDAR_	2	620.848	1239.68	-0.51	9.6713e-07	1	101.35
A6NHQ2	FBLL1	rRNA/tRNA 2-O-methyltransferase fibrillarin-like protein 1	QE2_130322_OPL0000_JCK_MdW_wholegel_5band_2A1	1	WG_2	_TNIIPVLEDAR_	2	620.848	1239.68	1.0914	0.13165	1	20.463
A6NHQ2	FBLL1	rRNA/tRNA 2-O-methyltransferase fibrillarin-like protein 1	QE2_130322_OPL0000_JCK_MdW_wholegel_5band_2A3	3	WG_2	_TNIIPVLEDAR_	3	414.235	1239.68	-0.55391	0.0039299	1	51.726
A6NHQ2	FBLL1	rRNA/tRNA 2-O-methyltransferase fibrillarin-like protein 1	QE2_130322_OPL0000_JCK_MdW_wholegel_5band_2A3	3	WG_2	_TNIIPVLEDAR_	2	620.848	1239.68	-0.15958	0.009019	1	51.463
A6NHQ2	FBLL1	rRNA/tRNA 2-O-methyltransferase fibrillarin-like protein 1	QE2_130322_OPL0000_JCK_MdW_wholegel_5band_3A1	1	WG_3	_TNIIPVLEDAR_	2	620.848	1239.68	1.7169	0.12127	1	23.092
A6NHQ2	FBLL1	rRNA/tRNA 2-O-methyltransferase fibrillarin-like protein 1	QE2_130322_OPL0000_JCK_MdW_wholegel_5band_3A2	2	WG_3	_TNIIPVLEDAR_	2	620.848	1239.68	0.90031	0.11221	1	22.075
A6NHQ2	FBLL1	rRNA/tRNA 2-O-methyltransferase fibrillarin-like protein 1	QE2_130322_OPL0000_JCK_MdW_wholegel_5band_3A3	3	WG_3	_TNIIPVLEDAR_	2	620.848	1239.68	-0.21539	0.0050972	2	47.991
A6NHQ2	FBLL1	rRNA/tRNA 2-O-methyltransferase fibrillarin-like protein 1	QE2_130322_OPL0000_JCK_MdW_wholegel_5band_3A3	3	WG_3	_TNIIPVLEDAR_	3	414.235	1239.68	-2.4679	0.005348	1	47.189
A6NI72	NCF1B;NCF1	Putative neutrophil cytosol factor 1B;Neutrophil cytosol factor 1	QE2_130322_OPL0000_JCK_MdW_wholegel_5band_2A5	5	WG_2	_HIALLGFEK_	2	514.3	1026.59	-0.44678	0.00029646	1	99.688
A6NI72	NCF1B;NCF1	Putative neutrophil cytosol factor 1B;Neutrophil cytosol factor 1	QE2_130322_OPL0000_JCK_MdW_wholegel_5band_3A5	5	WG_3	_HIALLGFEK_	2	514.3	1026.59	1.8027	9.422e-05	1	113.62
A6NI72	NCF1B;NCF1;NCF1C	Putative neutrophil cytosol factor 1B;Neutrophil cytosol factor 1;Putative neutrophil cytosol factor 1C	QE2_130322_OPL0000_JCK_MdW_wholegel_5band_2A2	2	WG_2	_AYTAVEGDEVSLLEGEAVEVIHK_	3	820.083	2457.23	-0.03177	0.089966	1	24.78
A6NI72	NCF1B;NCF1;NCF1C	Putative neutrophil cytosol factor 1B;Neutrophil cytosol factor 1;Putative neutrophil cytosol factor 1C	QE2_130322_OPL0000_JCK_MdW_wholegel_5band_1A2	2	WG_1	_CPHLLDFFK_	3	392.867	1175.58	-1.0165	0.0011837	1	77.677
A6NI72	NCF1B;NCF1;NCF1C	Putative neutrophil cytosol factor 1B;Neutrophil cytosol factor 1;Putative neutrophil cytosol factor 1C	QE2_130322_OPL0000_JCK_MdW_wholegel_5band_2A1	1	WG_2	_CPHLLDFFK_	3	392.867	1175.58	-0.79803	0.0044901	1	53.751
A6NI72	NCF1B;NCF1;NCF1C	Putative neutrophil cytosol factor 1B;Neutrophil cytosol factor 1;Putative neutrophil cytosol factor 1C	QE2_130322_OPL0000_JCK_MdW_wholegel_5band_2A2	2	WG_2	_CPHLLDFFK_	3	392.867	1175.58	-0.25223	0.00053898	1	92.051
A6NI72	NCF1B;NCF1;NCF1C	Putative neutrophil cytosol factor 1B;Neutrophil cytosol factor 1;Putative neutrophil cytosol factor 1C	QE2_130322_OPL0000_JCK_MdW_wholegel_5band_2A4	4	WG_2	_CPHLLDFFK_	3	392.867	1175.58	-0.19035	0.0035728	1	56.563
A6NI72	NCF1B;NCF1;NCF1C	Putative neutrophil cytosol factor 1B;Neutrophil cytosol factor 1;Putative neutrophil cytosol factor 1C	QE2_130322_OPL0000_JCK_MdW_wholegel_5band_3A1	1	WG_3	_CPHLLDFFK_	3	392.867	1175.58	-1.1998	0.0013179	1	75.294
A6NI72	NCF1B;NCF1;NCF1C	Putative neutrophil cytosol factor 1B;Neutrophil cytosol factor 1;Putative neutrophil cytosol factor 1C	QE2_130322_OPL0000_JCK_MdW_wholegel_5band_3A2	2	WG_3	_CPHLLDFFK_	3	392.867	1175.58	-0.37919	0.00059417	1	90.629
A6NI72	NCF1B;NCF1;NCF1C	Putative neutrophil cytosol factor 1B;Neutrophil cytosol factor 1;Putative neutrophil cytosol factor 1C	QE2_130322_OPL0000_JCK_MdW_wholegel_5band_3A3	3	WG_3	_CPHLLDFFK_	3	392.867	1175.58	NaN	0.00049716	1	63.283
A6NI72	NCF1B;NCF1;NCF1C	Putative neutrophil cytosol factor 1B;Neutrophil cytosol factor 1;Putative neutrophil cytosol factor 1C	QE2_130322_OPL0000_JCK_MdW_wholegel_5band_3A4	4	WG_3	_CPHLLDFFK_	3	392.867	1175.58	-0.69103	0.0035728	1	56.563
A6NI72	NCF1B;NCF1;NCF1C	Putative neutrophil cytosol factor 1B;Neutrophil cytosol factor 1;Putative neutrophil cytosol factor 1C	QE2_130322_OPL0000_JCK_MdW_wholegel_5band_1A2	2	WG_1	_PGPQSPGSPLEEER_	2	740.357	1478.7	-0.19602	0.0013859	1	54.501
A6NI72	NCF1B;NCF1;NCF1C	Putative neutrophil cytosol factor 1B;Neutrophil cytosol factor 1;Putative neutrophil cytosol factor 1C	QE2_130322_OPL0000_JCK_MdW_wholegel_5band_2A2	2	WG_2	_PGPQSPGSPLEEER_	2	740.357	1478.7	0.72179	0.00093371	1	57.475
A6NI72	NCF1B;NCF1;NCF1C	Putative neutrophil cytosol factor 1B;Neutrophil cytosol factor 1;Putative neutrophil cytosol factor 1C	QE2_130322_OPL0000_JCK_MdW_wholegel_5band_3A1	1	WG_3	_PGPQSPGSPLEEER_	2	740.357	1478.7	-0.3402	0.0010777	1	56.527
A6NI72	NCF1B;NCF1;NCF1C	Putative neutrophil cytosol factor 1B;Neutrophil cytosol factor 1;Putative neutrophil cytosol factor 1C	QE2_130322_OPL0000_JCK_MdW_wholegel_5band_3A2	2	WG_3	_PGPQSPGSPLEEER_	2	740.357	1478.7	0.54703	0.00077972	1	59.709
A6NI79	CCDC69	Coiled-coil domain-containing protein 69	QE2_130322_OPL0000_JCK_MdW_wholegel_5band_3A1	1	WG_3	_DITRILQQHEEEK_	3	546.953	1637.84	-2.0514	0.04429	1	35.204
A6NI79	CCDC69	Coiled-coil domain-containing protein 69	QE2_130322_OPL0000_JCK_MdW_wholegel_5band_2A5	5	WG_2	_ELELRDRLDEQQR_	2	850.44	1698.86	1.3545	0.0061492	1	62.924
A6NI79	CCDC69	Coiled-coil domain-containing protein 69	QE2_130322_OPL0000_JCK_MdW_wholegel_5band_2A5	5	WG_2	_ELELRDRLDEQQR_	3	567.296	1698.86	0.63915	0.0050772	1	58.172
A6NI79	CCDC69	Coiled-coil domain-containing protein 69	QE2_130322_OPL0000_JCK_MdW_wholegel_5band_3A5	5	WG_3	_ELELRDRLDEQQR_	3	567.296	1698.86	0.51108	0.041834	1	44.616
A6NI79	CCDC69	Coiled-coil domain-containing protein 69	QE2_130322_OPL0000_JCK_MdW_wholegel_5band_3A5	5	WG_3	_ELELRDRLDEQQR_	2	850.44	1698.86	1.7959	0.0073794	1	59.57
A6NIH7	UNC119B;UNC119	Protein unc-119 homolog B;Protein unc-119 homolog A	QE2_130322_OPL0000_JCK_MdW_wholegel_5band_1A3	3	WG_1	_YQFTPAFLR_	2	571.803	1141.59	0.71635	0.0059035	1	49.418
A6NIH7	UNC119B;UNC119	Protein unc-119 homolog B;Protein unc-119 homolog A	QE2_130322_OPL0000_JCK_MdW_wholegel_5band_3A3	3	WG_3	_YQFTPAFLR_	2	571.803	1141.59	NaN	4.4665e-05	1	68.016
A6NN80	ANXA6	Annexin	QE2_130322_OPL0000_JCK_MdW_wholegel_5band_1A1	1	WG_1	_EDAQEIADTPSGDKTSLETR_	3	721.673	2162	-0.37624	1.5063e-20	1	130.56
A6NN80	ANXA6	Annexin	QE2_130322_OPL0000_JCK_MdW_wholegel_5band_2A1	1	WG_2	_EDAQEIADTPSGDKTSLETR_	3	721.673	2162	0.2466	5.6389e-16	1	118.46
A6NN80	ANXA6	Annexin	QE2_130322_OPL0000_JCK_MdW_wholegel_5band_3A1	1	WG_3	_EDAQEIADTPSGDKTSLETR_	3	721.673	2162	-0.2178	2.7247e-10	1	104.84
A6NN80	ANXA6	Annexin	QE2_130322_OPL0000_JCK_MdW_wholegel_5band_3A2	2	WG_3	_EDAQEIADTPSGDKTSLETR_	3	721.673	2162	-0.36746	1.409e-19	1	123.55
A6ZKI3	FAM127A	Protein FAM127A	QE2_130322_OPL0000_JCK_MdW_wholegel_5band_2A4	4	WG_2	_ALLALPIRPATR_	3	431.278	1290.81	1.1084	0.018327	1	44.616
A6ZKI3	FAM127A	Protein FAM127A	QE2_130322_OPL0000_JCK_MdW_wholegel_5band_3A4	4	WG_3	_ALLALPIRPATR_	3	431.278	1290.81	0.97365	0.045165	1	36.284
A6ZKI3	FAM127A;FAM127B	Protein FAM127A;Protein FAM127B	QE2_130322_OPL0000_JCK_MdW_wholegel_5band_3A4	4	WG_3	_ESPLLNDYR_	2	553.777	1105.54	0.60393	0.013287	1	41.283
A7KAX9	ARHGAP32	Rho GTPase-activating protein 32	QE2_130322_OPL0000_JCK_MdW_wholegel_5band_1A2	2	WG_1	_LPNRDFAFYNPR_	4	378.195	1508.75	4.3332	0.11496	1	30.331
A7KAX9	ARHGAP32	Rho GTPase-activating protein 32	QE2_130322_OPL0000_JCK_MdW_wholegel_5band_1A1	1	WG_1	_SKSDPGKTGLLSVAEGK_	2	837.457	1672.9	3.0078	0.05665	1	41.86
A7KAX9	ARHGAP32	Rho GTPase-activating protein 32	QE2_130322_OPL0000_JCK_MdW_wholegel_5band_2A1	1	WG_2	_SKSDPGKTGLLSVAEGK_	2	837.457	1672.9	2.9215	0.0014818	1	66.335
A7KAX9	ARHGAP32	Rho GTPase-activating protein 32	QE2_130322_OPL0000_JCK_MdW_wholegel_5band_2A1	1	WG_2	_SKSDPGKTGLLSVAEGK_	2	837.457	1672.9	0.59512	0.0057337	1	56.215
A7KAX9	ARHGAP32	Rho GTPase-activating protein 32	QE2_130322_OPL0000_JCK_MdW_wholegel_5band_3A2	2	WG_3	_SKSDPGKTGLLSVAEGK_	2	837.457	1672.9	-0.3114	0.0046916	1	56.959
A7MAP1	CORO1C	Coronin-1C	QE2_130322_OPL0000_JCK_MdW_wholegel_5band_1A1	1	WG_1	_AIFLADGNVFTTGFSR_	3	572.63	1714.87	0.070564	0.00013693	1	74.12
A7MAP1	CORO1C	Coronin-1C	QE2_130322_OPL0000_JCK_MdW_wholegel_5band_1A1	1	WG_1	_AIFLADGNVFTTGFSR_	2	858.441	1714.87	0.90182	9.9836e-07	2	108.34
A7MAP1	CORO1C	Coronin-1C	QE2_130322_OPL0000_JCK_MdW_wholegel_5band_1A1	1	WG_1	_AIFLADGNVFTTGFSR_	3	572.63	1714.87	0.30686	2.3885e-05	1	85.469
A7MAP1	CORO1C	Coronin-1C	QE2_130322_OPL0000_JCK_MdW_wholegel_5band_1A1	1	WG_1	_AIFLADGNVFTTGFSR_	2	858.441	1714.87	-1.2797	0.0033569	1	65.225
A7MAP1	CORO1C	Coronin-1C	QE2_130322_OPL0000_JCK_MdW_wholegel_5band_1A2	2	WG_1	_AIFLADGNVFTTGFSR_	3	572.63	1714.87	-0.06341	0.00026685	1	65.225
A7MAP1	CORO1C	Coronin-1C	QE2_130322_OPL0000_JCK_MdW_wholegel_5band_1A2	2	WG_1	_AIFLADGNVFTTGFSR_	3	572.63	1714.87	-0.57677	0.00027869	1	64.476
A7MAP1	CORO1C	Coronin-1C	QE2_130322_OPL0000_JCK_MdW_wholegel_5band_1A2	2	WG_1	_AIFLADGNVFTTGFSR_	2	858.441	1714.87	0.39517	4.2545e-07	1	114.59
A7MAP1	CORO1C	Coronin-1C	QE2_130322_OPL0000_JCK_MdW_wholegel_5band_1A2	2	WG_1	_AIFLADGNVFTTGFSR_	2	858.441	1714.87	-0.78308	0.0025784	1	41.422
A7MAP1	CORO1C	Coronin-1C	QE2_130322_OPL0000_JCK_MdW_wholegel_5band_1A3	3	WG_1	_AIFLADGNVFTTGFSR_	2	858.441	1714.87	0.62716	0.00010168	1	76.85
A7MAP1	CORO1C	Coronin-1C	QE2_130322_OPL0000_JCK_MdW_wholegel_5band_2A1	1	WG_2	_AIFLADGNVFTTGFSR_	3	572.63	1714.87	-0.05601	1.8313e-05	1	90.754
A7MAP1	CORO1C	Coronin-1C	QE2_130322_OPL0000_JCK_MdW_wholegel_5band_2A1	1	WG_2	_AIFLADGNVFTTGFSR_	2	858.441	1714.87	0.99759	8.3149e-05	2	78.285
A7MAP1	CORO1C	Coronin-1C	QE2_130322_OPL0000_JCK_MdW_wholegel_5band_2A1	1	WG_2	_AIFLADGNVFTTGFSR_	3	572.63	1714.87	1.293	0.00021544	1	68.481
A7MAP1	CORO1C	Coronin-1C	QE2_130322_OPL0000_JCK_MdW_wholegel_5band_2A2	2	WG_2	_AIFLADGNVFTTGFSR_	3	572.63	1714.87	0.020954	0.00035853	1	59.421
A7MAP1	CORO1C	Coronin-1C	QE2_130322_OPL0000_JCK_MdW_wholegel_5band_2A2	2	WG_2	_AIFLADGNVFTTGFSR_	3	572.63	1714.87	-0.11515	1.9189e-05	1	89.923
A7MAP1	CORO1C	Coronin-1C	QE2_130322_OPL0000_JCK_MdW_wholegel_5band_2A2	2	WG_2	_AIFLADGNVFTTGFSR_	2	858.441	1714.87	-0.035826	8.1072e-07	1	110.38
A7MAP1	CORO1C	Coronin-1C	QE2_130322_OPL0000_JCK_MdW_wholegel_5band_2A2	2	WG_2	_AIFLADGNVFTTGFSR_	2	858.441	1714.87	-1.0318	0.0027658	1	50.053
A7MAP1	CORO1C	Coronin-1C	QE2_130322_OPL0000_JCK_MdW_wholegel_5band_2A3	3	WG_2	_AIFLADGNVFTTGFSR_	2	858.441	1714.87	0.3634	1.2604e-05	1	96.163
A7MAP1	CORO1C	Coronin-1C	QE2_130322_OPL0000_JCK_MdW_wholegel_5band_2A3	3	WG_2	_AIFLADGNVFTTGFSR_	3	572.63	1714.87	0.41911	0.00049822	1	53.008
A7MAP1	CORO1C	Coronin-1C	QE2_130322_OPL0000_JCK_MdW_wholegel_5band_2A3	3	WG_2	_AIFLADGNVFTTGFSR_	2	858.441	1714.87	1.0102	0.00085987	1	56.851
A7MAP1	CORO1C	Coronin-1C	QE2_130322_OPL0000_JCK_MdW_wholegel_5band_3A1	1	WG_3	_AIFLADGNVFTTGFSR_	3	572.63	1714.87	0.14946	0.00037369	1	58.461
A7MAP1	CORO1C	Coronin-1C	QE2_130322_OPL0000_JCK_MdW_wholegel_5band_3A1	1	WG_3	_AIFLADGNVFTTGFSR_	2	858.441	1714.87	0.19463	4.4006e-05	1	81.317
A7MAP1	CORO1C	Coronin-1C	QE2_130322_OPL0000_JCK_MdW_wholegel_5band_3A1	1	WG_3	_AIFLADGNVFTTGFSR_	3	572.63	1714.87	0.99654	2.5919e-05	1	83.54
A7MAP1	CORO1C	Coronin-1C	QE2_130322_OPL0000_JCK_MdW_wholegel_5band_3A1	1	WG_3	_AIFLADGNVFTTGFSR_	2	858.441	1714.87	-0.43786	0.0014979	1	60.489
A7MAP1	CORO1C	Coronin-1C	QE2_130322_OPL0000_JCK_MdW_wholegel_5band_3A2	2	WG_3	_AIFLADGNVFTTGFSR_	3	572.63	1714.87	-0.23838	2.3881e-05	1	85.473
A7MAP1	CORO1C	Coronin-1C	QE2_130322_OPL0000_JCK_MdW_wholegel_5band_3A2	2	WG_3	_AIFLADGNVFTTGFSR_	3	572.63	1714.87	-0.1938	0.00010524	1	76.574
A7MAP1	CORO1C	Coronin-1C	QE2_130322_OPL0000_JCK_MdW_wholegel_5band_3A2	2	WG_3	_AIFLADGNVFTTGFSR_	2	858.441	1714.87	0.18085	4.7274e-06	1	103.61
A7MAP1	CORO1C	Coronin-1C	QE2_130322_OPL0000_JCK_MdW_wholegel_5band_3A2	2	WG_3	_AIFLADGNVFTTGFSR_	2	858.441	1714.87	-0.94612	0.0011254	1	48.547
A7MAP1	CORO1C	Coronin-1C	QE2_130322_OPL0000_JCK_MdW_wholegel_5band_3A3	3	WG_3	_AIFLADGNVFTTGFSR_	2	858.441	1714.87	0.51942	0.00010168	1	76.85
A7MAP1	CORO1C	Coronin-1C	QE2_130322_OPL0000_JCK_MdW_wholegel_5band_3A3	3	WG_3	_AIFLADGNVFTTGFSR_	3	572.63	1714.87	-0.53749	0.00034167	1	60.489
A7MAP1	CORO1C	Coronin-1C	QE2_130322_OPL0000_JCK_MdW_wholegel_5band_3A3	3	WG_3	_AIFLADGNVFTTGFSR_	2	858.441	1714.87	NaN	0.0027123	1	56.407
A7MAP1	CORO1C	Coronin-1C	QE2_130322_OPL0000_JCK_MdW_wholegel_5band_2A2	2	WG_2	_CDLISIPK_	2	473.257	944.5	-2.0503	0.061734	1	28.013
A7MAP1	CORO1C	Coronin-1C	QE2_130322_OPL0000_JCK_MdW_wholegel_5band_1A5	5	WG_1	_HVFGQAVK_	2	443.251	884.487	-0.19574	0.0050285	1	60.895
A7MAP1	CORO1C	Coronin-1C	QE2_130322_OPL0000_JCK_MdW_wholegel_5band_1A1	1	WG_1	_ISKLEQQMAK_	2	588.326	1174.64	-0.12063	0.001069	1	80.834
A7MAP1	CORO1C	Coronin-1C	QE2_130322_OPL0000_JCK_MdW_wholegel_5band_1A1	1	WG_1	_ISKLEQQMAK_	3	392.553	1174.64	-0.12998	0.00039955	1	91.658
A7MAP1	CORO1C	Coronin-1C	QE2_130322_OPL0000_JCK_MdW_wholegel_5band_1A2	2	WG_1	_ISKLEQQMAK_	3	392.553	1174.64	0.20642	0.00045057	1	90.696
A7MAP1	CORO1C	Coronin-1C	QE2_130322_OPL0000_JCK_MdW_wholegel_5band_1A2	2	WG_1	_ISKLEQQMAK_	2	588.326	1174.64	1.0207	0.049697	1	36.528
A7MAP1	CORO1C	Coronin-1C	QE2_130322_OPL0000_JCK_MdW_wholegel_5band_2A1	1	WG_2	_ISKLEQQMAK_	2	588.326	1174.64	1.02	0.0048599	1	61.833
A7MAP1	CORO1C	Coronin-1C	QE2_130322_OPL0000_JCK_MdW_wholegel_5band_2A1	1	WG_2	_ISKLEQQMAK_	3	392.553	1174.64	0.45032	0.00021859	1	95.523
A7MAP1	CORO1C	Coronin-1C	QE2_130322_OPL0000_JCK_MdW_wholegel_5band_2A2	2	WG_2	_ISKLEQQMAK_	3	392.553	1174.64	0.11307	0.00021394	1	95.775
A7MAP1	CORO1C	Coronin-1C	QE2_130322_OPL0000_JCK_MdW_wholegel_5band_3A1	1	WG_3	_ISKLEQQMAK_	3	392.553	1174.64	1.2157	0.010955	1	51.762
A7MAP1	CORO1C	Coronin-1C	QE2_130322_OPL0000_JCK_MdW_wholegel_5band_3A2	2	WG_3	_ISKLEQQMAK_	3	392.553	1174.64	0.42129	0.0003529	1	92.538
A7MAP1	CORO1C	Coronin-1C	QE2_130322_OPL0000_JCK_MdW_wholegel_5band_3A2	2	WG_3	_ISKLEQQMAK_	2	588.326	1174.64	0.85686	0.016824	1	45.661
A7MAP1	CORO1C	Coronin-1C	QE2_130322_OPL0000_JCK_MdW_wholegel_5band_1A2	2	WG_1	_LDEILKEIK_	3	367.557	1099.65	0.16885	0.082401	1	43.297
A7MAP1	CORO1C	Coronin-1C	QE2_130322_OPL0000_JCK_MdW_wholegel_5band_1A1	1	WG_1	_NADPILISLK_	2	542.324	1082.63	0.72839	0.01868	1	36.847
A7MAP1	CORO1C	Coronin-1C	QE2_130322_OPL0000_JCK_MdW_wholegel_5band_3A1	1	WG_3	_NADPILISLK_	2	542.324	1082.63	1.4217	0.021225	1	37.995
A7MAP1	CORO1C	Coronin-1C	QE2_130322_OPL0000_JCK_MdW_wholegel_5band_1A3	3	WG_1	_NDQCYDDIR_	2	599.743	1197.47	1.4465	0.0027627	1	60.434
A7MAP1	CORO1C	Coronin-1C	QE2_130322_OPL0000_JCK_MdW_wholegel_5band_1A4	4	WG_1	_NDQCYDDIR_	2	599.743	1197.47	0.25256	0.00072345	1	87.298
A7MAP1	CORO1C	Coronin-1C	QE2_130322_OPL0000_JCK_MdW_wholegel_5band_1A5	5	WG_1	_NDQCYDDIR_	2	599.743	1197.47	0.55772	0.0013816	1	74.162
A7MAP1	CORO1C	Coronin-1C	QE2_130322_OPL0000_JCK_MdW_wholegel_5band_2A4	4	WG_2	_NDQCYDDIR_	2	599.743	1197.47	0.81746	9.4335e-05	1	114.39
A7MAP1	CORO1C	Coronin-1C	QE2_130322_OPL0000_JCK_MdW_wholegel_5band_2A5	5	WG_2	_NDQCYDDIR_	2	599.743	1197.47	0.96918	0.0019097	1	67.726
A7MAP1	CORO1C	Coronin-1C	QE2_130322_OPL0000_JCK_MdW_wholegel_5band_3A4	4	WG_3	_NDQCYDDIR_	2	599.743	1197.47	0.16841	0.00061438	1	90.108
A7MAP1	CORO1C	Coronin-1C	QE2_130322_OPL0000_JCK_MdW_wholegel_5band_3A5	5	WG_3	_NDQCYDDIR_	2	599.743	1197.47	1.0448	0.0018044	1	68.626
A7MAP1	CORO1C	Coronin-1C	QE2_130322_OPL0000_JCK_MdW_wholegel_5band_1A1	1	WG_1	_QLALWNPK_	2	485.279	968.544	0.87633	0.0050285	1	60.895
A7MAP1	CORO1C	Coronin-1C	QE2_130322_OPL0000_JCK_MdW_wholegel_5band_1A2	2	WG_1	_QLALWNPK_	2	485.279	968.544	1.0038	0.028862	1	35.357
A7MAP1	CORO1C	Coronin-1C	QE2_130322_OPL0000_JCK_MdW_wholegel_5band_2A1	1	WG_2	_QLALWNPK_	2	485.279	968.544	1.1608	0.010856	1	47.349
A7MAP1	CORO1C	Coronin-1C	QE2_130322_OPL0000_JCK_MdW_wholegel_5band_2A2	2	WG_2	_QLALWNPK_	2	485.279	968.544	1.1586	0.021245	1	40.045
A7MAP1	CORO1C	Coronin-1C	QE2_130322_OPL0000_JCK_MdW_wholegel_5band_3A1	1	WG_3	_QLALWNPK_	2	485.279	968.544	0.94231	0.0088543	1	51.736
A7MAP1	CORO1C	Coronin-1C	QE2_130322_OPL0000_JCK_MdW_wholegel_5band_3A2	2	WG_3	_QLALWNPK_	2	485.279	968.544	1.067	0.018996	1	41.429
A7MAP1	CORO1C	Coronin-1C	QE2_130322_OPL0000_JCK_MdW_wholegel_5band_1A2	2	WG_1	_RGLDVNKCEIAR_	3	477.589	1429.75	-0.47848	0.12945	1	35.891
A7MAP1	CORO1C	Coronin-1C	QE2_130322_OPL0000_JCK_MdW_wholegel_5band_2A1	1	WG_2	_RGLDVNKCEIAR_	3	477.589	1429.75	-0.41166	0.026874	1	51.009
A7MAP1	CORO1C	Coronin-1C	QE2_130322_OPL0000_JCK_MdW_wholegel_5band_3A2	2	WG_3	_RGLDVNKCEIAR_	3	477.589	1429.75	-1.4955	0.01461	1	56.482
A7MAP1	CORO1C	Coronin-1C	QE2_130322_OPL0000_JCK_MdW_wholegel_5band_1A2	2	WG_1	_SIKDTICNQDER_	2	739.849	1477.68	0.28992	2.9348e-05	1	85.837
A7MAP1	CORO1C	Coronin-1C	QE2_130322_OPL0000_JCK_MdW_wholegel_5band_2A1	1	WG_2	_SIKDTICNQDER_	3	493.568	1477.68	-0.49211	0.031417	1	40.552
A7MAP1	CORO1C	Coronin-1C	QE2_130322_OPL0000_JCK_MdW_wholegel_5band_2A2	2	WG_2	_SIKDTICNQDER_	3	493.568	1477.68	-1.4108	0.047732	1	35.487
A7MAP1	CORO1C	Coronin-1C	QE2_130322_OPL0000_JCK_MdW_wholegel_5band_2A2	2	WG_2	_SIKDTICNQDER_	2	739.849	1477.68	-1.2264	0.00054541	1	75.669
A7MAP1	CORO1C	Coronin-1C	QE2_130322_OPL0000_JCK_MdW_wholegel_5band_3A1	1	WG_3	_SIKDTICNQDER_	3	493.568	1477.68	0.057835	0.14182	1	28.789
A7MAP1	CORO1C	Coronin-1C	QE2_130322_OPL0000_JCK_MdW_wholegel_5band_3A2	2	WG_3	_SIKDTICNQDER_	3	493.568	1477.68	-1.3482	0.024226	1	42.785
A7MAP1	CORO1C	Coronin-1C	QE2_130322_OPL0000_JCK_MdW_wholegel_5band_3A2	2	WG_3	_SIKDTICNQDER_	2	739.849	1477.68	-0.15766	3.0236e-05	1	85.457
A7MAP1	CORO1C	Coronin-1C	QE2_130322_OPL0000_JCK_MdW_wholegel_5band_3A1	1	WG_3	_VGIVAWHPTAR_	2	603.841	1205.67	0.96602	0.060149	1	27.862
A7MAP1	CORO1C	Coronin-1C	QE2_130322_OPL0000_JCK_MdW_wholegel_5band_3A5	5	WG_3	_VGIVAWHPTAR_	3	402.896	1205.67	-0.46789	0.042808	1	36.847
A7MAP1	CORO1C	Coronin-1C	QE2_130322_OPL0000_JCK_MdW_wholegel_5band_1A1	1	WG_1	_VTWDSSFCAVNPR_	2	769.856	1537.7	NaN	2.3103e-08	1	90.926
A7MAP1	CORO1C	Coronin-1C	QE2_130322_OPL0000_JCK_MdW_wholegel_5band_1A2	2	WG_1	_VTWDSSFCAVNPR_	2	769.856	1537.7	-2.147	6.1903e-05	1	90.926
A7MAP1	CORO1C	Coronin-1C	QE2_130322_OPL0000_JCK_MdW_wholegel_5band_1A3	3	WG_1	_VTWDSSFCAVNPR_	2	769.856	1537.7	-0.56487	1.5905e-05	1	103.75
A7MAP1	CORO1C	Coronin-1C	QE2_130322_OPL0000_JCK_MdW_wholegel_5band_2A1	1	WG_2	_VTWDSSFCAVNPR_	2	769.856	1537.7	-1.7653	6.1903e-05	1	90.926
A7MAP1	CORO1C	Coronin-1C	QE2_130322_OPL0000_JCK_MdW_wholegel_5band_2A4	4	WG_2	_VTWDSSFCAVNPR_	2	769.856	1537.7	-1.3433	0.00092467	1	61.423
A7MAP1	CORO1C	Coronin-1C	QE2_130322_OPL0000_JCK_MdW_wholegel_5band_2A5	5	WG_2	_VTWDSSFCAVNPR_	3	513.573	1537.7	0.61178	0.0050061	1	45.257
A7MAP1	CORO1C	Coronin-1C	QE2_130322_OPL0000_JCK_MdW_wholegel_5band_3A1	1	WG_3	_VTWDSSFCAVNPR_	2	769.856	1537.7	-1.0398	6.1903e-05	1	90.926
A7MAP1	CORO1C	Coronin-1C	QE2_130322_OPL0000_JCK_MdW_wholegel_5band_3A2	2	WG_3	_VTWDSSFCAVNPR_	2	769.856	1537.7	-0.010444	2.83e-05	1	100.55
A7MAP1	CORO1C	Coronin-1C	QE2_130322_OPL0000_JCK_MdW_wholegel_5band_3A4	4	WG_3	_VTWDSSFCAVNPR_	2	769.856	1537.7	-0.58765	0.00039706	1	72.705
A7MAP1	CORO1C	Coronin-1C	QE2_130322_OPL0000_JCK_MdW_wholegel_5band_3A4	4	WG_3	_VTWDSSFCAVNPR_	3	513.573	1537.7	-0.41619	0.042515	1	33.685
A7MAP1	CORO1C	Coronin-1C	QE2_130322_OPL0000_JCK_MdW_wholegel_5band_1A1	1	WG_1	_YFEITDESPYVHYLNTFSSK_	3	814.05	2439.13	-0.67314	1.699e-06	1	84.166
A7MAP1	CORO1C	Coronin-1C	QE2_130322_OPL0000_JCK_MdW_wholegel_5band_1A2	2	WG_1	_YFEITDESPYVHYLNTFSSK_	3	814.05	2439.13	-1.0115	5.3157e-25	1	68.952
A7MAP1	CORO1C	Coronin-1C	QE2_130322_OPL0000_JCK_MdW_wholegel_5band_1A3	3	WG_1	_YFEITDESPYVHYLNTFSSK_	3	814.05	2439.13	-1.3632	6.5401e-05	1	77.959
A7MAP1	CORO1C	Coronin-1C	QE2_130322_OPL0000_JCK_MdW_wholegel_5band_2A1	1	WG_2	_YFEITDESPYVHYLNTFSSK_	3	814.05	2439.13	-0.95054	0.00061817	1	62.999
A7MAP1	CORO1C	Coronin-1C	QE2_130322_OPL0000_JCK_MdW_wholegel_5band_2A2	2	WG_2	_YFEITDESPYVHYLNTFSSK_	3	814.05	2439.13	-0.80492	6.5401e-05	1	77.959
A7MAP1	CORO1C	Coronin-1C	QE2_130322_OPL0000_JCK_MdW_wholegel_5band_2A3	3	WG_2	_YFEITDESPYVHYLNTFSSK_	3	814.05	2439.13	-1.148	0.0036318	1	48.968
A7MAP1	CORO1C	Coronin-1C	QE2_130322_OPL0000_JCK_MdW_wholegel_5band_3A1	1	WG_3	_YFEITDESPYVHYLNTFSSK_	3	814.05	2439.13	-0.76258	5.1745e-06	1	82.406
A7MAP1	CORO1C	Coronin-1C	QE2_130322_OPL0000_JCK_MdW_wholegel_5band_3A2	2	WG_3	_YFEITDESPYVHYLNTFSSK_	3	814.05	2439.13	-0.90601	0.00067264	1	62.099
A8K7I4	CLCA1	Calcium-activated chloride channel regulator 1	QE2_130322_OPL0000_JCK_MdW_wholegel_5band_1A5	5	WG_1	_CSAGITGTNVVK_	2	603.811	1205.61	0.24456	1.2686e-05	1	84.289
A8K7I4	CLCA1	Calcium-activated chloride channel regulator 1	QE2_130322_OPL0000_JCK_MdW_wholegel_5band_1A1	1	WG_1	_IHLTPDFIAGK_	3	404.564	1210.67	0.51234	0.0021724	1	57.348
A8K7I4	CLCA1	Calcium-activated chloride channel regulator 1	QE2_130322_OPL0000_JCK_MdW_wholegel_5band_1A5	5	WG_1	_IHLTPDFIAGK_	3	404.564	1210.67	1.0698	2.6627e-05	1	90.108
A8K7I4	CLCA1	Calcium-activated chloride channel regulator 1	QE2_130322_OPL0000_JCK_MdW_wholegel_5band_2A1	1	WG_2	_IHLTPDFIAGK_	3	404.564	1210.67	0.038935	0.002682	1	55.718
A8K7I4	CLCA1	Calcium-activated chloride channel regulator 1	QE2_130322_OPL0000_JCK_MdW_wholegel_5band_2A2	2	WG_2	_IHLTPDFIAGK_	3	404.564	1210.67	0.58322	0.039737	1	40.154
A8K7I4	CLCA1	Calcium-activated chloride channel regulator 1	QE2_130322_OPL0000_JCK_MdW_wholegel_5band_3A1	1	WG_3	_IHLTPDFIAGK_	3	404.564	1210.67	-0.9183	0.0016029	1	60.598
A8K7I4	CLCA1	Calcium-activated chloride channel regulator 1	QE2_130322_OPL0000_JCK_MdW_wholegel_5band_3A2	2	WG_3	_IHLTPDFIAGK_	3	404.564	1210.67	-0.062239	0.034792	1	42.788
A8K7I4	CLCA1	Calcium-activated chloride channel regulator 1	QE2_130322_OPL0000_JCK_MdW_wholegel_5band_1A5	5	WG_1	_RLPAAASGGTSICSGLR_	3	558.63	1672.87	-1.721	0.0083276	1	42.044
A8K7I4	CLCA1	Calcium-activated chloride channel regulator 1	QE2_130322_OPL0000_JCK_MdW_wholegel_5band_1A5	5	WG_1	_SAFTVIR_	2	397.232	792.449	1.7096	0.04006	1	41.652
A8K7I4	CLCA1;CLCA4	Calcium-activated chloride channel regulator 1;Calcium-activated chloride channel regulator 4;Calcium-activated chloride channel regulator 4, 110 kDa form;Calcium-activated chloride channel regulator 4, 30 kDa form	QE2_130322_OPL0000_JCK_MdW_wholegel_5band_1A5	5	WG_1	_IVCLVLDK_	2	480.283	958.552	1.23	0.06072	1	28.209
A8KAH5	IST1	IST1 homolog	QE2_130322_OPL0000_JCK_MdW_wholegel_5band_1A2	2	WG_1	_EIADYLAAGKDER_	3	484.244	1449.71	0.61836	0.0027894	1	58.487
A8KAH5	IST1	IST1 homolog	QE2_130322_OPL0000_JCK_MdW_wholegel_5band_2A2	2	WG_2	_EIADYLAAGKDER_	3	484.244	1449.71	0.075438	0.0070227	1	51.546
A8KAH5	IST1	IST1 homolog	QE2_130322_OPL0000_JCK_MdW_wholegel_5band_3A1	1	WG_3	_EIADYLAAGKDER_	3	484.244	1449.71	-0.35948	0.049359	1	33.842
A8KAH5	IST1	IST1 homolog	QE2_130322_OPL0000_JCK_MdW_wholegel_5band_3A2	2	WG_3	_EIADYLAAGKDER_	3	484.244	1449.71	0.25881	0.015501	1	44.457
A8KAH5	IST1	IST1 homolog	QE2_130322_OPL0000_JCK_MdW_wholegel_5band_1A1	1	WG_1	_FGLIQSMK_	2	462.255	922.495	-1.1072	0.06639	1	27.115
A8KAH5	IST1	IST1 homolog	QE2_130322_OPL0000_JCK_MdW_wholegel_5band_1A2	2	WG_1	_FGLIQSMK_	2	462.255	922.495	0.21074	0.063138	1	27.742
A8KAH5	IST1	IST1 homolog	QE2_130322_OPL0000_JCK_MdW_wholegel_5band_2A1	1	WG_2	_FGLIQSMK_	2	462.255	922.495	-0.75677	0.092458	1	22.086
A8KAH5	IST1	IST1 homolog	QE2_130322_OPL0000_JCK_MdW_wholegel_5band_2A2	2	WG_2	_FGLIQSMK_	2	462.255	922.495	0.38487	0.01043	1	48.283
A8KAH5	IST1	IST1 homolog	QE2_130322_OPL0000_JCK_MdW_wholegel_5band_3A1	1	WG_3	_FGLIQSMK_	2	462.255	922.495	-0.178	0.022907	1	39.022
A8KAH5	IST1	IST1 homolog	QE2_130322_OPL0000_JCK_MdW_wholegel_5band_3A2	2	WG_3	_FGLIQSMK_	2	462.255	922.495	-0.088997	0.020747	1	40.352
A8KAH5	IST1	IST1 homolog	QE2_130322_OPL0000_JCK_MdW_wholegel_5band_1A1	1	WG_1	_IVADQLCAK_	2	509.274	1016.53	1.147	0.091147	1	28.081
A8KAH5	IST1	IST1 homolog	QE2_130322_OPL0000_JCK_MdW_wholegel_5band_1A3	3	WG_1	_IVADQLCAK_	2	509.274	1016.53	3.3258	0.012709	1	41.724
A8KAH5	IST1	IST1 homolog	QE2_130322_OPL0000_JCK_MdW_wholegel_5band_2A1	1	WG_2	_IVADQLCAK_	2	509.274	1016.53	-0.71549	0.074088	1	38.567
A8KAH5	IST1	IST1 homolog	QE2_130322_OPL0000_JCK_MdW_wholegel_5band_2A2	2	WG_2	_IVADQLCAK_	2	509.274	1016.53	0.88256	0.098776	1	27.047
A8KAH5	IST1	IST1 homolog	QE2_130322_OPL0000_JCK_MdW_wholegel_5band_2A3	3	WG_2	_IVADQLCAK_	2	509.274	1016.53	2.4679	0.016209	1	55.567
A8KAH5	IST1	IST1 homolog	QE2_130322_OPL0000_JCK_MdW_wholegel_5band_3A2	2	WG_3	_IVADQLCAK_	2	509.274	1016.53	1.1376	0.099574	1	35.152
A8KAH5	IST1	IST1 homolog	QE2_130322_OPL0000_JCK_MdW_wholegel_5band_3A3	3	WG_3	_IVADQLCAK_	2	509.274	1016.53	2.7097	0.016165	1	55.549
A8KAH5	IST1	IST1 homolog	QE2_130322_OPL0000_JCK_MdW_wholegel_5band_1A1	1	WG_1	_LQSEVAELK_	2	508.785	1015.55	-0.24932	0.0019814	1	67.113
A8KAH5	IST1	IST1 homolog	QE2_130322_OPL0000_JCK_MdW_wholegel_5band_1A2	2	WG_1	_LQSEVAELK_	2	508.785	1015.55	0.4338	0.0019556	1	67.334
A8KAH5	IST1	IST1 homolog	QE2_130322_OPL0000_JCK_MdW_wholegel_5band_1A3	3	WG_1	_LQSEVAELK_	2	508.785	1015.55	0.60494	0.074088	1	25.126
A8KAH5	IST1	IST1 homolog	QE2_130322_OPL0000_JCK_MdW_wholegel_5band_2A1	1	WG_2	_LQSEVAELK_	2	508.785	1015.55	0.026441	0.012434	1	48.602
A8KAH5	IST1	IST1 homolog	QE2_130322_OPL0000_JCK_MdW_wholegel_5band_2A2	2	WG_2	_LQSEVAELK_	2	508.785	1015.55	0.78628	0.0019814	1	67.113
A8KAH5	IST1	IST1 homolog	QE2_130322_OPL0000_JCK_MdW_wholegel_5band_2A3	3	WG_2	_LQSEVAELK_	2	508.785	1015.55	0.88886	0.0042329	1	54.539
A8KAH5	IST1	IST1 homolog	QE2_130322_OPL0000_JCK_MdW_wholegel_5band_3A1	1	WG_3	_LQSEVAELK_	2	508.785	1015.55	-0.065659	0.0091666	1	44.425
A8KAH5	IST1	IST1 homolog	QE2_130322_OPL0000_JCK_MdW_wholegel_5band_3A2	2	WG_3	_LQSEVAELK_	2	508.785	1015.55	0.81292	0.0029655	1	58.699
A8KAH5	IST1	IST1 homolog	QE2_130322_OPL0000_JCK_MdW_wholegel_5band_3A3	3	WG_3	_LQSEVAELK_	2	508.785	1015.55	0.96888	0.027409	1	40.883
A8KAH5	IST1	IST1 homolog	QE2_130322_OPL0000_JCK_MdW_wholegel_5band_1A2	2	WG_1	_LSVEAPPK_	2	420.745	839.475	0.52856	0.09135	1	42.599
A8KAH5	IST1	IST1 homolog	QE2_130322_OPL0000_JCK_MdW_wholegel_5band_2A1	1	WG_2	_LSVEAPPK_	2	420.745	839.475	-0.063165	0.11227	1	39.547
A8KAH5	IST1	IST1 homolog	QE2_130322_OPL0000_JCK_MdW_wholegel_5band_3A2	2	WG_3	_LSVEAPPK_	2	420.745	839.475	0.22961	0.10597	1	29.667
A8KAH5	IST1	IST1 homolog	QE2_130322_OPL0000_JCK_MdW_wholegel_5band_3A2	2	WG_3	_(ac)MLGSGFK_	1	781.391	780.384	2.9639	0.028027	1	46.016
A8KAH5	IST1	IST1 homolog	QE2_130322_OPL0000_JCK_MdW_wholegel_5band_3A3	3	WG_3	_(ac)MLGSGFK_	1	781.391	780.384	1.2971	0.032118	1	42.914
A8KAH5	IST1	IST1 homolog	QE2_130322_OPL0000_JCK_MdW_wholegel_5band_1A5	5	WG_1	_TNQIGTVNDR_	2	559.283	1116.55	0.10859	0.0076007	1	44.847
A8KAH5	IST1	IST1 homolog	QE2_130322_OPL0000_JCK_MdW_wholegel_5band_1A1	1	WG_1	_YLIEIAK_	2	425.258	848.501	0.43159	0.015395	1	66.682
A8KAH5	IST1	IST1 homolog	QE2_130322_OPL0000_JCK_MdW_wholegel_5band_1A2	2	WG_1	_YLIEIAK_	2	425.258	848.501	0.13185	0.021246	1	56.011
A8KAH5	IST1	IST1 homolog	QE2_130322_OPL0000_JCK_MdW_wholegel_5band_2A1	1	WG_2	_YLIEIAK_	2	425.258	848.501	0.38604	0.027312	1	50.632
A8KAH5	IST1	IST1 homolog	QE2_130322_OPL0000_JCK_MdW_wholegel_5band_2A2	2	WG_2	_YLIEIAK_	2	425.258	848.501	0.33633	0.014712	1	68.422
A8KAH5	IST1	IST1 homolog	QE2_130322_OPL0000_JCK_MdW_wholegel_5band_3A1	1	WG_3	_YLIEIAK_	2	425.258	848.501	0.79999	0.014712	1	68.422
A8KAH5	IST1	IST1 homolog	QE2_130322_OPL0000_JCK_MdW_wholegel_5band_3A2	2	WG_3	_YLIEIAK_	2	425.258	848.501	0.41789	0.014712	1	68.422
A8MRB1	S100B	Protein S100-B	QE2_130322_OPL0000_JCK_MdW_wholegel_5band_1A4	4	WG_1	_AMVALIDVFHQYSGR_	3	569.628	1705.86	-0.22769	0.00039883	1	70.281
A8MRB1	S100B	Protein S100-B	QE2_130322_OPL0000_JCK_MdW_wholegel_5band_2A4	4	WG_2	_AMVALIDVFHQYSGR_	3	569.628	1705.86	0.88771	6.4796e-05	1	89.541
A8MRB1	S100B	Protein S100-B	QE2_130322_OPL0000_JCK_MdW_wholegel_5band_2A5	5	WG_2	_AMVALIDVFHQYSGR_	3	569.628	1705.86	0.079582	6.4796e-05	1	89.541
A8MRB1	S100B	Protein S100-B	QE2_130322_OPL0000_JCK_MdW_wholegel_5band_3A4	4	WG_3	_AMVALIDVFHQYSGR_	3	569.628	1705.86	NaN	0.0028708	1	53.403
A8MRB1	S100B	Protein S100-B	QE2_130322_OPL0000_JCK_MdW_wholegel_5band_3A5	5	WG_3	_AMVALIDVFHQYSGR_	3	569.628	1705.86	0.85843	0.00042719	1	68.919
A8MSH5	C20orf43	UPF0549 protein C20orf43	QE2_130322_OPL0000_JCK_MdW_wholegel_5band_1A2	2	WG_1	_RPIVACELGR_	3	390.885	1169.63	-2.5626	0.0028164	1	57.348
A8MSH5	C20orf43	UPF0549 protein C20orf43	QE2_130322_OPL0000_JCK_MdW_wholegel_5band_2A1	1	WG_2	_RPIVACELGR_	3	390.885	1169.63	-1.0243	0.0034453	1	55.401
A8MSH5	C20orf43	UPF0549 protein C20orf43	QE2_130322_OPL0000_JCK_MdW_wholegel_5band_2A2	2	WG_2	_RPIVACELGR_	3	390.885	1169.63	-2.3416	0.0060605	1	47.302
A8MSH5	C20orf43	UPF0549 protein C20orf43	QE2_130322_OPL0000_JCK_MdW_wholegel_5band_2A4	4	WG_2	_RPIVACELGR_	3	390.885	1169.63	-0.47011	0.014753	1	40.616
A8MSH5	C20orf43	UPF0549 protein C20orf43	QE2_130322_OPL0000_JCK_MdW_wholegel_5band_3A1	1	WG_3	_RPIVACELGR_	3	390.885	1169.63	-1.8586	0.0062529	1	46.706
A8MSH5	C20orf43	UPF0549 protein C20orf43	QE2_130322_OPL0000_JCK_MdW_wholegel_5band_3A2	2	WG_3	_RPIVACELGR_	3	390.885	1169.63	-1.6528	0.00089099	1	70.977
A8MSH5	C20orf43	UPF0549 protein C20orf43	QE2_130322_OPL0000_JCK_MdW_wholegel_5band_1A2	2	WG_1	_SIADSEESEAYK_	2	664.796	1327.58	NaN	0.016284	1	42.209
A8MSH5	C20orf43	UPF0549 protein C20orf43	QE2_130322_OPL0000_JCK_MdW_wholegel_5band_3A2	2	WG_3	_SIADSEESEAYK_	2	664.796	1327.58	-0.53166	0.01142	1	41.092
A8MSH5	C20orf43	UPF0549 protein C20orf43	QE2_130322_OPL0000_JCK_MdW_wholegel_5band_3A3	3	WG_3	_SIADSEESEAYK_	2	664.796	1327.58	NaN	0.002832	1	51.726
A8MU17	TRPT1	tRNA 2-phosphotransferase 1	QE2_130322_OPL0000_JCK_MdW_wholegel_5band_1A3	3	WG_1	_FALQLGDPSTGLLIR_	2	800.957	1599.9	0.84079	0.00052149	1	64.394
A8MU17	TRPT1	tRNA 2-phosphotransferase 1	QE2_130322_OPL0000_JCK_MdW_wholegel_5band_2A3	3	WG_2	_FALQLGDPSTGLLIR_	2	800.957	1599.9	1.1478	0.0013364	1	53.403
A8MU17	TRPT1	tRNA 2-phosphotransferase 1	QE2_130322_OPL0000_JCK_MdW_wholegel_5band_3A3	3	WG_3	_FALQLGDPSTGLLIR_	2	800.957	1599.9	0.58429	0.01015	1	39.629
A8MU24	PRCP	Lysosomal Pro-X carboxypeptidase	QE2_130322_OPL0000_JCK_MdW_wholegel_5band_2A1	1	WG_2	_DITDTLVAVTISEGAHHLDLR_	4	569.802	2275.18	-0.75884	0.0024118	1	42.908
A8MU24	PRCP	Lysosomal Pro-X carboxypeptidase	QE2_130322_OPL0000_JCK_MdW_wholegel_5band_2A2	2	WG_2	_DITDTLVAVTISEGAHHLDLR_	4	569.802	2275.18	-0.52387	0.00025228	1	64.87
A8MU24	PRCP	Lysosomal Pro-X carboxypeptidase	QE2_130322_OPL0000_JCK_MdW_wholegel_5band_3A1	1	WG_3	_DITDTLVAVTISEGAHHLDLR_	4	569.802	2275.18	-0.42317	0.00024354	1	65.149
A8MU24	PRCP	Lysosomal Pro-X carboxypeptidase	QE2_130322_OPL0000_JCK_MdW_wholegel_5band_3A2	2	WG_3	_DITDTLVAVTISEGAHHLDLR_	4	569.802	2275.18	-0.21378	0.0031814	1	53.342
A8MU27	SUMO3	Small ubiquitin-related modifier 3	QE2_130322_OPL0000_JCK_MdW_wholegel_5band_1A4	4	WG_1	_EGVKTENDHINLK_	2	748.889	1495.76	1.9685	1.0209e-08	1	119.88
A8MU27	SUMO3	Small ubiquitin-related modifier 3	QE2_130322_OPL0000_JCK_MdW_wholegel_5band_2A4	4	WG_2	_TENDHINLK_	3	361.852	1082.54	0.12239	0.013099	1	41.427
A8MU27;H7BZT4	SUMO3;SUMO4;SUMO2	Small ubiquitin-related modifier 3;Small ubiquitin-related modifier 4;Small ubiquitin-related modifier 2	QE2_130322_OPL0000_JCK_MdW_wholegel_5band_1A1	1	WG_1	_VAGQDGSVVQFK_	2	617.825	1233.64	-0.62146	0.0012051	1	61.11
A8MU27;H7BZT4	SUMO3;SUMO4;SUMO2	Small ubiquitin-related modifier 3;Small ubiquitin-related modifier 4;Small ubiquitin-related modifier 2	QE2_130322_OPL0000_JCK_MdW_wholegel_5band_1A1	1	WG_1	_VAGQDGSVVQFK_	2	617.825	1233.64	-1.0689	0.0010404	1	62.924
A8MU27;H7BZT4	SUMO3;SUMO4;SUMO2	Small ubiquitin-related modifier 3;Small ubiquitin-related modifier 4;Small ubiquitin-related modifier 2	QE2_130322_OPL0000_JCK_MdW_wholegel_5band_1A2	2	WG_1	_VAGQDGSVVQFK_	2	617.825	1233.64	-1.3539	2.6038e-06	1	97.214
A8MU27;H7BZT4	SUMO3;SUMO4;SUMO2	Small ubiquitin-related modifier 3;Small ubiquitin-related modifier 4;Small ubiquitin-related modifier 2	QE2_130322_OPL0000_JCK_MdW_wholegel_5band_1A2	2	WG_1	_VAGQDGSVVQFK_	2	617.825	1233.64	0.33623	6.0822e-14	1	60.49
A8MU27;H7BZT4	SUMO3;SUMO4;SUMO2	Small ubiquitin-related modifier 3;Small ubiquitin-related modifier 4;Small ubiquitin-related modifier 2	QE2_130322_OPL0000_JCK_MdW_wholegel_5band_1A3	3	WG_1	_VAGQDGSVVQFK_	2	617.825	1233.64	0.37939	3.0299e-06	1	95.498
A8MU27;H7BZT4	SUMO3;SUMO4;SUMO2	Small ubiquitin-related modifier 3;Small ubiquitin-related modifier 4;Small ubiquitin-related modifier 2	QE2_130322_OPL0000_JCK_MdW_wholegel_5band_1A3	3	WG_1	_VAGQDGSVVQFK_	2	617.825	1233.64	-1.8106	0.0018711	1	56.951
A8MU27;H7BZT4	SUMO3;SUMO4;SUMO2	Small ubiquitin-related modifier 3;Small ubiquitin-related modifier 4;Small ubiquitin-related modifier 2	QE2_130322_OPL0000_JCK_MdW_wholegel_5band_1A4	4	WG_1	_VAGQDGSVVQFK_	2	617.825	1233.64	0.86197	1.6642e-15	1	137.16
A8MU27;H7BZT4	SUMO3;SUMO4;SUMO2	Small ubiquitin-related modifier 3;Small ubiquitin-related modifier 4;Small ubiquitin-related modifier 2	QE2_130322_OPL0000_JCK_MdW_wholegel_5band_1A4	4	WG_1	_VAGQDGSVVQFK_	2	617.825	1233.64	0.3738	6.2583e-09	1	118.77
A8MU27;H7BZT4	SUMO3;SUMO4;SUMO2	Small ubiquitin-related modifier 3;Small ubiquitin-related modifier 4;Small ubiquitin-related modifier 2	QE2_130322_OPL0000_JCK_MdW_wholegel_5band_1A4	4	WG_1	_VAGQDGSVVQFK_	2	617.825	1233.64	-0.64369	1.4768e-07	1	108.53
A8MU27;H7BZT4	SUMO3;SUMO4;SUMO2	Small ubiquitin-related modifier 3;Small ubiquitin-related modifier 4;Small ubiquitin-related modifier 2	QE2_130322_OPL0000_JCK_MdW_wholegel_5band_1A4	4	WG_1	_VAGQDGSVVQFK_	3	412.219	1233.64	-0.60423	0.04193	1	36.447
A8MU27;H7BZT4	SUMO3;SUMO4;SUMO2	Small ubiquitin-related modifier 3;Small ubiquitin-related modifier 4;Small ubiquitin-related modifier 2	QE2_130322_OPL0000_JCK_MdW_wholegel_5band_1A4	4	WG_1	_VAGQDGSVVQFK_	2	617.825	1233.64	0.36298	6.8981e-25	1	78.548
A8MU27;H7BZT4	SUMO3;SUMO4;SUMO2	Small ubiquitin-related modifier 3;Small ubiquitin-related modifier 4;Small ubiquitin-related modifier 2	QE2_130322_OPL0000_JCK_MdW_wholegel_5band_1A5	5	WG_1	_VAGQDGSVVQFK_	2	617.825	1233.64	-0.8524	1.2401e-05	1	84.605
A8MU27;H7BZT4	SUMO3;SUMO4;SUMO2	Small ubiquitin-related modifier 3;Small ubiquitin-related modifier 4;Small ubiquitin-related modifier 2	QE2_130322_OPL0000_JCK_MdW_wholegel_5band_2A1	1	WG_2	_VAGQDGSVVQFK_	2	617.825	1233.64	-1.252	0.00020789	1	75.739
A8MU27;H7BZT4	SUMO3;SUMO4;SUMO2	Small ubiquitin-related modifier 3;Small ubiquitin-related modifier 4;Small ubiquitin-related modifier 2	QE2_130322_OPL0000_JCK_MdW_wholegel_5band_2A1	1	WG_2	_VAGQDGSVVQFK_	2	617.825	1233.64	-0.042012	0.0016587	1	62.694
A8MU27;H7BZT4	SUMO3;SUMO4;SUMO2	Small ubiquitin-related modifier 3;Small ubiquitin-related modifier 4;Small ubiquitin-related modifier 2	QE2_130322_OPL0000_JCK_MdW_wholegel_5band_2A2	2	WG_2	_VAGQDGSVVQFK_	2	617.825	1233.64	-1.1865	2.7463e-06	1	96.64
A8MU27;H7BZT4	SUMO3;SUMO4;SUMO2	Small ubiquitin-related modifier 3;Small ubiquitin-related modifier 4;Small ubiquitin-related modifier 2	QE2_130322_OPL0000_JCK_MdW_wholegel_5band_2A2	2	WG_2	_VAGQDGSVVQFK_	2	617.825	1233.64	-0.29658	0.010028	1	44.614
A8MU27;H7BZT4	SUMO3;SUMO4;SUMO2	Small ubiquitin-related modifier 3;Small ubiquitin-related modifier 4;Small ubiquitin-related modifier 2	QE2_130322_OPL0000_JCK_MdW_wholegel_5band_2A3	3	WG_2	_VAGQDGSVVQFK_	2	617.825	1233.64	0.097485	2.9391e-08	1	117.09
A8MU27;H7BZT4	SUMO3;SUMO4;SUMO2	Small ubiquitin-related modifier 3;Small ubiquitin-related modifier 4;Small ubiquitin-related modifier 2	QE2_130322_OPL0000_JCK_MdW_wholegel_5band_2A3	3	WG_2	_VAGQDGSVVQFK_	2	617.825	1233.64	2.2202	0.012541	1	37.94
A8MU27;H7BZT4	SUMO3;SUMO4;SUMO2	Small ubiquitin-related modifier 3;Small ubiquitin-related modifier 4;Small ubiquitin-related modifier 2	QE2_130322_OPL0000_JCK_MdW_wholegel_5band_2A4	4	WG_2	_VAGQDGSVVQFK_	2	617.825	1233.64	0.052088	6.2775e-07	2	105.17
A8MU27;H7BZT4	SUMO3;SUMO4;SUMO2	Small ubiquitin-related modifier 3;Small ubiquitin-related modifier 4;Small ubiquitin-related modifier 2	QE2_130322_OPL0000_JCK_MdW_wholegel_5band_2A4	4	WG_2	_VAGQDGSVVQFK_	3	412.219	1233.64	0.78658	0.011113	1	41.339
A8MU27;H7BZT4	SUMO3;SUMO4;SUMO2	Small ubiquitin-related modifier 3;Small ubiquitin-related modifier 4;Small ubiquitin-related modifier 2	QE2_130322_OPL0000_JCK_MdW_wholegel_5band_2A4	4	WG_2	_VAGQDGSVVQFK_	2	617.825	1233.64	0.13937	2.7287e-15	1	133.05
A8MU27;H7BZT4	SUMO3;SUMO4;SUMO2	Small ubiquitin-related modifier 3;Small ubiquitin-related modifier 4;Small ubiquitin-related modifier 2	QE2_130322_OPL0000_JCK_MdW_wholegel_5band_2A4	4	WG_2	_VAGQDGSVVQFK_	2	617.825	1233.64	-0.11985	1.6748e-07	1	107.09
A8MU27;H7BZT4	SUMO3;SUMO4;SUMO2	Small ubiquitin-related modifier 3;Small ubiquitin-related modifier 4;Small ubiquitin-related modifier 2	QE2_130322_OPL0000_JCK_MdW_wholegel_5band_3A1	1	WG_3	_VAGQDGSVVQFK_	2	617.825	1233.64	-0.1495	0.0023175	1	68.515
A8MU27;H7BZT4	SUMO3;SUMO4;SUMO2	Small ubiquitin-related modifier 3;Small ubiquitin-related modifier 4;Small ubiquitin-related modifier 2	QE2_130322_OPL0000_JCK_MdW_wholegel_5band_3A1	1	WG_3	_VAGQDGSVVQFK_	2	617.825	1233.64	-1.7273	0.00024681	1	58.172
A8MU27;H7BZT4	SUMO3;SUMO4;SUMO2	Small ubiquitin-related modifier 3;Small ubiquitin-related modifier 4;Small ubiquitin-related modifier 2	QE2_130322_OPL0000_JCK_MdW_wholegel_5band_3A2	2	WG_3	_VAGQDGSVVQFK_	2	617.825	1233.64	-0.57262	5.8013e-06	1	91.937
A8MU27;H7BZT4	SUMO3;SUMO4;SUMO2	Small ubiquitin-related modifier 3;Small ubiquitin-related modifier 4;Small ubiquitin-related modifier 2	QE2_130322_OPL0000_JCK_MdW_wholegel_5band_3A2	2	WG_3	_VAGQDGSVVQFK_	2	617.825	1233.64	-0.03947	0.01175	1	44.614
A8MU27;H7BZT4	SUMO3;SUMO4;SUMO2	Small ubiquitin-related modifier 3;Small ubiquitin-related modifier 4;Small ubiquitin-related modifier 2	QE2_130322_OPL0000_JCK_MdW_wholegel_5band_3A3	3	WG_3	_VAGQDGSVVQFK_	2	617.825	1233.64	0.26718	1.3682e-05	1	83.182
A8MU27;H7BZT4	SUMO3;SUMO4;SUMO2	Small ubiquitin-related modifier 3;Small ubiquitin-related modifier 4;Small ubiquitin-related modifier 2	QE2_130322_OPL0000_JCK_MdW_wholegel_5band_3A3	3	WG_3	_VAGQDGSVVQFK_	2	617.825	1233.64	1.5174	0.041762	1	29.131
A8MU27;H7BZT4	SUMO3;SUMO4;SUMO2	Small ubiquitin-related modifier 3;Small ubiquitin-related modifier 4;Small ubiquitin-related modifier 2	QE2_130322_OPL0000_JCK_MdW_wholegel_5band_3A4	4	WG_3	_VAGQDGSVVQFK_	2	617.825	1233.64	0.16208	1.0576e-06	1	103.44
A8MU27;H7BZT4	SUMO3;SUMO4;SUMO2	Small ubiquitin-related modifier 3;Small ubiquitin-related modifier 4;Small ubiquitin-related modifier 2	QE2_130322_OPL0000_JCK_MdW_wholegel_5band_3A4	4	WG_3	_VAGQDGSVVQFK_	2	617.825	1233.64	0.41426	4.3144e-11	1	128.36
A8MU27;H7BZT4	SUMO3;SUMO4;SUMO2	Small ubiquitin-related modifier 3;Small ubiquitin-related modifier 4;Small ubiquitin-related modifier 2	QE2_130322_OPL0000_JCK_MdW_wholegel_5band_3A4	4	WG_3	_VAGQDGSVVQFK_	2	617.825	1233.64	0.044382	0.00015578	1	77.597
A8MU27;H7BZT4	SUMO3;SUMO4;SUMO2	Small ubiquitin-related modifier 3;Small ubiquitin-related modifier 4;Small ubiquitin-related modifier 2	QE2_130322_OPL0000_JCK_MdW_wholegel_5band_3A4	4	WG_3	_VAGQDGSVVQFK_	3	412.219	1233.64	0.98708	0.041356	1	37.236
A8MU27;H7BZT4	SUMO3;SUMO4;SUMO2	Small ubiquitin-related modifier 3;Small ubiquitin-related modifier 4;Small ubiquitin-related modifier 2	QE2_130322_OPL0000_JCK_MdW_wholegel_5band_3A5	5	WG_3	_VAGQDGSVVQFK_	2	617.825	1233.64	-0.44301	7.1546e-06	1	90.434
A8MUM1	TSSC1	Protein TSSC1	QE2_130322_OPL0000_JCK_MdW_wholegel_5band_1A2	2	WG_1	_ALTPQTAETDAIR_	2	693.865	1385.72	0.76346	0.0059644	1	44.457
A8MUM1	TSSC1	Protein TSSC1	QE2_130322_OPL0000_JCK_MdW_wholegel_5band_2A2	2	WG_2	_ALTPQTAETDAIR_	2	693.865	1385.72	0.37097	0.0025291	1	52.265
A8MUM1	TSSC1	Protein TSSC1	QE2_130322_OPL0000_JCK_MdW_wholegel_5band_3A2	2	WG_3	_ALTPQTAETDAIR_	2	693.865	1385.72	0.29443	0.00046221	1	70.622
A8MUM1	TSSC1	Protein TSSC1	QE2_130322_OPL0000_JCK_MdW_wholegel_5band_1A2	2	WG_1	_FLVGTQSLK_	2	496.792	991.57	1.2354	0.077535	1	24.855
A8MUM1	TSSC1	Protein TSSC1	QE2_130322_OPL0000_JCK_MdW_wholegel_5band_3A2	2	WG_3	_FLVGTQSLK_	2	496.792	991.57	1.0595	0.037472	1	31.494
A8MUM1	TSSC1	Protein TSSC1	QE2_130322_OPL0000_JCK_MdW_wholegel_5band_3A4	4	WG_3	_FLVGTQSLK_	2	496.792	991.57	-0.072931	0.043054	1	30.569
A8MUM1	TSSC1	Protein TSSC1	QE2_130322_OPL0000_JCK_MdW_wholegel_5band_2A2	2	WG_2	_GVLTTCYNR_	2	542.266	1082.52	NaN	0.064015	1	33.359
A8MUM1	TSSC1	Protein TSSC1	QE2_130322_OPL0000_JCK_MdW_wholegel_5band_1A2	2	WG_1	_SMSQIYCIENAHGQLVR_	3	669.324	2004.95	-1.0119	0.01616	1	34.909
A8MUM1	TSSC1	Protein TSSC1	QE2_130322_OPL0000_JCK_MdW_wholegel_5band_3A4	4	WG_3	_VLTCAAVWR_	2	538.289	1074.56	-3.6843	0.040637	1	40.724
A8MUM1	TSSC1	Protein TSSC1	QE2_130322_OPL0000_JCK_MdW_wholegel_5band_2A2	2	WG_2	_YNHSHDQLVLTGSSDSR_	4	479.728	1914.88	0.63377	0.043188	1	27.512
A8MUM1	TSSC1	Protein TSSC1	QE2_130322_OPL0000_JCK_MdW_wholegel_5band_3A2	2	WG_3	_YNHSHDQLVLTGSSDSR_	4	479.728	1914.88	-0.026618	0.091762	1	18.635
A8MUM1	TSSC1	Protein TSSC1	QE2_130322_OPL0000_JCK_MdW_wholegel_5band_3A2	2	WG_3	_YNHSHDQLVLTGSSDSR_	3	639.301	1914.88	1.1811	0.137	1	36.504
A8MUS3	RPL23A	60S ribosomal protein L23a	QE2_130322_OPL0000_JCK_MdW_wholegel_5band_1A2	2	WG_1	_FPLTTESAMK_	2	562.786	1123.56	0.89235	0.0034128	1	54.486
A8MUS3	RPL23A	60S ribosomal protein L23a	QE2_130322_OPL0000_JCK_MdW_wholegel_5band_1A3	3	WG_1	_FPLTTESAMK_	2	562.786	1123.56	1.2922	0.00041653	4	80.706
A8MUS3	RPL23A	60S ribosomal protein L23a	QE2_130322_OPL0000_JCK_MdW_wholegel_5band_2A2	2	WG_2	_FPLTTESAMK_	2	562.786	1123.56	1.3411	0.0043923	1	51.162
A8MUS3	RPL23A	60S ribosomal protein L23a	QE2_130322_OPL0000_JCK_MdW_wholegel_5band_2A3	3	WG_2	_FPLTTESAMK_	2	562.786	1123.56	0.95351	0.00035319	1	82.261
A8MUS3	RPL23A	60S ribosomal protein L23a	QE2_130322_OPL0000_JCK_MdW_wholegel_5band_2A3	3	WG_2	_FPLTTESAMK_	2	562.786	1123.56	-0.36916	0.0004142	3	80.763
A8MUS3	RPL23A	60S ribosomal protein L23a	QE2_130322_OPL0000_JCK_MdW_wholegel_5band_3A2	2	WG_3	_FPLTTESAMK_	2	562.786	1123.56	1.1907	0.010433	1	42.802
A8MUS3	RPL23A	60S ribosomal protein L23a	QE2_130322_OPL0000_JCK_MdW_wholegel_5band_3A3	3	WG_3	_FPLTTESAMK_	2	562.786	1123.56	1.2941	0.00013579	1	92.538
A8MUS3	RPL23A	60S ribosomal protein L23a	QE2_130322_OPL0000_JCK_MdW_wholegel_5band_3A3	3	WG_3	_FPLTTESAMK_	2	562.786	1123.56	0.19511	0.0045014	2	50.791
A8MUS3	RPL23A	60S ribosomal protein L23a	QE2_130322_OPL0000_JCK_MdW_wholegel_5band_3A3	3	WG_3	_IEDNNTLVFIVDVK_	2	809.938	1617.86	2.5154	0.01646	1	34.302
A8MUS3	RPL23A	60S ribosomal protein L23a	QE2_130322_OPL0000_JCK_MdW_wholegel_5band_1A3	3	WG_1	_KIEDNNTLVFIVDVK_	3	582.993	1745.96	1.9731	0.0074881	1	42.382
A8MUS3	RPL23A	60S ribosomal protein L23a	QE2_130322_OPL0000_JCK_MdW_wholegel_5band_2A3	3	WG_2	_KIEDNNTLVFIVDVK_	3	582.993	1745.96	4.7283	0.001632	1	52.323
A8MUS3	RPL23A	60S ribosomal protein L23a	QE2_130322_OPL0000_JCK_MdW_wholegel_5band_3A3	3	WG_3	_KIEDNNTLVFIVDVK_	3	582.993	1745.96	-2.4098	0.0056624	1	43.764
A8MUS3	RPL23A	60S ribosomal protein L23a	QE2_130322_OPL0000_JCK_MdW_wholegel_5band_3A3	3	WG_3	_KIEDNNTLVFIVDVK_	3	582.993	1745.96	2.6734	0.085432	1	25.558
A8MUS3	RPL23A	60S ribosomal protein L23a	QE2_130322_OPL0000_JCK_MdW_wholegel_5band_1A1	1	WG_1	_KLYDIDVAK_	3	355.538	1063.59	0.88169	0.024038	1	34.692
A8MUS3	RPL23A	60S ribosomal protein L23a	QE2_130322_OPL0000_JCK_MdW_wholegel_5band_1A2	2	WG_1	_KLYDIDVAK_	2	532.803	1063.59	0.75244	0.069808	1	27.149
A8MUS3	RPL23A	60S ribosomal protein L23a	QE2_130322_OPL0000_JCK_MdW_wholegel_5band_1A2	2	WG_1	_KLYDIDVAK_	3	355.538	1063.59	1.695	0.022818	1	35.541
A8MUS3	RPL23A	60S ribosomal protein L23a	QE2_130322_OPL0000_JCK_MdW_wholegel_5band_1A3	3	WG_1	_KLYDIDVAK_	2	532.803	1063.59	0.23386	0.0030014	1	60.641
A8MUS3	RPL23A	60S ribosomal protein L23a	QE2_130322_OPL0000_JCK_MdW_wholegel_5band_1A3	3	WG_1	_KLYDIDVAK_	3	355.538	1063.59	0.53822	0.00029817	1	100.57
A8MUS3	RPL23A	60S ribosomal protein L23a	QE2_130322_OPL0000_JCK_MdW_wholegel_5band_1A4	4	WG_1	_KLYDIDVAK_	3	355.538	1063.59	0.45547	0.033717	1	32.606
A8MUS3	RPL23A	60S ribosomal protein L23a	QE2_130322_OPL0000_JCK_MdW_wholegel_5band_2A1	1	WG_2	_KLYDIDVAK_	2	532.803	1063.59	1.1589	0.018705	1	38.402
A8MUS3	RPL23A	60S ribosomal protein L23a	QE2_130322_OPL0000_JCK_MdW_wholegel_5band_2A2	2	WG_2	_KLYDIDVAK_	2	532.803	1063.59	0.42968	0.036045	1	32.254
A8MUS3	RPL23A	60S ribosomal protein L23a	QE2_130322_OPL0000_JCK_MdW_wholegel_5band_2A3	3	WG_2	_KLYDIDVAK_	2	532.803	1063.59	0.25382	0.0032533	1	58.676
A8MUS3	RPL23A	60S ribosomal protein L23a	QE2_130322_OPL0000_JCK_MdW_wholegel_5band_2A3	3	WG_2	_KLYDIDVAK_	3	355.538	1063.59	0.50956	0.0015141	1	74.165
A8MUS3	RPL23A	60S ribosomal protein L23a	QE2_130322_OPL0000_JCK_MdW_wholegel_5band_2A4	4	WG_2	_KLYDIDVAK_	2	532.803	1063.59	NaN	0.039537	1	33.158
A8MUS3	RPL23A	60S ribosomal protein L23a	QE2_130322_OPL0000_JCK_MdW_wholegel_5band_3A1	1	WG_3	_KLYDIDVAK_	2	532.803	1063.59	1.3435	0.13019	1	32.523
A8MUS3	RPL23A	60S ribosomal protein L23a	QE2_130322_OPL0000_JCK_MdW_wholegel_5band_3A2	2	WG_3	_KLYDIDVAK_	2	532.803	1063.59	0.40219	0.025356	1	33.87
A8MUS3	RPL23A	60S ribosomal protein L23a	QE2_130322_OPL0000_JCK_MdW_wholegel_5band_3A3	3	WG_3	_KLYDIDVAK_	2	532.803	1063.59	0.31098	0.0072322	1	47.288
A8MUS3	RPL23A	60S ribosomal protein L23a	QE2_130322_OPL0000_JCK_MdW_wholegel_5band_3A5	5	WG_3	_KLYDIDVAK_	3	355.538	1063.59	-0.19576	0.039326	1	31.758
A8MUS3	RPL23A	60S ribosomal protein L23a	QE2_130322_OPL0000_JCK_MdW_wholegel_5band_1A2	2	WG_1	_LAPDYDALDVANK_	2	702.854	1403.69	0.68426	0.010639	2	40.552
A8MUS3	RPL23A	60S ribosomal protein L23a	QE2_130322_OPL0000_JCK_MdW_wholegel_5band_1A2	2	WG_1	_LAPDYDALDVANK_	3	468.905	1403.69	0.20379	0.010173	1	40.941
A8MUS3	RPL23A	60S ribosomal protein L23a	QE2_130322_OPL0000_JCK_MdW_wholegel_5band_1A3	3	WG_1	_LAPDYDALDVANK_	2	702.854	1403.69	-0.44232	0.00052367	1	69.345
A8MUS3	RPL23A	60S ribosomal protein L23a	QE2_130322_OPL0000_JCK_MdW_wholegel_5band_1A3	3	WG_1	_LAPDYDALDVANK_	2	702.854	1403.69	-0.35461	3.427e-05	2	99.011
A8MUS3	RPL23A	60S ribosomal protein L23a	QE2_130322_OPL0000_JCK_MdW_wholegel_5band_1A3	3	WG_1	_LAPDYDALDVANK_	3	468.905	1403.69	0.015533	0.00064138	1	67.019
A8MUS3	RPL23A	60S ribosomal protein L23a	QE2_130322_OPL0000_JCK_MdW_wholegel_5band_1A4	4	WG_1	_LAPDYDALDVANK_	2	702.854	1403.69	-0.06252	0.00083569	1	63.181
A8MUS3	RPL23A	60S ribosomal protein L23a	QE2_130322_OPL0000_JCK_MdW_wholegel_5band_1A5	5	WG_1	_LAPDYDALDVANK_	2	702.854	1403.69	1.2957	6.2474e-05	1	90.731
A8MUS3	RPL23A	60S ribosomal protein L23a	QE2_130322_OPL0000_JCK_MdW_wholegel_5band_1A5	5	WG_1	_LAPDYDALDVANK_	3	468.905	1403.69	-0.0066179	0.010306	1	40.83
A8MUS3	RPL23A	60S ribosomal protein L23a	QE2_130322_OPL0000_JCK_MdW_wholegel_5band_1A5	5	WG_1	_LAPDYDALDVANK_	2	702.854	1403.69	NaN	0.061103	1	32.275
A8MUS3	RPL23A	60S ribosomal protein L23a	QE2_130322_OPL0000_JCK_MdW_wholegel_5band_2A1	1	WG_2	_LAPDYDALDVANK_	3	468.905	1403.69	0.060561	0.17114	1	17.402
A8MUS3	RPL23A	60S ribosomal protein L23a	QE2_130322_OPL0000_JCK_MdW_wholegel_5band_2A2	2	WG_2	_LAPDYDALDVANK_	2	702.854	1403.69	0.83427	0.0011965	1	57.804
A8MUS3	RPL23A	60S ribosomal protein L23a	QE2_130322_OPL0000_JCK_MdW_wholegel_5band_2A2	2	WG_2	_LAPDYDALDVANK_	3	468.905	1403.69	0.26246	0.016926	1	35.3
A8MUS3	RPL23A	60S ribosomal protein L23a	QE2_130322_OPL0000_JCK_MdW_wholegel_5band_2A3	3	WG_2	_LAPDYDALDVANK_	2	702.854	1403.69	-3.1987	0.00035883	1	73.927
A8MUS3	RPL23A	60S ribosomal protein L23a	QE2_130322_OPL0000_JCK_MdW_wholegel_5band_2A3	3	WG_2	_LAPDYDALDVANK_	2	702.854	1403.69	0.041947	6.9998e-05	2	88.163
A8MUS3	RPL23A	60S ribosomal protein L23a	QE2_130322_OPL0000_JCK_MdW_wholegel_5band_2A3	3	WG_2	_LAPDYDALDVANK_	3	468.905	1403.69	0.15665	0.00093534	1	61.212
A8MUS3	RPL23A	60S ribosomal protein L23a	QE2_130322_OPL0000_JCK_MdW_wholegel_5band_2A4	4	WG_2	_LAPDYDALDVANK_	2	702.854	1403.69	0.24065	0.0015147	1	56.482
A8MUS3	RPL23A	60S ribosomal protein L23a	QE2_130322_OPL0000_JCK_MdW_wholegel_5band_2A5	5	WG_2	_LAPDYDALDVANK_	2	702.854	1403.69	0.68288	0.00023421	1	77.912
A8MUS3	RPL23A	60S ribosomal protein L23a	QE2_130322_OPL0000_JCK_MdW_wholegel_5band_2A5	5	WG_2	_LAPDYDALDVANK_	3	468.905	1403.69	0.7523	0.0030481	1	50.108
A8MUS3	RPL23A	60S ribosomal protein L23a	QE2_130322_OPL0000_JCK_MdW_wholegel_5band_3A2	2	WG_3	_LAPDYDALDVANK_	2	702.854	1403.69	1.0725	0.00023421	1	77.912
A8MUS3	RPL23A	60S ribosomal protein L23a	QE2_130322_OPL0000_JCK_MdW_wholegel_5band_3A2	2	WG_3	_LAPDYDALDVANK_	3	468.905	1403.69	-0.44331	0.017965	1	34.432
A8MUS3	RPL23A	60S ribosomal protein L23a	QE2_130322_OPL0000_JCK_MdW_wholegel_5band_3A3	3	WG_3	_LAPDYDALDVANK_	2	702.854	1403.69	-2.2942	0.00039123	1	72.891
A8MUS3	RPL23A	60S ribosomal protein L23a	QE2_130322_OPL0000_JCK_MdW_wholegel_5band_3A3	3	WG_3	_LAPDYDALDVANK_	2	702.854	1403.69	-0.27675	4.5706e-05	2	96.059
A8MUS3	RPL23A	60S ribosomal protein L23a	QE2_130322_OPL0000_JCK_MdW_wholegel_5band_3A3	3	WG_3	_LAPDYDALDVANK_	3	468.905	1403.69	0.062392	0.0025291	1	52.265
A8MUS3	RPL23A	60S ribosomal protein L23a	QE2_130322_OPL0000_JCK_MdW_wholegel_5band_3A4	4	WG_3	_LAPDYDALDVANK_	2	702.854	1403.69	0.44701	0.021338	1	38.189
A8MUS3	RPL23A	60S ribosomal protein L23a	QE2_130322_OPL0000_JCK_MdW_wholegel_5band_3A5	5	WG_3	_LAPDYDALDVANK_	2	702.854	1403.69	0.39913	1.3995e-05	1	104.24
A8MUS3	RPL23A	60S ribosomal protein L23a	QE2_130322_OPL0000_JCK_MdW_wholegel_5band_3A5	5	WG_3	_LAPDYDALDVANK_	3	468.905	1403.69	0.39915	0.0026077	1	51.939
A8MUS3	RPL23A	60S ribosomal protein L23a	QE2_130322_OPL0000_JCK_MdW_wholegel_5band_3A5	5	WG_3	_LAPDYDALDVANK_	2	702.854	1403.69	2.0337	0.036127	1	38.399
A8MUS3	RPL23A	60S ribosomal protein L23a	QE2_130322_OPL0000_JCK_MdW_wholegel_5band_1A3	3	WG_1	_LDHYAIIKFPLTTESAMK_	4	520.28	2077.09	1.1489	0.039361	1	24.422
A8MUS3	RPL23A	60S ribosomal protein L23a	QE2_130322_OPL0000_JCK_MdW_wholegel_5band_3A3	3	WG_3	_LDHYAIIKFPLTTESAMK_	4	520.28	2077.09	1.0712	0.077991	1	17.624
A8MUS3	RPL23A	60S ribosomal protein L23a	QE2_130322_OPL0000_JCK_MdW_wholegel_5band_1A1	1	WG_1	_LYDIDVAK_	2	468.755	935.496	-1.5211	0.0021172	1	69.954
A8MUS3	RPL23A	60S ribosomal protein L23a	QE2_130322_OPL0000_JCK_MdW_wholegel_5band_1A2	2	WG_1	_LYDIDVAK_	2	468.755	935.496	-0.8061	0.0025089	1	68.735
A8MUS3	RPL23A	60S ribosomal protein L23a	QE2_130322_OPL0000_JCK_MdW_wholegel_5band_1A3	3	WG_1	_LYDIDVAK_	2	468.755	935.496	NaN	1.3455e-06	1	93.992
A8MUS3	RPL23A	60S ribosomal protein L23a	QE2_130322_OPL0000_JCK_MdW_wholegel_5band_1A5	5	WG_1	_LYDIDVAK_	2	468.755	935.496	NaN	0.005069	1	51.193
A8MUS3	RPL23A	60S ribosomal protein L23a	QE2_130322_OPL0000_JCK_MdW_wholegel_5band_2A1	1	WG_2	_LYDIDVAK_	2	468.755	935.496	-1.2793	0.0014782	1	87.696
A8MUS3	RPL23A	60S ribosomal protein L23a	QE2_130322_OPL0000_JCK_MdW_wholegel_5band_2A3	3	WG_2	_LYDIDVAK_	2	468.755	935.496	-1.1926	0.027091	1	36.447
A8MUS3	RPL23A	60S ribosomal protein L23a	QE2_130322_OPL0000_JCK_MdW_wholegel_5band_3A1	1	WG_3	_LYDIDVAK_	2	468.755	935.496	-1.4694	0.001936	1	70.856
A8MUS3	RPL23A	60S ribosomal protein L23a	QE2_130322_OPL0000_JCK_MdW_wholegel_5band_3A2	2	WG_3	_LYDIDVAK_	2	468.755	935.496	-0.96017	0.10182	1	51.193
A8MUS3	RPL23A	60S ribosomal protein L23a	QE2_130322_OPL0000_JCK_MdW_wholegel_5band_3A3	3	WG_3	_LYDIDVAK_	2	468.755	935.496	-0.69856	0.0056438	1	58.981
A8MUS3	RPL23A	60S ribosomal protein L23a	QE2_130322_OPL0000_JCK_MdW_wholegel_5band_1A3	3	WG_1	_NKLDHYAIIK_	2	607.848	1213.68	0.11584	0.0046429	1	62.528
A8MUS3	RPL23A	60S ribosomal protein L23a	QE2_130322_OPL0000_JCK_MdW_wholegel_5band_1A3	3	WG_1	_NKLDHYAIIK_	3	405.568	1213.68	0.090955	0.0049397	1	61.577
A8MUS3	RPL23A	60S ribosomal protein L23a	QE2_130322_OPL0000_JCK_MdW_wholegel_5band_2A3	3	WG_2	_NKLDHYAIIK_	3	405.568	1213.68	0.061203	0.00096683	1	81.799
A8MUS3	RPL23A	60S ribosomal protein L23a	QE2_130322_OPL0000_JCK_MdW_wholegel_5band_2A3	3	WG_2	_NKLDHYAIIK_	2	607.848	1213.68	0.32064	0.0024821	1	69.451
A8MUS3	RPL23A	60S ribosomal protein L23a	QE2_130322_OPL0000_JCK_MdW_wholegel_5band_3A3	3	WG_3	_NKLDHYAIIK_	2	607.848	1213.68	0.54313	0.0045194	1	62.924
A8MUS3	RPL23A	60S ribosomal protein L23a	QE2_130322_OPL0000_JCK_MdW_wholegel_5band_1A3	3	WG_1	_NKLDHYAIIKFPLTTESAMK_	5	464.853	2319.23	0.88763	0.0050471	1	61.703
A8MUS3	RPL23A	60S ribosomal protein L23a	QE2_130322_OPL0000_JCK_MdW_wholegel_5band_1A3	3	WG_1	_NKLDHYAIIKFPLTTESAMK_	4	580.815	2319.23	-0.77356	3.1182e-31	1	77.631
A8MUS3	RPL23A	60S ribosomal protein L23a	QE2_130322_OPL0000_JCK_MdW_wholegel_5band_2A3	3	WG_2	_NKLDHYAIIKFPLTTESAMK_	5	464.853	2319.23	0.87334	0.026315	1	48.968
A8MUS3	RPL23A	60S ribosomal protein L23a	QE2_130322_OPL0000_JCK_MdW_wholegel_5band_3A3	3	WG_3	_NKLDHYAIIKFPLTTESAMK_	5	464.853	2319.23	0.8088	0.086725	1	39.659
A8MUS3	RPL23A	60S ribosomal protein L23a	QE2_130322_OPL0000_JCK_MdW_wholegel_5band_3A3	3	WG_3	_NKLDHYAIIKFPLTTESAMK_	4	580.815	2319.23	-0.37116	0.03704	1	32.695
A8MUS3	RPL23A	60S ribosomal protein L23a	QE2_130322_OPL0000_JCK_MdW_wholegel_5band_1A1	1	WG_1	_VNTLIRPDGEK_	3	414.566	1240.68	-0.0078328	0.00055827	1	77.387
A8MUS3	RPL23A	60S ribosomal protein L23a	QE2_130322_OPL0000_JCK_MdW_wholegel_5band_1A2	2	WG_1	_VNTLIRPDGEK_	2	621.346	1240.68	0.60697	2.1694e-05	1	93.623
A8MUS3	RPL23A	60S ribosomal protein L23a	QE2_130322_OPL0000_JCK_MdW_wholegel_5band_1A2	2	WG_1	_VNTLIRPDGEK_	3	414.566	1240.68	0.2535	0.00012628	1	85.885
A8MUS3	RPL23A	60S ribosomal protein L23a	QE2_130322_OPL0000_JCK_MdW_wholegel_5band_1A3	3	WG_1	_VNTLIRPDGEK_	2	621.346	1240.68	0.31896	6.4419e-07	1	105.65
A8MUS3	RPL23A	60S ribosomal protein L23a	QE2_130322_OPL0000_JCK_MdW_wholegel_5band_1A3	3	WG_1	_VNTLIRPDGEK_	3	414.566	1240.68	0.22566	0.00054276	1	77.597
A8MUS3	RPL23A	60S ribosomal protein L23a	QE2_130322_OPL0000_JCK_MdW_wholegel_5band_1A4	4	WG_1	_VNTLIRPDGEK_	2	621.346	1240.68	0.38497	0.00069915	1	75.479
A8MUS3	RPL23A	60S ribosomal protein L23a	QE2_130322_OPL0000_JCK_MdW_wholegel_5band_1A5	5	WG_1	_VNTLIRPDGEK_	2	621.346	1240.68	-0.085385	0.0016294	1	68.676
A8MUS3	RPL23A	60S ribosomal protein L23a	QE2_130322_OPL0000_JCK_MdW_wholegel_5band_1A5	5	WG_1	_VNTLIRPDGEK_	3	414.566	1240.68	0.20069	0.00010219	1	87.667
A8MUS3	RPL23A	60S ribosomal protein L23a	QE2_130322_OPL0000_JCK_MdW_wholegel_5band_2A1	1	WG_2	_VNTLIRPDGEK_	3	414.566	1240.68	-0.0983	0.011447	1	50.207
A8MUS3	RPL23A	60S ribosomal protein L23a	QE2_130322_OPL0000_JCK_MdW_wholegel_5band_2A2	2	WG_2	_VNTLIRPDGEK_	2	621.346	1240.68	0.70222	1.343e-06	1	104.04
A8MUS3	RPL23A	60S ribosomal protein L23a	QE2_130322_OPL0000_JCK_MdW_wholegel_5band_2A2	2	WG_2	_VNTLIRPDGEK_	3	414.566	1240.68	0.1229	0.017639	1	45.257
A8MUS3	RPL23A	60S ribosomal protein L23a	QE2_130322_OPL0000_JCK_MdW_wholegel_5band_2A3	3	WG_2	_VNTLIRPDGEK_	3	414.566	1240.68	-0.017333	1.6048e-06	2	103.44
A8MUS3	RPL23A	60S ribosomal protein L23a	QE2_130322_OPL0000_JCK_MdW_wholegel_5band_2A3	3	WG_2	_VNTLIRPDGEK_	2	621.346	1240.68	0.4022	1.9431e-06	1	102.66
A8MUS3	RPL23A	60S ribosomal protein L23a	QE2_130322_OPL0000_JCK_MdW_wholegel_5band_2A3	3	WG_2	_VNTLIRPDGEK_	2	621.346	1240.68	1.092	1.1467e-11	1	128.36
A8MUS3	RPL23A	60S ribosomal protein L23a	QE2_130322_OPL0000_JCK_MdW_wholegel_5band_2A4	4	WG_2	_VNTLIRPDGEK_	2	621.346	1240.68	1.2265	5.8151e-05	2	90.926
A8MUS3	RPL23A	60S ribosomal protein L23a	QE2_130322_OPL0000_JCK_MdW_wholegel_5band_2A5	5	WG_2	_VNTLIRPDGEK_	2	621.346	1240.68	-0.29394	0.00012682	1	85.845
A8MUS3	RPL23A	60S ribosomal protein L23a	QE2_130322_OPL0000_JCK_MdW_wholegel_5band_2A5	5	WG_2	_VNTLIRPDGEK_	3	414.566	1240.68	0.94709	0.00054692	1	77.541
A8MUS3	RPL23A	60S ribosomal protein L23a	QE2_130322_OPL0000_JCK_MdW_wholegel_5band_3A1	1	WG_3	_VNTLIRPDGEK_	2	621.346	1240.68	0.50935	3.0244e-05	1	92.99
A8MUS3	RPL23A	60S ribosomal protein L23a	QE2_130322_OPL0000_JCK_MdW_wholegel_5band_3A1	1	WG_3	_VNTLIRPDGEK_	3	414.566	1240.68	0.26466	0.050366	1	35.737
A8MUS3	RPL23A	60S ribosomal protein L23a	QE2_130322_OPL0000_JCK_MdW_wholegel_5band_3A2	2	WG_3	_VNTLIRPDGEK_	2	621.346	1240.68	0.5507	0.035483	1	40.066
A8MUS3	RPL23A	60S ribosomal protein L23a	QE2_130322_OPL0000_JCK_MdW_wholegel_5band_3A2	2	WG_3	_VNTLIRPDGEK_	3	414.566	1240.68	0.22261	0.00054276	1	77.597
A8MUS3	RPL23A	60S ribosomal protein L23a	QE2_130322_OPL0000_JCK_MdW_wholegel_5band_3A3	3	WG_3	_VNTLIRPDGEK_	2	621.346	1240.68	0.27123	1.5952e-06	1	103.46
A8MUS3	RPL23A	60S ribosomal protein L23a	QE2_130322_OPL0000_JCK_MdW_wholegel_5band_3A3	3	WG_3	_VNTLIRPDGEK_	3	414.566	1240.68	-0.070182	0.00954	1	52.555
A8MUS3	RPL23A	60S ribosomal protein L23a	QE2_130322_OPL0000_JCK_MdW_wholegel_5band_3A4	4	WG_3	_VNTLIRPDGEK_	2	621.346	1240.68	0.73327	0.00025507	1	81.494
A8MUS3	RPL23A	60S ribosomal protein L23a	QE2_130322_OPL0000_JCK_MdW_wholegel_5band_3A5	5	WG_3	_VNTLIRPDGEK_	3	414.566	1240.68	1.0985	6.135e-05	1	90.689
A8MUS3	RPL23A	60S ribosomal protein L23a	QE2_130322_OPL0000_JCK_MdW_wholegel_5band_1A1	1	WG_1	_VNTLIRPDGEKK_	3	457.265	1368.77	-0.46852	0.076157	1	41.825
A8MUS3	RPL23A	60S ribosomal protein L23a	QE2_130322_OPL0000_JCK_MdW_wholegel_5band_1A1	1	WG_1	_VNTLIRPDGEKK_	2	685.394	1368.77	0.018943	5.8253e-05	1	89.451
A8MUS3	RPL23A	60S ribosomal protein L23a	QE2_130322_OPL0000_JCK_MdW_wholegel_5band_1A2	2	WG_1	_VNTLIRPDGEKK_	2	685.394	1368.77	-0.2247	7.5067e-07	1	111.72
A8MUS3	RPL23A	60S ribosomal protein L23a	QE2_130322_OPL0000_JCK_MdW_wholegel_5band_1A2	2	WG_1	_VNTLIRPDGEKK_	3	457.265	1368.77	-0.49602	0.031159	1	49.097
A8MUS3	RPL23A	60S ribosomal protein L23a	QE2_130322_OPL0000_JCK_MdW_wholegel_5band_1A3	3	WG_1	_VNTLIRPDGEKK_	3	457.265	1368.77	-0.31381	0.066136	1	42.941
A8MUS3	RPL23A	60S ribosomal protein L23a	QE2_130322_OPL0000_JCK_MdW_wholegel_5band_1A3	3	WG_1	_VNTLIRPDGEKK_	2	685.394	1368.77	0.36476	1.1278e-05	1	101.43
A8MUS3	RPL23A	60S ribosomal protein L23a	QE2_130322_OPL0000_JCK_MdW_wholegel_5band_1A5	5	WG_1	_VNTLIRPDGEKK_	2	685.394	1368.77	0.1593	0.027874	1	50.562
A8MUS3	RPL23A	60S ribosomal protein L23a	QE2_130322_OPL0000_JCK_MdW_wholegel_5band_2A1	1	WG_2	_VNTLIRPDGEKK_	3	457.265	1368.77	-0.36527	0.0029823	1	69.846
A8MUS3	RPL23A	60S ribosomal protein L23a	QE2_130322_OPL0000_JCK_MdW_wholegel_5band_2A1	1	WG_2	_VNTLIRPDGEKK_	2	685.394	1368.77	0.29797	7.5942e-05	1	86.738
A8MUS3	RPL23A	60S ribosomal protein L23a	QE2_130322_OPL0000_JCK_MdW_wholegel_5band_2A2	2	WG_2	_VNTLIRPDGEKK_	2	685.394	1368.77	-0.057237	2.7995e-05	1	94.09
A8MUS3	RPL23A	60S ribosomal protein L23a	QE2_130322_OPL0000_JCK_MdW_wholegel_5band_2A2	2	WG_2	_VNTLIRPDGEKK_	3	457.265	1368.77	-0.43902	0.0070524	1	63.662
A8MUS3	RPL23A	60S ribosomal protein L23a	QE2_130322_OPL0000_JCK_MdW_wholegel_5band_2A3	3	WG_2	_VNTLIRPDGEKK_	3	457.265	1368.77	-0.30057	0.017411	1	55.232
A8MUS3	RPL23A	60S ribosomal protein L23a	QE2_130322_OPL0000_JCK_MdW_wholegel_5band_2A3	3	WG_2	_VNTLIRPDGEKK_	2	685.394	1368.77	0.18859	7.6334e-10	1	123.99
A8MUS3	RPL23A	60S ribosomal protein L23a	QE2_130322_OPL0000_JCK_MdW_wholegel_5band_2A5	5	WG_2	_VNTLIRPDGEKK_	2	685.394	1368.77	-0.33822	0.012476	1	57.434
A8MUS3	RPL23A	60S ribosomal protein L23a	QE2_130322_OPL0000_JCK_MdW_wholegel_5band_3A1	1	WG_3	_VNTLIRPDGEKK_	3	457.265	1368.77	-0.079547	0.032424	1	48.532
A8MUS3	RPL23A	60S ribosomal protein L23a	QE2_130322_OPL0000_JCK_MdW_wholegel_5band_3A2	2	WG_3	_VNTLIRPDGEKK_	2	685.394	1368.77	-0.3041	5.0405e-10	1	126.51
A8MUS3	RPL23A	60S ribosomal protein L23a	QE2_130322_OPL0000_JCK_MdW_wholegel_5band_3A2	2	WG_3	_VNTLIRPDGEKK_	3	457.265	1368.77	-0.24267	0.0018839	1	73.881
A8MUS3	RPL23A	60S ribosomal protein L23a	QE2_130322_OPL0000_JCK_MdW_wholegel_5band_3A3	3	WG_3	_VNTLIRPDGEKK_	3	457.265	1368.77	-0.42062	0.033103	1	48.229
A8MUS3	RPL23A	60S ribosomal protein L23a	QE2_130322_OPL0000_JCK_MdW_wholegel_5band_3A3	3	WG_3	_VNTLIRPDGEKK_	2	685.394	1368.77	-0.030754	7.3469e-07	1	111.88
A8MUS3	RPL23A	60S ribosomal protein L23a	QE2_130322_OPL0000_JCK_MdW_wholegel_5band_3A5	5	WG_3	_VNTLIRPDGEKK_	2	685.394	1368.77	-1.7205	0.0079572	1	62.287
A8MUW5	FAM98B	Protein FAM98B	QE2_130322_OPL0000_JCK_MdW_wholegel_5band_1A2	2	WG_1	_INDALSCEYECR_	2	765.322	1528.63	NaN	2.4408e-05	1	70.622
A8MUW5	FAM98B	Protein FAM98B	QE2_130322_OPL0000_JCK_MdW_wholegel_5band_2A1	1	WG_2	_INDALSCEYECR_	2	765.322	1528.63	0.24611	0.00026176	1	66.533
A8MUW5	FAM98B	Protein FAM98B	QE2_130322_OPL0000_JCK_MdW_wholegel_5band_2A2	2	WG_2	_INDALSCEYECR_	2	765.322	1528.63	0.2713	0.00065966	1	67.115
A8MUW5	FAM98B	Protein FAM98B	QE2_130322_OPL0000_JCK_MdW_wholegel_5band_3A1	1	WG_3	_INDALSCEYECR_	2	765.322	1528.63	-0.039271	0.00071261	1	66.533
A8MUW5	FAM98B	Protein FAM98B	QE2_130322_OPL0000_JCK_MdW_wholegel_5band_3A2	2	WG_3	_INDALSCEYECR_	2	765.322	1528.63	0.40685	0.00080898	1	65.472
A8MUW5	FAM98B	Protein FAM98B	QE2_130322_OPL0000_JCK_MdW_wholegel_5band_1A1	1	WG_1	_MDLNSEQAEQLER_	2	781.859	1561.7	0.35725	5.9307e-05	1	91.812
A8MUW5	FAM98B	Protein FAM98B	QE2_130322_OPL0000_JCK_MdW_wholegel_5band_1A2	2	WG_1	_MDLNSEQAEQLER_	2	781.859	1561.7	0.37661	1.1906e-06	1	114.74
A8MUW5	FAM98B	Protein FAM98B	QE2_130322_OPL0000_JCK_MdW_wholegel_5band_2A2	2	WG_2	_MDLNSEQAEQLER_	2	781.859	1561.7	NaN	1.1396e-35	1	122.97
A8MUW5	FAM98B	Protein FAM98B	QE2_130322_OPL0000_JCK_MdW_wholegel_5band_3A2	2	WG_3	_MDLNSEQAEQLER_	2	781.859	1561.7	0.72602	3.2869e-09	1	121.76
A8MUW5	FAM98B	Protein FAM98B	QE2_130322_OPL0000_JCK_MdW_wholegel_5band_1A1	1	WG_1	_SLCNLEESITSAGR_	2	768.87	1535.72	-3.6667	0.07938	1	29.633
A8MUW5	FAM98B	Protein FAM98B	QE2_130322_OPL0000_JCK_MdW_wholegel_5band_1A1	1	WG_1	_STTSDIPHMLNQVESK_	3	596.293	1785.86	0.31243	0.075086	1	25.846
A8MUW5	FAM98B	Protein FAM98B	QE2_130322_OPL0000_JCK_MdW_wholegel_5band_1A2	2	WG_1	_STTSDIPHMLNQVESK_	3	596.293	1785.86	1.1064	0.04732	1	29.687
A8MUW5	FAM98B	Protein FAM98B	QE2_130322_OPL0000_JCK_MdW_wholegel_5band_2A2	2	WG_2	_STTSDIPHMLNQVESK_	3	596.293	1785.86	0.8767	0.05313	1	28.883
A8MUW5	FAM98B	Protein FAM98B	QE2_130322_OPL0000_JCK_MdW_wholegel_5band_3A2	2	WG_3	_STTSDIPHMLNQVESK_	3	596.293	1785.86	0.65912	0.092985	1	23.37
A8MUW5	FAM98B	Protein FAM98B	QE2_130322_OPL0000_JCK_MdW_wholegel_5band_1A2	2	WG_1	_TTITMAHLLAAR_	3	433.58	1297.72	-0.11887	0.043867	1	26.532
A8MV58	DBN1	Drebrin	QE2_130322_OPL0000_JCK_MdW_wholegel_5band_2A4	4	WG_2	_(ac)AGVSFSGHR_	2	480.238	958.462	0.14134	0.030226	1	30.918
A8MV58	DBN1	Drebrin	QE2_130322_OPL0000_JCK_MdW_wholegel_5band_3A4	4	WG_3	_(ac)AGVSFSGHR_	2	480.238	958.462	-0.68134	0.016315	1	34.563
A8MV58	DBN1	Drebrin	QE2_130322_OPL0000_JCK_MdW_wholegel_5band_1A1	1	WG_1	_SESEVEEAAAIIAQRPDNPR_	3	728.029	2181.07	NaN	0.016758	1	49.528
A8MV58	DBN1	Drebrin	QE2_130322_OPL0000_JCK_MdW_wholegel_5band_1A1	1	WG_1	_SPSDSSTASTPVAEQIER_	2	931.442	1860.87	-0.40935	3.4843e-42	1	169.28
A8MV58	DBN1	Drebrin	QE2_130322_OPL0000_JCK_MdW_wholegel_5band_2A1	1	WG_2	_SPSDSSTASTPVAEQIER_	2	931.442	1860.87	-0.16605	3.0954e-42	1	170.5
A8MV58	DBN1	Drebrin	QE2_130322_OPL0000_JCK_MdW_wholegel_5band_3A1	1	WG_3	_SPSDSSTASTPVAEQIER_	2	931.442	1860.87	0.25422	2.7064e-19	1	140.16
A8MWD9	SNRPG	Small nuclear ribonucleoprotein G-like protein;Small nuclear ribonucleoprotein G	QE2_130322_OPL0000_JCK_MdW_wholegel_5band_2A5	5	WG_2	_AHPPELK_	2	396.224	790.434	0.54373	0.011803	1	75.854
A8MWD9	SNRPG	Small nuclear ribonucleoprotein G-like protein;Small nuclear ribonucleoprotein G	QE2_130322_OPL0000_JCK_MdW_wholegel_5band_3A5	5	WG_3	_AHPPELK_	2	396.224	790.434	0.15039	0.011803	1	75.854
A8MWD9	SNRPG	Small nuclear ribonucleoprotein G-like protein;Small nuclear ribonucleoprotein G	QE2_130322_OPL0000_JCK_MdW_wholegel_5band_2A5	5	WG_2	_AHPPELKK_	2	460.272	918.529	0.67971	0.0016304	1	80.219
A8MWD9	SNRPG	Small nuclear ribonucleoprotein G-like protein;Small nuclear ribonucleoprotein G	QE2_130322_OPL0000_JCK_MdW_wholegel_5band_3A5	5	WG_3	_AHPPELKK_	2	460.272	918.529	0.78583	0.0020498	1	72.23
A8MWD9	SNRPG	Small nuclear ribonucleoprotein G-like protein;Small nuclear ribonucleoprotein G	QE2_130322_OPL0000_JCK_MdW_wholegel_5band_1A2	2	WG_1	_GNSIIMLEALER_	2	673.361	1344.71	2.7165	7.4033e-09	1	52.576
A8MWD9	SNRPG	Small nuclear ribonucleoprotein G-like protein;Small nuclear ribonucleoprotein G	QE2_130322_OPL0000_JCK_MdW_wholegel_5band_1A5	5	WG_1	_GNSIIMLEALER_	2	673.361	1344.71	0.42685	6.8872e-06	1	90.731
A8MWD9	SNRPG	Small nuclear ribonucleoprotein G-like protein;Small nuclear ribonucleoprotein G	QE2_130322_OPL0000_JCK_MdW_wholegel_5band_2A2	2	WG_2	_GNSIIMLEALER_	2	673.361	1344.71	1.2933	0.00043503	1	55.196
A8MWD9	SNRPG	Small nuclear ribonucleoprotein G-like protein;Small nuclear ribonucleoprotein G	QE2_130322_OPL0000_JCK_MdW_wholegel_5band_2A3	3	WG_2	_GNSIIMLEALER_	2	673.361	1344.71	2.3045	0.0034412	1	51.875
A8MWD9	SNRPG	Small nuclear ribonucleoprotein G-like protein;Small nuclear ribonucleoprotein G	QE2_130322_OPL0000_JCK_MdW_wholegel_5band_2A5	5	WG_2	_GNSIIMLEALER_	2	673.361	1344.71	-0.17629	0.00012307	3	78.763
A8MWD9	SNRPG	Small nuclear ribonucleoprotein G-like protein;Small nuclear ribonucleoprotein G	QE2_130322_OPL0000_JCK_MdW_wholegel_5band_3A1	1	WG_3	_GNSIIMLEALER_	2	673.361	1344.71	2.2167	0.012496	1	46.387
A8MWD9	SNRPG	Small nuclear ribonucleoprotein G-like protein;Small nuclear ribonucleoprotein G	QE2_130322_OPL0000_JCK_MdW_wholegel_5band_3A2	2	WG_3	_GNSIIMLEALER_	2	673.361	1344.71	2.0003	0.0024056	1	43.594
A8MWD9	SNRPG	Small nuclear ribonucleoprotein G-like protein;Small nuclear ribonucleoprotein G	QE2_130322_OPL0000_JCK_MdW_wholegel_5band_3A3	3	WG_3	_GNSIIMLEALER_	2	673.361	1344.71	3.6293	0.00017032	1	77.078
A8MWD9	SNRPG	Small nuclear ribonucleoprotein G-like protein;Small nuclear ribonucleoprotein G	QE2_130322_OPL0000_JCK_MdW_wholegel_5band_3A4	4	WG_3	_GNSIIMLEALER_	2	673.361	1344.71	-0.39541	0.0020164	1	56.482
A8MWD9	SNRPG	Small nuclear ribonucleoprotein G-like protein;Small nuclear ribonucleoprotein G	QE2_130322_OPL0000_JCK_MdW_wholegel_5band_3A5	5	WG_3	_GNSIIMLEALER_	2	673.361	1344.71	-0.17257	7.3721e-05	3	80.522
A8MWD9	SNRPG	Small nuclear ribonucleoprotein G-like protein;Small nuclear ribonucleoprotein G	QE2_130322_OPL0000_JCK_MdW_wholegel_5band_3A5	5	WG_3	_GNSIIMLEALER_	3	449.243	1344.71	-0.88011	0.042834	1	35.204
A8MWD9	SNRPG	Small nuclear ribonucleoprotein G-like protein;Small nuclear ribonucleoprotein G	QE2_130322_OPL0000_JCK_MdW_wholegel_5band_2A5	5	WG_2	_GNSIIM(ox)LEALER_	2	681.358	1360.7	0.3962	1.675e-05	1	96.464
A8MWD9	SNRPG	Small nuclear ribonucleoprotein G-like protein;Small nuclear ribonucleoprotein G	QE2_130322_OPL0000_JCK_MdW_wholegel_5band_3A5	5	WG_3	_GNSIIM(ox)LEALER_	2	681.358	1360.7	1.37	0.0014115	1	74.769
A8MWD9	SNRPG	Small nuclear ribonucleoprotein G-like protein;Small nuclear ribonucleoprotein G	QE2_130322_OPL0000_JCK_MdW_wholegel_5band_1A2	2	WG_1	_GNSIIMLEALERV_	2	722.895	1443.78	0.72926	0.00041971	1	73.156
A8MWD9	SNRPG	Small nuclear ribonucleoprotein G-like protein;Small nuclear ribonucleoprotein G	QE2_130322_OPL0000_JCK_MdW_wholegel_5band_1A3	3	WG_1	_GNSIIMLEALERV_	2	722.895	1443.78	0.15476	0.00038065	1	74.296
A8MWD9	SNRPG	Small nuclear ribonucleoprotein G-like protein;Small nuclear ribonucleoprotein G	QE2_130322_OPL0000_JCK_MdW_wholegel_5band_1A3	3	WG_1	_GNSIIMLEALERV_	3	482.266	1443.78	-0.26348	0.05686	1	43.184
A8MWD9	SNRPG	Small nuclear ribonucleoprotein G-like protein;Small nuclear ribonucleoprotein G	QE2_130322_OPL0000_JCK_MdW_wholegel_5band_1A4	4	WG_1	_GNSIIMLEALERV_	2	722.895	1443.78	-0.39569	0.0021569	1	54.598
A8MWD9	SNRPG	Small nuclear ribonucleoprotein G-like protein;Small nuclear ribonucleoprotein G	QE2_130322_OPL0000_JCK_MdW_wholegel_5band_2A1	1	WG_2	_GNSIIMLEALERV_	2	722.895	1443.78	0.33598	6.8551e-05	1	90.707
A8MWD9	SNRPG	Small nuclear ribonucleoprotein G-like protein;Small nuclear ribonucleoprotein G	QE2_130322_OPL0000_JCK_MdW_wholegel_5band_2A2	2	WG_2	_GNSIIMLEALERV_	2	722.895	1443.78	1.1752	8.5529e-05	1	85.42
A8MWD9	SNRPG	Small nuclear ribonucleoprotein G-like protein;Small nuclear ribonucleoprotein G	QE2_130322_OPL0000_JCK_MdW_wholegel_5band_2A3	3	WG_2	_GNSIIMLEALERV_	2	722.895	1443.78	-0.059416	9.0959e-05	1	83.729
A8MWD9	SNRPG	Small nuclear ribonucleoprotein G-like protein;Small nuclear ribonucleoprotein G	QE2_130322_OPL0000_JCK_MdW_wholegel_5band_2A4	4	WG_2	_GNSIIMLEALERV_	2	722.895	1443.78	-0.18276	1.5706e-11	2	131.35
A8MWD9	SNRPG	Small nuclear ribonucleoprotein G-like protein;Small nuclear ribonucleoprotein G	QE2_130322_OPL0000_JCK_MdW_wholegel_5band_2A4	4	WG_2	_GNSIIMLEALERV_	3	482.266	1443.78	-0.50391	0.027638	1	48.704
A8MWD9	SNRPG	Small nuclear ribonucleoprotein G-like protein;Small nuclear ribonucleoprotein G	QE2_130322_OPL0000_JCK_MdW_wholegel_5band_3A2	2	WG_3	_GNSIIMLEALERV_	2	722.895	1443.78	-0.096229	0.00041971	1	73.156
A8MWD9	SNRPG	Small nuclear ribonucleoprotein G-like protein;Small nuclear ribonucleoprotein G	QE2_130322_OPL0000_JCK_MdW_wholegel_5band_3A3	3	WG_3	_GNSIIMLEALERV_	2	722.895	1443.78	-0.13732	8.4189e-05	1	85.837
A8MWD9	SNRPG	Small nuclear ribonucleoprotein G-like protein;Small nuclear ribonucleoprotein G	QE2_130322_OPL0000_JCK_MdW_wholegel_5band_3A3	3	WG_3	_GNSIIMLEALERV_	3	482.266	1443.78	-0.08669	0.00019751	1	79.639
A8MWD9	SNRPG	Small nuclear ribonucleoprotein G-like protein;Small nuclear ribonucleoprotein G	QE2_130322_OPL0000_JCK_MdW_wholegel_5band_3A4	4	WG_3	_GNSIIMLEALERV_	2	722.895	1443.78	-0.40268	0.00015953	1	80.746
A8MWD9	SNRPG	Small nuclear ribonucleoprotein G-like protein;Small nuclear ribonucleoprotein G	QE2_130322_OPL0000_JCK_MdW_wholegel_5band_3A4	4	WG_3	_GNSIIMLEALERV_	3	482.266	1443.78	-0.15601	0.00014285	1	68.277
A8MWD9	SNRPG	Small nuclear ribonucleoprotein G-like protein;Small nuclear ribonucleoprotein G	QE2_130322_OPL0000_JCK_MdW_wholegel_5band_3A5	5	WG_3	_GNSIIMLEALERV_	3	482.266	1443.78	1.2393	0.068209	1	41.092
A8MWD9	SNRPG	Small nuclear ribonucleoprotein G-like protein;Small nuclear ribonucleoprotein G	QE2_130322_OPL0000_JCK_MdW_wholegel_5band_1A4	4	WG_1	_GNSIIM(ox)LEALERV_	2	730.893	1459.77	-0.24055	0.0046249	1	65.805
A8MWD9	SNRPG	Small nuclear ribonucleoprotein G-like protein;Small nuclear ribonucleoprotein G	QE2_130322_OPL0000_JCK_MdW_wholegel_5band_2A4	4	WG_2	_GNSIIM(ox)LEALERV_	2	730.893	1459.77	0.45592	0.015094	1	55.213
A8MWD9	SNRPG	Small nuclear ribonucleoprotein G-like protein;Small nuclear ribonucleoprotein G	QE2_130322_OPL0000_JCK_MdW_wholegel_5band_2A5	5	WG_2	_GNSIIM(ox)LEALERV_	2	730.893	1459.77	1.151	0.013173	1	38.399
A8MWD9	SNRPG	Small nuclear ribonucleoprotein G-like protein;Small nuclear ribonucleoprotein G	QE2_130322_OPL0000_JCK_MdW_wholegel_5band_3A4	4	WG_3	_GNSIIM(ox)LEALERV_	2	730.893	1459.77	-0.53714	1.1539e-05	2	112.62
A8MWD9	SNRPG	Small nuclear ribonucleoprotein G-like protein;Small nuclear ribonucleoprotein G	QE2_130322_OPL0000_JCK_MdW_wholegel_5band_1A4	4	WG_1	_HVQGILR_	2	411.751	821.487	-0.45127	0.0012359	1	124.89
A8MWD9	SNRPG	Small nuclear ribonucleoprotein G-like protein;Small nuclear ribonucleoprotein G	QE2_130322_OPL0000_JCK_MdW_wholegel_5band_1A5	5	WG_1	_HVQGILR_	2	411.751	821.487	-0.15672	0.0045891	1	96.51
A8MWD9	SNRPG	Small nuclear ribonucleoprotein G-like protein;Small nuclear ribonucleoprotein G	QE2_130322_OPL0000_JCK_MdW_wholegel_5band_2A4	4	WG_2	_HVQGILR_	2	411.751	821.487	-0.55688	0.00060207	1	128.38
A8MWD9	SNRPG	Small nuclear ribonucleoprotein G-like protein;Small nuclear ribonucleoprotein G	QE2_130322_OPL0000_JCK_MdW_wholegel_5band_2A5	5	WG_2	_HVQGILR_	2	411.751	821.487	-0.8168	0.0040652	2	100.07
A8MWD9	SNRPG	Small nuclear ribonucleoprotein G-like protein;Small nuclear ribonucleoprotein G	QE2_130322_OPL0000_JCK_MdW_wholegel_5band_3A4	4	WG_3	_HVQGILR_	2	411.751	821.487	-0.57503	2.5256e-05	1	138.07
A8MWD9	SNRPG	Small nuclear ribonucleoprotein G-like protein;Small nuclear ribonucleoprotein G	QE2_130322_OPL0000_JCK_MdW_wholegel_5band_3A5	5	WG_3	_HVQGILR_	2	411.751	821.487	-1.049	0.0061969	2	90.986
A8MXP9	MATR3	Matrin-3	QE2_130322_OPL0000_JCK_MdW_wholegel_5band_1A1	1	WG_1	_ALWFQGR_	2	439.238	876.461	0.37994	0.038646	1	42.474
A8MXP9	MATR3	Matrin-3	QE2_130322_OPL0000_JCK_MdW_wholegel_5band_2A1	1	WG_2	_ALWFQGR_	2	439.238	876.461	0.38878	0.048025	1	37.021
A8MXP9	MATR3	Matrin-3	QE2_130322_OPL0000_JCK_MdW_wholegel_5band_1A1	1	WG_1	_DLDELSRYPEDK_	2	740.352	1478.69	0.36605	0.01341	1	46.318
A8MXP9	MATR3	Matrin-3	QE2_130322_OPL0000_JCK_MdW_wholegel_5band_1A1	1	WG_1	_DLDELSRYPEDK_	2	740.352	1478.69	-1.6015	0.021558	1	51.939
A8MXP9	MATR3	Matrin-3	QE2_130322_OPL0000_JCK_MdW_wholegel_5band_2A1	1	WG_2	_DLDELSRYPEDKITPENLPQILLQLK_	4	770.918	3079.64	1.2415	0.013179	1	44.158
A8MXP9	MATR3	Matrin-3	QE2_130322_OPL0000_JCK_MdW_wholegel_5band_3A3	3	WG_3	_DLDELSRYPEDKITPENLPQILLQLK_	4	770.918	3079.64	0.69596	0.024727	1	41.763
A8MXP9	MATR3	Matrin-3	QE2_130322_OPL0000_JCK_MdW_wholegel_5band_1A1	1	WG_1	_DSFDDRGPSLNPVLDYDHGSR_	4	591.273	2361.06	-0.25423	0.0014991	1	57.826
A8MXP9	MATR3	Matrin-3	QE2_130322_OPL0000_JCK_MdW_wholegel_5band_1A2	2	WG_1	_DSFDDRGPSLNPVLDYDHGSR_	4	591.273	2361.06	-0.1456	0.071897	1	32.391
A8MXP9	MATR3	Matrin-3	QE2_130322_OPL0000_JCK_MdW_wholegel_5band_2A1	1	WG_2	_DSFDDRGPSLNPVLDYDHGSR_	4	591.273	2361.06	0.24133	0.0022279	1	56.766
A8MXP9	MATR3	Matrin-3	QE2_130322_OPL0000_JCK_MdW_wholegel_5band_3A1	1	WG_3	_DSFDDRGPSLNPVLDYDHGSR_	4	591.273	2361.06	0.31498	0.0028627	1	55.844
A8MXP9	MATR3	Matrin-3	QE2_130322_OPL0000_JCK_MdW_wholegel_5band_1A1	1	WG_1	_EDAMAMVDHCLK_	3	473.874	1418.6	-0.43192	0.0078257	1	43.991
A8MXP9	MATR3	Matrin-3	QE2_130322_OPL0000_JCK_MdW_wholegel_5band_2A1	1	WG_2	_EDAMAMVDHCLK_	3	473.874	1418.6	-0.17172	0.011037	1	41.401
A8MXP9	MATR3	Matrin-3	QE2_130322_OPL0000_JCK_MdW_wholegel_5band_3A1	1	WG_3	_EDAMAMVDHCLK_	3	473.874	1418.6	-0.41298	0.0039569	1	50.207
A8MXP9	MATR3	Matrin-3	QE2_130322_OPL0000_JCK_MdW_wholegel_5band_3A1	1	WG_3	_EDAMAMVDHCLK_	2	710.307	1418.6	NaN	0.001982	1	54.023
A8MXP9	MATR3	Matrin-3	QE2_130322_OPL0000_JCK_MdW_wholegel_5band_3A2	2	WG_3	_EDAMAMVDHCLK_	3	473.874	1418.6	-0.75699	0.052335	1	21.913
A8MXP9	MATR3	Matrin-3	QE2_130322_OPL0000_JCK_MdW_wholegel_5band_1A5	5	WG_1	_FDSEYER_	2	473.201	944.388	1.8486	0.041132	1	41.029
A8MXP9	MATR3	Matrin-3	QE2_130322_OPL0000_JCK_MdW_wholegel_5band_1A1	1	WG_1	_GAPPSSNIEDFHGLLPK_	3	593.641	1777.9	-0.1065	0.10197	1	18.156
A8MXP9	MATR3	Matrin-3	QE2_130322_OPL0000_JCK_MdW_wholegel_5band_1A2	2	WG_1	_GAPPSSNIEDFHGLLPK_	3	593.641	1777.9	0.52012	0.12258	1	27.271
A8MXP9	MATR3	Matrin-3	QE2_130322_OPL0000_JCK_MdW_wholegel_5band_2A1	1	WG_2	_GAPPSSNIEDFHGLLPK_	3	593.641	1777.9	0.11126	0.010034	1	40.014
A8MXP9	MATR3	Matrin-3	QE2_130322_OPL0000_JCK_MdW_wholegel_5band_2A3	3	WG_2	_GAPPSSNIEDFHGLLPK_	3	593.641	1777.9	1.3385	0.096596	1	20.954
A8MXP9	MATR3	Matrin-3	QE2_130322_OPL0000_JCK_MdW_wholegel_5band_3A1	1	WG_3	_GAPPSSNIEDFHGLLPK_	3	593.641	1777.9	0.26811	0.044186	1	30.107
A8MXP9	MATR3	Matrin-3	QE2_130322_OPL0000_JCK_MdW_wholegel_5band_1A1	1	WG_1	_GDADQASNILASFGLSAR_	3	598.299	1791.88	0.53845	5.8413e-15	1	127.91
A8MXP9	MATR3	Matrin-3	QE2_130322_OPL0000_JCK_MdW_wholegel_5band_1A1	1	WG_1	_GDADQASNILASFGLSAR_	2	896.945	1791.88	2.3991	0.009614	1	27.129
A8MXP9	MATR3	Matrin-3	QE2_130322_OPL0000_JCK_MdW_wholegel_5band_1A2	2	WG_1	_GDADQASNILASFGLSAR_	3	598.299	1791.88	0.037058	0.0032328	1	48.006
A8MXP9	MATR3	Matrin-3	QE2_130322_OPL0000_JCK_MdW_wholegel_5band_2A2	2	WG_2	_GDADQASNILASFGLSAR_	3	598.299	1791.88	0.38992	0.014294	1	37.237
A8MXP9	MATR3	Matrin-3	QE2_130322_OPL0000_JCK_MdW_wholegel_5band_2A3	3	WG_2	_GDADQASNILASFGLSAR_	3	598.299	1791.88	1.1687	0.044442	1	30.094
A8MXP9	MATR3	Matrin-3	QE2_130322_OPL0000_JCK_MdW_wholegel_5band_3A1	1	WG_3	_GDADQASNILASFGLSAR_	3	598.299	1791.88	0.59137	0.1118	1	21.045
A8MXP9	MATR3	Matrin-3	QE2_130322_OPL0000_JCK_MdW_wholegel_5band_3A2	2	WG_3	_GDADQASNILASFGLSAR_	2	896.945	1791.88	4.1741	0.0023206	1	51.566
A8MXP9	MATR3	Matrin-3	QE2_130322_OPL0000_JCK_MdW_wholegel_5band_3A3	3	WG_3	_GDADQASNILASFGLSAR_	3	598.299	1791.88	2.7608	0.014294	1	37.237
A8MXP9	MATR3	Matrin-3	QE2_130322_OPL0000_JCK_MdW_wholegel_5band_1A1	1	WG_1	_GNLGAGNGNLQGPR_	2	662.839	1323.66	1.4582	0.00058993	1	67.997
A8MXP9	MATR3	Matrin-3	QE2_130322_OPL0000_JCK_MdW_wholegel_5band_1A1	1	WG_1	_GPLPLSSQHR_	3	364.537	1090.59	0.61584	0.00066802	1	74.533
A8MXP9	MATR3	Matrin-3	QE2_130322_OPL0000_JCK_MdW_wholegel_5band_2A1	1	WG_2	_GPLPLSSQHR_	3	364.537	1090.59	0.29964	0.00029323	1	84.817
A8MXP9	MATR3	Matrin-3	QE2_130322_OPL0000_JCK_MdW_wholegel_5band_2A2	2	WG_2	_GPLPLSSQHR_	3	364.537	1090.59	0.57008	0.0141	1	40.154
A8MXP9	MATR3	Matrin-3	QE2_130322_OPL0000_JCK_MdW_wholegel_5band_3A1	1	WG_3	_GPLPLSSQHR_	3	364.537	1090.59	0.48868	0.014428	1	39.917
A8MXP9	MATR3	Matrin-3	QE2_130322_OPL0000_JCK_MdW_wholegel_5band_3A3	3	WG_3	_GPLPLSSQHR_	3	364.537	1090.59	0.50693	0.12297	1	20.13
A8MXP9	MATR3	Matrin-3	QE2_130322_OPL0000_JCK_MdW_wholegel_5band_1A1	1	WG_1	_GPSLNPVLDYDHGSR_	3	542.934	1625.78	-1.5569	0.077945	1	25.558
A8MXP9	MATR3	Matrin-3	QE2_130322_OPL0000_JCK_MdW_wholegel_5band_3A1	1	WG_3	_GYPHLCSICDLPVHSNK_	4	499.99	1995.93	0.25419	0.11425	1	27.149
A8MXP9	MATR3	Matrin-3	QE2_130322_OPL0000_JCK_MdW_wholegel_5band_1A1	1	WG_1	_IGPYQPNVPVGIDYVIPK_	2	985.043	1968.07	-0.013446	0.00053278	1	60.034
A8MXP9	MATR3	Matrin-3	QE2_130322_OPL0000_JCK_MdW_wholegel_5band_1A1	1	WG_1	_IGPYQPNVPVGIDYVIPK_	3	657.031	1968.07	1.5564	0.090975	1	23.33
A8MXP9	MATR3	Matrin-3	QE2_130322_OPL0000_JCK_MdW_wholegel_5band_2A1	1	WG_2	_IGPYQPNVPVGIDYVIPK_	2	985.043	1968.07	0.5672	0.0031606	1	48.288
A8MXP9	MATR3	Matrin-3	QE2_130322_OPL0000_JCK_MdW_wholegel_5band_2A1	1	WG_2	_IGPYQPNVPVGIDYVIPK_	3	657.031	1968.07	2.0227	0.084305	1	24.3
A8MXP9	MATR3	Matrin-3	QE2_130322_OPL0000_JCK_MdW_wholegel_5band_2A2	2	WG_2	_IGPYQPNVPVGIDYVIPK_	2	985.043	1968.07	-1.8432	0.038533	1	32.366
A8MXP9	MATR3	Matrin-3	QE2_130322_OPL0000_JCK_MdW_wholegel_5band_3A1	1	WG_3	_IGPYQPNVPVGIDYVIPK_	2	985.043	1968.07	0.56985	7.8733e-05	1	74.793
A8MXP9	MATR3	Matrin-3	QE2_130322_OPL0000_JCK_MdW_wholegel_5band_3A1	1	WG_3	_IGPYQPNVPVGIDYVIPK_	3	657.031	1968.07	1.4715	0.12801	1	19.934
A8MXP9	MATR3	Matrin-3	QE2_130322_OPL0000_JCK_MdW_wholegel_5band_1A1	1	WG_1	_IKNYILMR_	3	350.876	1049.61	-0.47028	0.0037922	1	86.794
A8MXP9	MATR3	Matrin-3	QE2_130322_OPL0000_JCK_MdW_wholegel_5band_2A1	1	WG_2	_IKNYILMR_	3	350.876	1049.61	-0.17925	0.0041045	1	92.47
A8MXP9	MATR3	Matrin-3	QE2_130322_OPL0000_JCK_MdW_wholegel_5band_3A1	1	WG_3	_IKNYILMR_	3	350.876	1049.61	-0.479	0.004077	1	98.523
A8MXP9	MATR3	Matrin-3	QE2_130322_OPL0000_JCK_MdW_wholegel_5band_1A1	1	WG_1	_ITPENLPQILLQLK_	2	810.49	1618.97	-0.3013	0.0025573	1	46.797
A8MXP9	MATR3	Matrin-3	QE2_130322_OPL0000_JCK_MdW_wholegel_5band_1A2	2	WG_1	_ITPENLPQILLQLK_	2	810.49	1618.97	-1.0391	0.021496	1	33.265
A8MXP9	MATR3	Matrin-3	QE2_130322_OPL0000_JCK_MdW_wholegel_5band_1A3	3	WG_1	_ITPENLPQILLQLK_	2	810.49	1618.97	-2.5125	0.00072355	1	62.162
A8MXP9	MATR3	Matrin-3	QE2_130322_OPL0000_JCK_MdW_wholegel_5band_2A1	1	WG_2	_ITPENLPQILLQLK_	3	540.663	1618.97	0.46413	4.8143e-06	1	110.51
A8MXP9	MATR3	Matrin-3	QE2_130322_OPL0000_JCK_MdW_wholegel_5band_2A3	3	WG_2	_ITPENLPQILLQLK_	2	810.49	1618.97	-1.6519	0.00045933	1	72.891
A8MXP9	MATR3	Matrin-3	QE2_130322_OPL0000_JCK_MdW_wholegel_5band_3A1	1	WG_3	_ITPENLPQILLQLK_	3	540.663	1618.97	0.00083426	0.00011194	1	92.65
A8MXP9	MATR3	Matrin-3	QE2_130322_OPL0000_JCK_MdW_wholegel_5band_3A1	1	WG_3	_ITPENLPQILLQLK_	2	810.49	1618.97	0.58077	0.0094202	1	40.315
A8MXP9	MATR3	Matrin-3	QE2_130322_OPL0000_JCK_MdW_wholegel_5band_3A2	2	WG_3	_ITPENLPQILLQLK_	3	540.663	1618.97	-5.8747	0.013307	1	46.964
A8MXP9	MATR3	Matrin-3	QE2_130322_OPL0000_JCK_MdW_wholegel_5band_3A2	2	WG_3	_ITPENLPQILLQLK_	2	810.49	1618.97	-0.73823	0.025983	1	40.025
A8MXP9	MATR3	Matrin-3	QE2_130322_OPL0000_JCK_MdW_wholegel_5band_3A3	3	WG_3	_ITPENLPQILLQLK_	2	810.49	1618.97	-0.84349	0.011368	1	47.774
A8MXP9	MATR3	Matrin-3	QE2_130322_OPL0000_JCK_MdW_wholegel_5band_1A5	5	WG_1	_LAEPYGK_	2	389.211	776.407	-0.1651	0.044979	1	38.792
A8MXP9	MATR3	Matrin-3	QE2_130322_OPL0000_JCK_MdW_wholegel_5band_1A1	1	WG_1	_LASLMNLGMSSSLNQQGAHSALSSASTSSHNLQSIFNIGSR_	4	1051.77	4203.04	-0.54819	1.4649e-146	1	198.94
A8MXP9	MATR3	Matrin-3	QE2_130322_OPL0000_JCK_MdW_wholegel_5band_1A1	1	WG_1	_LASLMNLGMSSSLNQQGAHSALSSASTSSHNLQSIFNIGSR_	5	841.616	4203.04	-1.3953	4.7251e-11	1	58.446
A8MXP9	MATR3	Matrin-3	QE2_130322_OPL0000_JCK_MdW_wholegel_5band_1A3	3	WG_1	_LASLMNLGMSSSLNQQGAHSALSSASTSSHNLQSIFNIGSR_	4	1051.77	4203.04	1.0509	3.093e-59	1	131.04
A8MXP9	MATR3	Matrin-3	QE2_130322_OPL0000_JCK_MdW_wholegel_5band_2A1	1	WG_2	_LASLMNLGMSSSLNQQGAHSALSSASTSSHNLQSIFNIGSR_	4	1051.77	4203.04	0.45414	2.3317e-80	1	145.86
A8MXP9	MATR3	Matrin-3	QE2_130322_OPL0000_JCK_MdW_wholegel_5band_2A1	1	WG_2	_LASLMNLGMSSSLNQQGAHSALSSASTSSHNLQSIFNIGSR_	5	841.616	4203.04	0.33315	0.00092689	1	39.772
A8MXP9	MATR3	Matrin-3	QE2_130322_OPL0000_JCK_MdW_wholegel_5band_2A2	2	WG_2	_LASLMNLGMSSSLNQQGAHSALSSASTSSHNLQSIFNIGSR_	4	1051.77	4203.04	0.059879	3.093e-59	1	131.04
A8MXP9	MATR3	Matrin-3	QE2_130322_OPL0000_JCK_MdW_wholegel_5band_2A3	3	WG_2	_LASLMNLGMSSSLNQQGAHSALSSASTSSHNLQSIFNIGSR_	4	1051.77	4203.04	-0.75922	5.1593e-58	1	125.48
A8MXP9	MATR3	Matrin-3	QE2_130322_OPL0000_JCK_MdW_wholegel_5band_3A1	1	WG_3	_LASLMNLGMSSSLNQQGAHSALSSASTSSHNLQSIFNIGSR_	4	1051.77	4203.04	-0.54382	9.2462e-47	1	116.46
A8MXP9	MATR3	Matrin-3	QE2_130322_OPL0000_JCK_MdW_wholegel_5band_3A1	1	WG_3	_LASLMNLGMSSSLNQQGAHSALSSASTSSHNLQSIFNIGSR_	5	841.616	4203.04	-0.47164	2.1281e-11	1	65.048
A8MXP9	MATR3	Matrin-3	QE2_130322_OPL0000_JCK_MdW_wholegel_5band_3A2	2	WG_3	_LASLMNLGMSSSLNQQGAHSALSSASTSSHNLQSIFNIGSR_	4	1051.77	4203.04	-0.74544	1.4444e-46	1	114.92
A8MXP9	MATR3	Matrin-3	QE2_130322_OPL0000_JCK_MdW_wholegel_5band_3A3	3	WG_3	_LASLMNLGMSSSLNQQGAHSALSSASTSSHNLQSIFNIGSR_	4	1051.77	4203.04	-0.33667	4.6639e-58	1	126.04
A8MXP9	MATR3	Matrin-3	QE2_130322_OPL0000_JCK_MdW_wholegel_5band_1A1	1	WG_1	_LCSLFYTNEEVAK_	2	787.382	1572.75	-0.65247	2.6581e-06	2	109.22
A8MXP9	MATR3	Matrin-3	QE2_130322_OPL0000_JCK_MdW_wholegel_5band_2A1	1	WG_2	_LCSLFYTNEEVAK_	2	787.382	1572.75	-0.13598	0.00046221	1	70.622
A8MXP9	MATR3	Matrin-3	QE2_130322_OPL0000_JCK_MdW_wholegel_5band_2A4	4	WG_2	_LCSLFYTNEEVAK_	2	787.382	1572.75	-1.5943	0.0005919	1	67.997
A8MXP9	MATR3	Matrin-3	QE2_130322_OPL0000_JCK_MdW_wholegel_5band_3A1	1	WG_3	_LCSLFYTNEEVAK_	2	787.382	1572.75	1.1463	7.8034e-05	1	85.42
A8MXP9	MATR3	Matrin-3	QE2_130322_OPL0000_JCK_MdW_wholegel_5band_3A4	4	WG_3	_LCSLFYTNEEVAK_	2	787.382	1572.75	NaN	0.00078893	1	62.528
A8MXP9	MATR3	Matrin-3	QE2_130322_OPL0000_JCK_MdW_wholegel_5band_2A1	1	WG_2	_MDYEDDRLR_	3	404.849	1211.52	0.95075	0.12447	1	29.767
A8MXP9	MATR3	Matrin-3	QE2_130322_OPL0000_JCK_MdW_wholegel_5band_3A1	1	WG_3	_MDYEDDRLR_	3	404.849	1211.52	-0.0023102	0.0067709	1	61.78
A8MXP9	MATR3	Matrin-3	QE2_130322_OPL0000_JCK_MdW_wholegel_5band_1A3	3	WG_1	_SATREPPYRVPR_	4	357.948	1427.76	0.24759	0.0064088	1	64.64
A8MXP9	MATR3	Matrin-3	QE2_130322_OPL0000_JCK_MdW_wholegel_5band_2A3	3	WG_2	_SATREPPYRVPR_	4	357.948	1427.76	0.19261	0.01523	1	56.205
A8MXP9	MATR3	Matrin-3	QE2_130322_OPL0000_JCK_MdW_wholegel_5band_3A3	3	WG_3	_SATREPPYRVPR_	4	357.948	1427.76	0.043623	1.5265e-05	1	99.215
A8MXP9	MATR3	Matrin-3	QE2_130322_OPL0000_JCK_MdW_wholegel_5band_1A1	1	WG_1	_SFQQSSLSR_	2	520.262	1038.51	-1.639	0.0011009	1	79.148
A8MXP9	MATR3	Matrin-3	QE2_130322_OPL0000_JCK_MdW_wholegel_5band_1A2	2	WG_1	_SFQQSSLSR_	2	520.262	1038.51	-1.1611	0.011907	1	42.336
A8MXP9	MATR3	Matrin-3	QE2_130322_OPL0000_JCK_MdW_wholegel_5band_1A3	3	WG_1	_SFQQSSLSR_	2	520.262	1038.51	-0.82093	0.0012653	1	76.228
A8MXP9	MATR3	Matrin-3	QE2_130322_OPL0000_JCK_MdW_wholegel_5band_1A5	5	WG_1	_SFQQSSLSR_	2	520.262	1038.51	0.4459	0.00052006	1	92.538
A8MXP9	MATR3	Matrin-3	QE2_130322_OPL0000_JCK_MdW_wholegel_5band_2A4	4	WG_2	_SFQQSSLSR_	2	520.262	1038.51	-1.1098	0.0013816	1	74.162
A8MXP9	MATR3	Matrin-3	QE2_130322_OPL0000_JCK_MdW_wholegel_5band_3A1	1	WG_3	_SFQQSSLSR_	2	520.262	1038.51	-0.74564	0.0018124	1	68.557
A8MXP9	MATR3	Matrin-3	QE2_130322_OPL0000_JCK_MdW_wholegel_5band_3A3	3	WG_3	_SFQQSSLSR_	2	520.262	1038.51	-1.9811	0.00065556	1	89.047
A8MXP9	MATR3	Matrin-3	QE2_130322_OPL0000_JCK_MdW_wholegel_5band_3A4	4	WG_3	_SFQQSSLSR_	2	520.262	1038.51	-2.2363	0.00023066	1	102.06
A8MXP9	MATR3	Matrin-3	QE2_130322_OPL0000_JCK_MdW_wholegel_5band_1A1	1	WG_1	_SQAFIEMETR_	2	606.29	1210.57	0.26355	0.00056498	1	77.062
A8MXP9	MATR3	Matrin-3	QE2_130322_OPL0000_JCK_MdW_wholegel_5band_1A2	2	WG_1	_SQAFIEMETR_	2	606.29	1210.57	-1.2248	0.018515	1	52.693
A8MXP9	MATR3	Matrin-3	QE2_130322_OPL0000_JCK_MdW_wholegel_5band_1A5	5	WG_1	_SQAFIEMETR_	2	606.29	1210.57	1.5696	0.07552	1	36.284
A8MXP9	MATR3	Matrin-3	QE2_130322_OPL0000_JCK_MdW_wholegel_5band_2A1	1	WG_2	_SQAFIEMETR_	2	606.29	1210.57	0.12878	0.0014617	1	65.232
A8MXP9	MATR3	Matrin-3	QE2_130322_OPL0000_JCK_MdW_wholegel_5band_2A2	2	WG_2	_SQAFIEMETR_	2	606.29	1210.57	0.81102	0.007921	1	44.616
A8MXP9	MATR3	Matrin-3	QE2_130322_OPL0000_JCK_MdW_wholegel_5band_3A1	1	WG_3	_SQAFIEMETR_	2	606.29	1210.57	0.5376	0.0020313	1	60.49
A8MXP9	MATR3	Matrin-3	QE2_130322_OPL0000_JCK_MdW_wholegel_5band_3A2	2	WG_3	_SQAFIEMETR_	2	606.29	1210.57	-1.0993	0.007921	1	44.616
A8MXP9	MATR3	Matrin-3	QE2_130322_OPL0000_JCK_MdW_wholegel_5band_1A1	1	WG_1	_TEEGPTLSYGR_	2	605.291	1208.57	-1.1535	0.00096936	1	65.842
A8MXP9	MATR3	Matrin-3	QE2_130322_OPL0000_JCK_MdW_wholegel_5band_1A2	2	WG_1	_TEEGPTLSYGR_	2	605.291	1208.57	0.1775	0.0091078	1	43.502
A8MXP9	MATR3	Matrin-3	QE2_130322_OPL0000_JCK_MdW_wholegel_5band_1A3	3	WG_1	_TEEGPTLSYGR_	2	605.291	1208.57	-0.93499	0.026193	1	33.207
A8MXP9	MATR3	Matrin-3	QE2_130322_OPL0000_JCK_MdW_wholegel_5band_2A1	1	WG_2	_TEEGPTLSYGR_	2	605.291	1208.57	-1.0104	0.00022402	1	77.062
A8MXP9	MATR3	Matrin-3	QE2_130322_OPL0000_JCK_MdW_wholegel_5band_2A2	2	WG_2	_TEEGPTLSYGR_	2	605.291	1208.57	-0.67724	0.0091078	1	43.502
A8MXP9	MATR3	Matrin-3	QE2_130322_OPL0000_JCK_MdW_wholegel_5band_2A3	3	WG_2	_TEEGPTLSYGR_	2	605.291	1208.57	-0.42204	0.017396	1	37.236
A8MXP9	MATR3	Matrin-3	QE2_130322_OPL0000_JCK_MdW_wholegel_5band_3A1	1	WG_3	_TEEGPTLSYGR_	2	605.291	1208.57	-1.0197	0.00096936	1	65.842
A8MXP9	MATR3	Matrin-3	QE2_130322_OPL0000_JCK_MdW_wholegel_5band_3A2	2	WG_3	_TEEGPTLSYGR_	2	605.291	1208.57	-0.54395	0.035628	1	31.722
A8MXP9	MATR3	Matrin-3	QE2_130322_OPL0000_JCK_MdW_wholegel_5band_1A1	1	WG_1	_VIHLSNLPHSGYSDSAVLK_	3	679.697	2036.07	0.029576	1.848e-10	1	103.71
A8MXP9	MATR3	Matrin-3	QE2_130322_OPL0000_JCK_MdW_wholegel_5band_1A1	1	WG_1	_VIHLSNLPHSGYSDSAVLK_	4	510.025	2036.07	0.002265	3.3123e-26	1	154.49
A8MXP9	MATR3	Matrin-3	QE2_130322_OPL0000_JCK_MdW_wholegel_5band_1A1	1	WG_1	_VIHLSNLPHSGYSDSAVLK_	2	1019.04	2036.07	0.53076	2.8726e-25	1	144.72
A8MXP9	MATR3	Matrin-3	QE2_130322_OPL0000_JCK_MdW_wholegel_5band_1A2	2	WG_1	_VIHLSNLPHSGYSDSAVLK_	4	510.025	2036.07	0.50593	1.0896e-06	1	88.565
A8MXP9	MATR3	Matrin-3	QE2_130322_OPL0000_JCK_MdW_wholegel_5band_1A5	5	WG_1	_VIHLSNLPHSGYSDSAVLK_	4	510.025	2036.07	2.353	0.0017022	1	55.437
A8MXP9	MATR3	Matrin-3	QE2_130322_OPL0000_JCK_MdW_wholegel_5band_2A1	1	WG_2	_VIHLSNLPHSGYSDSAVLK_	4	510.025	2036.07	0.025439	2.5498e-12	1	108.71
A8MXP9	MATR3	Matrin-3	QE2_130322_OPL0000_JCK_MdW_wholegel_5band_2A1	1	WG_2	_VIHLSNLPHSGYSDSAVLK_	3	679.697	2036.07	0.085636	1.4847e-05	1	81.723
A8MXP9	MATR3	Matrin-3	QE2_130322_OPL0000_JCK_MdW_wholegel_5band_2A2	2	WG_2	_VIHLSNLPHSGYSDSAVLK_	4	510.025	2036.07	-0.12226	2.2664e-05	1	81.157
A8MXP9	MATR3	Matrin-3	QE2_130322_OPL0000_JCK_MdW_wholegel_5band_3A1	1	WG_3	_VIHLSNLPHSGYSDSAVLK_	3	679.697	2036.07	-0.17078	0.0033545	1	49.655
A8MXP9	MATR3	Matrin-3	QE2_130322_OPL0000_JCK_MdW_wholegel_5band_3A1	1	WG_3	_VIHLSNLPHSGYSDSAVLK_	4	510.025	2036.07	0.30047	7.9259e-12	1	106.93
A8MXP9	MATR3	Matrin-3	QE2_130322_OPL0000_JCK_MdW_wholegel_5band_3A2	2	WG_3	_VIHLSNLPHSGYSDSAVLK_	4	510.025	2036.07	0.41106	1.8095e-12	1	111.77
A8MXP9	MATR3	Matrin-3	QE2_130322_OPL0000_JCK_MdW_wholegel_5band_3A3	3	WG_3	_VIHLSNLPHSGYSDSAVLK_	4	510.025	2036.07	0.96679	0.06929	1	26.593
A8MXP9	MATR3	Matrin-3	QE2_130322_OPL0000_JCK_MdW_wholegel_5band_1A1	1	WG_1	_VVHIMDFQR_	2	572.8	1143.59	0.55329	0.0049705	1	52.278
A8MXP9	MATR3	Matrin-3	QE2_130322_OPL0000_JCK_MdW_wholegel_5band_1A1	1	WG_1	_VVHIMDFQR_	3	382.203	1143.59	-0.13003	4.4863e-14	1	120.15
A8MXP9	MATR3	Matrin-3	QE2_130322_OPL0000_JCK_MdW_wholegel_5band_1A2	2	WG_1	_VVHIMDFQR_	3	382.203	1143.59	0.66142	9.4529e-05	1	115.7
A8MXP9	MATR3	Matrin-3	QE2_130322_OPL0000_JCK_MdW_wholegel_5band_1A3	3	WG_1	_VVHIMDFQR_	3	382.203	1143.59	0.42335	0.019426	1	61.161
A8MXP9	MATR3	Matrin-3	QE2_130322_OPL0000_JCK_MdW_wholegel_5band_2A1	1	WG_2	_VVHIMDFQR_	3	382.203	1143.59	0.42488	9.3323e-09	1	146.81
A8MXP9	MATR3	Matrin-3	QE2_130322_OPL0000_JCK_MdW_wholegel_5band_2A1	1	WG_2	_VVHIMDFQR_	2	572.8	1143.59	0.10304	0.0042106	1	54.608
A8MXP9	MATR3	Matrin-3	QE2_130322_OPL0000_JCK_MdW_wholegel_5band_2A4	4	WG_2	_VVHIMDFQR_	3	382.203	1143.59	0.033993	0.012249	1	42.075
A8MXP9	MATR3	Matrin-3	QE2_130322_OPL0000_JCK_MdW_wholegel_5band_2A5	5	WG_2	_VVHIMDFQR_	3	382.203	1143.59	0.27824	0.044502	1	44.318
A8MXP9	MATR3	Matrin-3	QE2_130322_OPL0000_JCK_MdW_wholegel_5band_3A1	1	WG_3	_VVHIMDFQR_	2	572.8	1143.59	0.60689	0.09089	1	22.641
A8MXP9	MATR3	Matrin-3	QE2_130322_OPL0000_JCK_MdW_wholegel_5band_3A1	1	WG_3	_VVHIMDFQR_	3	382.203	1143.59	0.1329	8.605e-09	1	147.51
A8MXP9	MATR3	Matrin-3	QE2_130322_OPL0000_JCK_MdW_wholegel_5band_3A2	2	WG_3	_VVHIMDFQR_	3	382.203	1143.59	0.22578	9.4856e-05	1	117.89
A8MXP9	MATR3	Matrin-3	QE2_130322_OPL0000_JCK_MdW_wholegel_5band_3A3	3	WG_3	_VVHIMDFQR_	2	572.8	1143.59	0.26989	0.049666	1	29.473
A8MXP9	MATR3	Matrin-3	QE2_130322_OPL0000_JCK_MdW_wholegel_5band_3A4	4	WG_3	_VVHIMDFQR_	3	382.203	1143.59	-0.10626	0.00085152	1	83.998
A8MXV4	NUDT19	Nucleoside diphosphate-linked moiety X motif 19, mitochondrial	QE2_130322_OPL0000_JCK_MdW_wholegel_5band_1A1	1	WG_1	_EAFEEAGVLLLRPR_	3	533.967	1598.88	-0.26954	0.091089	1	31.389
A8MXV4	NUDT19	Nucleoside diphosphate-linked moiety X motif 19, mitochondrial	QE2_130322_OPL0000_JCK_MdW_wholegel_5band_1A2	2	WG_1	_EAFEEAGVLLLRPR_	3	533.967	1598.88	NaN	0.013205	1	49.31
A8MXV4	NUDT19	Nucleoside diphosphate-linked moiety X motif 19, mitochondrial	QE2_130322_OPL0000_JCK_MdW_wholegel_5band_2A3	3	WG_2	_EAFEEAGVLLLRPR_	3	533.967	1598.88	NaN	0.056202	1	39.509
A8MXV4	NUDT19	Nucleoside diphosphate-linked moiety X motif 19, mitochondrial	QE2_130322_OPL0000_JCK_MdW_wholegel_5band_3A3	3	WG_3	_EIWLPPPQFYEVR_	3	558.628	1672.86	0.66879	0.042768	1	33.304
A8MXV4	NUDT19	Nucleoside diphosphate-linked moiety X motif 19, mitochondrial	QE2_130322_OPL0000_JCK_MdW_wholegel_5band_2A1	1	WG_2	_FGLGPAPFSR_	2	524.782	1047.55	4.3211	0.043557	1	30.55
A8MXV4	NUDT19	Nucleoside diphosphate-linked moiety X motif 19, mitochondrial	QE2_130322_OPL0000_JCK_MdW_wholegel_5band_1A2	2	WG_1	_HLYDIHVTVQPK_	3	483.933	1448.78	2.7593	0.017731	1	36
A8MXV4	NUDT19	Nucleoside diphosphate-linked moiety X motif 19, mitochondrial	QE2_130322_OPL0000_JCK_MdW_wholegel_5band_2A1	1	WG_2	_HLYDIHVTVQPK_	3	483.933	1448.78	1.738	0.020148	1	34.05
A8MXV4	NUDT19	Nucleoside diphosphate-linked moiety X motif 19, mitochondrial	QE2_130322_OPL0000_JCK_MdW_wholegel_5band_2A3	3	WG_2	_HLYDIHVTVQPK_	3	483.933	1448.78	0.25256	0.00026497	1	66.538
A8MXV4	NUDT19	Nucleoside diphosphate-linked moiety X motif 19, mitochondrial	QE2_130322_OPL0000_JCK_MdW_wholegel_5band_3A3	3	WG_3	_HLYDIHVTVQPK_	3	483.933	1448.78	0.0058653	0.0023939	1	55.261
A8MXV4	NUDT19	Nucleoside diphosphate-linked moiety X motif 19, mitochondrial	QE2_130322_OPL0000_JCK_MdW_wholegel_5band_1A1	1	WG_1	_LANFASLSDLHK_	3	439.238	1314.69	-0.55834	0.0043226	1	49.025
A8MXV4	NUDT19	Nucleoside diphosphate-linked moiety X motif 19, mitochondrial	QE2_130322_OPL0000_JCK_MdW_wholegel_5band_1A2	2	WG_1	_LANFASLSDLHK_	3	439.238	1314.69	0.62741	0.017161	1	36.46
A8MXV4	NUDT19	Nucleoside diphosphate-linked moiety X motif 19, mitochondrial	QE2_130322_OPL0000_JCK_MdW_wholegel_5band_2A1	1	WG_2	_LANFASLSDLHK_	3	439.238	1314.69	0.48479	0.0011811	1	61.375
A8MXV4	NUDT19	Nucleoside diphosphate-linked moiety X motif 19, mitochondrial	QE2_130322_OPL0000_JCK_MdW_wholegel_5band_2A2	2	WG_2	_LANFASLSDLHK_	3	439.238	1314.69	0.89387	0.018413	1	35.45
A8MXV4	NUDT19	Nucleoside diphosphate-linked moiety X motif 19, mitochondrial	QE2_130322_OPL0000_JCK_MdW_wholegel_5band_3A1	1	WG_3	_LANFASLSDLHK_	3	439.238	1314.69	-0.32368	0.0012051	1	61.11
A8MXV4	NUDT19	Nucleoside diphosphate-linked moiety X motif 19, mitochondrial	QE2_130322_OPL0000_JCK_MdW_wholegel_5band_3A2	2	WG_3	_LANFASLSDLHK_	3	439.238	1314.69	0.59047	0.0029733	1	53.388
A8MXV4	NUDT19	Nucleoside diphosphate-linked moiety X motif 19, mitochondrial	QE2_130322_OPL0000_JCK_MdW_wholegel_5band_1A2	2	WG_1	_RFDTAFFLCCLR_	3	535.927	1604.76	0.25607	0.0040226	1	51.135
A8MXV4	NUDT19	Nucleoside diphosphate-linked moiety X motif 19, mitochondrial	QE2_130322_OPL0000_JCK_MdW_wholegel_5band_1A3	3	WG_1	_RFDTAFFLCCLR_	3	535.927	1604.76	-0.16287	0.047368	1	30.483
A8MXV4	NUDT19	Nucleoside diphosphate-linked moiety X motif 19, mitochondrial	QE2_130322_OPL0000_JCK_MdW_wholegel_5band_2A2	2	WG_2	_RFDTAFFLCCLR_	3	535.927	1604.76	-0.55673	0.0056002	1	46.481
A8MXV4	NUDT19	Nucleoside diphosphate-linked moiety X motif 19, mitochondrial	QE2_130322_OPL0000_JCK_MdW_wholegel_5band_2A3	3	WG_2	_RFDTAFFLCCLR_	3	535.927	1604.76	-0.02097	0.0035341	1	52.576
A8MXV4	NUDT19	Nucleoside diphosphate-linked moiety X motif 19, mitochondrial	QE2_130322_OPL0000_JCK_MdW_wholegel_5band_3A3	3	WG_3	_RFDTAFFLCCLR_	3	535.927	1604.76	-0.052377	0.0091167	1	43.594
A8MXV4	NUDT19	Nucleoside diphosphate-linked moiety X motif 19, mitochondrial	QE2_130322_OPL0000_JCK_MdW_wholegel_5band_1A1	1	WG_1	_SADWLGLFAPHHGPPR_	4	440.227	1756.88	-0.20031	0.0017958	1	48.823
A8MXV4	NUDT19	Nucleoside diphosphate-linked moiety X motif 19, mitochondrial	QE2_130322_OPL0000_JCK_MdW_wholegel_5band_1A2	2	WG_1	_SADWLGLFAPHHGPPR_	4	440.227	1756.88	-0.0009692	0.00012855	1	74.769
A8MXV4	NUDT19	Nucleoside diphosphate-linked moiety X motif 19, mitochondrial	QE2_130322_OPL0000_JCK_MdW_wholegel_5band_1A3	3	WG_1	_SADWLGLFAPHHGPPR_	4	440.227	1756.88	0.01042	0.068324	1	26.781
A8MXV4	NUDT19	Nucleoside diphosphate-linked moiety X motif 19, mitochondrial	QE2_130322_OPL0000_JCK_MdW_wholegel_5band_1A4	4	WG_1	_SADWLGLFAPHHGPPR_	4	440.227	1756.88	0.42982	0.013036	1	37.092
A8MXV4	NUDT19	Nucleoside diphosphate-linked moiety X motif 19, mitochondrial	QE2_130322_OPL0000_JCK_MdW_wholegel_5band_2A1	1	WG_2	_SADWLGLFAPHHGPPR_	4	440.227	1756.88	-0.18971	0.00013964	1	73.91
A8MXV4	NUDT19	Nucleoside diphosphate-linked moiety X motif 19, mitochondrial	QE2_130322_OPL0000_JCK_MdW_wholegel_5band_2A2	2	WG_2	_SADWLGLFAPHHGPPR_	4	440.227	1756.88	-0.10898	0.0016208	1	49.988
A8MXV4	NUDT19	Nucleoside diphosphate-linked moiety X motif 19, mitochondrial	QE2_130322_OPL0000_JCK_MdW_wholegel_5band_2A3	3	WG_2	_SADWLGLFAPHHGPPR_	4	440.227	1756.88	-0.59719	0.00029081	1	63.709
A8MXV4	NUDT19	Nucleoside diphosphate-linked moiety X motif 19, mitochondrial	QE2_130322_OPL0000_JCK_MdW_wholegel_5band_3A1	1	WG_3	_SADWLGLFAPHHGPPR_	4	440.227	1756.88	-0.14802	0.0016968	1	49.482
A8MXV4	NUDT19	Nucleoside diphosphate-linked moiety X motif 19, mitochondrial	QE2_130322_OPL0000_JCK_MdW_wholegel_5band_3A2	2	WG_3	_SADWLGLFAPHHGPPR_	4	440.227	1756.88	0.2295	0.00027999	1	64.394
A8MXV4	NUDT19	Nucleoside diphosphate-linked moiety X motif 19, mitochondrial	QE2_130322_OPL0000_JCK_MdW_wholegel_5band_3A3	3	WG_3	_SADWLGLFAPHHGPPR_	4	440.227	1756.88	-0.41293	0.00051839	1	57.328
A8MXV4	NUDT19	Nucleoside diphosphate-linked moiety X motif 19, mitochondrial	QE2_130322_OPL0000_JCK_MdW_wholegel_5band_3A4	4	WG_3	_SADWLGLFAPHHGPPR_	4	440.227	1756.88	-0.21682	0.049821	1	29.341
A8MXV4	NUDT19	Nucleoside diphosphate-linked moiety X motif 19, mitochondrial	QE2_130322_OPL0000_JCK_MdW_wholegel_5band_1A1	1	WG_1	_SPHQGFMPGAHVFSGGVLDAADR_	4	589.034	2352.11	2.5175	0.15095	1	19.538
A8MXV4	NUDT19	Nucleoside diphosphate-linked moiety X motif 19, mitochondrial	QE2_130322_OPL0000_JCK_MdW_wholegel_5band_1A2	2	WG_1	_SPHQGFMPGAHVFSGGVLDAADR_	4	589.034	2352.11	-0.27583	0.040999	1	30.592
A8MXV4	NUDT19	Nucleoside diphosphate-linked moiety X motif 19, mitochondrial	QE2_130322_OPL0000_JCK_MdW_wholegel_5band_2A3	3	WG_2	_SPHQGFMPGAHVFSGGVLDAADR_	3	785.043	2352.11	-0.14006	0.0067823	1	41.087
A8MXV4	NUDT19	Nucleoside diphosphate-linked moiety X motif 19, mitochondrial	QE2_130322_OPL0000_JCK_MdW_wholegel_5band_3A3	3	WG_3	_SPHQGFMPGAHVFSGGVLDAADR_	4	589.034	2352.11	-0.88533	0.0093105	1	38.237
B0I1T2	MYO1G	Unconventional myosin-Ig;Minor histocompatibility antigen HA-2	QE2_130322_OPL0000_JCK_MdW_wholegel_5band_1A1	1	WG_1	_ALLLTDQHLYK_	3	438.919	1313.73	0.054644	0.036913	1	33.158
B0I1T2	MYO1G	Unconventional myosin-Ig;Minor histocompatibility antigen HA-2	QE2_130322_OPL0000_JCK_MdW_wholegel_5band_3A1	1	WG_3	_EGLAVAEEALVDHVAELTATPR_	3	764.401	2290.18	-1.7652	0.0058181	1	51.526
B0I1T2	MYO1G	Unconventional myosin-Ig;Minor histocompatibility antigen HA-2	QE2_130322_OPL0000_JCK_MdW_wholegel_5band_3A1	1	WG_3	_LFEWVVNR_	2	531.79	1061.57	-0.42792	0.035465	1	60.59
B0I1T2	MYO1G	Unconventional myosin-Ig;Minor histocompatibility antigen HA-2	QE2_130322_OPL0000_JCK_MdW_wholegel_5band_3A1	1	WG_3	_LLYNSTDPTLR_	2	646.846	1291.68	NaN	0.00058981	1	59.198
B0I1T2	MYO1G	Unconventional myosin-Ig;Minor histocompatibility antigen HA-2	QE2_130322_OPL0000_JCK_MdW_wholegel_5band_1A1	1	WG_1	_NFHAFYQLLR_	3	436.9	1307.68	-1.0645	0.00024569	1	87.149
B0I1T2	MYO1G	Unconventional myosin-Ig;Minor histocompatibility antigen HA-2	QE2_130322_OPL0000_JCK_MdW_wholegel_5band_1A2	2	WG_1	_NFHAFYQLLR_	3	436.9	1307.68	-1.7891	0.08978	1	50.978
B0I1T2	MYO1G	Unconventional myosin-Ig;Minor histocompatibility antigen HA-2	QE2_130322_OPL0000_JCK_MdW_wholegel_5band_2A1	1	WG_2	_NFHAFYQLLR_	3	436.9	1307.68	-0.89904	0.0017077	1	63.184
B0I1T2	MYO1G	Unconventional myosin-Ig;Minor histocompatibility antigen HA-2	QE2_130322_OPL0000_JCK_MdW_wholegel_5band_3A1	1	WG_3	_NFHAFYQLLR_	3	436.9	1307.68	-0.65291	0.0038142	1	53.124
B0LM41;Q9BWF3	RBM14/RBM4 fusion;RBM4	RNA-binding protein 4	QE2_130322_OPL0000_JCK_MdW_wholegel_5band_1A2	2	WG_1	_ATAPVPTVGEGYGYGHESELSQASAAAR_	3	926.111	2775.31	-0.51832	2.4695e-50	1	154.49
B0LM41;Q9BWF3	RBM14/RBM4 fusion;RBM4	RNA-binding protein 4	QE2_130322_OPL0000_JCK_MdW_wholegel_5band_2A3	3	WG_2	_ATAPVPTVGEGYGYGHESELSQASAAAR_	3	926.111	2775.31	-0.27547	2.4695e-50	2	154.49
B0LM41;Q9BWF3	RBM14/RBM4 fusion;RBM4	RNA-binding protein 4	QE2_130322_OPL0000_JCK_MdW_wholegel_5band_3A3	3	WG_3	_ATAPVPTVGEGYGYGHESELSQASAAAR_	3	926.111	2775.31	0.57453	9.7982e-74	1	176.71
B0LM41;Q9BWF3	RBM14/RBM4 fusion;RBM4	RNA-binding protein 4	QE2_130322_OPL0000_JCK_MdW_wholegel_5band_2A3	3	WG_2	_HLLPTSGAAATAAAAAAAAAAVTAASTSYYGR_	4	727.126	2904.47	-0.13365	7.1619e-07	1	56.211
B0LM41;Q9BWF3	RBM14/RBM4 fusion;RBM4	RNA-binding protein 4	QE2_130322_OPL0000_JCK_MdW_wholegel_5band_3A3	3	WG_3	_HLLPTSGAAATAAAAAAAAAAVTAASTSYYGR_	4	727.126	2904.47	-1.8822	0.10598	1	20.92
B0LM41;Q9BWF3	RBM14/RBM4 fusion;RBM4	RNA-binding protein 4	QE2_130322_OPL0000_JCK_MdW_wholegel_5band_1A3	3	WG_1	_VADLTEQYNEQYGAVR_	2	928.445	1854.87	NaN	2.0693e-19	1	102.65
B0LM41;Q9BWF3	RBM14/RBM4 fusion;RBM4	RNA-binding protein 4	QE2_130322_OPL0000_JCK_MdW_wholegel_5band_2A3	3	WG_2	_VADLTEQYNEQYGAVR_	2	928.445	1854.87	NaN	9.6967e-79	1	140.84
B0LM41;Q9BWF3	RBM14/RBM4 fusion;RBM4	RNA-binding protein 4	QE2_130322_OPL0000_JCK_MdW_wholegel_5band_3A3	3	WG_3	_VADLTEQYNEQYGAVR_	2	928.445	1854.87	0.049658	8.3943e-50	1	186.77
B0LM41;Q9BWF3	RBM14/RBM4 fusion;RBM4;RBM4B	RNA-binding protein 4;RNA-binding protein 4B	QE2_130322_OPL0000_JCK_MdW_wholegel_5band_2A2	2	WG_2	_MHVQLSTSR_	3	353.519	1057.53	-0.15624	0.084432	1	29.774
B0LM41;Q9BWF3	RBM14/RBM4 fusion;RBM4;RBM4B	RNA-binding protein 4;RNA-binding protein 4B	QE2_130322_OPL0000_JCK_MdW_wholegel_5band_3A1	1	WG_3	_MHVQLSTSR_	3	353.519	1057.53	-0.48669	0.065168	1	29.774
B0LM41;Q9BWF3	RBM14/RBM4 fusion;RBM4;RBM4B	RNA-binding protein 4;RNA-binding protein 4B	QE2_130322_OPL0000_JCK_MdW_wholegel_5band_1A1	1	WG_1	_TAPGMGDQSGCYR_	2	700.29	1398.57	NaN	0.00065959	1	58.487
B0LM41;Q9BWF3	RBM14/RBM4 fusion;RBM4;RBM4B	RNA-binding protein 4;RNA-binding protein 4B	QE2_130322_OPL0000_JCK_MdW_wholegel_5band_3A3	3	WG_3	_TAPGMGDQSGCYR_	2	700.29	1398.57	0.44169	0.010173	1	40.941
B0QY89	EIF3EIP;EIF3L	Eukaryotic translation initiation factor 3 subunit L	QE2_130322_OPL0000_JCK_MdW_wholegel_5band_2A1	1	WG_2	_GDPQVYEELFSYSCPK_	2	959.93	1917.85	0.96143	6.4759e-06	1	101.96
B0QY89	EIF3EIP;EIF3L	Eukaryotic translation initiation factor 3 subunit L	QE2_130322_OPL0000_JCK_MdW_wholegel_5band_3A1	1	WG_3	_GDPQVYEELFSYSCPK_	2	959.93	1917.85	NaN	0.00024748	1	76.713
B0QY89	EIF3EIP;EIF3L	Eukaryotic translation initiation factor 3 subunit L	QE2_130322_OPL0000_JCK_MdW_wholegel_5band_3A1	1	WG_3	_GDPQVYEELFSYSCPK_	2	959.93	1917.85	NaN	7.0488e-05	1	81.317
B0QY89	EIF3EIP;EIF3L	Eukaryotic translation initiation factor 3 subunit L	QE2_130322_OPL0000_JCK_MdW_wholegel_5band_3A2	2	WG_3	_GDPQVYEELFSYSCPK_	2	959.93	1917.85	-0.40942	0.0037015	1	40.349
B0QY89	EIF3EIP;EIF3L	Eukaryotic translation initiation factor 3 subunit L	QE2_130322_OPL0000_JCK_MdW_wholegel_5band_1A1	1	WG_1	_IDESIHLQLR_	3	408.563	1222.67	0.28047	0.00081291	1	70.977
B0QY89	EIF3EIP;EIF3L	Eukaryotic translation initiation factor 3 subunit L	QE2_130322_OPL0000_JCK_MdW_wholegel_5band_1A2	2	WG_1	_IDESIHLQLR_	3	408.563	1222.67	1.1599	0.0019276	1	61.353
B0QY89	EIF3EIP;EIF3L	Eukaryotic translation initiation factor 3 subunit L	QE2_130322_OPL0000_JCK_MdW_wholegel_5band_2A1	1	WG_2	_IDESIHLQLR_	3	408.563	1222.67	-0.094773	0.00036931	1	81.865
B0QY89	EIF3EIP;EIF3L	Eukaryotic translation initiation factor 3 subunit L	QE2_130322_OPL0000_JCK_MdW_wholegel_5band_2A2	2	WG_2	_IDESIHLQLR_	3	408.563	1222.67	1.0391	0.001298	1	66.595
B0QY89	EIF3EIP;EIF3L	Eukaryotic translation initiation factor 3 subunit L	QE2_130322_OPL0000_JCK_MdW_wholegel_5band_3A1	1	WG_3	_IDESIHLQLR_	3	408.563	1222.67	0.2162	0.00089157	1	69.979
B0QY89	EIF3EIP;EIF3L	Eukaryotic translation initiation factor 3 subunit L	QE2_130322_OPL0000_JCK_MdW_wholegel_5band_3A2	2	WG_3	_IDESIHLQLR_	3	408.563	1222.67	0.56055	0.00054053	1	77.662
B0QY89	EIF3EIP;EIF3L	Eukaryotic translation initiation factor 3 subunit L	QE2_130322_OPL0000_JCK_MdW_wholegel_5band_1A1	1	WG_1	_IQLLVFK_	2	430.784	859.553	-0.030546	0.092739	1	53.554
B0QY89	EIF3EIP;EIF3L	Eukaryotic translation initiation factor 3 subunit L	QE2_130322_OPL0000_JCK_MdW_wholegel_5band_1A3	3	WG_1	_IQLLVFK_	2	430.784	859.553	-0.48085	0.012397	1	70.268
B0QY89	EIF3EIP;EIF3L	Eukaryotic translation initiation factor 3 subunit L	QE2_130322_OPL0000_JCK_MdW_wholegel_5band_2A1	1	WG_2	_IQLLVFK_	2	430.784	859.553	-0.089226	0.092739	1	49.358
B0QY89	EIF3EIP;EIF3L	Eukaryotic translation initiation factor 3 subunit L	QE2_130322_OPL0000_JCK_MdW_wholegel_5band_2A3	3	WG_2	_IQLLVFK_	2	430.784	859.553	0.14949	0.012397	1	70.268
B0QY89	EIF3EIP;EIF3L	Eukaryotic translation initiation factor 3 subunit L	QE2_130322_OPL0000_JCK_MdW_wholegel_5band_3A1	1	WG_3	_IQLLVFK_	2	430.784	859.553	-0.23035	1.1341e-06	1	70.268
B0QY89	EIF3EIP;EIF3L	Eukaryotic translation initiation factor 3 subunit L	QE2_130322_OPL0000_JCK_MdW_wholegel_5band_3A2	2	WG_3	_IQLLVFK_	2	430.784	859.553	-0.56066	0.14831	1	53.554
B0QY89	EIF3EIP;EIF3L	Eukaryotic translation initiation factor 3 subunit L	QE2_130322_OPL0000_JCK_MdW_wholegel_5band_3A4	4	WG_3	_IQLLVFK_	2	430.784	859.553	-0.49288	0.029711	1	45.718
B0QY89	EIF3EIP;EIF3L	Eukaryotic translation initiation factor 3 subunit L	QE2_130322_OPL0000_JCK_MdW_wholegel_5band_1A1	1	WG_1	_IWNVHSVLNVLHSLVDK_	4	494.03	1972.09	0.045724	7.9902e-22	1	148.15
B0QY89	EIF3EIP;EIF3L	Eukaryotic translation initiation factor 3 subunit L	QE2_130322_OPL0000_JCK_MdW_wholegel_5band_1A1	1	WG_1	_IWNVHSVLNVLHSLVDK_	3	658.37	1972.09	-1.9648	0.0021039	1	49.425
B0QY89	EIF3EIP;EIF3L	Eukaryotic translation initiation factor 3 subunit L	QE2_130322_OPL0000_JCK_MdW_wholegel_5band_1A2	2	WG_1	_IWNVHSVLNVLHSLVDK_	4	494.03	1972.09	0.41426	0.00015309	1	68.525
B0QY89	EIF3EIP;EIF3L	Eukaryotic translation initiation factor 3 subunit L	QE2_130322_OPL0000_JCK_MdW_wholegel_5band_2A1	1	WG_2	_IWNVHSVLNVLHSLVDK_	4	494.03	1972.09	-0.13201	2.6116e-11	1	124.63
B0QY89	EIF3EIP;EIF3L	Eukaryotic translation initiation factor 3 subunit L	QE2_130322_OPL0000_JCK_MdW_wholegel_5band_2A1	1	WG_2	_IWNVHSVLNVLHSLVDK_	3	658.37	1972.09	-0.90856	0.013225	1	38.264
B0QY89	EIF3EIP;EIF3L	Eukaryotic translation initiation factor 3 subunit L	QE2_130322_OPL0000_JCK_MdW_wholegel_5band_2A2	2	WG_2	_IWNVHSVLNVLHSLVDK_	4	494.03	1972.09	0.35079	4.7047e-05	1	77.505
B0QY89	EIF3EIP;EIF3L	Eukaryotic translation initiation factor 3 subunit L	QE2_130322_OPL0000_JCK_MdW_wholegel_5band_3A1	1	WG_3	_IWNVHSVLNVLHSLVDK_	4	494.03	1972.09	0.2424	0.0001624	1	68.129
B0QY89	EIF3EIP;EIF3L	Eukaryotic translation initiation factor 3 subunit L	QE2_130322_OPL0000_JCK_MdW_wholegel_5band_3A1	1	WG_3	_IWNVHSVLNVLHSLVDK_	3	658.37	1972.09	-0.015842	0.00079134	1	56.215
B0QY89	EIF3EIP;EIF3L	Eukaryotic translation initiation factor 3 subunit L	QE2_130322_OPL0000_JCK_MdW_wholegel_5band_3A2	2	WG_3	_IWNVHSVLNVLHSLVDK_	4	494.03	1972.09	0.18629	0.0033093	1	45.618
B0QY89	EIF3EIP;EIF3L	Eukaryotic translation initiation factor 3 subunit L	QE2_130322_OPL0000_JCK_MdW_wholegel_5band_2A1	1	WG_2	_IWNVHSVLNVLHSLVDKSNINR_	5	512.286	2556.39	-0.5513	4.3581e-31	1	140.64
B0QY89	EIF3EIP;EIF3L	Eukaryotic translation initiation factor 3 subunit L	QE2_130322_OPL0000_JCK_MdW_wholegel_5band_1A1	1	WG_1	_KSEEEIDFLR_	3	422.551	1264.63	-0.070646	0.021995	1	35.845
B0QY89	EIF3EIP;EIF3L	Eukaryotic translation initiation factor 3 subunit L	QE2_130322_OPL0000_JCK_MdW_wholegel_5band_1A1	1	WG_1	_LAGFLDLTEQEFR_	2	769.896	1537.78	-0.59276	1.1574e-31	1	90.759
B0QY89	EIF3EIP;EIF3L	Eukaryotic translation initiation factor 3 subunit L	QE2_130322_OPL0000_JCK_MdW_wholegel_5band_1A2	2	WG_1	_LAGFLDLTEQEFR_	2	769.896	1537.78	-0.91621	3.0665e-05	1	99.941
B0QY89	EIF3EIP;EIF3L	Eukaryotic translation initiation factor 3 subunit L	QE2_130322_OPL0000_JCK_MdW_wholegel_5band_2A1	1	WG_2	_LAGFLDLTEQEFR_	2	769.896	1537.78	-1.3046	0.0005705	1	68.42
B0QY89	EIF3EIP;EIF3L	Eukaryotic translation initiation factor 3 subunit L	QE2_130322_OPL0000_JCK_MdW_wholegel_5band_2A2	2	WG_2	_LAGFLDLTEQEFR_	2	769.896	1537.78	-1.2657	0.00066602	1	66.533
B0QY89	EIF3EIP;EIF3L	Eukaryotic translation initiation factor 3 subunit L	QE2_130322_OPL0000_JCK_MdW_wholegel_5band_2A4	4	WG_2	_LAGFLDLTEQEFR_	2	769.896	1537.78	-5.0284	0.039792	1	37.366
B0QY89	EIF3EIP;EIF3L	Eukaryotic translation initiation factor 3 subunit L	QE2_130322_OPL0000_JCK_MdW_wholegel_5band_3A1	1	WG_3	_LAGFLDLTEQEFR_	2	769.896	1537.78	-0.8165	0.00013888	1	80.96
B0QY89	EIF3EIP;EIF3L	Eukaryotic translation initiation factor 3 subunit L	QE2_130322_OPL0000_JCK_MdW_wholegel_5band_3A2	2	WG_3	_LAGFLDLTEQEFR_	2	769.896	1537.78	-2.0333	7.1944e-05	1	87.498
B0QY89	EIF3EIP;EIF3L	Eukaryotic translation initiation factor 3 subunit L	QE2_130322_OPL0000_JCK_MdW_wholegel_5band_1A1	1	WG_1	_LHSLLGDYYQAIK_	3	507.608	1519.8	-0.14831	0.0010103	1	59.731
B0QY89	EIF3EIP;EIF3L	Eukaryotic translation initiation factor 3 subunit L	QE2_130322_OPL0000_JCK_MdW_wholegel_5band_2A1	1	WG_2	_LHSLLGDYYQAIK_	3	507.608	1519.8	0.27387	0.0036219	1	52.132
B0QY89	EIF3EIP;EIF3L	Eukaryotic translation initiation factor 3 subunit L	QE2_130322_OPL0000_JCK_MdW_wholegel_5band_2A2	2	WG_2	_LHSLLGDYYQAIK_	3	507.608	1519.8	-1.7363	0.00098851	1	60.161
B0QY89	EIF3EIP;EIF3L	Eukaryotic translation initiation factor 3 subunit L	QE2_130322_OPL0000_JCK_MdW_wholegel_5band_3A1	1	WG_3	_LHSLLGDYYQAIK_	3	507.608	1519.8	0.081699	0.00081393	1	63.611
B0QY89	EIF3EIP;EIF3L	Eukaryotic translation initiation factor 3 subunit L	QE2_130322_OPL0000_JCK_MdW_wholegel_5band_1A1	1	WG_1	_LYTTMPVAK_	2	512.281	1022.55	0.86934	0.018714	1	56.563
B0QY89	EIF3EIP;EIF3L	Eukaryotic translation initiation factor 3 subunit L	QE2_130322_OPL0000_JCK_MdW_wholegel_5band_2A1	1	WG_2	_LYTTMPVAK_	2	512.281	1022.55	1.102	0.016165	1	46.462
B0QY89	EIF3EIP;EIF3L	Eukaryotic translation initiation factor 3 subunit L	QE2_130322_OPL0000_JCK_MdW_wholegel_5band_3A1	1	WG_3	_LYTTMPVAK_	2	512.281	1022.55	1.2843	0.084432	1	32.14
B0QY89	EIF3EIP;EIF3L	Eukaryotic translation initiation factor 3 subunit L	QE2_130322_OPL0000_JCK_MdW_wholegel_5band_1A1	1	WG_1	_NFIQYFHK_	3	366.191	1095.55	-0.053149	0.019714	1	40.987
B0QY89	EIF3EIP;EIF3L	Eukaryotic translation initiation factor 3 subunit L	QE2_130322_OPL0000_JCK_MdW_wholegel_5band_1A2	2	WG_1	_NFIQYFHK_	3	366.191	1095.55	-0.69491	0.101	1	40.987
B0QY89	EIF3EIP;EIF3L	Eukaryotic translation initiation factor 3 subunit L	QE2_130322_OPL0000_JCK_MdW_wholegel_5band_2A1	1	WG_2	_NFIQYFHK_	3	366.191	1095.55	-0.1749	0.003305	1	66.258
B0QY89	EIF3EIP;EIF3L	Eukaryotic translation initiation factor 3 subunit L	QE2_130322_OPL0000_JCK_MdW_wholegel_5band_3A1	1	WG_3	_NFIQYFHK_	3	366.191	1095.55	-0.28808	0.0075703	1	54.549
B0QY89	EIF3EIP;EIF3L	Eukaryotic translation initiation factor 3 subunit L	QE2_130322_OPL0000_JCK_MdW_wholegel_5band_3A2	2	WG_3	_NFIQYFHK_	3	366.191	1095.55	-0.67228	0.082768	1	23.955
B0QY89	EIF3EIP;EIF3L	Eukaryotic translation initiation factor 3 subunit L	QE2_130322_OPL0000_JCK_MdW_wholegel_5band_1A1	1	WG_1	_QIHKFEELNR_	3	438.57	1312.69	-1.6853	0.095706	1	32.329
B0QY89	EIF3EIP;EIF3L	Eukaryotic translation initiation factor 3 subunit L	QE2_130322_OPL0000_JCK_MdW_wholegel_5band_1A2	2	WG_1	_QIHKFEELNR_	3	438.57	1312.69	-0.23273	0.12577	1	38.402
B0QY89	EIF3EIP;EIF3L	Eukaryotic translation initiation factor 3 subunit L	QE2_130322_OPL0000_JCK_MdW_wholegel_5band_2A1	1	WG_2	_QIHKFEELNR_	3	438.57	1312.69	-0.77305	0.010645	1	52.167
B0QY89	EIF3EIP;EIF3L	Eukaryotic translation initiation factor 3 subunit L	QE2_130322_OPL0000_JCK_MdW_wholegel_5band_3A1	1	WG_3	_QIHKFEELNR_	3	438.57	1312.69	-0.92903	0.012687	1	49.5
B0QY89	EIF3EIP;EIF3L	Eukaryotic translation initiation factor 3 subunit L	QE2_130322_OPL0000_JCK_MdW_wholegel_5band_3A2	2	WG_3	_QIHKFEELNR_	3	438.57	1312.69	-0.68704	0.012687	1	49.5
B0QY89	EIF3EIP;EIF3L	Eukaryotic translation initiation factor 3 subunit L	QE2_130322_OPL0000_JCK_MdW_wholegel_5band_1A1	1	WG_1	_QLEVYTSGGDPESVAGEYGR_	2	1057.49	2112.96	-0.31342	2.7299e-102	1	218.25
B0QY89	EIF3EIP;EIF3L	Eukaryotic translation initiation factor 3 subunit L	QE2_130322_OPL0000_JCK_MdW_wholegel_5band_1A2	2	WG_1	_QLEVYTSGGDPESVAGEYGR_	2	1057.49	2112.96	-0.080695	1.6493e-58	1	185.87
B0QY89	EIF3EIP;EIF3L	Eukaryotic translation initiation factor 3 subunit L	QE2_130322_OPL0000_JCK_MdW_wholegel_5band_2A1	1	WG_2	_QLEVYTSGGDPESVAGEYGR_	2	1057.49	2112.96	0.37836	1.8811e-58	1	184.97
B0QY89	EIF3EIP;EIF3L	Eukaryotic translation initiation factor 3 subunit L	QE2_130322_OPL0000_JCK_MdW_wholegel_5band_2A2	2	WG_2	_QLEVYTSGGDPESVAGEYGR_	2	1057.49	2112.96	0.13048	7.8781e-39	1	167.16
B0QY89	EIF3EIP;EIF3L	Eukaryotic translation initiation factor 3 subunit L	QE2_130322_OPL0000_JCK_MdW_wholegel_5band_3A1	1	WG_3	_QLEVYTSGGDPESVAGEYGR_	2	1057.49	2112.96	0.20678	2.1535e-86	1	213.45
B0QY89	EIF3EIP;EIF3L	Eukaryotic translation initiation factor 3 subunit L	QE2_130322_OPL0000_JCK_MdW_wholegel_5band_3A1	1	WG_3	_QLEVYTSGGDPESVAGEYGR_	3	705.327	2112.96	-1.1838	0.06958	1	27.904
B0QY89	EIF3EIP;EIF3L	Eukaryotic translation initiation factor 3 subunit L	QE2_130322_OPL0000_JCK_MdW_wholegel_5band_3A2	2	WG_3	_QLEVYTSGGDPESVAGEYGR_	2	1057.49	2112.96	0.48456	2.5184e-71	1	196.62
B0QY89	EIF3EIP;EIF3L	Eukaryotic translation initiation factor 3 subunit L	QE2_130322_OPL0000_JCK_MdW_wholegel_5band_1A1	1	WG_1	_QYEQQTYQVIPEVIK_	2	933.486	1864.96	0.84183	0.00054925	1	63.062
B0QY89	EIF3EIP;EIF3L	Eukaryotic translation initiation factor 3 subunit L	QE2_130322_OPL0000_JCK_MdW_wholegel_5band_1A2	2	WG_1	_QYEQQTYQVIPEVIK_	2	933.486	1864.96	NaN	0.0044749	1	68.413
B0QY89	EIF3EIP;EIF3L	Eukaryotic translation initiation factor 3 subunit L	QE2_130322_OPL0000_JCK_MdW_wholegel_5band_3A1	1	WG_3	_QYEQQTYQVIPEVIK_	2	933.486	1864.96	0.67072	3.5369e-05	1	98.421
B0QY89	EIF3EIP;EIF3L	Eukaryotic translation initiation factor 3 subunit L	QE2_130322_OPL0000_JCK_MdW_wholegel_5band_1A1	1	WG_1	_SEEEIDFLR_	2	569.275	1136.54	0.30964	0.01147	1	54.066
B0QY89	EIF3EIP;EIF3L	Eukaryotic translation initiation factor 3 subunit L	QE2_130322_OPL0000_JCK_MdW_wholegel_5band_1A2	2	WG_1	_SEEEIDFLR_	2	569.275	1136.54	0.58546	0.014943	1	57.55
B0QY89	EIF3EIP;EIF3L	Eukaryotic translation initiation factor 3 subunit L	QE2_130322_OPL0000_JCK_MdW_wholegel_5band_2A1	1	WG_2	_SEEEIDFLR_	2	569.275	1136.54	-0.25011	0.0013209	1	60.398
B0QY89	EIF3EIP;EIF3L	Eukaryotic translation initiation factor 3 subunit L	QE2_130322_OPL0000_JCK_MdW_wholegel_5band_2A2	2	WG_2	_SEEEIDFLR_	2	569.275	1136.54	0.17493	0.015005	1	62.463
B0QY89	EIF3EIP;EIF3L	Eukaryotic translation initiation factor 3 subunit L	QE2_130322_OPL0000_JCK_MdW_wholegel_5band_3A1	1	WG_3	_SEEEIDFLR_	2	569.275	1136.54	0.17371	0.082641	1	38.75
B0QY89	EIF3EIP;EIF3L	Eukaryotic translation initiation factor 3 subunit L	QE2_130322_OPL0000_JCK_MdW_wholegel_5band_3A2	2	WG_3	_SEEEIDFLR_	2	569.275	1136.54	0.44001	0.015349	1	57.55
B0QY89	EIF3EIP;EIF3L	Eukaryotic translation initiation factor 3 subunit L	QE2_130322_OPL0000_JCK_MdW_wholegel_5band_2A2	2	WG_2	_TVSDLIDQK_	2	509.774	1017.53	-1.0367	0.02685	1	50.292
B0QY89	EIF3EIP;EIF3L	Eukaryotic translation initiation factor 3 subunit L	QE2_130322_OPL0000_JCK_MdW_wholegel_5band_3A1	1	WG_3	_TVSDLIDQK_	2	509.774	1017.53	-1.4244	0.020266	1	51.445
B0QY89	EIF3EIP;EIF3L	Eukaryotic translation initiation factor 3 subunit L	QE2_130322_OPL0000_JCK_MdW_wholegel_5band_3A2	2	WG_3	_TVSDLIDQK_	2	509.774	1017.53	-2.2106	0.0050852	1	51.927
B0QY89	EIF3EIP;EIF3L	Eukaryotic translation initiation factor 3 subunit L	QE2_130322_OPL0000_JCK_MdW_wholegel_5band_1A1	1	WG_1	_VFSDEVQQQAQLSTIR_	2	924.976	1847.94	2.682	3.0889e-20	1	143.83
B0QY89	EIF3EIP;EIF3L	Eukaryotic translation initiation factor 3 subunit L	QE2_130322_OPL0000_JCK_MdW_wholegel_5band_1A1	1	WG_1	_VFSDEVQQQAQLSTIR_	3	616.987	1847.94	0.7021	0.016861	1	33.915
B0QY89	EIF3EIP;EIF3L	Eukaryotic translation initiation factor 3 subunit L	QE2_130322_OPL0000_JCK_MdW_wholegel_5band_1A2	2	WG_1	_VFSDEVQQQAQLSTIR_	3	616.987	1847.94	-0.2299	0.081402	1	30.392
B0QY89	EIF3EIP;EIF3L	Eukaryotic translation initiation factor 3 subunit L	QE2_130322_OPL0000_JCK_MdW_wholegel_5band_2A1	1	WG_2	_VFSDEVQQQAQLSTIR_	2	924.976	1847.94	1.5886	1.9337e-14	1	139.5
B0QY89	EIF3EIP;EIF3L	Eukaryotic translation initiation factor 3 subunit L	QE2_130322_OPL0000_JCK_MdW_wholegel_5band_3A1	1	WG_3	_VFSDEVQQQAQLSTIR_	2	924.976	1847.94	2.6673	6.1977e-10	1	127.25
B0QY89	EIF3EIP;EIF3L	Eukaryotic translation initiation factor 3 subunit L	QE2_130322_OPL0000_JCK_MdW_wholegel_5band_3A2	2	WG_3	_VFSDEVQQQAQLSTIR_	2	924.976	1847.94	3.0295	1.1795e-83	1	81.656
B0QY89	EIF3EIP;EIF3L	Eukaryotic translation initiation factor 3 subunit L	QE2_130322_OPL0000_JCK_MdW_wholegel_5band_1A1	1	WG_1	_VLENIELNK_	2	536.306	1070.6	0.10408	0.01966	1	36.424
B0QY89	EIF3EIP;EIF3L	Eukaryotic translation initiation factor 3 subunit L	QE2_130322_OPL0000_JCK_MdW_wholegel_5band_2A1	1	WG_2	_VLENIELNK_	2	536.306	1070.6	0.6975	0.10606	1	34.206
B0QY89	EIF3EIP;EIF3L	Eukaryotic translation initiation factor 3 subunit L	QE2_130322_OPL0000_JCK_MdW_wholegel_5band_3A1	1	WG_3	_VLENIELNK_	2	536.306	1070.6	0.4278	0.013316	1	54.416
B0QY89	EIF3EIP;EIF3L	Eukaryotic translation initiation factor 3 subunit L	QE2_130322_OPL0000_JCK_MdW_wholegel_5band_1A1	1	WG_1	_VLENIELNKK_	3	400.571	1198.69	-0.36052	0.0050751	1	50.353
B0QY89	EIF3EIP;EIF3L	Eukaryotic translation initiation factor 3 subunit L	QE2_130322_OPL0000_JCK_MdW_wholegel_5band_1A2	2	WG_1	_VLENIELNKK_	3	400.571	1198.69	-0.13155	0.086516	1	41.08
B0QY89	EIF3EIP;EIF3L	Eukaryotic translation initiation factor 3 subunit L	QE2_130322_OPL0000_JCK_MdW_wholegel_5band_2A1	1	WG_2	_VLENIELNKK_	3	400.571	1198.69	-1.7968	0.0071076	1	45.653
B0QY89	EIF3EIP;EIF3L	Eukaryotic translation initiation factor 3 subunit L	QE2_130322_OPL0000_JCK_MdW_wholegel_5band_3A1	1	WG_3	_VLENIELNKK_	3	400.571	1198.69	0.068169	0.020742	1	36.671
B0QY89	EIF3EIP;EIF3L	Eukaryotic translation initiation factor 3 subunit L	QE2_130322_OPL0000_JCK_MdW_wholegel_5band_1A5	5	WG_1	_VSSDVIDQK_	2	495.759	989.503	2.1499	0.046351	1	43.492
B0QY89	EIF3EIP;EIF3L	Eukaryotic translation initiation factor 3 subunit L	QE2_130322_OPL0000_JCK_MdW_wholegel_5band_2A1	1	WG_2	_VYEIQDIYENSWTK_	2	894.428	1786.84	2.1858	0.079491	1	29.618
B0QY89	EIF3EIP;EIF3L	Eukaryotic translation initiation factor 3 subunit L	QE2_130322_OPL0000_JCK_MdW_wholegel_5band_3A1	1	WG_3	_VYEIQDIYENSWTK_	2	894.428	1786.84	2.1834	0.10698	1	28.549
B0QY89	EIF3EIP;EIF3L	Eukaryotic translation initiation factor 3 subunit L	QE2_130322_OPL0000_JCK_MdW_wholegel_5band_1A1	1	WG_1	_VYELQASR_	2	483.256	964.498	0.35868	0.0019184	1	71.223
B0QY89	EIF3EIP;EIF3L	Eukaryotic translation initiation factor 3 subunit L	QE2_130322_OPL0000_JCK_MdW_wholegel_5band_2A1	1	WG_2	_VYELQASR_	2	483.256	964.498	0.30664	0.0039053	1	58.676
B0QY89	EIF3EIP;EIF3L	Eukaryotic translation initiation factor 3 subunit L	QE2_130322_OPL0000_JCK_MdW_wholegel_5band_2A2	2	WG_2	_VYELQASR_	2	483.256	964.498	0.31615	0.0046855	1	61.962
B0QY89	EIF3EIP;EIF3L	Eukaryotic translation initiation factor 3 subunit L	QE2_130322_OPL0000_JCK_MdW_wholegel_5band_3A1	1	WG_3	_VYELQASR_	2	483.256	964.498	0.2166	0.0039053	1	71.223
B0QY89	EIF3EIP;EIF3L	Eukaryotic translation initiation factor 3 subunit L	QE2_130322_OPL0000_JCK_MdW_wholegel_5band_3A2	2	WG_3	_VYELQASR_	2	483.256	964.498	-0.24136	0.0059432	1	63.673
B0QY89	EIF3EIP;EIF3L	Eukaryotic translation initiation factor 3 subunit L	QE2_130322_OPL0000_JCK_MdW_wholegel_5band_1A1	1	WG_1	_YGDFFIR_	2	459.229	916.444	-0.46543	0.022627	1	50.632
B0QY89	EIF3EIP;EIF3L	Eukaryotic translation initiation factor 3 subunit L	QE2_130322_OPL0000_JCK_MdW_wholegel_5band_1A2	2	WG_1	_YGDFFIR_	2	459.229	916.444	-1.5072	0.015609	1	60.648
B0QY89	EIF3EIP;EIF3L	Eukaryotic translation initiation factor 3 subunit L	QE2_130322_OPL0000_JCK_MdW_wholegel_5band_1A5	5	WG_1	_YGDFFIR_	2	459.229	916.444	-1.5145	0.022627	1	50.632
B0QY89	EIF3EIP;EIF3L	Eukaryotic translation initiation factor 3 subunit L	QE2_130322_OPL0000_JCK_MdW_wholegel_5band_2A1	1	WG_2	_YGDFFIR_	2	459.229	916.444	-0.28118	0.015257	1	62.717
B0QY89	EIF3EIP;EIF3L	Eukaryotic translation initiation factor 3 subunit L	QE2_130322_OPL0000_JCK_MdW_wholegel_5band_2A2	2	WG_2	_YGDFFIR_	2	459.229	916.444	-1.2844	0.021889	1	51.787
B0QY89	EIF3EIP;EIF3L	Eukaryotic translation initiation factor 3 subunit L	QE2_130322_OPL0000_JCK_MdW_wholegel_5band_2A5	5	WG_2	_YGDFFIR_	2	459.229	916.444	-1.5339	0.035791	1	41.979
B0QY89	EIF3EIP;EIF3L	Eukaryotic translation initiation factor 3 subunit L	QE2_130322_OPL0000_JCK_MdW_wholegel_5band_3A1	1	WG_3	_YGDFFIR_	2	459.229	916.444	-0.51768	0.012015	1	70.912
B0QY89	EIF3EIP;EIF3L	Eukaryotic translation initiation factor 3 subunit L	QE2_130322_OPL0000_JCK_MdW_wholegel_5band_3A2	2	WG_3	_YGDFFIR_	2	459.229	916.444	-1.1142	0.0089198	1	76.847
B0QY89	EIF3EIP;EIF3L	Eukaryotic translation initiation factor 3 subunit L	QE2_130322_OPL0000_JCK_MdW_wholegel_5band_3A5	5	WG_3	_YGDFFIR_	2	459.229	916.444	-3.2608	0.034783	1	41.652
B0QYN7	UBE2I	SUMO-conjugating enzyme UBC9	QE2_130322_OPL0000_JCK_MdW_wholegel_5band_2A3	3	WG_2	_DHPFGFVAVPTK_	3	438.9	1313.68	0.91419	0.080864	1	19.754
B0QYN7	UBE2I	SUMO-conjugating enzyme UBC9	QE2_130322_OPL0000_JCK_MdW_wholegel_5band_2A4	4	WG_2	_DHPFGFVAVPTK_	3	438.9	1313.68	1.8095	0.027637	1	31.675
B0QYN7	UBE2I	SUMO-conjugating enzyme UBC9	QE2_130322_OPL0000_JCK_MdW_wholegel_5band_1A3	3	WG_1	_GTPWEGGLFK_	2	546.28	1090.54	1.0099	0.015969	1	38.804
B0QYN7	UBE2I	SUMO-conjugating enzyme UBC9	QE2_130322_OPL0000_JCK_MdW_wholegel_5band_1A4	4	WG_1	_GTPWEGGLFK_	2	546.28	1090.54	0.76585	0.011252	2	42.21
B0QYN7	UBE2I	SUMO-conjugating enzyme UBC9	QE2_130322_OPL0000_JCK_MdW_wholegel_5band_2A3	3	WG_2	_GTPWEGGLFK_	2	546.28	1090.54	-0.736	0.0081853	1	44.425
B0QYN7	UBE2I	SUMO-conjugating enzyme UBC9	QE2_130322_OPL0000_JCK_MdW_wholegel_5band_2A4	4	WG_2	_GTPWEGGLFK_	2	546.28	1090.54	0.95811	0.0020278	1	60.518
B0QYN7	UBE2I	SUMO-conjugating enzyme UBC9	QE2_130322_OPL0000_JCK_MdW_wholegel_5band_3A3	3	WG_3	_GTPWEGGLFK_	2	546.28	1090.54	-0.17745	0.010514	1	42.743
B0QYN7	UBE2I	SUMO-conjugating enzyme UBC9	QE2_130322_OPL0000_JCK_MdW_wholegel_5band_3A4	4	WG_3	_GTPWEGGLFK_	2	546.28	1090.54	0.82798	0.012375	1	41.399
B0QYN7	UBE2I	SUMO-conjugating enzyme UBC9	QE2_130322_OPL0000_JCK_MdW_wholegel_5band_1A3	3	WG_1	_KDHPFGFVAVPTK_	3	481.598	1441.77	0.2396	0.022055	1	33.681
B0QYN7	UBE2I	SUMO-conjugating enzyme UBC9	QE2_130322_OPL0000_JCK_MdW_wholegel_5band_1A3	3	WG_1	_KDHPFGFVAVPTK_	4	361.45	1441.77	-0.027718	0.10744	1	22.606
B0QYN7	UBE2I	SUMO-conjugating enzyme UBC9	QE2_130322_OPL0000_JCK_MdW_wholegel_5band_1A4	4	WG_1	_KDHPFGFVAVPTK_	3	481.598	1441.77	0.33411	0.0001355	1	81.448
B0QYN7	UBE2I	SUMO-conjugating enzyme UBC9	QE2_130322_OPL0000_JCK_MdW_wholegel_5band_1A4	4	WG_1	_KDHPFGFVAVPTK_	4	361.45	1441.77	-0.60867	0.0045219	1	45.992
B0QYN7	UBE2I	SUMO-conjugating enzyme UBC9	QE2_130322_OPL0000_JCK_MdW_wholegel_5band_2A3	3	WG_2	_KDHPFGFVAVPTK_	3	481.598	1441.77	-0.11194	0.00032229	1	75.998
B0QYN7	UBE2I	SUMO-conjugating enzyme UBC9	QE2_130322_OPL0000_JCK_MdW_wholegel_5band_2A4	4	WG_2	_KDHPFGFVAVPTK_	3	481.598	1441.77	-0.068447	0.0094744	1	42.218
B0QYN7	UBE2I	SUMO-conjugating enzyme UBC9	QE2_130322_OPL0000_JCK_MdW_wholegel_5band_3A3	3	WG_3	_KDHPFGFVAVPTK_	3	481.598	1441.77	-0.54494	0.013766	1	38.948
B0QYN7	UBE2I	SUMO-conjugating enzyme UBC9	QE2_130322_OPL0000_JCK_MdW_wholegel_5band_3A4	4	WG_3	_KDHPFGFVAVPTK_	3	481.598	1441.77	0.075584	0.00023003	1	78.69
B0QYN7	UBE2I	SUMO-conjugating enzyme UBC9	QE2_130322_OPL0000_JCK_MdW_wholegel_5band_3A4	4	WG_3	_KDHPFGFVAVPTK_	4	361.45	1441.77	0.030964	0.0043222	1	46.387
B0QYN7	UBE2I	SUMO-conjugating enzyme UBC9	QE2_130322_OPL0000_JCK_MdW_wholegel_5band_1A3	3	WG_1	_MLFKDDYPSSPPK_	3	508.918	1523.73	-2.0565	0.00061009	1	77.894
B0QYN7	UBE2I	SUMO-conjugating enzyme UBC9	QE2_130322_OPL0000_JCK_MdW_wholegel_5band_1A4	4	WG_1	_MLFKDDYPSSPPK_	3	508.918	1523.73	-0.62402	3.8807e-09	2	127.02
B0QYN7	UBE2I	SUMO-conjugating enzyme UBC9	QE2_130322_OPL0000_JCK_MdW_wholegel_5band_1A4	4	WG_1	_MLFKDDYPSSPPK_	2	762.874	1523.73	-0.24203	4.4891e-06	1	112.72
B0QYN7	UBE2I	SUMO-conjugating enzyme UBC9	QE2_130322_OPL0000_JCK_MdW_wholegel_5band_2A3	3	WG_2	_MLFKDDYPSSPPK_	3	508.918	1523.73	-1.2749	7.6864e-05	1	100.22
B0QYN7	UBE2I	SUMO-conjugating enzyme UBC9	QE2_130322_OPL0000_JCK_MdW_wholegel_5band_2A4	4	WG_2	_MLFKDDYPSSPPK_	3	508.918	1523.73	-0.6431	5.1608e-05	1	102.73
B0QYN7	UBE2I	SUMO-conjugating enzyme UBC9	QE2_130322_OPL0000_JCK_MdW_wholegel_5band_2A4	4	WG_2	_MLFKDDYPSSPPK_	2	762.874	1523.73	-0.87901	7.259e-06	1	108.71
B0QYN7	UBE2I	SUMO-conjugating enzyme UBC9	QE2_130322_OPL0000_JCK_MdW_wholegel_5band_3A2	2	WG_3	_MLFKDDYPSSPPK_	3	508.918	1523.73	-1.6266	0.070526	1	43.813
B0QYN7	UBE2I	SUMO-conjugating enzyme UBC9	QE2_130322_OPL0000_JCK_MdW_wholegel_5band_3A3	3	WG_3	_MLFKDDYPSSPPK_	3	508.918	1523.73	-2.0857	0.00056202	1	78.486
B0QYN7	UBE2I	SUMO-conjugating enzyme UBC9	QE2_130322_OPL0000_JCK_MdW_wholegel_5band_3A4	4	WG_3	_MLFKDDYPSSPPK_	3	508.918	1523.73	-0.90062	1.4965e-09	3	129.71
B0QYN7	UBE2I	SUMO-conjugating enzyme UBC9	QE2_130322_OPL0000_JCK_MdW_wholegel_5band_3A4	4	WG_3	_MLFKDDYPSSPPK_	2	762.874	1523.73	-0.35084	7.9342e-06	1	107.74
B0QYN7	UBE2I	SUMO-conjugating enzyme UBC9	QE2_130322_OPL0000_JCK_MdW_wholegel_5band_1A4	4	WG_1	_NPDGTMNLMNWECAIPGKK_	3	726.004	2174.99	-2.3751	0.016929	1	36.856
B0QYN7	UBE2I	SUMO-conjugating enzyme UBC9	QE2_130322_OPL0000_JCK_MdW_wholegel_5band_3A4	4	WG_3	_NPDGTMNLMNWECAIPGKK_	3	726.004	2174.99	-2.3265	0.041844	1	31.111
B0QYN7	UBE2I	SUMO-conjugating enzyme UBC9	QE2_130322_OPL0000_JCK_MdW_wholegel_5band_1A2	2	WG_1	_(ac)SGIALSR_	2	373.214	744.413	1.551	0.026884	1	43.769
B0QYN7	UBE2I	SUMO-conjugating enzyme UBC9	QE2_130322_OPL0000_JCK_MdW_wholegel_5band_1A3	3	WG_1	_(ac)SGIALSR_	2	373.214	744.413	0.75381	0.012065	1	64.265
B0QYN7	UBE2I	SUMO-conjugating enzyme UBC9	QE2_130322_OPL0000_JCK_MdW_wholegel_5band_2A1	1	WG_2	_(ac)SGIALSR_	2	373.214	744.413	1.2566	0.12647	1	41.575
B0QYN7	UBE2I	SUMO-conjugating enzyme UBC9	QE2_130322_OPL0000_JCK_MdW_wholegel_5band_2A2	2	WG_2	_(ac)SGIALSR_	2	373.214	744.413	1.0363	0.032617	1	39.253
B0QYN7	UBE2I	SUMO-conjugating enzyme UBC9	QE2_130322_OPL0000_JCK_MdW_wholegel_5band_2A3	3	WG_2	_(ac)SGIALSR_	2	373.214	744.413	1.9061	0.018368	1	52.786
B0QYN7	UBE2I	SUMO-conjugating enzyme UBC9	QE2_130322_OPL0000_JCK_MdW_wholegel_5band_3A2	2	WG_3	_(ac)SGIALSR_	2	373.214	744.413	1.4271	0.047778	1	31.952
B0QYN7	UBE2I	SUMO-conjugating enzyme UBC9	QE2_130322_OPL0000_JCK_MdW_wholegel_5band_3A3	3	WG_3	_(ac)SGIALSR_	2	373.214	744.413	1.3149	0.032617	1	39.253
B0QZ18	CPNE1	Copine-1	QE2_130322_OPL0000_JCK_MdW_wholegel_5band_1A1	1	WG_1	_(ac)AHCVTLVQLSISCDHLIDKDIGSK_	4	688.601	2750.37	-0.34583	5.5135e-05	1	67.194
B0QZ18	CPNE1	Copine-1	QE2_130322_OPL0000_JCK_MdW_wholegel_5band_1A2	2	WG_1	_(ac)AHCVTLVQLSISCDHLIDKDIGSK_	4	688.601	2750.37	0.77166	6.2505e-44	1	144.5
B0QZ18	CPNE1	Copine-1	QE2_130322_OPL0000_JCK_MdW_wholegel_5band_1A3	3	WG_1	_(ac)AHCVTLVQLSISCDHLIDKDIGSK_	4	688.601	2750.37	1.5807	9.4964e-07	1	71.651
B0QZ18	CPNE1	Copine-1	QE2_130322_OPL0000_JCK_MdW_wholegel_5band_2A1	1	WG_2	_(ac)AHCVTLVQLSISCDHLIDKDIGSK_	4	688.601	2750.37	0.71442	7.7692e-05	1	65.833
B0QZ18	CPNE1	Copine-1	QE2_130322_OPL0000_JCK_MdW_wholegel_5band_2A2	2	WG_2	_(ac)AHCVTLVQLSISCDHLIDKDIGSK_	4	688.601	2750.37	0.81809	2.5253e-25	1	124.14
B0QZ18	CPNE1	Copine-1	QE2_130322_OPL0000_JCK_MdW_wholegel_5band_2A3	3	WG_2	_(ac)AHCVTLVQLSISCDHLIDKDIGSK_	4	688.601	2750.37	1.3741	4.9204e-13	1	100.19
B0QZ18	CPNE1	Copine-1	QE2_130322_OPL0000_JCK_MdW_wholegel_5band_3A1	1	WG_3	_(ac)AHCVTLVQLSISCDHLIDKDIGSK_	4	688.601	2750.37	0.49271	4.0797e-09	1	56.681
B0QZ18	CPNE1	Copine-1	QE2_130322_OPL0000_JCK_MdW_wholegel_5band_3A2	2	WG_3	_(ac)AHCVTLVQLSISCDHLIDKDIGSK_	4	688.601	2750.37	0.88719	6.8489e-13	1	97.509
B0QZ18	CPNE1	Copine-1	QE2_130322_OPL0000_JCK_MdW_wholegel_5band_3A3	3	WG_3	_(ac)AHCVTLVQLSISCDHLIDKDIGSK_	4	688.601	2750.37	1.2863	8.3746e-19	1	116.48
B0QZ18	CPNE1	Copine-1	QE2_130322_OPL0000_JCK_MdW_wholegel_5band_1A2	2	WG_1	_AQGWAPLKPLPPSAKDPAQAPQA_	3	780.422	2338.24	0.19232	9.2974e-16	1	107.08
B0QZ18	CPNE1	Copine-1	QE2_130322_OPL0000_JCK_MdW_wholegel_5band_1A3	3	WG_1	_AQGWAPLKPLPPSAKDPAQAPQA_	3	780.422	2338.24	-0.34067	0.00049431	1	65.438
B0QZ18	CPNE1	Copine-1	QE2_130322_OPL0000_JCK_MdW_wholegel_5band_1A4	4	WG_1	_AQGWAPLKPLPPSAKDPAQAPQA_	3	780.422	2338.24	1.1363	0.00041346	2	66.383
B0QZ18	CPNE1	Copine-1	QE2_130322_OPL0000_JCK_MdW_wholegel_5band_2A1	1	WG_2	_AQGWAPLKPLPPSAKDPAQAPQA_	3	780.422	2338.24	0.53501	4.5773e-16	1	113.24
B0QZ18	CPNE1	Copine-1	QE2_130322_OPL0000_JCK_MdW_wholegel_5band_2A2	2	WG_2	_AQGWAPLKPLPPSAKDPAQAPQA_	3	780.422	2338.24	-0.11212	2.493e-23	1	128.98
B0QZ18	CPNE1	Copine-1	QE2_130322_OPL0000_JCK_MdW_wholegel_5band_2A3	3	WG_2	_AQGWAPLKPLPPSAKDPAQAPQA_	3	780.422	2338.24	0.57282	1.2376e-05	1	80.412
B0QZ18	CPNE1	Copine-1	QE2_130322_OPL0000_JCK_MdW_wholegel_5band_2A4	4	WG_2	_AQGWAPLKPLPPSAKDPAQAPQA_	3	780.422	2338.24	0.59372	5.5897e-05	2	72.167
B0QZ18	CPNE1	Copine-1	QE2_130322_OPL0000_JCK_MdW_wholegel_5band_3A1	1	WG_3	_AQGWAPLKPLPPSAKDPAQAPQA_	3	780.422	2338.24	0.68736	0.00017829	1	69.133
B0QZ18	CPNE1	Copine-1	QE2_130322_OPL0000_JCK_MdW_wholegel_5band_3A2	2	WG_3	_AQGWAPLKPLPPSAKDPAQAPQA_	3	780.422	2338.24	0.55726	8.2879e-31	1	137.45
B0QZ18	CPNE1	Copine-1	QE2_130322_OPL0000_JCK_MdW_wholegel_5band_3A3	3	WG_3	_AQGWAPLKPLPPSAKDPAQAPQA_	3	780.422	2338.24	0.025377	8.5088e-23	1	123.14
B0QZ18	CPNE1	Copine-1	QE2_130322_OPL0000_JCK_MdW_wholegel_5band_3A4	4	WG_3	_AQGWAPLKPLPPSAKDPAQAPQA_	3	780.422	2338.24	0.66836	0.019681	1	33.703
B0QZ18	CPNE1	Copine-1	QE2_130322_OPL0000_JCK_MdW_wholegel_5band_1A1	1	WG_1	_DIVQFVPYR_	2	568.809	1135.6	0.86946	0.0010395	1	80.239
B0QZ18	CPNE1	Copine-1	QE2_130322_OPL0000_JCK_MdW_wholegel_5band_1A1	1	WG_1	_DIVQFVPYR_	3	379.541	1135.6	-0.73559	0.00035902	1	97.431
B0QZ18	CPNE1	Copine-1	QE2_130322_OPL0000_JCK_MdW_wholegel_5band_1A2	2	WG_1	_DIVQFVPYR_	2	568.809	1135.6	0.53142	0.00043055	1	94.85
B0QZ18	CPNE1	Copine-1	QE2_130322_OPL0000_JCK_MdW_wholegel_5band_1A2	2	WG_1	_DIVQFVPYR_	3	379.541	1135.6	-1.5043	9.3638e-05	1	109.71
B0QZ18	CPNE1	Copine-1	QE2_130322_OPL0000_JCK_MdW_wholegel_5band_1A3	3	WG_1	_DIVQFVPYR_	3	379.541	1135.6	-0.29978	0.00065942	1	88.948
B0QZ18	CPNE1	Copine-1	QE2_130322_OPL0000_JCK_MdW_wholegel_5band_1A3	3	WG_1	_DIVQFVPYR_	2	568.809	1135.6	1.862	0.00032711	1	98.582
B0QZ18	CPNE1	Copine-1	QE2_130322_OPL0000_JCK_MdW_wholegel_5band_1A4	4	WG_1	_DIVQFVPYR_	2	568.809	1135.6	-0.84733	0.017865	1	70.056
B0QZ18	CPNE1	Copine-1	QE2_130322_OPL0000_JCK_MdW_wholegel_5band_2A1	1	WG_2	_DIVQFVPYR_	2	568.809	1135.6	1.0935	0.0011837	1	77.677
B0QZ18	CPNE1	Copine-1	QE2_130322_OPL0000_JCK_MdW_wholegel_5band_2A1	1	WG_2	_DIVQFVPYR_	3	379.541	1135.6	-1.0288	0.00035335	1	97.635
B0QZ18	CPNE1	Copine-1	QE2_130322_OPL0000_JCK_MdW_wholegel_5band_2A2	2	WG_2	_DIVQFVPYR_	2	568.809	1135.6	0.60649	0.0012316	1	76.827
B0QZ18	CPNE1	Copine-1	QE2_130322_OPL0000_JCK_MdW_wholegel_5band_2A2	2	WG_2	_DIVQFVPYR_	3	379.541	1135.6	-0.80357	9.4104e-05	1	112.84
B0QZ18	CPNE1	Copine-1	QE2_130322_OPL0000_JCK_MdW_wholegel_5band_2A3	3	WG_2	_DIVQFVPYR_	2	568.809	1135.6	2.4151	0.00041249	1	95.502
B0QZ18	CPNE1	Copine-1	QE2_130322_OPL0000_JCK_MdW_wholegel_5band_2A3	3	WG_2	_DIVQFVPYR_	3	379.541	1135.6	-0.67451	9.4104e-05	1	112.84
B0QZ18	CPNE1	Copine-1	QE2_130322_OPL0000_JCK_MdW_wholegel_5band_2A4	4	WG_2	_DIVQFVPYR_	2	568.809	1135.6	0.27917	0.00076857	1	86.136
B0QZ18	CPNE1	Copine-1	QE2_130322_OPL0000_JCK_MdW_wholegel_5band_2A4	4	WG_2	_DIVQFVPYR_	3	379.541	1135.6	-0.91572	0.0022023	1	65.224
B0QZ18	CPNE1	Copine-1	QE2_130322_OPL0000_JCK_MdW_wholegel_5band_2A5	5	WG_2	_DIVQFVPYR_	2	568.809	1135.6	-2.204	0.00041249	1	95.502
B0QZ18	CPNE1	Copine-1	QE2_130322_OPL0000_JCK_MdW_wholegel_5band_3A1	1	WG_3	_DIVQFVPYR_	2	568.809	1135.6	0.51603	0.0011837	1	77.677
B0QZ18	CPNE1	Copine-1	QE2_130322_OPL0000_JCK_MdW_wholegel_5band_3A1	1	WG_3	_DIVQFVPYR_	3	379.541	1135.6	-0.58175	0.00029329	1	99.802
B0QZ18	CPNE1	Copine-1	QE2_130322_OPL0000_JCK_MdW_wholegel_5band_3A2	2	WG_3	_DIVQFVPYR_	2	568.809	1135.6	0.89677	0.0019288	1	67.563
B0QZ18	CPNE1	Copine-1	QE2_130322_OPL0000_JCK_MdW_wholegel_5band_3A2	2	WG_3	_DIVQFVPYR_	3	379.541	1135.6	-1.0001	0.00029329	1	99.802
B0QZ18	CPNE1	Copine-1	QE2_130322_OPL0000_JCK_MdW_wholegel_5band_3A3	3	WG_3	_DIVQFVPYR_	3	379.541	1135.6	0.023413	0.0012745	1	76.064
B0QZ18	CPNE1	Copine-1	QE2_130322_OPL0000_JCK_MdW_wholegel_5band_3A3	3	WG_3	_DIVQFVPYR_	2	568.809	1135.6	NaN	4.3765e-23	1	110.87
B0QZ18	CPNE1	Copine-1	QE2_130322_OPL0000_JCK_MdW_wholegel_5band_3A4	4	WG_3	_DIVQFVPYR_	2	568.809	1135.6	0.047768	0.00041249	1	95.502
B0QZ18	CPNE1	Copine-1	QE2_130322_OPL0000_JCK_MdW_wholegel_5band_3A4	4	WG_3	_DIVQFVPYR_	3	379.541	1135.6	-1.6425	0.0012399	1	76.679
B0QZ18	CPNE1	Copine-1	QE2_130322_OPL0000_JCK_MdW_wholegel_5band_3A5	5	WG_3	_DIVQFVPYR_	2	568.809	1135.6	-1.0375	0.016243	1	66.621
B0QZ18	CPNE1	Copine-1	QE2_130322_OPL0000_JCK_MdW_wholegel_5band_1A1	1	WG_1	_DIVQFVPYRR_	3	431.575	1291.7	1.7881	0.0039763	1	53.756
B0QZ18	CPNE1	Copine-1	QE2_130322_OPL0000_JCK_MdW_wholegel_5band_1A2	2	WG_1	_DIVQFVPYRR_	3	431.575	1291.7	0.55879	0.0033915	1	55.567
B0QZ18	CPNE1	Copine-1	QE2_130322_OPL0000_JCK_MdW_wholegel_5band_1A3	3	WG_1	_DIVQFVPYRR_	3	431.575	1291.7	1.334	0.0058057	1	48.091
B0QZ18	CPNE1	Copine-1	QE2_130322_OPL0000_JCK_MdW_wholegel_5band_1A3	3	WG_1	_DIVQFVPYRR_	2	646.859	1291.7	-0.36476	0.087819	1	45.908
B0QZ18	CPNE1	Copine-1	QE2_130322_OPL0000_JCK_MdW_wholegel_5band_1A4	4	WG_1	_DIVQFVPYRR_	3	431.575	1291.7	1.2469	0.001759	1	64.04
B0QZ18	CPNE1	Copine-1	QE2_130322_OPL0000_JCK_MdW_wholegel_5band_2A1	1	WG_2	_DIVQFVPYRR_	3	431.575	1291.7	1.4348	0.00081659	1	72.643
B0QZ18	CPNE1	Copine-1	QE2_130322_OPL0000_JCK_MdW_wholegel_5band_2A2	2	WG_2	_DIVQFVPYRR_	3	431.575	1291.7	1.2579	0.0037013	1	54.608
B0QZ18	CPNE1	Copine-1	QE2_130322_OPL0000_JCK_MdW_wholegel_5band_2A3	3	WG_2	_DIVQFVPYRR_	3	431.575	1291.7	1.0591	0.046501	1	42.395
B0QZ18	CPNE1	Copine-1	QE2_130322_OPL0000_JCK_MdW_wholegel_5band_2A4	4	WG_2	_DIVQFVPYRR_	3	431.575	1291.7	1.1779	0.018264	1	38.303
B0QZ18	CPNE1	Copine-1	QE2_130322_OPL0000_JCK_MdW_wholegel_5band_3A1	1	WG_3	_DIVQFVPYRR_	3	431.575	1291.7	1.6467	0.0017252	1	64.297
B0QZ18	CPNE1	Copine-1	QE2_130322_OPL0000_JCK_MdW_wholegel_5band_3A2	2	WG_3	_DIVQFVPYRR_	3	431.575	1291.7	1.1119	0.00079024	1	73.233
B0QZ18	CPNE1	Copine-1	QE2_130322_OPL0000_JCK_MdW_wholegel_5band_3A3	3	WG_3	_DIVQFVPYRR_	3	431.575	1291.7	0.92323	0.0002522	1	87.913
B0QZ18	CPNE1	Copine-1	QE2_130322_OPL0000_JCK_MdW_wholegel_5band_3A4	4	WG_3	_DIVQFVPYRR_	3	431.575	1291.7	0.99588	8.5894e-05	1	96.331
B0QZ18	CPNE1	Copine-1	QE2_130322_OPL0000_JCK_MdW_wholegel_5band_1A1	1	WG_1	_FGIYDIDNK_	2	542.769	1083.52	-2.9165	0.0052422	1	51.445
B0QZ18	CPNE1	Copine-1	QE2_130322_OPL0000_JCK_MdW_wholegel_5band_1A2	2	WG_1	_FGIYDIDNK_	2	542.769	1083.52	-1.5402	0.0026204	1	61.65
B0QZ18	CPNE1	Copine-1	QE2_130322_OPL0000_JCK_MdW_wholegel_5band_2A1	1	WG_2	_FGIYDIDNK_	2	542.769	1083.52	NaN	0.018494	1	45.598
B0QZ18	CPNE1	Copine-1	QE2_130322_OPL0000_JCK_MdW_wholegel_5band_2A2	2	WG_2	_FGIYDIDNK_	2	542.769	1083.52	-0.56596	0.0026204	1	61.65
B0QZ18	CPNE1	Copine-1	QE2_130322_OPL0000_JCK_MdW_wholegel_5band_3A1	1	WG_3	_FGIYDIDNK_	2	542.769	1083.52	-3.2343	0.0052422	1	51.445
B0QZ18	CPNE1	Copine-1	QE2_130322_OPL0000_JCK_MdW_wholegel_5band_3A2	2	WG_3	_FGIYDIDNK_	2	542.769	1083.52	-1.4564	0.0026204	1	61.65
B0QZ18	CPNE1	Copine-1	QE2_130322_OPL0000_JCK_MdW_wholegel_5band_1A1	1	WG_1	_GTITVSAQELK_	2	573.822	1145.63	-0.37146	0.0012249	1	63.727
B0QZ18	CPNE1	Copine-1	QE2_130322_OPL0000_JCK_MdW_wholegel_5band_1A2	2	WG_1	_GTITVSAQELK_	2	573.822	1145.63	-0.44745	0.0044045	1	50.207
B0QZ18	CPNE1	Copine-1	QE2_130322_OPL0000_JCK_MdW_wholegel_5band_1A3	3	WG_1	_GTITVSAQELK_	2	573.822	1145.63	-0.83918	0.0011254	1	64.55
B0QZ18	CPNE1	Copine-1	QE2_130322_OPL0000_JCK_MdW_wholegel_5band_1A4	4	WG_1	_GTITVSAQELK_	2	573.822	1145.63	0.25926	0.042808	1	27.862
B0QZ18	CPNE1	Copine-1	QE2_130322_OPL0000_JCK_MdW_wholegel_5band_2A1	1	WG_2	_GTITVSAQELK_	2	573.822	1145.63	-0.25133	0.00031534	1	73.848
B0QZ18	CPNE1	Copine-1	QE2_130322_OPL0000_JCK_MdW_wholegel_5band_2A2	2	WG_2	_GTITVSAQELK_	2	573.822	1145.63	-0.20658	0.0011254	1	64.55
B0QZ18	CPNE1	Copine-1	QE2_130322_OPL0000_JCK_MdW_wholegel_5band_2A3	3	WG_2	_GTITVSAQELK_	2	573.822	1145.63	-0.66043	0.0027651	1	55.452
B0QZ18	CPNE1	Copine-1	QE2_130322_OPL0000_JCK_MdW_wholegel_5band_2A4	4	WG_2	_GTITVSAQELK_	2	573.822	1145.63	-0.31731	0.018207	1	28.283
B0QZ18	CPNE1	Copine-1	QE2_130322_OPL0000_JCK_MdW_wholegel_5band_3A1	1	WG_3	_GTITVSAQELK_	2	573.822	1145.63	-0.23175	0.0011254	1	64.55
B0QZ18	CPNE1	Copine-1	QE2_130322_OPL0000_JCK_MdW_wholegel_5band_3A2	2	WG_3	_GTITVSAQELK_	2	573.822	1145.63	-0.50446	0.004917	1	48.568
B0QZ18	CPNE1	Copine-1	QE2_130322_OPL0000_JCK_MdW_wholegel_5band_3A3	3	WG_3	_GTITVSAQELK_	2	573.822	1145.63	-0.72903	0.0011254	1	64.55
B0QZ18	CPNE1	Copine-1	QE2_130322_OPL0000_JCK_MdW_wholegel_5band_1A1	1	WG_1	_GTITVSAQELKDNR_	3	511.274	1530.8	2.0253	0.0011727	1	73.156
B0QZ18	CPNE1	Copine-1	QE2_130322_OPL0000_JCK_MdW_wholegel_5band_1A2	2	WG_1	_GTITVSAQELKDNR_	3	511.274	1530.8	1.1737	0.00088704	1	76.759
B0QZ18	CPNE1	Copine-1	QE2_130322_OPL0000_JCK_MdW_wholegel_5band_1A2	2	WG_1	_GTITVSAQELKDNR_	2	766.407	1530.8	0.85325	0.0013454	1	70.98
B0QZ18	CPNE1	Copine-1	QE2_130322_OPL0000_JCK_MdW_wholegel_5band_1A4	4	WG_1	_GTITVSAQELKDNR_	3	511.274	1530.8	-0.12333	0.012374	1	44.294
B0QZ18	CPNE1	Copine-1	QE2_130322_OPL0000_JCK_MdW_wholegel_5band_2A1	1	WG_2	_GTITVSAQELKDNR_	3	511.274	1530.8	1.5699	0.00040627	1	83.729
B0QZ18	CPNE1	Copine-1	QE2_130322_OPL0000_JCK_MdW_wholegel_5band_2A2	2	WG_2	_GTITVSAQELKDNR_	3	511.274	1530.8	1.5321	0.00040627	1	83.729
B0QZ18	CPNE1	Copine-1	QE2_130322_OPL0000_JCK_MdW_wholegel_5band_2A2	2	WG_2	_GTITVSAQELKDNR_	2	766.407	1530.8	1.0069	0.00042946	1	82.529
B0QZ18	CPNE1	Copine-1	QE2_130322_OPL0000_JCK_MdW_wholegel_5band_2A3	3	WG_2	_GTITVSAQELKDNR_	3	511.274	1530.8	1.5281	0.073424	1	42.52
B0QZ18	CPNE1	Copine-1	QE2_130322_OPL0000_JCK_MdW_wholegel_5band_2A4	4	WG_2	_GTITVSAQELKDNR_	3	511.274	1530.8	NaN	0.019439	1	47.545
B0QZ18	CPNE1	Copine-1	QE2_130322_OPL0000_JCK_MdW_wholegel_5band_3A1	1	WG_3	_GTITVSAQELKDNR_	3	511.274	1530.8	2.0381	0.00026635	1	94.551
B0QZ18	CPNE1	Copine-1	QE2_130322_OPL0000_JCK_MdW_wholegel_5band_3A2	2	WG_3	_GTITVSAQELKDNR_	3	511.274	1530.8	1.2708	0.00026407	1	94.728
B0QZ18	CPNE1	Copine-1	QE2_130322_OPL0000_JCK_MdW_wholegel_5band_3A2	2	WG_3	_GTITVSAQELKDNR_	2	766.407	1530.8	0.93265	0.00065768	1	79.652
B0QZ18	CPNE1	Copine-1	QE2_130322_OPL0000_JCK_MdW_wholegel_5band_3A3	3	WG_3	_GTITVSAQELKDNR_	2	766.407	1530.8	NaN	0.0013047	1	78.191
B0QZ18	CPNE1	Copine-1	QE2_130322_OPL0000_JCK_MdW_wholegel_5band_3A3	3	WG_3	_GTITVSAQELKDNR_	3	511.274	1530.8	1.0578	0.0015712	1	55.885
B0QZ18	CPNE1	Copine-1	QE2_130322_OPL0000_JCK_MdW_wholegel_5band_3A4	4	WG_3	_GTITVSAQELKDNR_	3	511.274	1530.8	0.17507	0.0017774	1	63.894
B0QZ18	CPNE1	Copine-1	QE2_130322_OPL0000_JCK_MdW_wholegel_5band_1A1	1	WG_1	_LYGPTNFAPIINHVAR_	3	594.993	1781.96	1.383	1.7197e-05	1	91.812
B0QZ18	CPNE1	Copine-1	QE2_130322_OPL0000_JCK_MdW_wholegel_5band_1A2	2	WG_1	_LYGPTNFAPIINHVAR_	3	594.993	1781.96	1.0439	0.00018329	2	70.529
B0QZ18	CPNE1	Copine-1	QE2_130322_OPL0000_JCK_MdW_wholegel_5band_1A3	3	WG_1	_LYGPTNFAPIINHVAR_	3	594.993	1781.96	1.0695	1.8343e-05	2	90.725
B0QZ18	CPNE1	Copine-1	QE2_130322_OPL0000_JCK_MdW_wholegel_5band_1A4	4	WG_1	_LYGPTNFAPIINHVAR_	3	594.993	1781.96	-0.43763	0.0002645	1	65.374
B0QZ18	CPNE1	Copine-1	QE2_130322_OPL0000_JCK_MdW_wholegel_5band_2A2	2	WG_2	_LYGPTNFAPIINHVAR_	3	594.993	1781.96	1.2018	9.4317e-05	2	77.42
B0QZ18	CPNE1	Copine-1	QE2_130322_OPL0000_JCK_MdW_wholegel_5band_2A2	2	WG_2	_LYGPTNFAPIINHVAR_	2	891.986	1781.96	0.11767	0.002146	1	79.346
B0QZ18	CPNE1	Copine-1	QE2_130322_OPL0000_JCK_MdW_wholegel_5band_2A3	3	WG_2	_LYGPTNFAPIINHVAR_	3	594.993	1781.96	1.2488	5.7428e-06	1	102.65
B0QZ18	CPNE1	Copine-1	QE2_130322_OPL0000_JCK_MdW_wholegel_5band_2A5	5	WG_2	_LYGPTNFAPIINHVAR_	3	594.993	1781.96	NaN	0.10426	1	21.093
B0QZ18	CPNE1	Copine-1	QE2_130322_OPL0000_JCK_MdW_wholegel_5band_3A1	1	WG_3	_LYGPTNFAPIINHVAR_	3	594.993	1781.96	1.3603	0.00012148	2	75.316
B0QZ18	CPNE1	Copine-1	QE2_130322_OPL0000_JCK_MdW_wholegel_5band_3A2	2	WG_3	_LYGPTNFAPIINHVAR_	3	594.993	1781.96	1.0349	2.1207e-05	2	88.009
B0QZ18	CPNE1	Copine-1	QE2_130322_OPL0000_JCK_MdW_wholegel_5band_3A2	2	WG_3	_LYGPTNFAPIINHVAR_	2	891.986	1781.96	-0.72532	0.0078325	1	41.412
B0QZ18	CPNE1	Copine-1	QE2_130322_OPL0000_JCK_MdW_wholegel_5band_3A3	3	WG_3	_LYGPTNFAPIINHVAR_	3	594.993	1781.96	1.3158	2.1566e-07	1	116.87
B0QZ18	CPNE1	Copine-1	QE2_130322_OPL0000_JCK_MdW_wholegel_5band_3A4	4	WG_3	_LYGPTNFAPIINHVAR_	3	594.993	1781.96	1.8527	0.0053737	1	43.454
B0QZ18	CPNE1	Copine-1	QE2_130322_OPL0000_JCK_MdW_wholegel_5band_3A5	5	WG_3	_LYGPTNFAPIINHVAR_	3	594.993	1781.96	1.9142	0.0043622	1	44.294
B0QZ18	CPNE1	Copine-1	QE2_130322_OPL0000_JCK_MdW_wholegel_5band_2A3	3	WG_2	_QALPQVR_	2	406.243	810.471	-0.61604	0.049986	1	35.88
B0QZ18	CPNE1	Copine-1	QE2_130322_OPL0000_JCK_MdW_wholegel_5band_3A2	2	WG_3	_QALPQVR_	2	406.243	810.471	0.18393	0.072533	1	30.612
B0QZ18	CPNE1	Copine-1	QE2_130322_OPL0000_JCK_MdW_wholegel_5band_3A3	3	WG_3	_QALPQVR_	2	406.243	810.471	-0.29809	0.043481	1	39.663
B0QZ18	CPNE1	Copine-1	QE2_130322_OPL0000_JCK_MdW_wholegel_5band_1A1	1	WG_1	_SDPFLEFFR_	2	579.285	1156.56	-0.090126	0.0001895	2	103.55
B0QZ18	CPNE1	Copine-1	QE2_130322_OPL0000_JCK_MdW_wholegel_5band_1A2	2	WG_1	_SDPFLEFFR_	2	579.285	1156.56	-0.67959	0.0015399	2	71.349
B0QZ18	CPNE1	Copine-1	QE2_130322_OPL0000_JCK_MdW_wholegel_5band_1A3	3	WG_1	_SDPFLEFFR_	2	579.285	1156.56	0.11314	0.00057639	2	91.087
B0QZ18	CPNE1	Copine-1	QE2_130322_OPL0000_JCK_MdW_wholegel_5band_1A4	4	WG_1	_SDPFLEFFR_	2	579.285	1156.56	0.62589	0.0053002	1	51.268
B0QZ18	CPNE1	Copine-1	QE2_130322_OPL0000_JCK_MdW_wholegel_5band_1A5	5	WG_1	_SDPFLEFFR_	2	579.285	1156.56	-0.69336	0.030762	1	32.606
B0QZ18	CPNE1	Copine-1	QE2_130322_OPL0000_JCK_MdW_wholegel_5band_2A1	1	WG_2	_SDPFLEFFR_	2	579.285	1156.56	-0.36977	0.0030041	1	58.37
B0QZ18	CPNE1	Copine-1	QE2_130322_OPL0000_JCK_MdW_wholegel_5band_2A2	2	WG_2	_SDPFLEFFR_	2	579.285	1156.56	-0.13108	0.0017732	2	68.893
B0QZ18	CPNE1	Copine-1	QE2_130322_OPL0000_JCK_MdW_wholegel_5band_2A3	3	WG_2	_SDPFLEFFR_	2	579.285	1156.56	-0.70132	9.5031e-05	2	119.07
B0QZ18	CPNE1	Copine-1	QE2_130322_OPL0000_JCK_MdW_wholegel_5band_2A4	4	WG_2	_SDPFLEFFR_	2	579.285	1156.56	-0.42384	0.010026	2	43.77
B0QZ18	CPNE1	Copine-1	QE2_130322_OPL0000_JCK_MdW_wholegel_5band_2A5	5	WG_2	_SDPFLEFFR_	2	579.285	1156.56	-0.48303	0.048812	1	42.395
B0QZ18	CPNE1	Copine-1	QE2_130322_OPL0000_JCK_MdW_wholegel_5band_3A1	1	WG_3	_SDPFLEFFR_	2	579.285	1156.56	-0.12703	0.0029655	1	58.699
B0QZ18	CPNE1	Copine-1	QE2_130322_OPL0000_JCK_MdW_wholegel_5band_3A2	2	WG_3	_SDPFLEFFR_	2	579.285	1156.56	-0.30273	0.00028733	1	100.02
B0QZ18	CPNE1	Copine-1	QE2_130322_OPL0000_JCK_MdW_wholegel_5band_3A3	3	WG_3	_SDPFLEFFR_	2	579.285	1156.56	-0.3663	0.00031516	1	99.013
B0QZ18	CPNE1	Copine-1	QE2_130322_OPL0000_JCK_MdW_wholegel_5band_3A4	4	WG_3	_SDPFLEFFR_	2	579.285	1156.56	-1.7971	0.0022101	1	65.157
B0QZ18	CPNE1	Copine-1	QE2_130322_OPL0000_JCK_MdW_wholegel_5band_1A2	2	WG_1	_SEVIKNNLNPTWK_	3	514.947	1541.82	-1.1605	0.13208	1	33.204
B0QZ18	CPNE1	Copine-1	QE2_130322_OPL0000_JCK_MdW_wholegel_5band_1A1	1	WG_1	_TLQLEYR_	2	461.753	921.492	-1.1516	0.08557	1	72.789
B0QZ18	CPNE1	Copine-1	QE2_130322_OPL0000_JCK_MdW_wholegel_5band_1A2	2	WG_1	_TLQLEYR_	2	461.753	921.492	-1.0069	0.00030758	1	91.9
B0QZ18	CPNE1	Copine-1	QE2_130322_OPL0000_JCK_MdW_wholegel_5band_1A3	3	WG_1	_TLQLEYR_	2	461.753	921.492	NaN	0.014303	1	77.282
B0QZ18	CPNE1	Copine-1	QE2_130322_OPL0000_JCK_MdW_wholegel_5band_2A2	2	WG_2	_TLQLEYR_	2	461.753	921.492	-0.69608	0.00030758	1	91.9
B0QZ18	CPNE1	Copine-1	QE2_130322_OPL0000_JCK_MdW_wholegel_5band_2A5	5	WG_2	_TLQLEYR_	2	461.753	921.492	1.4472	0.025315	1	52.403
B0QZ18	CPNE1	Copine-1	QE2_130322_OPL0000_JCK_MdW_wholegel_5band_3A2	2	WG_3	_TLQLEYR_	2	461.753	921.492	0.12438	0.0038329	1	101.64
B0QZ18	CPNE1	Copine-1	QE2_130322_OPL0000_JCK_MdW_wholegel_5band_1A1	1	WG_1	_VVTMEVEAR_	2	517.271	1032.53	-0.55671	0.0010142	1	80.688
B0QZ18	CPNE1	Copine-1	QE2_130322_OPL0000_JCK_MdW_wholegel_5band_1A2	2	WG_1	_VVTMEVEAR_	2	517.271	1032.53	0.33009	0.01969	1	54.539
B0QZ18	CPNE1	Copine-1	QE2_130322_OPL0000_JCK_MdW_wholegel_5band_1A3	3	WG_1	_VVTMEVEAR_	2	517.271	1032.53	0.14062	0.017518	1	42.718
B0QZ18	CPNE1	Copine-1	QE2_130322_OPL0000_JCK_MdW_wholegel_5band_1A4	4	WG_1	_VVTMEVEAR_	2	517.271	1032.53	1.4038	0.0013816	1	74.162
B0QZ18	CPNE1	Copine-1	QE2_130322_OPL0000_JCK_MdW_wholegel_5band_2A1	1	WG_2	_VVTMEVEAR_	2	517.271	1032.53	0.024906	0.0010104	1	80.755
B0QZ18	CPNE1	Copine-1	QE2_130322_OPL0000_JCK_MdW_wholegel_5band_2A2	2	WG_2	_VVTMEVEAR_	2	517.271	1032.53	0.42162	0.072083	1	39.039
B0QZ18	CPNE1	Copine-1	QE2_130322_OPL0000_JCK_MdW_wholegel_5band_3A2	2	WG_3	_VVTMEVEAR_	2	517.271	1032.53	0.46097	0.00089999	1	82.749
B0UXB6	BAT5;ABHD16A	Abhydrolase domain-containing protein 16A	QE2_130322_OPL0000_JCK_MdW_wholegel_5band_1A2	2	WG_1	_ALMPVLLQGQAR_	3	432.92	1295.74	-0.40067	0.054737	1	28.764
B0UXB6	BAT5;ABHD16A	Abhydrolase domain-containing protein 16A	QE2_130322_OPL0000_JCK_MdW_wholegel_5band_3A2	2	WG_3	_LLSCVLGPR_	2	507.792	1013.57	-0.56784	0.018453	1	37.344
B0UXB6	BAT5;ABHD16A	Abhydrolase domain-containing protein 16A	QE2_130322_OPL0000_JCK_MdW_wholegel_5band_1A3	3	WG_1	_QHLNLNNAEQLCR_	3	537.267	1608.78	-0.54728	0.074303	1	25.978
B0UXB6	BAT5;ABHD16A	Abhydrolase domain-containing protein 16A	QE2_130322_OPL0000_JCK_MdW_wholegel_5band_3A2	2	WG_3	_QHLNLNNAEQLCR_	3	537.267	1608.78	-3.3244	0.09719	1	22.724
B0UXB6	BAT5;ABHD16A	Abhydrolase domain-containing protein 16A	QE2_130322_OPL0000_JCK_MdW_wholegel_5band_2A1	1	WG_2	_QLALFLAR_	2	466.29	930.565	-0.048154	0.054459	1	29.416
B0UXB6	BAT5;ABHD16A	Abhydrolase domain-containing protein 16A	QE2_130322_OPL0000_JCK_MdW_wholegel_5band_2A2	2	WG_2	_QLALFLAR_	2	466.29	930.565	-0.11693	0.059734	1	28.399
B0UXB6	BAT5;ABHD16A	Abhydrolase domain-containing protein 16A	QE2_130322_OPL0000_JCK_MdW_wholegel_5band_3A2	2	WG_3	_QLALFLAR_	2	466.29	930.565	-0.3714	0.045868	1	31.074
B0UXB6	BAT5;ABHD16A	Abhydrolase domain-containing protein 16A	QE2_130322_OPL0000_JCK_MdW_wholegel_5band_1A1	1	WG_1	_YQGPVLLIR_	2	529.821	1057.63	0.82367	0.091147	1	24.844
B0V043	VARS	Valine--tRNA ligase	QE2_130322_OPL0000_JCK_MdW_wholegel_5band_1A1	1	WG_1	_AASGYPVKVPLEVQEADEAK_	3	701.032	2100.07	0.65777	0.00041526	1	70.99
B0V043	VARS	Valine--tRNA ligase	QE2_130322_OPL0000_JCK_MdW_wholegel_5band_2A1	1	WG_2	_AASGYPVKVPLEVQEADEAK_	3	701.032	2100.07	-0.2253	0.0017338	1	62.19
B0V043	VARS	Valine--tRNA ligase	QE2_130322_OPL0000_JCK_MdW_wholegel_5band_2A3	3	WG_2	_AASGYPVKVPLEVQEADEAK_	3	701.032	2100.07	NaN	0.018522	1	34.793
B0V043	VARS	Valine--tRNA ligase	QE2_130322_OPL0000_JCK_MdW_wholegel_5band_3A1	1	WG_3	_AASGYPVKVPLEVQEADEAK_	3	701.032	2100.07	0.64359	0.0012207	1	65.454
B0V043	VARS	Valine--tRNA ligase	QE2_130322_OPL0000_JCK_MdW_wholegel_5band_3A4	4	WG_3	_AASGYPVKVPLEVQEADEAK_	3	701.032	2100.07	1.5064	0.0014699	2	63.869
B0V043	VARS	Valine--tRNA ligase	QE2_130322_OPL0000_JCK_MdW_wholegel_5band_2A4	4	WG_2	_AASGYPVKVPLEVQEADEAKLQQTEAELR_	4	793.165	3168.63	0.41283	0.010952	1	40.456
B0V043	VARS	Valine--tRNA ligase	QE2_130322_OPL0000_JCK_MdW_wholegel_5band_1A1	1	WG_1	_ALSPLEEWLR_	2	607.332	1212.65	0.91832	5.5646e-05	1	99.53
B0V043	VARS	Valine--tRNA ligase	QE2_130322_OPL0000_JCK_MdW_wholegel_5band_1A2	2	WG_1	_ALSPLEEWLR_	2	607.332	1212.65	0.27298	0.0019276	2	61.353
B0V043	VARS	Valine--tRNA ligase	QE2_130322_OPL0000_JCK_MdW_wholegel_5band_2A1	1	WG_2	_ALSPLEEWLR_	2	607.332	1212.65	0.75849	0.00080296	1	71.221
B0V043	VARS	Valine--tRNA ligase	QE2_130322_OPL0000_JCK_MdW_wholegel_5band_2A2	2	WG_2	_ALSPLEEWLR_	2	607.332	1212.65	0.012647	0.0049258	1	49.35
B0V043	VARS	Valine--tRNA ligase	QE2_130322_OPL0000_JCK_MdW_wholegel_5band_2A4	4	WG_2	_ALSPLEEWLR_	2	607.332	1212.65	-1.9204	0.013498	1	40.589
B0V043	VARS	Valine--tRNA ligase	QE2_130322_OPL0000_JCK_MdW_wholegel_5band_3A1	1	WG_3	_ALSPLEEWLR_	2	607.332	1212.65	0.41079	0.000771	1	72.006
B0V043	VARS	Valine--tRNA ligase	QE2_130322_OPL0000_JCK_MdW_wholegel_5band_3A4	4	WG_3	_ALSPLEEWLR_	2	607.332	1212.65	-0.10461	0.0048816	1	49.5
B0V043	VARS	Valine--tRNA ligase	QE2_130322_OPL0000_JCK_MdW_wholegel_5band_1A1	1	WG_1	_CGEMAQAASAAVTR_	2	711.827	1421.64	-1.0188	6.0542e-07	1	118.13
B0V043	VARS	Valine--tRNA ligase	QE2_130322_OPL0000_JCK_MdW_wholegel_5band_2A1	1	WG_2	_CGEMAQAASAAVTR_	2	711.827	1421.64	-1.0603	2.5318e-06	1	114.64
B0V043	VARS	Valine--tRNA ligase	QE2_130322_OPL0000_JCK_MdW_wholegel_5band_2A2	2	WG_2	_CGEMAQAASAAVTR_	2	711.827	1421.64	-0.70442	8.7773e-22	1	62.861
B0V043	VARS	Valine--tRNA ligase	QE2_130322_OPL0000_JCK_MdW_wholegel_5band_3A1	1	WG_3	_CGEMAQAASAAVTR_	2	711.827	1421.64	0.2432	4.1343e-06	1	111.74
B0V043	VARS	Valine--tRNA ligase	QE2_130322_OPL0000_JCK_MdW_wholegel_5band_2A1	1	WG_2	_DINLDVNR_	2	479.751	957.488	NaN	0.0034943	1	56.434
B0V043	VARS	Valine--tRNA ligase	QE2_130322_OPL0000_JCK_MdW_wholegel_5band_1A1	1	WG_1	_DPGVITYDLPTPPGEK_	2	849.933	1697.85	0.96551	0.00011071	1	85.619
B0V043	VARS	Valine--tRNA ligase	QE2_130322_OPL0000_JCK_MdW_wholegel_5band_2A1	1	WG_2	_DPGVITYDLPTPPGEK_	2	849.933	1697.85	0.76453	3.5887e-14	1	136.01
B0V043	VARS	Valine--tRNA ligase	QE2_130322_OPL0000_JCK_MdW_wholegel_5band_3A1	1	WG_3	_DPGVITYDLPTPPGEK_	2	849.933	1697.85	0.78383	1.0687e-09	1	124.25
B0V043	VARS	Valine--tRNA ligase	QE2_130322_OPL0000_JCK_MdW_wholegel_5band_2A1	1	WG_2	_DVSGPMPDSYSPR_	2	704.314	1406.61	0.13674	0.00027122	1	76.728
B0V043	VARS	Valine--tRNA ligase	QE2_130322_OPL0000_JCK_MdW_wholegel_5band_2A1	1	WG_2	_DVVEPLLRPQWYVR_	3	590.661	1768.96	2.6793	0.065842	1	32.734
B0V043	VARS	Valine--tRNA ligase	QE2_130322_OPL0000_JCK_MdW_wholegel_5band_3A1	1	WG_3	_DVVEPLLRPQWYVR_	3	590.661	1768.96	1.207	0.020439	1	41.644
B0V043	VARS	Valine--tRNA ligase	QE2_130322_OPL0000_JCK_MdW_wholegel_5band_1A1	1	WG_1	_EAFLQEVWK_	2	575.301	1148.59	-2.4984	9.3812e-05	1	110.88
B0V043	VARS	Valine--tRNA ligase	QE2_130322_OPL0000_JCK_MdW_wholegel_5band_2A1	1	WG_2	_EAFLQEVWK_	2	575.301	1148.59	-2.5949	0.0004365	1	94.692
B0V043	VARS	Valine--tRNA ligase	QE2_130322_OPL0000_JCK_MdW_wholegel_5band_2A2	2	WG_2	_EAFLQEVWK_	2	575.301	1148.59	-4.9468	0.096905	1	29.767
B0V043	VARS	Valine--tRNA ligase	QE2_130322_OPL0000_JCK_MdW_wholegel_5band_3A1	1	WG_3	_EAFLQEVWK_	2	575.301	1148.59	-3.0174	0.0002305	1	102.07
B0V043	VARS	Valine--tRNA ligase	QE2_130322_OPL0000_JCK_MdW_wholegel_5band_1A1	1	WG_1	_EVYLHAIVR_	3	367.213	1098.62	-0.90915	0.035198	1	31.871
B0V043	VARS	Valine--tRNA ligase	QE2_130322_OPL0000_JCK_MdW_wholegel_5band_1A2	2	WG_1	_EVYLHAIVR_	3	367.213	1098.62	-3.5638	0.067854	1	28.696
B0V043	VARS	Valine--tRNA ligase	QE2_130322_OPL0000_JCK_MdW_wholegel_5band_1A5	5	WG_1	_EVYLHAIVR_	3	367.213	1098.62	-0.85978	0.019307	1	36.693
B0V043	VARS	Valine--tRNA ligase	QE2_130322_OPL0000_JCK_MdW_wholegel_5band_2A1	1	WG_2	_EVYLHAIVR_	3	367.213	1098.62	-2.0269	0.015466	1	39.622
B0V043	VARS	Valine--tRNA ligase	QE2_130322_OPL0000_JCK_MdW_wholegel_5band_2A2	2	WG_2	_EVYLHAIVR_	3	367.213	1098.62	-3.3994	0.048035	1	29.743
B0V043	VARS	Valine--tRNA ligase	QE2_130322_OPL0000_JCK_MdW_wholegel_5band_3A1	1	WG_3	_EVYLHAIVR_	3	367.213	1098.62	-1.3428	0.0068913	1	46.39
B0V043	VARS	Valine--tRNA ligase	QE2_130322_OPL0000_JCK_MdW_wholegel_5band_3A2	2	WG_3	_EVYLHAIVR_	3	367.213	1098.62	-3.3533	0.058477	1	28.013
B0V043	VARS	Valine--tRNA ligase	QE2_130322_OPL0000_JCK_MdW_wholegel_5band_1A1	1	WG_1	_FGLCAYMSQGR_	2	645.292	1288.57	-2.0621	0.0027651	1	55.452
B0V043	VARS	Valine--tRNA ligase	QE2_130322_OPL0000_JCK_MdW_wholegel_5band_1A2	2	WG_1	_FGLCAYMSQGR_	2	645.292	1288.57	-1.3891	0.050993	1	29.303
B0V043	VARS	Valine--tRNA ligase	QE2_130322_OPL0000_JCK_MdW_wholegel_5band_2A1	1	WG_2	_FGLCAYMSQGR_	2	645.292	1288.57	-1.3579	0.0010233	1	65.395
B0V043	VARS	Valine--tRNA ligase	QE2_130322_OPL0000_JCK_MdW_wholegel_5band_2A2	2	WG_2	_FGLCAYMSQGR_	2	645.292	1288.57	-1.8687	0.019458	1	35.677
B0V043	VARS	Valine--tRNA ligase	QE2_130322_OPL0000_JCK_MdW_wholegel_5band_3A1	1	WG_3	_FGLCAYMSQGR_	2	645.292	1288.57	-2.1188	0.0030003	1	54.7
B0V043	VARS	Valine--tRNA ligase	QE2_130322_OPL0000_JCK_MdW_wholegel_5band_3A2	2	WG_3	_FGLCAYMSQGR_	2	645.292	1288.57	-2.4777	0.017911	1	36.847
B0V043	VARS	Valine--tRNA ligase	QE2_130322_OPL0000_JCK_MdW_wholegel_5band_1A1	1	WG_1	_GALINVPPPFLGLPR_	3	520.98	1559.92	0.23974	0.00041833	2	69.345
B0V043	VARS	Valine--tRNA ligase	QE2_130322_OPL0000_JCK_MdW_wholegel_5band_2A1	1	WG_2	_GALINVPPPFLGLPR_	3	520.98	1559.92	0.11182	0.00021583	2	77.527
B0V043	VARS	Valine--tRNA ligase	QE2_130322_OPL0000_JCK_MdW_wholegel_5band_2A1	1	WG_2	_GALINVPPPFLGLPR_	2	780.967	1559.92	-1.2266	0.04326	1	30.308
B0V043	VARS	Valine--tRNA ligase	QE2_130322_OPL0000_JCK_MdW_wholegel_5band_3A1	1	WG_3	_GALINVPPPFLGLPR_	3	520.98	1559.92	-0.32355	0.00010062	2	82.069
B0V043	VARS	Valine--tRNA ligase	QE2_130322_OPL0000_JCK_MdW_wholegel_5band_3A1	1	WG_3	_GALINVPPPFLGLPR_	2	780.967	1559.92	-0.50248	0.04597	1	29.937
B0V043	VARS	Valine--tRNA ligase	QE2_130322_OPL0000_JCK_MdW_wholegel_5band_3A2	2	WG_3	_GALINVPPPFLGLPR_	3	520.98	1559.92	NaN	0.01592	1	39.961
B0V043	VARS	Valine--tRNA ligase	QE2_130322_OPL0000_JCK_MdW_wholegel_5band_1A1	1	WG_1	_GFVPSPTSQPGGHESLVDR_	3	656.325	1965.95	1.3848	0.00049233	1	65.022
B0V043	VARS	Valine--tRNA ligase	QE2_130322_OPL0000_JCK_MdW_wholegel_5band_1A2	2	WG_1	_GFVPSPTSQPGGHESLVDR_	3	656.325	1965.95	1.8997	0.014611	1	37.552
B0V043	VARS	Valine--tRNA ligase	QE2_130322_OPL0000_JCK_MdW_wholegel_5band_1A3	3	WG_1	_GFVPSPTSQPGGHESLVDR_	3	656.325	1965.95	0.70728	0.045207	1	30.21
B0V043	VARS	Valine--tRNA ligase	QE2_130322_OPL0000_JCK_MdW_wholegel_5band_2A1	1	WG_2	_GFVPSPTSQPGGHESLVDR_	3	656.325	1965.95	1.145	0.0028707	1	51.348
B0V043	VARS	Valine--tRNA ligase	QE2_130322_OPL0000_JCK_MdW_wholegel_5band_2A2	2	WG_2	_GFVPSPTSQPGGHESLVDR_	3	656.325	1965.95	2.8399	0.00046581	1	65.47
B0V043	VARS	Valine--tRNA ligase	QE2_130322_OPL0000_JCK_MdW_wholegel_5band_3A1	1	WG_3	_GFVPSPTSQPGGHESLVDR_	3	656.325	1965.95	1.5245	0.0073565	1	43.598
B0V043	VARS	Valine--tRNA ligase	QE2_130322_OPL0000_JCK_MdW_wholegel_5band_3A2	2	WG_3	_GFVPSPTSQPGGHESLVDR_	3	656.325	1965.95	1.4691	0.0014422	1	56.347
B0V043	VARS	Valine--tRNA ligase	QE2_130322_OPL0000_JCK_MdW_wholegel_5band_1A1	1	WG_1	_GIEDNPMVVPLCNR_	2	807.392	1612.77	-0.65344	0.00034653	1	76.588
B0V043	VARS	Valine--tRNA ligase	QE2_130322_OPL0000_JCK_MdW_wholegel_5band_2A1	1	WG_2	_GIEDNPMVVPLCNR_	2	807.392	1612.77	-1.2914	0.00058884	1	68.044
B0V043	VARS	Valine--tRNA ligase	QE2_130322_OPL0000_JCK_MdW_wholegel_5band_3A1	1	WG_3	_GIEDNPMVVPLCNR_	2	807.392	1612.77	-0.64593	0.00037458	1	75.669
B0V043	VARS	Valine--tRNA ligase	QE2_130322_OPL0000_JCK_MdW_wholegel_5band_1A1	1	WG_1	_GVFMMCIPPPNVTGSLHLGHALTNAIQDSLTR_	4	862.689	3446.73	-0.9404	4.151e-06	1	46.247
B0V043	VARS	Valine--tRNA ligase	QE2_130322_OPL0000_JCK_MdW_wholegel_5band_2A1	1	WG_2	_GVFMMCIPPPNVTGSLHLGHALTNAIQDSLTR_	4	862.689	3446.73	-0.59479	4.0933e-06	1	46.415
B0V043	VARS	Valine--tRNA ligase	QE2_130322_OPL0000_JCK_MdW_wholegel_5band_3A1	1	WG_3	_GVFMMCIPPPNVTGSLHLGHALTNAIQDSLTR_	4	862.689	3446.73	-0.89591	0.004242	1	33.544
B0V043	VARS	Valine--tRNA ligase	QE2_130322_OPL0000_JCK_MdW_wholegel_5band_2A1	1	WG_2	_HGLEAISIMDSR_	2	664.835	1327.66	-0.35879	0.00057959	1	67.997
B0V043	VARS	Valine--tRNA ligase	QE2_130322_OPL0000_JCK_MdW_wholegel_5band_3A1	1	WG_3	_HGLEAISIMDSR_	2	664.835	1327.66	-0.69845	4.5365e-09	1	67.519
B0V043	VARS	Valine--tRNA ligase	QE2_130322_OPL0000_JCK_MdW_wholegel_5band_1A1	1	WG_1	_ICLQPPPTSR_	2	584.811	1167.61	0.12008	1.0794e-09	1	90.108
B0V043	VARS	Valine--tRNA ligase	QE2_130322_OPL0000_JCK_MdW_wholegel_5band_1A4	4	WG_1	_ICLQPPPTSR_	2	584.811	1167.61	NaN	3.6723e-08	1	75.387
B0V043	VARS	Valine--tRNA ligase	QE2_130322_OPL0000_JCK_MdW_wholegel_5band_2A1	1	WG_2	_ICLQPPPTSR_	2	584.811	1167.61	-0.23249	0.0081199	1	67.726
B0V043	VARS	Valine--tRNA ligase	QE2_130322_OPL0000_JCK_MdW_wholegel_5band_2A4	4	WG_2	_ICLQPPPTSR_	2	584.811	1167.61	NaN	0.0040827	1	56.548
B0V043	VARS	Valine--tRNA ligase	QE2_130322_OPL0000_JCK_MdW_wholegel_5band_2A4	4	WG_2	_ICLQPPPTSR_	2	584.811	1167.61	NaN	3.2925e-08	1	76.228
B0V043	VARS	Valine--tRNA ligase	QE2_130322_OPL0000_JCK_MdW_wholegel_5band_3A1	1	WG_3	_ICLQPPPTSR_	2	584.811	1167.61	0.10548	0.1148	1	33.088
B0V043	VARS	Valine--tRNA ligase	QE2_130322_OPL0000_JCK_MdW_wholegel_5band_3A4	4	WG_3	_ICLQPPPTSR_	2	584.811	1167.61	NaN	2.5476e-05	1	70.1
B0V043	VARS	Valine--tRNA ligase	QE2_130322_OPL0000_JCK_MdW_wholegel_5band_1A1	1	WG_1	_IETMLGDVAVAVHPK_	3	527.289	1578.84	5.1193	0.00063964	1	58.723
B0V043	VARS	Valine--tRNA ligase	QE2_130322_OPL0000_JCK_MdW_wholegel_5band_2A1	1	WG_2	_IETMLGDVAVAVHPK_	3	527.289	1578.84	3.7516	2.3155e-05	1	101.75
B0V043	VARS	Valine--tRNA ligase	QE2_130322_OPL0000_JCK_MdW_wholegel_5band_3A1	1	WG_3	_IETMLGDVAVAVHPK_	3	527.289	1578.84	4.3936	2.7676e-09	1	125.97
B0V043	VARS	Valine--tRNA ligase	QE2_130322_OPL0000_JCK_MdW_wholegel_5band_1A5	5	WG_1	_ILPEAHQR_	2	482.272	962.53	-1.0563	0.056167	1	29.087
B0V043	VARS	Valine--tRNA ligase	QE2_130322_OPL0000_JCK_MdW_wholegel_5band_2A5	5	WG_2	_ILPEAHQR_	2	482.272	962.53	-0.89857	0.028962	1	35.295
B0V043	VARS	Valine--tRNA ligase	QE2_130322_OPL0000_JCK_MdW_wholegel_5band_1A1	1	WG_1	_IPAYFVTVSDPAVPPGEDPDGR_	3	767.046	2298.12	1.2169	0.079194	1	25.619
B0V043	VARS	Valine--tRNA ligase	QE2_130322_OPL0000_JCK_MdW_wholegel_5band_3A1	1	WG_3	_IPAYFVTVSDPAVPPGEDPDGR_	3	767.046	2298.12	0.49601	0.099752	1	22.974
B0V043	VARS	Valine--tRNA ligase	QE2_130322_OPL0000_JCK_MdW_wholegel_5band_1A1	1	WG_1	_ITPAHDQNDYEVGQR_	3	581.608	1741.8	-0.54061	2.965e-06	1	109.83
B0V043	VARS	Valine--tRNA ligase	QE2_130322_OPL0000_JCK_MdW_wholegel_5band_1A2	2	WG_1	_ITPAHDQNDYEVGQR_	3	581.608	1741.8	-0.72173	0.00045457	1	67.605
B0V043	VARS	Valine--tRNA ligase	QE2_130322_OPL0000_JCK_MdW_wholegel_5band_1A5	5	WG_1	_ITPAHDQNDYEVGQR_	3	581.608	1741.8	-0.40667	0.0032784	1	45.33
B0V043	VARS	Valine--tRNA ligase	QE2_130322_OPL0000_JCK_MdW_wholegel_5band_2A1	1	WG_2	_ITPAHDQNDYEVGQR_	3	581.608	1741.8	-0.50281	1.8274e-06	2	113.43
B0V043	VARS	Valine--tRNA ligase	QE2_130322_OPL0000_JCK_MdW_wholegel_5band_2A1	1	WG_2	_ITPAHDQNDYEVGQR_	2	871.908	1741.8	0.36872	0.00043434	1	68.576
B0V043	VARS	Valine--tRNA ligase	QE2_130322_OPL0000_JCK_MdW_wholegel_5band_2A2	2	WG_2	_ITPAHDQNDYEVGQR_	3	581.608	1741.8	-1.003	1.3399e-05	1	104.41
B0V043	VARS	Valine--tRNA ligase	QE2_130322_OPL0000_JCK_MdW_wholegel_5band_3A1	1	WG_3	_ITPAHDQNDYEVGQR_	3	581.608	1741.8	-0.99628	2.7919e-05	1	100.45
B0V043	VARS	Valine--tRNA ligase	QE2_130322_OPL0000_JCK_MdW_wholegel_5band_3A2	2	WG_3	_ITPAHDQNDYEVGQR_	3	581.608	1741.8	-1.0137	7.0618e-05	1	87.647
B0V043	VARS	Valine--tRNA ligase	QE2_130322_OPL0000_JCK_MdW_wholegel_5band_1A1	1	WG_1	_KAVLVALK_	2	421.297	840.58	0.49741	0.11051	1	35.357
B0V043	VARS	Valine--tRNA ligase	QE2_130322_OPL0000_JCK_MdW_wholegel_5band_1A1	1	WG_1	_KVDEAIALFQK_	3	421.243	1260.71	0.45656	0.10635	1	22.055
B0V043	VARS	Valine--tRNA ligase	QE2_130322_OPL0000_JCK_MdW_wholegel_5band_1A2	2	WG_1	_KVDEAIALFQK_	3	421.243	1260.71	0.50881	0.068928	1	27.431
B0V043	VARS	Valine--tRNA ligase	QE2_130322_OPL0000_JCK_MdW_wholegel_5band_2A1	1	WG_2	_KVDEAIALFQK_	3	421.243	1260.71	NaN	0.021024	1	34.96
B0V043	VARS	Valine--tRNA ligase	QE2_130322_OPL0000_JCK_MdW_wholegel_5band_2A3	3	WG_2	_KVDEAIALFQK_	3	421.243	1260.71	0.49737	0.098957	1	23.118
B0V043	VARS	Valine--tRNA ligase	QE2_130322_OPL0000_JCK_MdW_wholegel_5band_3A1	1	WG_3	_KVDEAIALFQK_	3	421.243	1260.71	NaN	0.017983	1	37.613
B0V043	VARS	Valine--tRNA ligase	QE2_130322_OPL0000_JCK_MdW_wholegel_5band_1A1	1	WG_1	_LQQTEAELR_	2	544.291	1086.57	-3.326	0.0059437	1	59.426
B0V043	VARS	Valine--tRNA ligase	QE2_130322_OPL0000_JCK_MdW_wholegel_5band_1A1	1	WG_1	_LSAAVTEAFVR_	2	582.325	1162.63	-0.47379	0.00091853	1	66.262
B0V043	VARS	Valine--tRNA ligase	QE2_130322_OPL0000_JCK_MdW_wholegel_5band_1A2	2	WG_1	_LSAAVTEAFVR_	2	582.325	1162.63	-2.3275	0.00028943	1	74.76
B0V043	VARS	Valine--tRNA ligase	QE2_130322_OPL0000_JCK_MdW_wholegel_5band_2A1	1	WG_2	_LSAAVTEAFVR_	2	582.325	1162.63	-0.84015	1.4661e-08	1	109.6
B0V043	VARS	Valine--tRNA ligase	QE2_130322_OPL0000_JCK_MdW_wholegel_5band_2A2	2	WG_2	_LSAAVTEAFVR_	2	582.325	1162.63	-3.4586	0.00026286	1	75.695
B0V043	VARS	Valine--tRNA ligase	QE2_130322_OPL0000_JCK_MdW_wholegel_5band_3A1	1	WG_3	_LSAAVTEAFVR_	2	582.325	1162.63	-0.29418	4.6367e-05	1	86.313
B0V043	VARS	Valine--tRNA ligase	QE2_130322_OPL0000_JCK_MdW_wholegel_5band_3A2	2	WG_3	_LSAAVTEAFVR_	2	582.325	1162.63	0.1201	1.6588e-06	1	97.214
B0V043	VARS	Valine--tRNA ligase	QE2_130322_OPL0000_JCK_MdW_wholegel_5band_1A1	1	WG_1	_LVNWSCTLNSAISDIEVDKK_	3	764.723	2291.15	-0.56459	0.011717	1	40.756
B0V043	VARS	Valine--tRNA ligase	QE2_130322_OPL0000_JCK_MdW_wholegel_5band_1A1	1	WG_1	_NVIHPFLSR_	3	361.542	1081.6	-0.02161	0.0042106	1	54.608
B0V043	VARS	Valine--tRNA ligase	QE2_130322_OPL0000_JCK_MdW_wholegel_5band_2A1	1	WG_2	_NVIHPFLSR_	3	361.542	1081.6	-0.37674	0.0023107	1	64.297
B0V043	VARS	Valine--tRNA ligase	QE2_130322_OPL0000_JCK_MdW_wholegel_5band_3A1	1	WG_3	_NVIHPFLSR_	3	361.542	1081.6	0.26158	0.0026204	1	61.65
B0V043	VARS	Valine--tRNA ligase	QE2_130322_OPL0000_JCK_MdW_wholegel_5band_3A2	2	WG_3	_NVIHPFLSR_	3	361.542	1081.6	-0.14164	0.015169	1	39.848
B0V043	VARS	Valine--tRNA ligase	QE2_130322_OPL0000_JCK_MdW_wholegel_5band_3A1	1	WG_3	_RIWNNVTR_	3	353.533	1057.58	0.78681	0.0020881	1	71.501
B0V043	VARS	Valine--tRNA ligase	QE2_130322_OPL0000_JCK_MdW_wholegel_5band_1A1	1	WG_1	_SKDVVEPLLRPQWYVR_	4	497.03	1984.09	1.6433	0.0029387	1	58.079
B0V043	VARS	Valine--tRNA ligase	QE2_130322_OPL0000_JCK_MdW_wholegel_5band_2A1	1	WG_2	_SKDVVEPLLRPQWYVR_	4	497.03	1984.09	1.4343	0.0090724	1	44.691
B0V043	VARS	Valine--tRNA ligase	QE2_130322_OPL0000_JCK_MdW_wholegel_5band_3A1	1	WG_3	_SKDVVEPLLRPQWYVR_	4	497.03	1984.09	1.9589	0.001174	1	72.175
B0V043	VARS	Valine--tRNA ligase	QE2_130322_OPL0000_JCK_MdW_wholegel_5band_3A2	2	WG_3	_SKDVVEPLLRPQWYVR_	4	497.03	1984.09	0.8714	0.04248	1	39.143
B0V043	VARS	Valine--tRNA ligase	QE2_130322_OPL0000_JCK_MdW_wholegel_5band_1A1	1	WG_1	_SSAQDPQAVLGALGR_	3	490.595	1468.76	0.3068	0.0057283	1	43.297
B0V043	VARS	Valine--tRNA ligase	QE2_130322_OPL0000_JCK_MdW_wholegel_5band_1A2	2	WG_1	_SSAQDPQAVLGALGR_	2	735.389	1468.76	-0.4479	0.00033009	1	73.022
B0V043	VARS	Valine--tRNA ligase	QE2_130322_OPL0000_JCK_MdW_wholegel_5band_1A3	3	WG_1	_SSAQDPQAVLGALGR_	2	735.389	1468.76	-1.038	0.0014987	1	52.254
B0V043	VARS	Valine--tRNA ligase	QE2_130322_OPL0000_JCK_MdW_wholegel_5band_2A2	2	WG_2	_SSAQDPQAVLGALGR_	2	735.389	1468.76	0.5461	0.0010044	1	55.755
B0V043	VARS	Valine--tRNA ligase	QE2_130322_OPL0000_JCK_MdW_wholegel_5band_2A3	3	WG_2	_SSAQDPQAVLGALGR_	2	735.389	1468.76	0.8803	0.00026536	1	75.574
B0V043	VARS	Valine--tRNA ligase	QE2_130322_OPL0000_JCK_MdW_wholegel_5band_3A1	1	WG_3	_SSAQDPQAVLGALGR_	2	735.389	1468.76	-0.4036	0.00097326	1	55.975
B0V043	VARS	Valine--tRNA ligase	QE2_130322_OPL0000_JCK_MdW_wholegel_5band_3A1	1	WG_3	_SSAQDPQAVLGALGR_	3	490.595	1468.76	1.505	0.015838	1	34.909
B0V043	VARS	Valine--tRNA ligase	QE2_130322_OPL0000_JCK_MdW_wholegel_5band_3A2	2	WG_3	_SSAQDPQAVLGALGR_	2	735.389	1468.76	0.39489	0.00037266	1	71.344
B0V043	VARS	Valine--tRNA ligase	QE2_130322_OPL0000_JCK_MdW_wholegel_5band_3A3	3	WG_3	_SSAQDPQAVLGALGR_	2	735.389	1468.76	0.43559	0.00023299	1	76.85
B0V043	VARS	Valine--tRNA ligase	QE2_130322_OPL0000_JCK_MdW_wholegel_5band_1A1	1	WG_1	_(ac)STLYVSPHPDAFPSLR_	3	610.312	1827.92	-2.2159	0.021566	1	32.191
B0V043	VARS	Valine--tRNA ligase	QE2_130322_OPL0000_JCK_MdW_wholegel_5band_1A1	1	WG_1	_(ac)STLYVSPHPDAFPSLR_	2	914.965	1827.92	-1.3789	2.1871e-28	1	156.5
B0V043	VARS	Valine--tRNA ligase	QE2_130322_OPL0000_JCK_MdW_wholegel_5band_2A1	1	WG_2	_(ac)STLYVSPHPDAFPSLR_	3	610.312	1827.92	-0.99126	0.0011863	1	50.079
[truncated: 188,246 more rows]
